# Supplementary material for: Transcriptome and Complexity-Reduced, DNA-Based Identification of Intraspecies Single-Nucleotide Polymorphisms in the Polyploid Gossypium hirsutum L
Source: G3 (Bethesda). 2014 Aug 7;4(10):1893–905. doi: 10.1534/g3.114.012542 (PMC4199696; doi:10.1534/g3.114.012542)
Supplement: Supporting Information [file supp_g3.114.012542_FileS1.xlsx]

## Sheet: SNP
File S1 Transcriptome based SNPs identified among 18 G. hirsutum varieties
SNP ID*	Sequence	Type
Chr01_161100	CCATCATCACCCTTGTAAACCAATCGTGACTCTAGTGGGTACTAGTTGTAAGCACTTTTTTCTTGTCTCGGTACAATATCCACTTGAATACGTTAATCTA[T/A]ATGGATTACAAGAACAATAGTTACTATTACGTAAATTTTTGTAGTAATATATGTAATACATTACTACTTAATGAACATTGATGATAATATAATAATGGTT	I
Chr01_204719	TTGCAAATTGAGGAATTTTCTTCTAGAGCAAATGAGTTGCAGAGCAGCCTGGTAAGGTCACAAGAGGATTTAACAAGCCTTTTTTCTGAATTGTCTGAGT[A/G]CAAGAATCAGGTGGCCACTTTACAGGCAGATAATGTGAACTTGAATAGGACTGTTGATTCTCTGACTGATGAGAGAAGCACACTTGCACAGGAAAAGGAA	I
Chr01_206074	TGCCAGTTTTCTTTGTAGAGGAGAGAGGGATTGTAGAAAATCTGCTAGTTTCACATTTCAAGAGCACAGGGTTCTACATGAAACTTTGAAGGAATACAGC[G/A]ATATTCTCCACGCATCCAACATTGAACTGGGGGTTCTGTATGAAGCTTCTAAGCAACATGCTTATGGCATTGAAGCTAAGTACAATGAACTTAAGGTTCT	I
Chr01_207690	TAGACCTGCCTGAGCATTTCCATTCTAGAGATATCATTGAAAAGGTTGATTGGTTAGCAAGGTCCACCACTGATAATTCTTTGCCTGCCCCAGATTGGGA[G/T]CAGAAAAGTTCTGTTGTAGGCTCGTACTCTGATGCGGGTTTTGTCACTGTTGATACCTGGAAAGAAGATGCACAACCAACCTTATCTTCAGGGGATGACT	I
Chr01_207975	GAAACCACTTGGTGCAAAGATGGGAGGAACTTTTGGGCAGAATTGATATGCCTTCACAGATGCGGTCCATGGAACCCGAGGAAAAGATTGAATGGCTAGG[T/G]GGGGCACTTTCAGAGGCTAATCATGATAAAAATTCTTTGCAGAAGAAGATTGATGACCTTCAAAATTATTTTGGGTCAGTAGCTGCTGATTTGGAAGAGT	I
Chr01_374771	TCAAATTATACCGTTAGAGGGGTGGCTTACTCTTGTTGTTGAAGTTGCATTACTAAGGCTGCGTTCTTCATTGCTTAACAAACGGACTTTTCCTTGAAAA[A/G]GTGCTTTTCTTTGAAAAGCAATGAAAAACGACCTTCGTTTGGTAACAAATTCTCAAAAGTTGAGAAATGCTTTTGGGCAGACGGAGAAGTAAAAATTTTT	I
Chr01_462098	ATACCTATATATCCATATATTTCACATAGGTAGAGTTATACAGATCGGAATTGTTATGAAAACATACATGGTGGATATAGATACACATATACTTATGTAT[A/G]TGTGTGTATTATTGGGGTTTTTATGTAGTTTCAACTGACTTGGGAGAAAGAGAAACCATGGAAGTATTGTTGGTAGGCATGGATTTTGATCGTTTCATCA	I
Chr01_473662	AGTGAAGACAATATATTGGCACCATTCATGCTCTCCTTTGATTTGATACTGGGTGGTTTAACATAAGGAGGAGGGAGAGCACTACTAGACCGGGGCTTCC[G/A]CTTGGGTTCACCTTCCACGGGAGTTTTCCTAGTTGAATTCTGGACACCATACTCATTGGCATAACTATCGGGGACGAAGAGATCTTTATCTTGACTCCTT	I
Chr01_521728	TTTTTTCTTTCAGATCATCCACACGGTGGCCAACAATACCGGTGGCCACAAAATCCTCCACCGCGTGTCGATCAATACGGTGCAATTTTGCCTAATCCAA[C/G]TGCGCCAGTTACGGCATGGAGACCACCATCTCCGGAAGATTCTCCTATGCCATCAATGCCACCACCTCCACCACCACCGCCTTTCATGAGCAGTAGTGGA	I
Chr01_597822	CTTGTTTTTATATGTTTTATGAAGATAATAGGGAAATGAACCTAAGTAGAACATCAACAGCATTTTGAGCAGCCAAAGTGGCAAATGAAGCAGCTTCATT[A/T]GACAAGGCAGAACCCCCACCAGCTAAATCAGACAGGGACCTAAATGCAATAAAAGGCATGTTTTGTTGGTGACAAACAAGGGCTACCGCAGCTGTCTCCA	I
Chr01_615831	CACCAATCAGGGTTTCCGGCCATTAATTGTTGCACTGGTGAGCTCTGCAACACTCCTTGGTTCATGGCCTATGATGATGATGATGATGATGATGATGATG[A/T]TGATGATGATGATGACGATGTTAGTAACTAGAAAAACTTTCTATGTTGCTCCTTATTTTTTTTCTTTCACTTTCATAGCTCCCAAACAAGTCTTTGCAGA	I
Chr01_697711	ACGAGTTAACTTCTCGTATAGCTCAACATTTAGAAAGTCATAATGAAGAGTGCCCTGTTGCCGTTACTTCCCCGACCCAAGATATAGCAGTGCTCAATGA[T/C]CCGGAGTGGCTCGATGAATGGTAGAAGAATGACCTATATAGTTTCTCCTTCGGTCTACATTTTGCCAATAGTTTGCGAGTTGAGTTCCATTCGACATGAT	I
Chr01_831661	ACAATAACGTGCAGGGGAAAAGTTCTTGATGTTTTGAAGAATTGGCCTGAAAGGAATATTCAAGTTATTGTTGTAACTGATGGTGAGCGTATTTTGGGAC[T/C]TGGGGATCTTGGCTGTCAGGTAAATTGATTAAATTAGAAACGTTTTAATGCGGTTTTTGTATTCTGTAATGTAAATGAGTAACTAGTTTGGATATGAGTG	I
Chr01_831954	ATGTTCTTAGGATGAAATTTTACATAGTTAAAGGAGAAGTGAACTTTGGATATAAACGGCACTTGTAATGATGCTATCATAATGATTGATTCCGCCTTAT[A/C]GGGTTTACCAGTGACCATCGATGTGGGCACAAATAATGAGCAGTTGTTGAAAGATGAGTTCTACATTGGACTTAGACAAAGGAGGGCAACCGCACAGGTT	I
Chr01_911133	TGGAAGAATTAGGTTCCTGATTGATCTGACCCGTACACGTGGTTAACTTTGGGGTCCACATTAAAATAGTATAAAAGCAATATAAATGGATTTCTTTTCC[A/G]AAGTGTTTTCTATAACATTTATAAATTTAGATTATCATCGTATTATAAATTTAGATTATTATCGTATGATTTAGGGTAGGTTTAGATGAACGGTGTATTT	I
Chr01_925859	ACAGTGGGAAGTTGGTCGGTTCGGTTCAGGTTACGGTCGACTTGGGTGTGTCGCAAACTAGACCGGCAGTGTTTCAAGATGGGTGGATGAAATTCGGCAA[C/G]GATCATGAAAAACCCTCCGCCAAGCTTCACTTAACGGTCAGAACCGAACCGGATCCTCGGTTCGTTTTCCAGTTCGGCGGAGAACCGGAATGTAGCCCCG	I
Chr01_925995	GGTCAGAACCGAACCGGATCCTCGGTTCGTTTTCCAGTTCGGCGGAGAACCGGAATGTAGCCCCGTCGTGTTTCAAATTCAGGGCAACATTAGTCAACCG[G/A]TTTTCAGTTGCAAGTTTAGCGCGGACCGGTCAAGATCGCGGTAAGTTACTCTGTTTCCATTTCCACTATAGCACGGTACATTTTAGTCCCTTCTCTAGGA	I
Chr01_950720	CCATTTCAGGATGTACGAGTTCAAAATCCGGAGGTGTGCTCGTGGGCGGTCTCATGACTGGACCGAGTGTCCGTACGCCCATCCCGGTGAAAAAGCTCGT[C/A]GGAGGGATCCGAGGAAGTATCATTATTCGGGTACTGCATGCCCGGATTTTCGTAAAGGGAACTGCCGGAAAGGAGATTCATGTGAGTTCGCTCATGGGGT	I
Chr01_988780	ACTTGTTTCTATTAGAAATTTATGCACTAAGACATTGCTGTTCAAATCTTAACAACAGATCGGAATTACAGACGATTTCGATTACGTGGAGTTGTCGCCT[G/A]CAGCCATTCAAATATGTGCAGTTGGCGATGAAGAAGGCAATCCTTAAGCGATATCATGTAGGTCATCTTTCTCTGTTTATGTAGACACATCTTGTGTGCA	I
Chr01_990168	CGTAGGCCAAGCAAAAATTCCCTACTGTATGCCTGCTGATCAAGTATTAAATAAATAAAAGAATGGTGAATTAGACATATTTTGAAATCAGAATGAATTT[A/G]CCTTAAAGTGCCATCTCAGCCTGCAATGCGGCGAGTTCATCTTCCTCAGCTGGGCGCTTTTGAGGAATAGGACGAGCCGGTTGCCTTCCAGCAGGCACAT	I
Chr01_1017867	ATATTAGCAAAACAAACCCTGAACCACCCTGGTTCACTACAATGGCATGAGGATCCTGGTGAGATATTAAGCTTCACTTGGTTTAATATAATGTTCCAAA[G/C]CTCCAATTCACCTTGTCGTGTTGGTTCATTCAATAATGGACTCAAATTCATCCAACAAAATAACCCAGCATTGCCTTTCAAGCATTCGATCCCAGCTTTT	I
Chr01_1039106	ATAACTCGAGGGAAAAAAGAAAAGGAAGTGAGGGTGAAGAAAAGGAAAAGATCAAGTATTTTAAGTATGATCTTTCAAGCAAATCTAAAGCAGCTAAAGA[G/T]AAGGTCTCGGTTTCAGGCTCGGACTCGGGTGCCTCTGATGATGATATGAGCAGTGACAGTGAAGTTGATAACCCGCTCGTGTAGGATGATGCGTCTCATG	I
Chr01_1047912	TTGTATCCCCGATTTGCAGAAGACCTGATCTTACCAGTGAGTTGAAAAGGCTAAGATGCCGTACCTTAATATTCGTTGGGGATAGCTCACCTTTTCATTC[C/T]GAGGCCCTCTATATGACATCCAAGTTGGATAGAAGATTTAGTGCCTTAGTCGAGGTAAGTACAAACTATGTATTATAGTGGTTAGTTTGTTACTAGGATG	I
Chr01_1048434	CTAACATAGGGACGAAATGCAATTCAACCACTACAAGGACTTCAATGGTACTTTTACCAGGATTTGGCCCTTCGGGATTTCAGGGCATAATAATGGAAAT[G/A]CTTACTTGCAGGTCCAGGCTTGTGGATCAATGGTGACTGAAGAACAGCCACATGCGATGCTAATACCGATGGAATACTTCTTCATGCGGTATGGTTTGTA	I
Chr01_1065356	CTCATCCCTATTTTGATATTCTAGTGCTTTACATATACTTACGTTAACTGATTATCGGATGATGAAACTGCCAATGTGGAGGCTTCGTGTGGACTCCACT[C/T]GATGGATGTTACTGGGTATTTATGGTACTTAAAATGAGCTACCACTGTATTTCCATCCTGCAAACACAAATTATAAATCAGTACCATTCTGGCCTCAACA	I
Chr01_1066691	TGAAAGCTTGATAATACCGAAAAGTAAAAAAGAGATTTTTCACAATTATTTCTCGATAATTACCGGTTGCAAGCCTTCCAACAACAACAGGACTCCAATC[A/G]ATTGCGTAGCCTTCATCTTTATGGCCACGGAAGTTAACTAACGGAGCCTGGTTAAAAACCGAACTTCCCTGGATGCCTTCAGTTTCCGATTCCGCTAAAG	I
Chr01_1075345	AGATGGGTACCAAAAACCAGAATCCCATCTTTGACATGTGATATTTCAATTCATCCTCAATAGTAATTTGTTCTTTGATAAAGCAAGAACTTGTCGAGTA[C/T]GACGAGATGTGATAATCAAATTCTGGGAAGAGATTCTGTGCGAATAAACTGTTTGAGAACAGCCTTCTCTTTATTAATTCTTTTCTTTTCTTCAGGGTCA	I
Chr01_1094952	TGATTTGTTTGTTTAATAATGTGGGCCAAACACAACATGTTATCATCAACAACAACAAGAGCCAACATGTTGTTCATGTTATGGCTATTGTTTTCCTCTT[G/T]GGTTTTTTCCTTGGTTTCAGCCACTGTTTCTTACGATAGCAAAGCTATCATCATTAATGGCAGAAGAAGGATTCTCCTTTCTGGTTCTATTCATTACCCC	I
Chr01_1134802	TATCAAATTACAATAGGAAGGATCTAATAAAGCCAAATCATAAAGTTTAGAGAGTTTCGTACCCAAAAGTTCCCATGACACGGGTCGATATATGCCTGCC[T/C]TCCTCATCCATAGCAGTTCGAGCCAAACCAAAGTCGGACACTTTTGGCGTGAAATCATGCTCCAACAAAATGTTGCTCGACTTAAAATCCCGATGTATGA	I
Chr01_1135264	CAATCAACTTCACCAAATTCCTGTGGTGAAGACGACTAAGCATCTCGACCTCAGCCAAGAATTCCCTGCCGCCTTGTTGATCATCTCTCTTCAGAACCTT[G/A]ACTGCCACGTTAGTTCCATCTTCAAGAACACCGCGGTAAACACGACCAAACCCACCTTCCCCGAGTATTCTTGAATCATCAAAATTGCCTGTGGCTCTTT	I
Chr01_1135804	GTGCATGCTTACGCCGTTTCCCATGCACGTCGACACCAAGGGGCTTTATAGCCCTTGCATTATTGTTGTTACCCGAATATGGTTCGCCATCAATTATACC[G/A]GCATCAGGTGGCAAAGGCGGAGAAGGAGGCAAACCTATAAATCCACTATTAATACTTCATGCCAAAAGAGTAAAAATAATGGGAGGGGGGATCTACGTAC	I
Chr01_1136078	TCTCTGATAAGTTAAAAAGGCTGTCGTGTTATCAAATTTTTCACCAAGTGGTACCAAGTCAACAAGGACAATCGTCTTCTCCGGTTGCTCACTAGCAGCA[G/T]TAGCACCCATGATGCGAACTTGACTTTGTTTCATAAAAACACCAACGGCAATTTCTTCGGCTAACTCGGAAACCAAAGGGAAGAAAGTATATAACGCAAC	I
Chr01_1136233	CTTCGGCTAACTCGGAAACCAAAGGGAAGAAAGTATATAACGCAACACTTAGGCGTAAACCAACTTGCATTGGCAAGACACAGCCACACGGTGATCCAGG[A/C]GGTGTATTCGTATAAGGATCCGTGCAAATAGTTGTCGAACAATCTACATATACAATCAAACATTAGTACAACATAAAATATCTTTGCAAATGAAAGCGGA	I
Chr01_1136437	AAGAACCTAGTCTTTAACCTTGATTAGGAGGCGGAGGTGGAAATGACATAACTCGTGCTGGTGGTGGTGCCACTTTGGGACTCCTCGATGGAGAGACAGA[C/T]GGAGAAACTTTTGGGGAAATATGTGGCACTATGCAAAAGAAACATATCTTGAATGAGGGTATATTACAAACATATATATAACAAATTAACATTTTATTCT	I
Chr01_1136959	ATATAATGTCAGTATGACAGTGACACATCTGGGGCATACGATATTACACCTTGTTGTTTCAAAGGAGGTGAAATCGGGTCTGATGATGCTGGAGCAGGAC[C/T]GGTTCTTTCATTTCTTTTATGTTGATGTTCATGAAACGAGGTCGAAGGTGACAATGCTGGAGAGTTATGTGCTTCATTCGCAGGAGCAAGGGATGGGACA	I
Chr01_1137165	ATTACTAGGCAGCCTCTTAGCTGTCGGTTCAGGAGGAGATACGGCTGGGGAAGAACCTGCAAAAGTATCATCAGAACCATTTTTTGGGGCATGGTTCACA[C/G]GCGGCGCTGACTTGTGTGTCTCGTTTGTAGGTGACTTAACGGGTGTTCCATCATTGCTTGAGGGTGGATTTGAAACAGGAGAACTATTAGGATCTGCATT	I
Chr01_1137972	GCAATTGGCTCCTTAACAGGTGCCTTGCTATTTGATGAATTTTCTTGATTAGCACTCGGGGTTGGGGCCAAAGCACGTGGCATACTGGAGTGCACTGGTG[C/G]GGAACTTTGTGGTGAATCCCTCAATCCTGGTGCAACTGGAGCTACAAGAGTTAAAGGCAGCAGCATTAGAACCAAACTCGGTTTTATATCTATCATGAAA	I
Chr01_1152233	TTCTCCATATTGTCCGCTACCTTCATATTCCTTCTCCGACGACTCTCCGGCAACACTATCACTTTACCATTACCTTCAATATGTTGGGTTTTATAGCCAG[C/T]TGGTTGACGCCGACGTCTTTGTTCCTCTTCCTCAATGTCGTCATCGGCACCATCTTCCTTATTTCCAACTTATTCCCTCCCAAACCACCGCCTCACGACC	I
Chr01_1181201	TGGAACAATAAGCTTCTCCCCCCACTTGATAACATTACAGACAAGCTCTCCCTTGACCCTTCCGCCATTGAATCAGCTTCTCAAGATTTCGGTCACATTG[T/C]AAAATCCATCCCCAAAGCTGTTCTTCAACCTTCATCCATTGTTGACATTGCCTCCCTCATAAATTTCAGCTACAACAGTTCGATTCCCTTTACTATTGCA	I
Chr01_1206123	TATGGTGCTTGTCTCCTGGGTTGAATCTTTAGAGAGGAATATCAAGACCTTTGCCAACATCTACCCCGATCGTCTGAAGTATTCCTTTGTTTATAATCTG[C/A]AAAACGCAACACCGTAAATTCGAAAATCTATTGCCAACGGACGATGCAGAAAAGGTGGAGACACACCTTACCAGTTCTACAATGAAAACACCAATTATGC	I
Chr01_1206318	TTATGCCAATCATACAGGCCCTAGAATTCCATATCTCAGCTGTCCTCGTAAATCCAAGAAAAGGTGCTTTGAATTTTGGCTCTACTTTTGGCACTTCAAC[C/A]TGAATTTGTTTTTTCTTATAAACAAAAACCCAGTATAGATAGAAAGATAAAAACAATGAGAAGGCAGGAGAAAAGAACGTACACCAGCAGGAAGCTTGGC	I
Chr01_1212280	GATTCAGACAGATGGGAGTTTGCAAATGAAGGGTTTCAAGGAGGAAGGAAGCATTTATTAAAAAATATTAAGAGAAGAAGTAGATATAATAAGCAGCAAC[A/G]AGGAGGAGGAGGAGTTATTTGCATTGATAATTCAACTAATAGTAGAGTTGGATTAGAAGCTGATGTTGAGGTTCTAAAGCAAGATCACACTTCATTACAA	I
Chr01_1212600	AATGATCAAATACCCCAACTTCATTCAACAGTTGCTTCACAAACGGAAAGAGCTTGATCATGAAAAGAAGTTTAACAAAAGGAGGAGATTGCTTGAGACC[C/A]AAGCCACAACGAACCCTATAGAAGAACCTATGGACCCAATTCAAGATGAAGAGTTTTTGGTTTCCATGGATGATAGGGTTGTACCAGAGATGTCAACAAA	I
Chr01_1217264	GGCATACTTTTTCCAATCCCATTCCAAGGCAATGTCTGAACCCTCCTTCCTTCAATTCGGAACCAGAATCATTTGATCCTATCTTTGGATGGATTGTTCC[C/T]ACAATAGCTTCGATTTCTTCTTTAGCCCTTTCAAACACATTAGGTGCTTTAACTTCATTTAGTGGGGTGGTTTCATCAATATCATTACTCTTCCCATGAG	I
Chr01_1218950	CTTTCACATCATCCAATGGGGTGTTTTCATTAATATCATCTCGCTTCCCATGAGTTTCCTTACCAAAAGGATGTATTTTCCCAACATGAATCACAGCTTC[A/T]ATCTCTTCCTTTGCTCTTTCAAACATATTAGGTGCTTTTACATCCTCATCTGCTAGCATTACATAGCATTAGCACCAAAAGAACATTTATTTGATCGTTC	I
Chr01_1225833	GAAAGGAGCTATGGTGTTAAAATACTTATACGCCGATGGCAGTAGGGGAAAAAGAAATCATCCTACCTGCAAGGAACAACATGCTCGTATTCGCAGGCTA[C/G]GAGATTATGACCATCGGTAGCTTCGACAATTGATTCAACCTTTGAGCTAAGATACATTACGCCTGATTCGACACACCTATTGAAATTCAAATCAAATTAA	I
Chr01_1235297	ACACTTATGGTATGCTTATTGTTCAAAATTTTTCCCCACTTCAAGGAACTTCAGAATCATTGGTCATGGAAGTTGAACTAAAATAAGATTGACAATACTT[G/A]TGCTTAGAAAAGGAAACATTAGGTCCGATTATGGTTTTATTCCCTCTACTATGTAGAAATTTGAGGAAGACATGTAAATTTATTATCGGTTGAATCTGGC	I
Chr01_1245926	GCCTCTGTGTATTCGCTTTTTTATTTTTAAAAATATTTTAAAATTTTATTTTATTTGCATGAATGAATTACTTATTTATGTTTAAGTTTTTGATTTTATT[C/T]TAATTCGTTAAACGTTTATTCCTTTCTAGAATTCTCTTTCTCTGTTTTTGTGTTTGTGTGTGTGTGTGTGTTTTGAATGGCGATGTTTGAGTCACCGGAG	I
Chr01_1261045	ATCAACTTCAAATAAGTAATTTTAAAAAAAAAAAAGAAATTCACAACCCTAAACTATAATCCGAAACCCTAATTTAAAAAAATCCCCTCACGTTAAAAAA[G/C]CGAGGAAATTATACGGCGACACTAAACTTCAAATCAACCGCACCGACAACCCATAAACATCCAGATGATCAATCAAGTAAAAAAAATCTAAAAAAAATAA	I
Chr01_1268655	TTGAGCAAGCTAAGATGGCAAATAATTGGATTTATCCAACCTTTTTGATGCAGGTGAATGTAGGAGAATGTCATTACCAGCAATGTTAGTAGGGGAAACA[G/A]TGGGTGAAATGCTTCAAGCAAATCAATTTGCAAGACAGATCCTAGCTGTTGTTGATAACAAAACCAAGAATACTTCTGCGGATCCTAAAACTCCATTGAC	I
Chr01_1279847	GGGATGCAATGGTTTGACTTGTATTAACTTCCAATCTACTGGGCATGCTTCTTTCGATGGTTATAGGATAACTGAGAAGCCAGAACATGATGATCCTGAA[A/G]TTGATATGTTGGGAAACATAGGAACTAACTCAAATTTTAGTCATTCCCGGAATGGCAGTTTCCCAGACCAACAGATGCCCGGCATGGTTTGTTCAGAACT	I
Chr01_1282193	TCTATTTTGATGATCTATTCATAATCTTTTAATAGACTTGTTGGGGTCCTAATGCTACTAAGAGTTCCAGCAACAAAATGATCAAGCAAGCTTCCTTGGC[A/T]TTTGTTAAACGGACATTAGATCGATGTCATAAATTTGAAGATACAAGCAGGAGCTGTTTTGATGAGCCCATGCTTAGAGACATGTTTCTTTCTGGGTCTT	I
Chr01_1291020	ACTCTTCCCTTCATAAAAGCTTACACTTTGTTTGTTCTTAAATTCTTTTACGTGTCCTTTGTTCTTTAAAAGAAATTTTCATCACAGGTGAACAGATTAG[T/C]TAGTGACTCATCTTTGCTTTTTGGAGTGGAACGAAGGCTGACTTAGGCATAAGAAACACACCAAACGTTGCATGAGGCTGTAATGAATTGCCTTCCTTAG	I
Chr01_1291579	AAATAAATTTGAATGATGGAAGAAGTATCTGGTCCTTGTGCTGTTAGTTTAGGTGAAGTGATTAGAAATAATTCGAGAACAACGGCACGCGCCGCCGCCG[G/T]CGTTAACGGTTGTAAGCTTGTTGCGGAGAAAGGGAGTTTGTTATCGGAAAACGAATCGGATCAAACTTGTAATAGAGGGGATAATAGGGTCGTTGAATTG	I
Chr01_1291841	ATGGATCTATATCATCTACTCAATTTGTAGCTAGTGATATTAGTAGTATATCTGTTGAGGAAATTTCGGGATTAGAGGTTAATTCCGGCAACAAGTCCGA[T/C]GAATCCGATAAGAAATCATCGGAATCGGACTCGTTCCTTGACGTACCGCAACAAAAGAAGGTAAGAAAAACAGAAACCAAGTGTCTGTTTGAATTAGGAA	I
Chr01_1293378	TGGGACGTAATAAGCAACGAGGAAGCTTGCGAAGTGGCTCGGAAACGGATCCTCCTTTGGCATAAAAAGCATGGTGATAAATTACCTGCAGAAAGGGGTG[A/C]AGGAATTGACCTTGCTGCTCAATCTGCAGCTGATTATCTCTCAAAGCTTGCTCTTAGTAAAGGAAGCAAAGACAATATTACAGTCATTGTCTTGGACTTA	I
Chr01_1295969	CTTAAGTTCTAAAGTTGTGCGAGTGGCGATCCGGAGTTGTTGAAGTAAGACGAGAGGTCCACGTCCAAGTCATTGTACATGTTCAAGAATGGAAGTGCCT[G/A]CATGCACATTGAAACTCAGATGTAAACTTATATGTAATGAATTTCTTGATGCTTGAAACAATGGTGTGCCATAGAGGAATCCGGATGTTTAAATACCAGC	I
Chr01_1299313	AAGAGATTACAAGAATTTAGCGAAGGAATTGTCAGGTGCAGGAGGAGAAAGAGAGAGCTTCAAATTAGGGATTAAAATTCCCTTTCCTTTCTTCATCATT[T/C]TCGCCCCCTTTTTTTTTCCTTTTCTGATTGCTCTTTGTTAGGTGAGTGGGTGACAATGAAGTCTTCCTTTCTTATAAATGATCTTAGATTTTACACAGAA	I
Chr01_1318602	ACAAAAAGTATAATTTTTCGGCCTTTGCTTCTCATCTCAAACACTCTTCATTTAAATTTACATTTCTTTTTTAATTTCTTCGATTTACATAAAGAATAAT[A/C]GATCCAAAAAGCTTCACTCCAGTTCGAGTTCTTCACAGGCAAGTTCCTCCCTTTCTTGTACTTTTTTTATTTTTGGATTTTGGTGCTGATGATTTTTTTT	I
Chr01_1325478	CAAAGAAAAAAAATGATTTTCTAAACAAAGAAGAAGAAGACCTTTGAAGCAGAGCAAATCCTGAAGTGATTTGGTAACTTAGGTTTCTTCAAGTTCTCGC[C/T]GCAATCCTCGCATTGAAACCAGACCATCTTTTTTGTTTGGTACTTTTTCCTTCTTTATGTGATTTTCCGGGAAAATTGATGGGAAAAATAATCAGAAGGA	I
Chr01_1410804	ATCTCTATTTGATCTCAAATTTTGCAGGTAGTGTTGAAGTTTTGTTAATTTTACTCCAATTATTAGGCTACTTGTAGTTTATTTTGATGCTGTCTGTAAA[A/C]CCTCGCCCTCTCTTTTCCCCGCCATTTTCTGTCACTTTCTCATCTCCCAAACACTCCAAAAGACCCTTCACTTTATCCACGAAATCCTCGAAAACCTCGA	I
Chr01_1411074	ATATGATGCTCAATGGCCTCAATGGCTTGGTGTCTCTCGACCCTGTTGTCCACCTCACTGCAGGTCCCGTCTTTCGCACAAGGTCTCCGATCTCCAATTT[C/T]ACGCACATGCTCCATAGCCGGTACAAGTCCAAAGAGGATTTGAACTCATATTCCGCACACCCCGATCACCTTCGTGTCGTCAAGGAAAATGTCCTCCCCA	I
Chr01_1461556	TCAGCATATCATCATAATTTTTAAAAACCCCGATGAGATCAAGAGCAAGAGAGGGGAAAAGTTAAAAAAAATTTGAAGGGTTTCTTTTATCAATATTTTA[C/T]CTCGTAGGTAAAACCTCTTGTAGAGCATCCATGGTATCCAAGGGTCCTTTAAGCTTGCTTTGAACTTCAGTCTCCCTTGAATCTTCACCGTCCGATGATG	I
Chr01_1482913	ATTACTTCGTCAAGATATTAAAGGGAAATGCATCGTTAATATCTGTAGAATACCGTTTGCTGCTACAGGATCTGCTCCAACAATAACAGCACTCAGACGA[C/T]TTTCTTTCATTAATGCAGCTGCAGCGGAATCTGCTATCAGAGTAGCGGGTATTTTGTCATGTACCAGCTCGAAAGCCGTAAGCCAGGATCCCTGTCATCA	I
Chr01_1500078	GGTCCTGAAGATTCATTCAACATTATAACATTCAGTAGTGAGACTTCTCTATTTTCAACATCCATGGAGTTGGCTTCCAAGGAAGCAATCGAAAGGGCCA[C/T]GACATGGCTTAGCACGAAATCAACTGTTGAGGGCAGTACATGTATATCAATTCCACTAGAACATGTGTGTGTCTGAAACTTCTTGTATTATTTTCCAACG	I
Chr01_1504450	AAGAGTGGTTTAAAGCTTTAAACTTTGGTGACTGGGTGGGTGTCGATTGTGGAGGCCAAATCCAATGCCATTTGTTTAGAATTGGGGATTTAAAAAAGTA[T/C]CAAAGAAGATTGATTTTCAATGTCTTGGGCTGGCCCTGATGATATCTTTCTCTCCACTTCTCTTGCTACTTATCTAGACAGTAATCTCTCTCTTTTTTTT	I
Chr01_1522238	CCTCTTATCTTTTCTATTTCCCATAGTAATTTAATATATTATTAACGAAATTCAACAACGAAATTCACCAGCAACAATGATAATTATTAACATTTCACCC[A/T]AAAAACATACACCCTTTTGCGTTTTAAGCTCAAATCATACGAAATTATCCTTCTTTTCCATGTTCCAAATCCAAATCCGCTTCTTGAGCCCATAAAAAAC	I
Chr01_1524930	CTCAACCACACAAGAGGTCCACTCATGCAAATTATGTGGTCTAGTGACATCGTAATCGCTAATATAACATTACGTGATTCTCCCTTTTGGACTTTTCATC[C/T]GTATGACTGCAAGAATGTAACAGTCAGGAACGTTACCATCCTGGCTCCTGTACGTGAAGCCCCAAATACTGATGGAATCGATCCTGGTAAGTAGGAACAA	I
Chr01_1525217	GATGTAGTAATTGAGGATTGTTACATAAGTGTCGGAGATGATGCAATTGCGATAAAGAGTGGATGGGATCAGTATGGCATAGCTTACGCTCGACCTTCGA[G/T]AAACATTCTTATTCGAAACCTCATCGTACGCTCTATGGTCAGGTGAAGTTTCTCGAACTTTATAAACCTTGTATTTCATGAACCATGTGACAGTGCCAGC	I
Chr01_1530312	GTTTTTAATGTTGGCAGTGCTCATGGGGTAGCAAACCAACCGCACTGGGAACAAGCTCTGGTCCTCATCCTCCACCAACAGCTGCACATATGGCTGGTGG[T/G]GCTCAAGTAATGAACATGATGCATCCACAAGGTCAGTATGCCGTTAAGGCACAGGCAGCCATGGGAATGAGTGGTGGTGAAGCTAGTCAGGCGATGTACA	I
Chr01_1554777	ATGTTCTTCAATGGATATTATATTCATCTCTTTGAGATAAGTTTTTAAATTGTACCTTGGCGCAACATGAACAAAAATTGATGCTAATTGTATCTTTGCC[T/C]GAGCAATAGCTACAAACACTACAAATCTTGCTGATAATGTCAGATCAGCTTTTAAAATATGGTTATATTATACATCAATGATAAACTTGCCCCAACGCTC	I
Chr01_1585187	GGTCGAGAGAAGAACACGTGGCGCCGAAGTAGGCGATCGGTGAGAGAGGCAGATTTTGTTCCTTCAGTTCTTGAGTCATTGCGCCAACGGTGGCGCAGAG[G/C]CGTTGGCTGTCTTCTTGGTCGGATTTCGAGAAGTGGCGGAGTACTGAGTCGCAGAAATCACCGGTGGGCGAGTCCGGGAAGAAGTCCAAGGCTTCCATAT	I
Chr01_1663871	CGAACAAGTTGTTTTTGAACAAGAAGTGGTGAAACTCATGGAATCCAATGTGACAATAGCCATGCAATATCTGCAAAGTAAAGGTCTATGCATTATGCCG[A/G]TCGCGCTTGCCGCTGCCATATCCAACGGGAAGGCATCGTCCTCGTCATCATCAGGTCCTGTTTCCGAGGAAAGGAAGAAATTCGGTTTCACCAACAGTGT	I
Chr01_1669625	ACTTAAAAATAAATGTAGAACTATTGGCATTATATATTTATATATATACATACCTCAAGGCGCCCTGAAGAAGAAAGCTCTGGAAATGGGTATCTGGGCT[T/C]ATAATCAGAAACAGGCTGCTTTTGCTTATTATCAGAAACTTTACCGCCACAAAGAACTGCAAGGAGACTGCAATGGTTCCTTGAAGACCCTTGAGCACTA	I
Chr01_1729748	GAAAGACGGGGATGGTTGATTTAGGAGGGCCTGTCAGCATTGCAGCTGGATCACCTGCTAACCACTTCTCATTAGATGGGATAGGGAAGAGTAGTGCAGA[T/C]ACTTCCTCAGTCTCGCCAGTTCCTTATGTGTTCAAGGAATTTCGAGGGGTAGGAAATGCACTGCTGTGGAGAAGGTTGCCGAGAGGCAGCAAAGGAGAAT	I
Chr01_1734631	CAAAGTTAGAGCAGGAATTTGTTTCTTTACAATGTCAGATTAGTCAAGAAAGGAACGAGCGACGTCTTGCTGAGTATCATTTAAAGCATTTGCCATTTCC[T/G]TCAACGTCACTTTTCGATAGCTCTTTGGCTTACTTAACTGAACCGGTAATGTCATCAATATCCTTAAAAGTGTTCAGAATAATGCATCTGTTGACCATAT	I
Chr01_1734807	AGAATAATGCATCTGTTGACCATATAATTTATGTTTTAGATTGCAAGGCTTTGCAATGAAGGGGAAGCTGAACAAAACACGGATGATATGCATCTGCCAG[A/G]GGCTTTTATTGATAACAATTATATCGTGGATAACCTTTGGCATCATCCCAATCGACTATCTGAAGAAATGGTCTTACGCATGAGAGATATTTTCATTTTC	I
Chr01_1736255	TTTCGGGCTACTTTCTTCTCCATTTTTCTAGTTATTTTTAATTTTTGTATTGCATTCTTCCTTGTATTCTATTTGAAATCATTTCTAGGCTGCGGTTTTT[G/A]CACTTCAGAAATTCAAGGCTTCTGCTGAACTGCAGAAGTATACGATTGATCATCCTGAGCCTCTACTTCATTTTGCCTTAAGTTGCGGGTTGCATTCTTC	I
Chr01_1737324	TCGCTTCTTTTGTTTGTGCTTTTTGAGTGGAACAGTGGTTGCTCGAGGTGGTGATTGAGTATCGATCACAGGCAAAGATTTTACTTTCAAAACAACAGCA[C/A]TGGATTCACTTTCATCATCCTTTCCGACAACAGAGGGATCATCCACAATCTTGCTATTGTTCTTTATAAACTTTGAGGTATCATCTATGAGTGGTTCGGT	I
Chr01_1745567	ATGGTAGATTTATGAGCTTTTGCCTTCTCAAAGTTACTGGTAGCATCTTCCCTGCTTTTTAACTCAACAGATTCTCCAGCCGAATCTTCTTCAGGAGACT[C/T]ACTACCTCCCCTCTTCCTTTCTGATTGTCTTCGAGATTTCTCCCAGTCAACCAGTGATTTTAGTAAATTGACAAGGCACTGAAGAGTTTAGGAAGTACAG	I
Chr01_1781831	TTGCATCTTCTATATGTCGATGCATCGCTAGTAAATTACTCACTATTTTAGTTACGTTTGGACTTGTATGTTGCTTTTAGCAATTCCTCAAGACATTTAA[C/T]ATGTTGATAGGTTCTCGAGGCAGCATCTAAAGAAGGTGCCCTGGTTGTAGATCGATGGTTTGTTGGTTGTAATGCTAGTTATGTAGTGTGTGAAGGAAAT	I
Chr01_1783954	AAACCACTTTCTAACCATACTATTCCCAGTTGACCGGTTTTCCGAGATGGGTCCTTCTTCACGAACATATTTCAGCAATAACGGCTTTACGTGTCTGCAG[G/A]TTTTGGATTATATCTATTCCTTTTACCAGGTACTAGAGTTATCGATGTTAATGCAACATGTTCAAACATGACATATGGATTGAATTCTTTGCTTGCATTG	I
Chr01_1855856	AAAAATCTCTCTTAAAAAAAAAATCGTAATCCACAAAATCCACTTAAAATAAAAAAGGAGGGGAAAACGCTATCTTCTTTTTCATCATCACTCAAAGCAA[A/T]GCTTCTCTCAGTTACTCTACAAAAAGAAATGGCCGTCACCGAGCTTACTGAACAAACCCCCAAAGCAAAATCCCTAAATTCATTTCCTACATCTTTATTA	I
Chr01_1856018	AAAGCAAAATCCCTAAATTCATTTCCTACATCTTTATTACTCTCTTCGGCATTTATTCAAACACCATTCGCACCTCCAATTTTGAAGCCATCAAAGCCCA[A/T]TCTCGTGCCCGAAAATCTAATTCGTGACCTTCACCATTCAATCGTTTCAACCGCCGATAACTTCTTGAATTCCCTCCAACAAAATCCGGTTTTCAAAAAC	I
Chr01_1867049	TCATCAAATGAAGATTGAAGAATGTTGTGAAACTTAGATTTATAATCATCTAACCATTGCAGAGAAAACTTTAGAAGTTGATGATAAACCAGAATATGCA[A/G]CCTGCAGATCCCTGCTACGTTCTGGTCCGGCTGCATCTCTTCGTGTAAATATACGAGCTGTAAGTCAAGTTGTTCAATCTTTTCTCGTTTCTTTGTTACA	I
Chr01_1870795	ATTCGTGAATATGATTTAAGCAAAGCAAGGTATAAGAAGTGAATACAGATGGGAGCAAAAATGGAGGGGGAACAAAAAGGAAAAAGAATGCTCTCACCTT[T/C]GGACAAAAGCGAACATCCAAAGTCTCCAGCATGCTACACTGTGATATAGCAGTTTCAACGGTTTCTTCCTCTATGTTGCAAGACTTCAAAACACCGATAC	I
Chr01_1876169	AACCGGAGTACACTTTGGCTCGCTTATGGTACGAATCGTGGTTGTCACAATCTTCAACGGCAGTAGAAGCGGAGGCGCTAGTCTCACCTTCGGAAACACG[C/A]GAGCACCAGTTCAAAGGGCGCCACGTAGCATCGTCCCAGCTCCCATCGCATCTCATGGTGGAGACCATTTCTTCAAACAACAACGACCTTTCTTCCCCTT	I
Chr01_1980690	CAGGCGTTGAAATTTCATTACCCTCAGAGTCTACTGCATCAGTATCTGCACTGTCGAGGTTGAAAGAGAAACTGCGTGGAATGTGTTTACGTGCAGTTCA[G/C]AGATGGCCAGCAGTATGAATATCATGTTCTTTTTTTTTTCTGAAAGAGTTCTTTTCACTTATAGAAAACTACTTTTGTTCATTCTCTAGGGCTCTTTCTT	I
Chr01_1987322	TGGAGAACTCTATAGTATCACCCATATCTGGACTTCGGTAGTAGTTGCTGATTGGCTTTGTAGCCAAAACTGAATTCGGGTAGTACACCTTTTCATTATC[G/A]AGCTTCAAGAAGACGGTCGTTAAAATATTCATTTCCTCAACCAGCAACTGTCAGTTACCAAGTGATAAGCATAGTTAGTAATATTTACCAGACATGCATG	I
Chr01_1989216	TAAGTTAGTCTCTTCCATTTGATCAGATTCAATGAGATAAGATTGTTCCCCAAATCTTGATTTGGGTTTTGTAAATGATCTTCTTCGAGTAAGGTGAGAC[T/G]CATTACCTGCATTTGGGACTTTTGGTGGTTTATTTGCAGTGTGTTTAGGGGTTAATACCTCCGATTCTTTCGACACTTTGGGAGTTTCTTCGTTGGAAAC	I
Chr01_2014279	GGAAACACTTGGAAATATTTAACCATACCTGTTTCAGATACATACCCTATTGGGCATTCACACCTAAGTCCGAGTAACACAGGTTGGATGTTTGAGCAAA[A/G]AAGAAATAATCTGGAGGAATGACTTGATTTAAGCATTAATTCGTTGTTGTATATGTAAGCTAATTGTCCACGCTTAAATGAAATGATGGTTTTGGAGGAT	I
Chr01_2038102	AGAAAGGGATAAAAGAGAAAAAACCGAGACTAATGCATAAGTTCATCCAACTGACACAATTACATACCTTTCTAGCACGACAGCTCTAGAAGCAGCTTCC[A/G]TTATCATCCTTGAAAGGCATAAGTTACTTATAGACCTACAACGACAGGCTCTCAATTCCAAGTGAAGCAAAGTTGATATCAGTAACCCAATCTTGCAGGA	I
Chr01_2083209	TCCCTAACTCACTCACCTTACAATAAAATCATCGAGCAAAATCTAACATATTAAACCCAAAATGGAATTAACACTTCAAAAGGCTACAATTTTCTTTTTT[A/T]CTTCTTTAGCTTTTTCCTTTGTTGTCAAACATGTAAACAGAAATACTTTCTGTTTTGTGCACAACCTGCTTTGTAAAAACCATATTTACATCATAGCTAG	I
Chr01_2093439	CATTTGGATTCTTCGTAAGGCATGATTTGCAGCTCTTTGTTTTGCCTTGGTAGACTCTGTCAAGTTCATATAGTTTGGCCTACTATTCCCCGTCTTCTCC[G/A]TTCTCTCTGAAGTCGGCATTGTATTCCACGAGACCGGTGTTGTAGATGTGCATATCGATGATGATGCGGAGCTCTCTTCGAACCGGAATTCGGAACTTGG	I
Chr01_2094280	ATCTTTTGAACTGCCTGGCCCTCGATGGACATTCGGACACGACGAGCTCTAACACGAGCTTGGACACGAACGAGAGCTTGCATGCACCGGAGTGTCACAG[C/G]AGCCTGTTTCCTCACCTGTCGACCGCGAACAAAGGCTTGGATCCTCACGATTCCCTTTAAAGCCCTTAAAGCCCTTCTTGCCTGCAAAAGTATTGCTGGT	I
Chr01_2095271	ATTTCACCCATTTCGCTGAAGCACCCATGGTAGTTTCAAAGTATATATTTTTCCCAGAGATACAAACAACTGTTATTTAAGAAAAGAAAAAGGAAATGGG[C/G]AACGATGGAAACAATTGATAACAGAGTATGAGTGACAAAAAGGAAATCTTTTTGCACAAAAAAAAAAGGTGGAGGGGGGGGGATCCTTAAGTCTTCAACT	I
Chr01_2105262	AAGTGCTAAGTAATGTATTTTAAGGACTGGAAACAGCTTAGAAAAGTACCTTGGCAGCCCTTGTTTTAGCCCTTGACCACTTTGATATCACAGTTTCTTG[T/A]TTCTCAATCTCATAGAACGAAATAGAACACCTTCTTAGTGCTGCAGAATCTAAGGTCTTCCACCTGCAAATGTTAAGTGAATGTAAGAACCAAAACAAAT	I
Chr01_2132273	AGTCTAGAATCCATCCTTTGCAACTTCAACTGCTCCTTAAACTTGTTGATGAAATCATCGGCTTTGGCATCTACTTCATCGTCCTCCTCCGTAGCTTTAC[C/G]TTTCCCTTCCCTCATAGTCGCCGGCCGTCGAGCTTCCAATATATCATCTTCCTCGAAATGCGAAAACGGTGACTTCGCACTCGCTGATTTCTTCATCTTC	I
Chr01_2157867	CTGGCTCAAAGAACCAGGCAGCCGGAAAGGTTTACCTCTAAATGTGCAAAGAAAGTTAAAAAAGGAGTTAGGATCGGGCAAGTGTTGGCTCATTCGAAGC[G/T]GGGGATCGGCACTTCCCATCCGAGTGGATTGATTCCTGTTTTAAGCAGCTGCATAAGAGCAGGGGAGGATACCACTTAAAAAATTGTCTAGTATTATGAA	I
Chr01_2163860	AAAAAAAAACAATTTTGATTAATTCCCAAATTGGATTTTTGTCTGAATATATACAATCAATTGTTGTGATTCTCCAATATGAACAGCACCGCCACCTCTT[C/T]CACCACCCACCACCAGTTCCAAAAACCAAATATAGAACACAAAGCTATAACCTTTCTTCTTCTAATTTACCGACCTTTTCAAAGATCTTTGCTTTGATTC	I
Chr01_2166415	TTGTTAGTTGAAAGATGCATGGATTGTTGGTACAGGTTGGTGTGTTCTTTCAAAACCCTAGGTTGTCAATACCGGACAGACATCGGCCGAAGATTCTACC[C/G]GAACCGGCTGATTGTCGAAAGATATAAAGTTGTCCCTCCCTCATGAAACTGAATTGTAGATTTGCTTCATTAAAGGGAAATAGAACTTTTTATTACAATC	I
Chr01_2214400	AGTGGAAGAAGCTCTCCTTTTAAATCAAATTTACTACTGATGTCCATTTTAATTGATCTAAACAAATAATAAAATGCTAATTACTTATCAGTATCTGTGT[A/G]GATGTTGAAATTATGAGTTGTATGCACTATGCACACAATATCAGCTTCGGTTGTAGCTTAAAAATTAAAATAAAGGAGTAGGACGGAGATGCAAATGTTT	I
Chr01_2224447	ATAAATTGTATGCCTAATTGATGTTCTTATGCAGGATTACACTGGAGAAAATGTTACTGTTAACAACTTTTTTGCTGCTATCCTTGGAAACAAATCTGCT[C/T]TTACAGGGGGTAGCGGCAAAGTTGTTAATAGTGGCCCCAATGATCATATCTTCATATATTACTCTGACCATGGAGGTCCTGGTGTACTTGGTTAGTTCTC	I
Chr01_2238498	ATCAATTTTTTCTTTTGTTTATTTTCTATGTTCTTTGCTAATTTGCTTCTACTTCCTTCTTCTTCTCTTTCTCGTGAACCAAACAGAAATTTCCTAAAGG[A/G]AAAAAAAAATTCAAAAGCTGATGTTAATTTATGAATAAATGTTGAGGATCTGAATTTTAAACCAAGCGAGGGAGTGAAAGAGAGACGAGAGAAGGATTTG	I
Chr01_2253748	TTAATCCCTTATGAGCCAATAAGAAAAACAAAGAGACATAAGATAAATTGCAAACACACACCAACCTGGCTTGTGGAAGTAGGAGGAACCAAACTGCCTG[A/G]ATTACTTGTGTTATGAGGCAAGAGGCCAGGGTTAAACCTCTGTGAGGGAATACTTAGCTGTTCATAAAGGGCCATCTTATTCCTTGGAGGAGCCCTCGGC	I
Chr01_2258168	ATACAGAAAAAGGAGGGCCGAGGGCTCCGCCAAGGAATAAGATGGCCCTTTATGAGCAGCTGAGTATTCCCTCACAGAGGTTTAACCCTGGCCTCTTGCC[T/C]CTTAACACAAGTAATTCAAGCAGTTTGGTTCCTCCTACTTCCTCAAGCCAGGTTGGTGTGTGTTTGCAATTTATCTACATGTCTCTTTGTTATTCTTATT	I
Chr01_2260746	ACATAATGCTAGCATATTTGTTTGCATGAAATTGACTTCTATTTGTTGGATTCTGCTTTAGAAATATCTAATTGCTACAAAGTGCATAAGGTATGTTGTT[G/A]AGCCTGATGTTATTTTAGAAGGTTTCATCCCATGGAGATTCAGTTGTGAATGAGTTACAAACTACCCCTCCCCACATCATAAAACAAGGATTTGAGGAAA	I
Chr01_2261702	CCTGTCATGTCCCCCTCTGAAGGACTGATATACAAGCCCTATCCGGGACCTGGATTCATGGAATCTGCTTGTGGAGGCTGTGGACCTTTTGGACAAAATC[C/A]AATGACCGGAAACTTCATGACATCAGCTTACGGAGTTCCAACTCCTCATCAAGGACTTGGGGCTCTACCAGGCACTCCTTTAGGCGGTCACTCTTACTTT	I
Chr01_2312004	AAATTTAGTAAAAAGATGAAGAAATATATTACATTGATTAAAGAAAGTACAGAGATAATATACGAGACAAAATGACAAACAAATCTCTATACAAAGAGTT[G/C]CGATTTTCCATTTTTGTTTTCCCCAGAAAATTAACAAAGAAAAAACGGTGGCACCACCACCGCAAAATAAAACTTTTTTTCCCGATCACTTTTTCGCCGC	I
Chr01_2354775	CAAAAATCAATGATTAAACATAATCGGACTGACCACTGGATTGAGGTTAATGGTTTCTAACATTAAACCGTGTTCACTAACAGAGAAGTTAATAAACATA[C/G]ATTGAACGGAATGTAAGCATGTCTGCCATTGACAGGACCAACGGTGAAGCCTGTATACCCTGTCATTGCTCCATGAACTGCACCGTGAGCAAGTAGGGTG	I
Chr01_2354933	CCCTGTCATTGCTCCATGAACTGCACCGTGAGCAAGTAGGGTGCAGTAGACATTATCTGAAGCAATGCTAGGAATAGCCCGGATCATGTATGTAGGATCT[G/A]CAAACCAAATTTCTCAACTCAAATATATTGCACACATATATTTAAGAGGAAGAAAACAAAATAAAGTGAACAGGATATTAACCTATATATTTAAGATTAA	I
Chr01_2380187	CAAATTACGCCTCTTCTCTCTTTGTTCTTTAAATTCTCTTTGATCATCATTCTCCCCCATCTTGTTGAATCAAATCTTTATTTTAAAAAAATGGGAATTC[C/T]GTCAGAAATGAGGGATGTTTGGGTACAGAGAAGAGCAAAGTTCTTCATAATTCCTTCTCCCGCTGAAGACCAGAAGAAATTGAGAGCCCAGCAATCCTCC	I
Chr01_2395146	GTGAATAAACATATTAAAAAGGTGATGGCATTGGCAGGCAGCCTGCCAAATCAAATTACGCCTCTTCTCTCTTTGTTCTTTAAACTCTCTTCGATCATCA[T/C]TCTCCCCCATCTTGTTGAATCAAATCTTTATTTTTAAAAAATGGGAATTCCGTCAGAAATGAGGGATGTTTGGGTACAGAGAAGAGCAAAGTTCTTCATA	I
Chr01_2403113	TTCAGAGTTTATACTCAATGGAGGTGGCCAAACCCTGTTATGTTGTGTTCAATAGAAGAGGATGAACTTGGCTTTCCAGTCTGGGATCCGCGCAAGAATC[C/A]TCGGGACCGTTTCCATCATATGCCAATAATTACTCCTGCATATCCTTGCATGAATTCCAGTTACAATGTCTCTTTAAGTACACTTCGTGTTATGATGGAA	I
Chr01_2405498	GTTATGATCTCTTTCTGCTGTTCTGTTTTTTTTTTTCTTTTTTTTTTGATTTATTTATAGCAGGTTGAGTTTGAAGTCAACGGCATAATGTGTTGTAGAT[G/C]AGGCGTCGGGAGAAACCTTTGTTGCCCCAAGGAGTAAGGCCAGTACACCTCAGTAAGTGTCCCATTATTTGCTGGCTTACATTATGGTTTTACAGGTATA	I
Chr01_2408779	TGCCTTGTTAGCATTTTTGCAAGTCCAAAGTCTGCAATTTTGGCCTTGAACTCCTTGTCCAACAGAATATTGCTCGACTTCACGTCACGGTGGATGATCG[G/T]TGTAGGACATTCATGGTGCATGTAACACAATCCCTGTGCGGCTCCAATAGCAATTTTCAACCTCGTCGGCCAATCCAAAACACCACGAGGAAATGACCTT	I
Chr01_2409140	TGCGATCAAGTTTCTCACAATTCCCGATTTTCTTCACCGCAACAAATTCCCCGGAACGATCGATTTCAACCCGATAAACCAACCCCGAGCCACCAACACC[G/A]ATGAGATTATCATCTACTAAATTGGACAATATGTTCATTTCACTGAAGTTCAATCTCTGAAATGAGGTCAGCTTCCATGTCTCTAAATATTGCCCAATCT	I
Chr01_2432720	GAAGAAGCCTGATCTTTTATCTTTTTATATTGCAAGTAAAATCCCCATCTCTGACCCTACAAGGCAGGAGCTTCTGGAAATTGATGGTGTTTCATATAGA[C/T]TGCGCCGGGAAATTGAGTTACTTGAAAGGCTTGATCGTGTTCGATGCAAGATCTGTAAGGTACTACTTTCTATTGTGTATGAATACCCTCATCATACGGT	I
Chr01_2434762	CACCGTAAGACTGAATAATGCCGTGCTTCATTTCATATATTGATAACAGTATCTCACAACAGTTTCCATGGAAAGGGAAAATAAAATAAAATCAATAGAT[C/G]CTACCCATAACTATGCAATGAACCCCAAATTACAAGGAAAAAAAATGAAAAAACCAGACAGATAAACAACAAAGAAAATAAACAAAAAATCTGATTGAGA	I
Chr01_2443984	TCATACAATGTCTGGTTGGGTTACAACCTCAGATTGACTCAACAGTCAAGTATCTGTTATAGACTCGGCTCAATTACAAAATTTACAGTCCACACCAGAT[G/C]GTATCACCAAAGCATTGTTAAGGTCAGCCGGCAAACCCCTAATACATGCTTTTTATCCTTTGATAAACAGCCAAAAATACATGATCATCATCAATCTATC	I
Chr01_2505799	AATTGTTCTACCGAAACATGCTGACAGGTGTCAAGGATAAGATTTTGAAGAAACGGATCCAGGAGTTAATAAAGGAGTGCCTTCCTTCTTCAGCACAAGG[A/G]AAATAGTGATGTAAAATCATAATAAAACAACAGAGGCATTGGTACATTCAGCATTTTATTTACTGTGATAAGCTTCCCCTATTACAGGTACAAAATACTA	I
Chr01_2562455	GTTGTATACCCAACGACTGAAGAAGAGCTTCGCTCTGCCGTCGCTCACGCCAATAAAAACAAACTCAAAGTGAAAGTAGTCAGCAAGTTTTCACACACGA[T/C]CCCCAAACTAGCTTGCCCTTCATCACTGGGTCATGATTCGTTGTTGATAAGTACGGCGAAATATGATTCCGGTATCGAGATTGATTCGGTCAATTTGGCG	I
Chr01_2566574	GGCGTTTTTCAAGTATGGGGCTCGCCCACATTGGGCTAAAAACAGGAACTTGGCGTTTTTGAAAGTTCAAAGTAAGTACCTAAACTTTAATATGTTTATT[G/A]CAGTGAAGAAGCAATTAGACCCAGAAAATATGTTGTCGAGTGAATGGTCGGATGAGATATTATTTGGGAAAGAAGGTGTTGGAAGTGATGGATGTGCTTT	I
Chr01_2572852	AATAATTACTAAAAATACAGGTATAGAGTATCCCTATAAGGCTCTTATATTGACTAATTGCCTGTTCTGTTTCCACTCTCAATAACTGGCTCAAGAATGG[A/T]GCATAAACCAACTTATTTAAGTGACAAACAAGCACTTTTGAGTACAAATGAAGGGCAGTATTTAGGTTTTACAAACACTTGTTCAGGACAACGCCAGCAT	I
Chr01_2641087	GACTTCTGCCGACAATCCTTCGTATAAAATATATTTCCAGCCCATTTAAAACTCAAATCTGAAAATCGGATAATTTTATGAATCATAAGCATAATAGTTT[C/T]CTAATTTACCTCTTCACTGCATCATCGTTCTTATGGAGCATCTAAAGCCTATGGAGCCGACCAGAATCCACTCAAATGGCGATTCTCTGTTTCAGGACAT	I
Chr01_2643202	ATTTTTAGCAAAACATTACCACCAAGTAAAGGACTTCACACCATATTGGTTTATGTGTTATGAGTGGACTGCTTAACCTTATCGTCCACCTTCTTTTGCA[G/A]CATGTGGTTTACCTTCCTGAGCCAACATATGGAAATCATCCAAATCTGATATCTGCGGCAGGGTTAACTTTGAAGACTTACCGATATTATGACCCCAAAA	I
Chr01_2644257	CATCCTTAATGTGGATTTAGGTTTGCAAAACAGCTGATGTGGCAAGGCGGGTTGAAAGCCAGCTCAAACTGATCATAAGACCCTTGTATTCAAACCCGCC[C/A]ATTCATGGTGCAGCCATTGTTACTGCCATTCTGAAGGATAGGTAATAAAATAATTCAGTCATAGACTTTTTAGTCACTCAGTGTCTTTCTTGTGAATGTG	I
Chr01_2652180	CCGATGTAGCAAGCAAGGTCGAAAGTCAGCTCAAGCTTGTTATTCGGCCAATGTTTTCAAATCCACCAATTCATGGTGCATCTATTGTGGCAACCATCCT[G/C]AAGGACAGGTATGCACTCTTCACCCTTGTTTCACTACATCGCTGTTGTCTGAATCATTTGGTTGGCAAGAACTCCATCTTATCTTGTGTATATCAGCTTA	I
Chr01_2653172	TATTTGTTTTTCACTTTACCATTCAATAATAACTGTATTTGAACAAAATTGTAGCCCTCAAAACACTGAAAGGGCAGAAAGAAATAAACTCACTTCCACT[T/G]GCTTATATTTTGTGGTTTTTGTCAATGGCTAAGATAGCATTTATAAAACCTTTCCATGCTAATAGTCAAATTGTATTTTCTTAGTGCCTGCATCCTAGAA	I
Chr01_2654478	CAGCCAAATTCTCCAAGGTTGCTGATGAAATTGACTGGCTTTCACTGTTCTTTATTTGCGGAGTAGGAGAGCTTACAATTATGCATGCATTTCCCGAAAA[G/C]CATTCAGAAGCCAAACCCTGATTTCTTGGAGTCAGTGTGCTTGAAGACAATAATGGTCTGTCTGCTTTAAGACCAACATGGTCAGGAGAAAACAATAGTA	I
Chr01_2655116	GCAGGCTTCCTTTTCTATGTCTCCTTGGGAATTAATTCCATTAGAATCTTTCTTCTGACCTTCATCATCTAAAGGTTCAGTGTGATCTCCCCCATTGTAT[T/C]GTTCCTGATCAACTGCTTGACACAGGTTTTCTTTTTCTTCAATGAAGACACCAGACTTGGTCTTACATTCAGATGGAGACTCCTGAGATGTGTTTCCAGT	I
Chr01_2655692	TTCATCTTGTTCAGCAGGCAAGTTTGGTTTATCATCCACAATAGGACAAGTTTGCATTGCATTTGATTCAGAACCAAAAGTGTTCACTGGAACCAACTTC[G/A]GAGAATCTTTGTCAAGGTATGATCGCTCTTGCATGTCTGTACCATATGTATGGTCATCACTAGTACAGATAAAGCCATCACGTACATTCATAGTAAGTTC	I
Chr01_2656412	CCCTGCTTCACCAGGTATTTCTGGAATGGAGAAGCTGACATCTTCCAAAGATGGATAATACTCTTCTGAACAAGGTGCCGGACAGGAATTCTTCTCCTTT[C/T]CCACACCAGATATTTCAGTCAAGTGCGAATGCTCTCTTGTATGTACAGCAGCATTAGCCAAATCACTTGTAGTCTGGGAGCAGCCAGCCATAGTAGGTTC	I
Chr01_2743930	CAAGTTCTTGAACACCCTTATCACTCTTGCTTCATCCCACCCTCCATGGCAAAGTGCCAATCCGATTGCCAGCTTCTCACTGTGAACCCTCAAGCTCTCC[A/G]CCTTCGACTCTTCGTCTATATCCCGCAATGCAAATTTCACCCCATGAACATACCCCATTTCTTCTTTCATCCTTCTCTCCATCTCCTTCAACACTTGATG	I
Chr01_2782330	TTCGACCTTCCTGTATTTTACAAACAGGTGAAATGGGTATTGAAGAAACCCCATGGGATCATCGCGGCATGGTGCTACACCACCCCAGAAGTCAACGACT[C/A]CATGGACAAGGTGCTTGAACGATTTTACAAAAACCCATACTGGGATTCAGCGCGACAGATGGTGGATGATAAGTACAAAACCATCGATTTTCCGTTTGAG	I
Chr01_2792694	TCTTGTAACACATATGTTGGAGATTCATTCTTCTGGATGGCTTCGATGGAAGAAAAATAGCAGCTCAAAGTTTGAACAGACCATCCCATATGCTTTATTA[T/C]CACAAGTGGCAGGTTTAGTTATCTGATCAAGTTCTTATCATCTGACTTATGATCTGATATTAACAAGTAATGACTTAGAGACATCTAGTTATGTTGTCTC	I
Chr01_2824377	GAGATTTACTGCTAAATAATGTAGAGGGAATAGTGAATGATGCAGTTAAGTGAGATAGCTCGAAATAAATACCTTTCTTCTTATTCTTTGTCCTTCGAAT[G/A]TAGTACGTCAATGCCCCGATCAAAATCAAGACCCCAGTGACTGGAACCAATATAATAATCAACGACAACCGCCCTTTTTTCTCTGTACCATTCTCACCAT	I
Chr01_2868625	TTGCAACCCAGCAAGCAAACATGGTTGCTGCATTAGGTGGTAAAGATCCCTCTTACTTGCGTATGGGTTCACTGGATGGCTTTGGAGATTTTCGTACATT[G/A]ACTGGATCTGGAAGACTTTCGAGTGCTACACTATCATCATATCAACCGAGTGGGATGTTTGGTAGACTGAACTCTTCAGCTGCTTTAAACCTACGTGGGA	I
Chr01_2914131	CTCGCCCCACCGTATTGTTACCCCAGCCAGGCATTCCAAAATTAGGATGGAAACCTTTTTGCATAGAAGGACCAGCTTTCATTCCAGGTGGCCTCCAATC[A/C]CCTCTACCACGACCAACCATAGCACTCATTCCTGGACGAACCTGACCTGGAGCTCCTCCAGGACCACCGGCAGTGGCTCCAGGCATTGGTGCTGCACCAG	I
Chr01_2922679	TCGAATTAACTCGAATTCACAATTCAAATTCTCGTCCCAAACTTCCCTTATGTGAATTGATTCACTTTTCGGCAAAATCGACATCTTCCTTCGGAAAAAA[G/A]AAAAAAAAAAGTAACAAAGCTTTGATTTCTCGAACAACAATATAAAGGGAAACAAAAAAAACCAATTCTCCAGAATCTGCAAATAACAACATAAAAAACC	I
Chr01_2924209	CTTTTCTCATGGCTATCCCCTTTTTTTTGGGATTTTCTTCGTTGACAAATTCGCTATACTCTGGCCGTCGTCGGCGTTCGCAACCGCCATCAGAGCTCTA[A/G]AATTAAAACCCTAAAACCCAATTTCTCGTTAAACCGAATCCCTAATTCACCCTCTTTCTCCTTCCCCGCTTCCCTGCCGGCGGAGGCGATGGCGGAGCCA	I
Chr01_2984111	AAGCAATACGACAATTCAGAAGGGGAGGAGGAGGAAGAAGAAGAAGAAGAAGAAGTGGACGAGTTAGAGGATGAAGAGGAAGAGGAAGAGGAAGGAGTGA[G/A]TAGAGTTAATGAGTCGCACGGGGCTGGAACGGCGCCGTCGAGTGATGCTGAGGTGAGAGCCTCGAAATTGGAAACCCTAACAAATGATGATCGTTGTGAG	I
Chr01_2987612	ATTTGGTTGGCAACCCATTTATTGTGATCTTATTTGGAACCATGTTCCAAAATTTTCTCTTTTTGTTTTATGTGACATGAGCCTGCCGGAACTTAAGATT[G/A]CGGCTATGCAGGTCAGCGGGTGACTGCATTTAATACATAGTTTGGAAGGCAATCTTCTCTGTTGTCAATCATAATTCATTGTAAATAGCTATGGACAAGT	I
Chr01_2994217	TAGCCTTTGATCTAATGTCTTTTAATGCTGCAGCTGCACTAGCAGCAGAGGCTTCAAATATTGCTTCCTTGTACAGTGATGTTCTATCTGCAAACATATT[G/C]AGCGCTGAGCAGTGCAAGGAATTGAAGATGGGATCTTACTTGGGAGTTGCTGCTGCATCTGCAAATCCCCCTCATTTCATTCATTTGTGTTACAAACCCT	I
Chr01_3104055	CCCCGATAAACATTTCGATCTCGAGACCGTCCTAAAAGCCGATGTCAGGCCCGTCACCGTCTCCCATGAAAAATCATTCACGGGGTTTTTCAGCCCCGAT[A/G]AATTCGAGTGCTTGAAAGGAGCAATGTCTTTCGATGAGATATGGAACGAAATAAAAAGCAGCGAAACAAACAATTGTCAGCCGAGGGTGTATATCATCAG	I
Chr01_3104362	AAGTTCGATGATTCAAGTTTGATGTACGGGAAGAAGAAGAAGAAGGATGATGAGATGGCAATATGTAGCGGGAAAGAATGTTGCAGGGAATATATAAAAA[G/T]ATTCCTAGCGGCCATAGCAGTTGAGGAGCTTGAGGAAGAAGAGAAAAAGGGCAGAGTCTCTGCTTTCACTCTTCACCAGAGATTGCAAATTGATTTTCAT	I
Chr01_3106619	TCGATCCATTGTAGGATCATTAACTGTCTTTCTCTTTCTCATTGATGCATCCACATGTATATGTTCCCCTTCAACGCTCTGGTTGTTTGACTTTGAAGAT[G/A]AGTTCAAGGGGTCATTTCTGTTCCTCCTATGAAAGGAAGGCAAACTTTTATCAATTGCTGGCCGATCGTTTCCAACACTCAGGCAAGGTGTTGAAAGAGG	I
Chr01_3136148	GATTCAGTGACTCAGCTATCGTACTTGTCGTTGCCGTGCTACGAAGGTTGGCTCTCCTCACTCTTAACTACCATCGCTTGAAGTCGTCGTCTTCCAAAAC[T/C]CACAAAAAAAAAGTAAAAAAAAAACGAGAACGAAAGAGCAAAGAAATGTCAATGATGGCGACGAATTCCTTCAAGAACCCGATGCTTCCGGTTTCGGATC	I
Chr01_3137016	TTGAGTCTATTCGTGGAGTAAATGTTCCCATGTACACTACTCTTAGGCGAACCACTGTTGTTTTTACGATGATTGTGGAGTTTCTCCTCGCAGGACAGAA[G/T]TATACATCATCTATAGTTGGAAGGTAACTGCTGCTTCGATCCCTTTCTTGCTGTTGCTTCTCTAGGAAATGTTATCTTGTTGAAAGTAAGAAAATCTAGG	I
Chr01_3143083	CAGTCAGGATATTGTCAAGAAGGTGCTTCCTCTCTAAAATCCCACTTCATATTTGGTTTAATTTTGAGTCAATAATGTTTATATAGTTTTGAAACCATCT[A/G]TGTATTTAATATGATTTTGAATTGTAGAACAAGGGACAACTTTCTGTACTCCAATGAAATCTGAACCCTTTATTTTTTATTTATGGATTTCAATTTATCT	I
Chr01_3154038	TCTAAGATTTTTCTAATTCCTTGTCATTATTCTTTGACATGATGTCACATTTGAGCCTATGCTGTAGTTGAGAATTCACCTGCTTTCTTAATTTAGCATT[G/C]TCGGTGAAGATGTCTGCTATGATCTTCCTTAACTCATCATCTATTCTATTATCGTAGTGGTTGTCATGTACATTATCGGTATCCCCAATGGCACTGCTAT	I
Chr01_3157177	GGAAAATTGTAGAAGATAAGATAACTACATCTTAAAGTCCTGTTAATGAAGTAGAATTGGACATACCAGATCTTGCAGCAGCTTCTAGTTCAAGAAAGGA[C/T]GCAACTGTGACACTTCTCGACAAATCAAAGTCAGATAACAGCTTTGTCATCCACTCCTCCAATGAATACCTTCTCTGCAACAAAACTAAGACTTTTGAGG	I
Chr01_3237080	GCCCAGATTCAAGTGAGAAGCATACAAATAAAAATTCAACAAATTCTAAAAGGCTGGGAAAACCAAGAACTCTGTACTCTTTCTAGTTTTCATCAATTGT[G/T]GAAGCTCTCAAATCTCGGCTGCTATGGCACCCATCGCACGGTTACTTTTGCTCGCGCTTCTCCCAACTGCACTCACGATTTCATCAGGGTTAACTCCCTT	I
Chr01_3258310	ATTAAATACAGATGGAGATGAATTATGGCCAGTATTTTCGCCAACATACTACACAGGATTTAAGTTCCACATTGCATGAAAGAGTGCATGATCCTATGCG[T/C]CCCAACAATTCAAACTTATTTTCCCATAAGTCAAGTCAATCTGAGCTGGCAAATTCGTTTCTAGCTCTTCTATCTGGGCCACCATCACTTCTACAGTGTG	I
Chr01_3260861	TACCAAACCTGAAAGCCGACTTGATGCCACAAAAAATTTAGTAGTTCCTGCACATTCACTGCTACCACTGGAAGGGAGTGCATGCTCTAAAGGTACTAAT[A/T]ATATGGTCAGTGAATTTAGCATGCCAAAGATATTTCATTGTGGATCTAGTACTACCAAGTGTGACCCACTAAATGCTCCCCTGAAAATTGGAAATAGTTT	I
Chr01_3262990	GCTTAAACTCCTAGATTCATTGACATGGAAAAAAAGTCAAAATCAGAGTTATATGAGCCTTTCTAGTATTGAGAGGATCAATCATGTGAAGAAAATAAGG[A/G]AAGGCTTGAAAGGTGGCAAGAGAAAGAGAGCAACTAAATTTAGGATGCTGGATATGTCCTTTGCTCCTAAACTTTCCTTACAACATTGCCCCAAAGGTAA	I
Chr01_3267033	GGTAGGGTTTCAAAGGCTGCAAACAAGATGGCTTTTGGCACAATCCCTATGGTCAGTCAAGAAGAAAGAACGGATGCTTTGTTCCTCAAGAGCAGTTAAA[T/C]GCTTGGATTCACATTAATGGGCAGAAGCCATACATGCAGAGGCTTCCAAAGCTGTCAAAATCAGATATTGAAAATGATTGCCGGGTACATTAAAGTTGCT	I
Chr01_3274381	ACATGCCCCTTTTGCATTTTGTGTGTGCTTATAAAAGGGTGCTTGTTAAACTTACCACACTTTCCGGAACACCAGGAGGAGGCAGGGGAAGGTTTCTTGG[T/C]GGTGCTTCAGTATCAAACGATCTTTTATCGAACCTCCATTCTCCAATCTTTCCATAGGTTAATTTACCCTGAAATGGGGAAGAAAATTTACAGCTATTGA	I
Chr01_3276630	CACGGGAGAGAGTTGGTGAAGAAAGTCACCGTGTCGACTGCTGAAAGCCGCCAGCCAGAGTAGAGTTGTTGAAGAAATGTTCAGCCTTTTTTCTATACTT[T/C]TAAGCTCAATTTGCTTCCAAAATTTTTATGGATTTCGTTTATAAATTTTGACTTTAATTTTATTTAAGGTCAAAATATGCCATTAGTCCTTATACTTTTG	I
Chr01_3292318	TTCTTCAAATCACCCGATTCCACGGCCATAACACCTCCTCCTACCGCAGCTGCTGCCACCGCAGCTGCTGCCGCCGCAGCCGCGTCGTCGATGACGTTGC[T/C]GTGGTTTCGATGAAGAAGCGAAGAGGATGAACGGGAGAGCATCGGGTTAGGAGCTTGGGAAGCCGCGGTGGAGTCGGAAGCAGTTGTAGTAGTATGAAGG	I
Chr01_3309515	GGTCAAAGAAGTAAAACTAAGCACAATGTTTACTTTGTGTGTGGGGAATATTTGATCATGCAGTCCCATTGACATGGACATGGAACGGAGGACCTCGACA[G/A]AAAATAGGCTCATCAGATGATTCACTTTTTGCTCTAGCTCTTAAAACGTCATTGGCATCATCAATTACAGCAGCTGCAACCAAGGTGTACTCACCTGGGA	I
Chr01_3318222	GATCTGACCCATATCCCGTGTCGGATCGTGTCGACTCGGGTACGGTACCCTATATTGCCGAGTCCGGGTAATGAAGAGCAGAGCCCAGTAGCATCAACGG[C/T]TTTGCTTTTGTAGCAATCAAACTCAGTGAGTCTCTTAGCAGAGACGTTTGAAGATACCATGTCTGCTGAGAAGACACCGATTGACGGATCTTCTTCTGCT	I
Chr01_3321442	ATCTTATCAGCAAACTACTAGCAATGCTATATGATTTAAACAATGAAATCTGATTGTTGTTGCAATAAATGCTATTCTTATAGCTCTCGGTCCCAAAACT[C/G]AGATCCTAGTCTGTCAAAAGATTTAAGATTTGTCCATTTTATGGTTTGATATTTACTGTGTAAGCTGTTGGAGTTACCATAATATAGCTCTTTTATGTTT	I
Chr01_3346753	TACATTTTCTCTCTGTCCCTTTAGAATTTAACCCACCAATTCTAAGTCTGGGTCTGGTTCATATATCTCTGAATTCTCTATCTTCATGCCTACATGAGAG[T/C]TTATTTTTCATAGTGAATTGTAAAAGAATCATTGTTTGAAAGAAACAAAGGGATGAAGAAGAAGCTTGTGCTGCATCTGCTTCTTTTCCTTGTTTGTGCT	I
Chr01_3347722	GGACTATAAGATACTTGAAAAAGCTACAAACAAGTTCCATCATGGTAACATTCTGGGTGAGGGTGGATTTGGATGTGTTTACAAGGCTGAATTCAATGAT[G/A]GTTCTTATGCTGCTGTTAAGAAGTTGGACTGTGCAAGCCAAGATGCTGAAAAAGAATATGAGGTATTATTTCTTAAAATTTGTAACACTTGGTTTTCTTT	I
Chr01_3399128	AGACAATGTCAATGGTGAGGATGTTGTGTAAGCCGGAATCTGAAAGTAGGGGATTAAACCGGTGGTCGACGAGCACTTTCTCGGCTGATATGTTTTGGTG[A/G]ACGAGAGCCGGTTTGTTTACTTTGTATTCATGCAAGTATGCTATCCCTGTTGCAACAAACATGTCTAGTTAGCTAATAGGAACCACTTAAAACAAGGCAA	I
Chr01_3422773	GCCAAATGCAAAAGTTGTCGGTTCCACAAGTGGGAAGATTCCCGTTGGCATCCGAAAAAGTGAGACCTAACTGGATCAATTTCAACATATCCACATTACC[T/C]TTCAAAGTTTGGTAGTTATAATCACTTACGTTCTTGAAAGTTCCAACGGGGCGTAGAACAACACCTGGGAACTCAGTATCCATAGCAACATAATTGTAAG	I
Chr01_3423166	AAAAAAAAAAAGAAAGGGAAGGAAGAGAAGAGATTTGACCTTGGAATTGTGAAATCGAAAAACAACAGATCTTAAAGAGCTCTTTTGCGAAACAGTGAAT[C/T]GTGTTTGGGGATTGAGGCGAGTGATTGTGGGTCAACGAATCAGAGGCAAAGGGAAGGAAAAAAGAAGCGGACAAGGCAGCCTAGCCTGTTTGAACCCCCT	I
Chr01_3435819	TAACAAAAGCAACTGAGGATGAATCCAATGATGTTGCTTTCCCAACACCAAGTGGGACTGTACATGATGAGAGCCATTTGAAAAAGGCTGCTTTGCCCAA[A/G]AGGAAAGACTGCTTGAGTAAGGAGATCACTCCTGTTGAAGATGTCTCCAAGAAATCATCTGAAGTGGCAAGTGATTCAAAAGCAAAAACAAGTAAACGAC	I
Chr01_3435995	TCAAAAGCAAAAACAAGTAAACGACTGGGGAAAAAGGTTTCTTTTGCAGTTTCTGAGGTTAGTGCTCCAGCTGATGTAGATAAAACTAAGAAAGAAAGTG[G/T]CACTGCTTCAGAGGCAAAATCACTGAAGTCCTTTTCAAGGAAACTTGGGGATAAGAAAAGGCAAGCTCAGGGGAAAGTTATTCCTGAGGATGGAACAAAA	I
Chr01_3437864	CTAACTGTCCATCCTAGAATGTATTAGAATTCATTTCCTTTTTTTGTAGGTGTGCTATGATGATGGTGATGAAGAAATTTTGAATCTTAGGAGAGAGAAG[T/G]GGGCAGTGATCTATGATGAGACTGCGTCAGATAAGGTGGGGAGTTTCCTAATTTATATATATAACTACCTTTTATTTGATTCATGTTCTAGGTTGCTAAT	I
Chr01_3538484	CGCCAGATGGAAAGGGAAACGGGGGAATGGGCAGTACTAGTGGTGAAAAGTTTGCAAATGGAACTGATTTGAATATGGATATAGATGAAGATGATGATGT[G/T]TTTGATGAGCTGGTCAGTGTGCAAGAGCTGGGAGAAGAGTTTTTGAGGAATTTCTGTAGGAAAGCTGCCGTGTCTTTCTTCAATCAGTATGGTCTAGTAA	I
Chr01_3539776	AAGTATATCAAACATACTGTTCGCGTCGATTCGTGATGCTGATTGGAAATGCCGCAATTTTCGTGAAGAAAGTGCTGCTCTCAACCATTTGGATAGGTTA[C/T]GCAAAGAAACTAGATTTCCCCCCGAAGAAAGTGTTGAAGAGTGCCTTGGAAAGTATCTGTTTCCCTCTCTCAAAGGATTCAAGCAGAAGGCTCGGTTCTT	I
Chr01_3539880	AAGAAACTAGATTTCCCCCCGAAGAAAGTGTTGAAGAGTGCCTTGGAAAGTATCTGTTTCCCTCTCTCAAAGGATTCAAGCAGAAGGCTCGGTTCTTGGG[G/A]TACATGGTCAAGAGTCTTTTGCAAGCATTCACCGGTCATCGAAAATGTGACAATAGAGATGATTTTAGGAACAAGAGGTTGGAGTTGGCCGGTGAGCTGC	I
Chr01_3542753	ATATCGTGATTAACCCACATGCATTTCCTTCACGACAAACGCCAGGTCAACTCTTGGAGGCTGCCTTGGGAAAGGGGATCGCCTGTGGTGGGTCGAAGAA[A/C]CATGCCACCCCTTTCTCCACTCTCTCCATAGATGCCATTACAGAACAGCTTCACAGGTAATGAATTGCCCTGGAACAAGTTGACCTGCGTGCTTACTGTG	I
Chr01_3552799	GGGAACTTTTCTTTGAATCTGCCATTGTTGGTCTAAGATTGTTGTTGTGTAAGCTGAATCATCAAGGTGTGCAAGTCTCCATAGGTTCTGAAAATAGACC[C/G]CAACTTTCCTTGCTACTTTAGGACAACCAACAAGATAAATTCCAACTTCCTTCACCTGTAACCATCAACACAACATGTTATTGCACTGGTTCAAACAGGA	I
Chr01_3563473	GTACAAAACCAGCACTCTTTCCAGGTTCTACATCTTGACTACGTTGTTCATGCGTCATATACTGGTTCACTATAGACTGCACCATTCCAACATCATATAA[G/T]GTAGTTTGGGGAGACCGTGCCGGGATTAATAAATCTTTAACCGAAGCTTCATGCAACTTTAAACTTATCCTCTTCACTAAATCTTCCTTGGATGAATCAT	I
Chr01_3603748	ACCTGAGTATTCAAACATTACAGTTTGACGAAAGTTAGAGATGCTTATATATACATACCGATTTTAGTTGGTCATGAATGAAATCAACTAGTGTCTGACT[T/G]GACATGCAGTCCCTGAAACGTAAAATCCATAATTCAAAAGGCATTAGGTATTGAGCCATGAAGAGTATGAGTAATCAACTAAATGAGACATATTAATTCT	I
Chr01_3605750	TTCCTGAAGTGATGTTCCTATGTCCCCAGCTGCATATGCTTCATGCTTGAGAACCTGCTGATGAAGATATTTGGCACAGAATTTTGCAACCACCTTGCCT[G/C]CAAGTTATGAATTTGGATAAGTTTACCATGAACGCTGGCAACTACTAAGACTTGTGACCGTATTTGTAAAAATCAGGATGTTATTCTCAAAGCGATCTAT	I
Chr01_3615435	TAAGTTCTTGAAGGACTAAAGGAAGTTTTATGCATCAGGTTGATGTGAATGGACCGAATACGGCTCCCGTTTACCAGTTTCTGAAGTCGAGTGCTGGTGG[G/T]TTTTTCGGTGACCTGATCAAGTGGAACTTTGAGAAGTTCTTGGTGGATAAAAATGGCAAAGTTGTTGAGAGGTATCCACCAACGACATCGCCTTTCCAAA	I
Chr01_3659377	CTCATGGAATGCTTTGATTGCTGGGTTTTCAAAAGTGGGTGATCGTAGCACTGCATTTTGGCTTTTACATTGTATGGAGAAGGAGGGAGTGAGGGCTGAG[G/T]ATGGCACATTTGCTCCGCTTCTTACATTGCTCGATGATATTGAGTTTTATAAGCTGACAATTCAAATTCATGGCAAGATTGTAAAACATGGGCTTGCATT	I
Chr01_3685898	TGGTGGTGTCCAAAAGACCACAAAGTCGGAAGTAGGAGCAACCTAAGATCAACAGAGCAAAAGCGATGAGACCGAGAATCGCTGCTAGCCCTCCAAAGAG[A/G]TACGGTACGGGAGAGTGCCACCATGGAGAGTGTGGTTCCGCCATTGCTGGTGCTGGTGACGACAATGACGGTTTGGTTCCTGTTTGTATTGCTTTAACAC	I
Chr01_3742407	GGCCCTAACTTCTGTGTTTTTCCAGGTTTCCTTTTGCACATATATACATATAGATATAGCTGGTTATGAACTTGCATTGCATGTTGAGGTTCATTATTAA[T/C]GCCCTGCATAGCTTCCTCATGTTGAAGTTTAATCCAAAATGCAGACCATGTACCTTGTGTTGGTGGAAAAGTCTGGTGCAGAGGAAGGGCTTTCTTCAAT	I
Chr01_3742611	GATAATGTTCTATAACAGTTTTCTTTCTCTTCCATTTTTGCTTTTTCTCATCATAGCGACAGGAGAGTTCCCAAATTCTTTGGCATTATTATTAGCAAAG[G/A]TCAGGACTTTGCACATTTTCTTTCAATTGTAATTCATTTGTGATTGTGTTAGGCCTGAACAAATGTCACAAGATTAAGTGAAACTGTTTTTTTCCAATAA	I
Chr01_3757618	TGGAATCGAAGATAATGAACCAACTGCAAATTCAGAGAGGAGCTTCGGAAAGTGAACTCACTGAATTAAACCGATTGAAGGAACAGAAAGAGGCAGCTCC[T/C]GTACCTGTTAAGAGGGTCAATAAGATATACAGGAAAGAGCTCACTCTGGCATTCCTCCTGCTTACAGCTTCGGTTAGGAGCCTGTTATCGGCACAGGGAG	I
Chr01_3784023	TAAAAGGAAATGGGGTTTCCCTAATCGTACCAGTTGCGAAATTTATCTGCAGCAAATTGTTCATGAACATGCATTTGTTAAGGCAAAGGATAAACCAAAT[T/A]TATCTGGTACTCGTGTATCTGGTCAATCAGGAAAGGATGGACCTGGTCTTCTTGGTCATTTCTGTCTGTCTCTGGCTCATAGAATCTTTTCGAACAGAGT	I
Chr01_3785781	TGGTGCATCTGAGTATAGGAAGTTTTTGGGGCATTTAACTTTGGATGTATTATACTCCACCTTGATGGACTTGGTTAGCTTGTGTGGTGGAGGCCGAAAC[C/G]ACTGAGCCTGTTAAGTTCCATCCCGTTCAAGTGGTTCTTGTACGATCTAGTCAACATGTCGAATTTGCTTCCTATGGTGCCCCTCACTAATAGATGATTT	I
Chr01_3799997	TCTTGGAGTAAGCATATTGACAGTAAGATACACTTGGGCAATTCTCGGGCTCTGGAGGCGGCAGCGCTTGTTCCACTTAATGGAAAACTTTGCATCATTC[G/T]AAATAATATGAGTATATCTCTGGTTGACGTTTCCAAGTCCAATGATCTGAAGGGATCTACTGCTCAACATTTATGGGAAACTATAGCAGGGAAAGGTCAG	I
Chr01_3819826	AGGATTGATCTTGGCTTTGAAAGAAAGGATTTCTGGTTTTCAAGGATATCATTCACACAGTTTTTTCTTCGCTCTCTGCTAATATCCTCTTGCATGCCTC[A/G]TAACACATGAATGAAATCCCAGCTGCAGGGACCAATTTCATGCAGCTTGGTCCCAACCCTCTATAAAGCCCTGCCATCCCCTCTTTCTCAACTATGCTTG	I
Chr01_3824971	GGTACAAATAACTCTCTTGTTAACAAAATTGATATCCCAAATCTCTACAAGCTTTTACCAGAATGTTAGAACCTAATAATTTTATTAGGCCTTGCCTTTC[T/C]TTGAAGATCCTGGTCCTTTCTTTGCACCCTTCTTATGAAGTTGCTTTTTGGGTTTCAACTTGTTTGAGGTTGATGATGACCTCCCTTCCTGATTCTTTCT	I
Chr01_3826504	AAAGTCAAATATATATAACATTAGTGCATCTTCTATAAGGAAAAAAGTCCATTCGATACTCACCATCAGTCATCTTGGCCTCAATGATGGGTATGTCTTT[A/G]TCATCATTGACACGATCATAACCAAAGCGACGTTTCCATGCACCAGTCTGTTCATCCCATACAACTTTGTCCTTTTTACGTTTCTTTATACCTACAAGAT	I
Chr01_3827014	TTAAGAAAAAGGTCAGGCTTACATGCTTCTCCCTTGGAAGTTTTGTAGTTGGGGGAGGCAGCTTAACAAGGGGCCCATCTACATCTTCGGTTGAAGGTAA[A/G]TTAAACAGACTATCAGCAACCGCTTGAACTAACTTGGTACCCTCTTGTAAACATTCCTTAACTAGTTCATCCCTAAACATATAGAGCGGCAATCAATAGA	I
Chr01_3840243	GGAGACTACTATGCCATTCATCTTGTAATTGCTTCAAACGCAAGGAAGACCTAGTTCTTTCACCTTTCTCCTATTCTAAAAGCATAGCTTCAATTGAACA[G/C]TTTAGCGTGCAATGGATACTAAGATGCTAATTTGAGGGTAAAATATGGAATGCCCATATTGTAATCTGTGGTGCTTTATTAACTGCTGATATCTTTAACA	I
Chr01_3842010	TAGAAGTGGCTCCAAAGCCCCACGAGCAGCAGGAGGACCTGAGCCAGCAAGTGAACCATGTCGTATCGCACTTGGAGCCTGGATGGAACGTCCCTCATAT[G/A]CTGATCGGATTTTTCTAGAATCCATCTGTCTGAGAATCCACTCAGACTAGGTCACATGTAAATGGTAATCTAGATAGTGAACACCTTAGGTATGGATACC	I
Chr01_3991167	AAATTTGGTGGTGATGGTGGTAAACAGGGAGGAGAAATGCCTGCTAACAGAGTTGCTCTTTACAATGGAATTCTAAGGGATCGTGGTGTTCAACGATTGG[C/T]TTACTCTTACTGAGAAAAATGAAAGAAAGATAGGGGTTTTTTAAATTTTTATTTCCTGTACAATCATAATTGTTTTTCTTTTTAACTACAGTTTGTGTGA	I
Chr01_4090754	CCTTAAAGCATTTAGTGGGACAGGGCTGGAACTTGTGGTTGGACTCCCAAACGAAAATCTGAGAGATGTGAGTGCCAATGCAGATCATGCTATGAATTGG[G/A]TGAAGGACAATGTATTGGCATATCTTCCCGATACACATATTCGTGGGATCGCTATAGGGAATGAAGTCTTAGGAAGCAGTGATGAATTTTCAGGATTTCT	I
Chr01_4091506	TTAATGAAAATTTGAAGCCTGGGCCAACATCTGAGAGGAATTTTGGACTGTTTAAACCTGATGGAAGCATCTCATATGACATTGGGTTTCATGGGTTTAA[A/G]TCTTCATCTGCAGATTCATCACTGCTGTCTTTGAAGGTACAAGGTTTCCTCCCACCCTTGACATATATTTTAACATTTTGCAGATCAGTTTCAAGTATTC	I
Chr01_4092189	TATATTTTTTTCATTTCAAACCTTAGAGAACAATCCAATACACCTGATTTTTGTACCTTTAGTAAACACATGGTGGGGAAGTTGCTGATTATAAATCTCA[G/T]AAAAATGTATATCTCTTGTGCCTGAATAAATTCTTCTTATAACTTTAGTTAGTATATAAAACATACATTTGTGGGGTTTCACTCTTTTTTCTTTTTTTCC	I
Chr01_4104783	TCTCCTAGCATTCGCCTCCGGCTCCTCCGTTTCCGTAGTTGACTCCCGTTCCCTCCAGCTCGTTGCCACCATTCCCCTCCCTCCTTCTTCCTCTTCTCTC[T/C]CCCCTTTCGTCACTTCCGTACGGTGGACCCCGCTCCCTCTTGGTCGGGACCTTCTCTCTACAGAACCTTCCTCTTCGCATCTCATCCTAGCCGCCGCCGA	I
Chr01_4113642	GTATTTGCAGGATTCACCAGACCCATTGGCCAATTCTCTTTTACAACCTCAATTTCCTGGAACCCTGGTATTGGAATTGGATTGGTTGCACTTGCGGACC[A/G]ACAAGAATGATCCGTTGGTTTTATGCATGGCAGGAGCTGATAGTAGCTTTCGGCTTATTGAGGTGAACATGTATGTGCCACAATTTCTTCTTAGTTCTCA	I
Chr01_4118732	ATTGTTTTTGAGATATGGCAAAAAAACCTCGTACCTAATTAATCATACATGGGTGGGCACTTTCGAGTAGCGTGCTGCGCAACTTGAAGACAGATTGCGA[C/T]TAATACACGTCATTTCCCTCTCATGAGTAGGTTCAGTCAGGTAGCTTCTCTACCAGAGTAATGGAATGGCGGCTTAACTTCATCTCCAAGATACTTGCTC	I
Chr01_4120880	CGATAGGAAACCAACTCCTTGAGATAATTAGTCAAAGCTTTCCCACCCAAATCAATTCTCTTCACTCCATAATTCAAGGTGATGTTCTGAAATACAGGCG[C/T]CGCTTGCGTGAAAGAGAAGCCGCAATCCACCACCAAACTACACTGGGCCTCGGAAACCAGGCCACATGGACGGCAGCTGGTCTCGTAGAGGTGGACGAGG	I
Chr01_4123832	ATGCGCCTCATCCCTAAAATCAGACATATTCAAAACCCTCATTCCTCTCCTAGTTGCATACACAATCTCCTCTTCAAAACAAGGGTTCCCATCAACCAAA[A/T]GCCTATGAACAAGCATCAAAGACTTAAGTGCCACAATCCAATCATGGGTTTTACGCAATCTTTTCGACACCGTAGCTATACAAGCACTAATATAACCCCT	I
Chr01_4124120	TTCCAGTTCCGGCGCTATGTTCCCCGCCACTTTGGCTATGCTTATACTCGTCTGATCCTTCACAGCCCCGATCGCTTTACGGATTGTGCTTGGCGCCATT[A/G]GGAAAACACCCTGCTTTCCTTTCTAATCTAAATTTTTTATGTATCTTATATAAAGAAAGAAAGAACGATCAAATCTTTATGCTCCAAAACGAAACGTCTG	I
Chr01_4131138	AAAAAATAGCGTCTCTTTTTAAAATAACATTTTCACAGAGGACGTAAACAGTGAATTATATGGCAGAAAAGAAAATTTGAAGGCTCAATTCTTCTCTCTC[T/G]TTTCTTTTTCCTTCCCCCACAATTTCAAGGATCAATTTGTTGCTTATTCGAACTGTGTCTGTCATTTTCTCCGAAAGCGAGTGAACGCAGTTACTATGTT	I
Chr01_4134128	TGAGATAACTGGCTTTGACAGTAATTATTTATCATGACAGGTACGTGATCTTAAGGTCTATATCGAAGCTCAGAAGACACTTACTGACATGACGGATTCA[G/A]ATAGCATCAAGGGAGGAACGGTGTTGCCTGTTCCATCAACGCAATCATCCTCGACTAACACCAGGCGGCACAAGAAAGCAGGCCGAAGGCGGAATTAGGT	I
Chr01_4148155	CATCAGCACCGCCGCTACTGCTAGAACTGCAGCTGCTGCTGCAACTGTCGCAATTGTTATTAACATTAATGCCAAATGGACCCAAACCCTCCCTAAGCTC[G/A]TAACCATAGCTGTTGAGGTCCAACATTTTGAAAGGAAAAATAGGAGTGGAGAGTCCCAGTTGGAGCTCCATGCACACCACACAACAAACAACAAAAAACA	I
Chr01_4194773	GGAGTGAGAACTTTCACTACTTCATCCATTGTAGGACGGGATTTTGGGTCCCGGTGGAGGCAGTTGTGAGCTAATTGAGAAACTTTCTGCACTCCTTTTA[G/A]AGAATAATTCAGCTCCAAGCGGGGATCCACCAGTTGGTAAAGTTTTCTCTTGTCAGCTAAATATGGTCGAGCCCAAGTAACCAGATTCTGCTCCCCACTA	I
Chr01_4196506	AAAGCACATATTTTTTCTACTAACCACCCATTCTCTATGGCCTTGAAGACCATCTGGTTTCAAACTCTTGACCGCGACGGTGATCCCCGAACCGGGTTTC[G/A]CCGGAGCTGTACCATTTTCCTCTATCCACCCCTTGAAGACATAGCCAAAACCACCTTCCCCAAGTATGCTGTCAGGTCTAAAGTTACCTGTAGCAGATTT	I
Chr01_4197827	GAAGGTGTAGGAGATTGCAGGCAGCAGGCATCAATTCATCATCACCAAAATTCACCATCATTGCAAGTGTGTACAAAAAGAACTTTTTTGCCACCACCTT[T/C]TCTTTTTTGTGTGGGGGATGATGCCCATTTACCCTTCCCCTCTACTCTACCTTTTCTATTTTTATTTTGGTGCATAAATTTATCTATTTATTAAACAGCA	I
Chr01_4217163	TTTGTTCCCTTCTTTCAACCCCAAAGAACACAGCACAGATCCCAATTCCTCAAACGAAATCAACCCATCTTTGTCTTTGTCAAACACATCGAAAGCCTCT[T/C]TCAGCTCCTCTTCTCCATTCATCCCATCATCTTCTTTTAATATGGTACCACTTGCATCAGTACCACCATCCATGGTCTGACATAAGATGCAAAACTCATC	I
Chr01_4217573	GACCAGATGACACCACTGATCCTGCTGATGAACAGGTTTTGGGGGAGAAAGATTGAAGCCATGCATGAAACTTCTTGCGGGAAATATAAAAGTAAACATT[A/G]AGGAAGCCAGCTATAAAAAGAAGGGCTAGTAACAGTAGAGATGTCACCATATTTCTTGTCACTGAGATACAACCAAGAAGAAGAAGATGTACATAAAAAA	I
Chr01_4287549	CAGCATACAGGGAGTAACTTTGGCAGGTCTACCATAAATTAGATCATAATATTCCATATTAAGAAGTATACCCTCCATTCAGATATGACTATGACCTATA[C/T]CTTCACCGACTTCACCACAATTAATAATTTTCACTGTCACAGTAGGTATTCCTTCCTCATTACCCACATTTTCCATTTTCTTCAACACTTCATTTCCTTG	I
Chr01_4297598	TGGAAGAGAAGACAATGTCATGAAGTATAAATAGATTGTAAGCATATAACCTTCTTGATTTACGCTTTGATCTCTTATCACGCCTTTTTCTCTTTTTGTC[A/G]CGTCGTCTCTCTCTCTTTTTTCCACGCCTATATTTTCCTCTTTTAAAATATCTCTTCCTCTTTTTGTGCCCATCATCACTTGAGGAACTAATGTCAGAGG	I
Chr01_4351335	TGATGGTATTTTATCGACCCACTGAGCAGGGGAAGTATACTGATATGCAGTTGCCTGTAACTTCAATCAGGTTCAAATTTTCTTGTTCTCAAGATTTCAG[G/A]AGGCAGATTGTCTTTGCTTTTTACAACTTCCATGATGTGAAGCATTCAAAATGGATGTCCTTGGATTCTAAGCTGAAAAAACATAGTCTGCTCAATAGGC	I
Chr01_4426359	TCCACAATTGGAAGAAATGAAGAAACGGAAAATAGAAAGAAGAAATCAATTTGTACAAGTTTTACAACAGATACAAATTATCACAAATGAGATTTATGGA[T/C]CAGCCAAATTAGTTTCTTCCAAAGCAGTTGTGGATGAAAGTGACTTGTCCTTAAGGAAACTTGAAGAATTGCACAAACAGCTCAATGAACTTGAGAAAGA	I
Chr01_4462565	GGATTTCATTATCAGATCTCGCCGATAGACATATCCTCGCGTATGATAGCACCACCACCAAACAATAAACGGATCCAAGCACTCCACGTCTCGAGGAGCA[A/T]ATCGCCATTCTGTAAATCCCTCTCTCTCTCTTCCTTTTTTGTTGTCCTTTCTTTCAAATTTTTTAAAGCAAATTTGCAGGATTAAAAAACACAAAAACAA	I
Chr01_4462711	CCTTTCTTTCAAATTTTTTAAAGCAAATTTGCAGGATTAAAAAACACAAAAACAATGCAGAAGGGGATGTTCTGGGAATTTGAAATCTGGATGAAGAGAG[G/C]GAGGTTTATAGATGTAGGTGGGGTTCGTTAATTGGGATTTAACTGTCCGGCGGAGATCATATTTGTGAAAATAGCCGGGCGCGTCAATAATAAAAAGACC	I
Chr01_4466725	AACCGACAACATCTCATTTGGAAGGATTGAATTGGGAAGTTTTGGTTGTCAACGAGCCTGTTGTTAATGCTATTTGTTTGCCTGGTGGGAAGATTGTCGT[G/A]TTCAGGGGGTTGCTTGAGCATTTGAGAACTGATGCCGAGATAGCAGCCATAATTGGACATGAGGTATATAACTATATATTGCTTATATGTGTGGGTGTGA	I
Chr01_4471530	CTCAAGCTAAGGATAACATATGTGCCAAAGAATTGTCGAGGTTGATGACGGATGATGTGTTAGATAGAATGCATTATATTCATGCAGCAATAACCGAAAC[T/C]CTTCGACTTTATCCTGCAGTTCCTACGGTAATATTTTCAGTAAAAGCACATTTAGTACATGGTGAAGGCATATCTGTTATTCATATACATTCGTTTGTTG	I
Chr01_4472037	CCTAGGGAAGGAATTTGCATACAGGCAAATGAAAATCATGGCTGCTGTGCTCCTTTACTTGTTCAAATTCCGACTTGTGGATGAGAGGAAGGAGGCTACG[T/C]ATCGAACCATGTTCACCCTTCACATGGCTGATGGGCTCCATGTATATGCATTCCCCAGGACCTAACCTGGCTGTCAACTGGGAAAATCTTTGTTGGTTTT	I
Chr01_4472158	CACATGGCTGATGGGCTCCATGTATATGCATTCCCCAGGACCTAACCTGGCTGTCAACTGGGAAAATCTTTGTTGGTTTTCATTGCTTTTCTTTGTCAAA[T/C]ATACTCTACTTTGAAGTGAACTGTCTTAAACTCCATACAAAATATATTGATATAACTTGTGTACTATAGCGAAAAAATACAATGGCTTTAATGATAAAAT	I
Chr01_4522511	GTATGCGGGATTGGTATTTAAGCACAGAAGCATCAAAAACTAGATGTTTTTGCTCATCTTTACTGTCGTCTTTGAGATGATGAGGCATGGAGGCTATGCT[G/A]GAGACGCAGTCAATTGCCATTGCATGAAGAGTAAATATTTTGAGGCCTAAGAAAGATGGATATATTTATATACTTGAGTGATTTTAGGAGTAGTTAAGGG	I
Chr01_4566480	AGACCCATGAGCCTCCGATCCGCTGCCTCTTCAAGAACAGCTGATGAACCATTTTCTCTGTGAATGTCAAGAGCCATTTGACATAGCCTCTGAGCTTCAT[C/A]AAATTGCAATGCCTGCACATGAGCTTCAGCCAAATACCTGCAGATCTCACCAACTCTGGGATCTGTTTCTCCAAGAACATGTTTCTGGACTTCAAGGCCA	I
Chr01_4602364	AAGAGAGTTTAAAATCAAGGAAGACGGAAGGGTCGGCAGCAAAACAGAGAGTGGAAAACAGAGCAATGTGAATCAAAAGAAGCAGAGCCATATTACCAAA[A/G]GAAAAAAAAACGAGATCTTCTTCTTCGCAGCGAAGAATGGGATTTGAATAAAATGGAATGAAAATAATCAAGAAAGAATATTTATGAAGTTTTACAACAT	I
Chr01_4641566	ATCCATAGCTCAATAGTGCTGAAGCAATCAGAGAACCAGTAATGTTGCCAACAGATGTGTGAGCATTCCATATACCCATAATCAGCCCTCTCTTTTTCTT[C/G]CCAAACCATTTACCAACTACTGCAACAACCGAAGGCCATCCCGTCGATTGAAATAACCCAGCAATCATTTGCACTATCAGGTAGTAATAAAAGCTATGGA	I
Chr01_4662751	ATGCTAAGGTTGCAGTTGGGGCTGCTAAAACAGAATTGAAACAGCTGAGAACGAAAATTAGCCATTGTGGAAAGGAGCTGGAAGAGAAAAGGCATCAATT[A/C]ATGTCAAAGCGTGATGAAGCACTTGAGGTGGAGAATGAGCTTAATTCTAGGAGAAAAGATGTGGAAAAAGTTAAAATTGAATTGGAATCTCTTCCACACA	I
Chr01_4717682	CTCAGCTTTCTCTTTCCCCTTCTTGCTAACTGGTTGCTTAATTCTAGGAAGATTTCCGGGGAACTGAAAGAAGAGCATCTTTTGTTTGTCACCTTCCTCC[T/A]GTCACCAATTATCATTATTTTAGATACTTTTCTCACAAATGTAGAATTTAAAGGGGTTGGAACATTATTATTAATATAATCACCAACCAGTAGCCCAAGA	I
Chr01_4808654	AGGAAGAGACCTCGGATGCGAATTGTCCGAAAACATTCTCAAAATGCTGAGACCATTGCCAATAACTATGATCTTCTCATACAGATTTTAGTTCGTTTAC[C/T]TGTTAAATCTCTTCTCCGATTTAAATCGGTTTCGAAAACCTGGCACTCTATCATCTCCGATCCCGAATTCTCTTGCCGTCTTTTTCCTGACATATCGGGC	I
Chr01_4809384	ACAATACTTCTTTTTATTTCAACGTCCAAGACGAGGAACTTCGAGATTTGCCAATGCCTCCAATTCCCGATGATTGGGAAGACCTTAGGCGGTGTCGGTA[T/G]TTCGGTGAATCTCAAAACCATTTGCATCTTATCGAAATATACCAACCTCCAACAACTCGATTCTGTGTGTACGAGATTGAGAGTGATTACTCTGGATGGT	I
Chr01_4809646	ATATTCCGTTCCTTCGGATTTGAATTATTATGTCTTTTCGGTTCTTTGTATTGTTAGGGAAGCAGATGATGAAGAATCATACATGGTGCTGCATATACCT[G/T]AGAAGGCTATACACTACAATCTAAAGGATGGCAGCTTCAAGAAGATTTGTGATTTAGATGCAGATGAAAATGGTTATAAGGGCAGCCCTGTTTTGATTTC	I
Chr01_4815835	AACAACTGCTTCCAAAGTTATAAGAATAGACAGCAAAATGGAAGTAGATTCATCACTTCTGCTTTCTAAATTGGAACTCACAGATATTCCACGAGACTTC[C/T]TAATAACATTTTCCATCATACAAGGAAGCTCAGCCAGAGCCTTTGGTCCAAGGACATTAACCAATGTGCCAGTTGTTTTAAGGCAGCTGGAAGAGACAGC	I
Chr01_4815983	CCAAGGACATTAACCAATGTGCCAGTTGTTTTAAGGCAGCTGGAAGAGACAGCCATGTTGTCTGAACTGATGCCTTTCATAACTGATGCAAGGCACATGC[C/G]AAAGACTGAATGATTAGAAGAAAACCTCTGTGCCAGGATATCCAGTGTTGAAAGTGCAGCCAGTTTCAATGACACATTTGATTCATCAATAGAATCATCA	I
Chr01_4819379	GAAAATAGAGAGTCTGTTCTCCTTTAAAAACTAAATCATAACCAGGCTTTGGATTAGCAGCTGATTTCTTTTTCTTCTTTCCATCAGCTGAAACAATTGC[G/A]ACTGGATCCTCCTTAAATACAAGATCAAGCATCTCACCTACTGTAGACGAAGCAATCTATGACATCCAGAAGAATGCAGCTAATTATCACAGTTGCCTTT	I
Chr01_4844731	GGGAGTTGATGGCTTTGGGGTTGAAGGTGAGAAAGGAAAAAATCGAGGGTGTTTATGAAAGCATCGACGGTGGCAAAGTCACCGAGAAGGTGTTGTCGAA[T/A]GAACTCGAGAGTTGTTGATTCTTCAAAGGTAGCCGGCATTGTTAAAGTTTACAAGGAATTTGTATATGATGAAATTGGATATGAAGTTGAAATGTGGGAG	I
Chr01_4888760	ATTTGGATAAGTTCATGAGTTGAGGGGTTCTCATGTTATCTTTCTTTCCAGCTATTCAAGAAGCACAGATCAAATGTGCCAAGAAGATTCTGGCCTGAAT[T/C]TATCTGCTGAAGAGGAAATTGCAGCTGAAGAGAGTCTATCGGTTTATTGCAAGCCTGTAGAACTCTATAACATTCTTCAAAGGCGCGCTATAAGGAATGT	I
Chr01_4893360	CAGGGGTTTCAGGCACTGCAGGACAATCATATTCTGATTCTGAACATGTTCAATCAGTGTCCGGAAACAATCTTGGCCCCCCTGCCTTGCAATTTGCAAA[G/C]ACAAGAAAAATATCTATGGAACGTTCTGATCCCAGAAAGTATGTCCTGAATTTTTTTTTTTTTTAATCTATATATTCAGTGTGTTCTAATTCATTCCAAA	I
Chr01_4895371	TTTTGTGTTCCTTTGGTAGTTTCTTCATTTCACTCGTAGTTGAATCGAGTGACTCATTAGATCTTCATTTGTTTCTCCTGGTGTTGCTGTTTCAACGATG[G/T]CAGGGTGTTAGCAGATGGTCATATTCCATGGGCATGTGAAGCATTTTCAAAATTACATGGGCAGGACCTTGTCAAAGCCCCGGCTCTCATCTGGTACATC	I
Chr01_4914817	AAAAACAAATCATTTTAAGAAAATCTCACCAATGGAGGCAGGAATGGGATGAATGATGGAAAATTAGGAAGTTCACTTTCTTGCTCTTCCTTGAAAATAC[C/T]TAGTTCAGCACTTTTAATTCTCTGTTGTATCCTTAGCCTCCGAACCTACAAGAATATTATTTGAGGGGTGTATCATTTGATTAAGCAATCATATGGTTTT	I
Chr01_4959502	TCAGCCATTTATAGCAAACTTACGCATTCAATGGTGTCTCTTTCTTTCTCCGTTTTCTCAGTAAACATCGGAGCGCATGGTATGAACCAGTAAAGCCACC[A/G]AAAAGTAAACCAATGCGGCATGCTTCCTCTCTCACAATCAAATCTTTCTCTGAGACAAGTTGCTGGAAAACAAAAATTCAACATTTCTTAATATCACATT	I
Chr01_4967717	TATCCAGTAAAAATATAATTTATGCCAAAATATAAAATGTATAAGCGAAATTATATTTGATTTAGTAATAGTTGAAATGATCTTCAAAGCTTTCAATGGC[A/T]TGATAAGAAGCAATGCATTTAAACAATAATAGTAGCTTTTAGAAGGCATGACAAAGGGCACTAAAAATTCAATCTAGCATCATAGTTTATACTTTGTGGT	I
Chr01_5002838	AGGAGGGTTGAGCATGAATGATTTCATTGTAGCTGCCAAGATAGATGAAATAAAAACATCGGATCTTGCGCCTCGTAAACGGATTTGGGCATAAATCGGA[G/A]CACTGATTTTCTTTTTTCCGGCAAGTTATCGGAGCATATCCGATGAAACCATGGAAGTCATAAGACTCAGGGAACTTCAATGCTTTTGATGAAAGATTCG	I
Chr01_5084022	GAAAGGAATTACCAACTTTAAAGTGTTATTTGGATAAGATATAGGAACATACCAACAATAACAAAGTAATCTTGCCAATGCATTACCTGGACGCCTGAAA[G/A]TCCATCTGAATCAGTGGACTCATCCTCAGCCTTCTGTTTTTCTTTCTCAACCTCAAACTTAGGCTTCCATGTGGTCTCCCTATATGACTCAGCAACCTTG	I
Chr01_5134019	ATGATCTAAAATATAAAAGTTTTGCACTTGTATTTCTTTTATTTCCCAGCATTCTTATATGATCTTTCGGTTGTTTAGGTCTTCTCTGCAGTGCAACAGA[A/G]GGTCTTGAAAAACCTCAACAACCATTCCTCTCCCGAGACCCGAGCAACCCGTGGCCGGCCATGGGTGAGAGGGTGGGATGATATCAAAAAAGGTCGCGAT	I
Chr01_5175978	AATCTTGGGACTTACGTTAGGTATTATGAGTTCCGTTTTTGGTTGCAATAGGTTTTCAGAACCTATATTTATATGTTCAGGACTGACTATTCTCTGCTCT[A/G]CCCTCACCCTTTTAGTAGCCAACAACGAAGCATTAGATGATGCCAAGAAACGTCGACCTCGAAGGCGAGCCAATTTAGATTGTGAATCTTGAAACCTCTC	I
Chr01_5239994	TTCAAGAAGATTTGGGTCAGAGAATTGGATGTCCTCTGGGAGGCACGAACCAGCAGCATATGCAGATCTGCTCTCAGGTTTTAGGTCAAATGCTGATTCC[T/C]CCCTTGGGTATTGTCCACCGTTGGTTGATCAAACTTCATTAGCTGGTAATCCAATGAGAAGACAATTACTAGATCAAGAAGGGAAGCTTGGCTCTTGGTC	I
Chr01_5315403	GGCGACATCGGTGGCGACCAATCCTATGATTCTCACACACGAAGACCCACCGCTTCCTCCGCCGTATCTGCCGCTTCTAAGCAATGGAAAAACCAACCCC[A/C]CCATTCGTTAAACACCTCAGTCGGCGGTTTGAATTCTAAATCGTCAAAAACACGCACTGTTCCCAATCTCGCCGCCGCTGACACCACCAACAACGACACC	I
Chr01_5329372	AAGAAAAAACTGGGTTTAGCCGCCATGAAAGAACCAGAAAACGACGACCCAATTTCCGCTTCGAAGCTTCTTTTGGTTTCTCTTTTGGACCAAATTCAAA[A/G]CATCAGCAATTTCAAAGGCAAATGGGGTTTGATCAAATCAAAGCTTTTGGGTCTCCAGAGTCAACTCGTTGACCTCTCTGATTTCCCTTCTTCGTTATCT	I
Chr01_5329546	CTCTCTGATTTCCCTTCTTCGTTATCTAATCCCCTTGCCGTCGACCTCATTCATTCCGTTTTTCTCACCTTGAACGACGCTGTTTCGCTTTCTCGGAAGT[G/T]TCAAAACGATGGTTTGACCGAGGGAAAGTTGAAGACCCAGAGTGACCTCGACGCCGTTTTAGCGAAATTAAACCGGCATGTTATGGATAGTGAGATTTTG	I
Chr01_5395612	AAGAACCATTAATTCCCTAGCTAAATGGCTAATCATGCAATAGGAAAGTGAGAACAGGATTGGACAAAGTACCTTAAATCTTGCTAAGAACTTTCTCGGC[G/T]GCTGCAATGGTCTTTTGGATGTCTTCCTGAGTATGTGCCAAGCTTGTAAATCCAGCTTCGAACTGTGAAGGTGCCAAGTATACACCTTCCTCCAGCATTC	I
Chr01_5578141	AAAAAGAACAGCAAAAAGCAAAGTGAAGAAATGGTATATCTTATGAGATGATTACCTCCCCCATTAGATTACTGAGTCTGGGTTTTTACTTCAAAGTACA[A/G]AGACTTTGATGGTTCTGATAGAAATAAAAGCTTTTTATCAAGGAACTTCGCTTTCTTGGCTACTCTCTGGTGTTCTCTCTCTGGAGAGACTTTGCTTTTG	I
Chr01_5672420	AAGAAACAACACCACCCTCTCTCTCTTTCTTCCCAATCCGAACACACCCACCCAATCCTTAGGTTTCTTCAACAATGGAGGTCAAAAAGAAAGGTAGAAG[A/G]GTCCATCCTTCTTCACCTTCTTCATCACCACCGTCTTCATACAAAGACCGTAACTCAGTTTTCAAGCTTTTCCCAATGGCAATCCTAGCATTAGCCTCAA	I
Chr01_5720207	TATATGTCTCACAGACAAATTCATCAATCATTCAGTTTGATTTTTGAATTTTAATGTGAAAAAGAAAACTAGCAAATTTGTAATGCCTTTAAGGGCAGGA[C/T]TATCACAAGAGGGCAAAAGAAAAAGTAACCTCAACATAGAATGTGCTCGGCATAACCCACAAGATGCTTCGGTTGCAAACCATGTTCCATTTCATTGGAA	I
Chr01_5721686	TCATAAGACAAATATTTCCTTTTTTGGGGGGCACATATAAGATCATGTTTTAAGTATCCCAGAGTGAAAACATGTAAGCTTAAGTCTGCACAATGGAACA[T/A]GGCAAAAGAACTGTGTTAATGGCTTATACTGATTACAACTTGGCATCAAAATTTACATTCTTAGCAACTATGAGAGCTACATTAAAGACGGATTTTTTAC	I
Chr01_5769321	GGTAGATATTGTGCCTAGGGATGAGATCAAGGATGAAACTGGTTTGGCTCCGATGGTTGGGGCTACCGCCAGTGGGGTACCTTACTTTTATCCCCCTATG[G/C]GTCAACCTGCTGCTGGTGGTCCTGGTGGGATGATGATTGGCCGGCCTGCCGTCGATCCCACCGGAGGTATTTACGGTCAGCCACCTTCTCAGGCTTGGCA	I
Chr01_5791098	ATATACATACATTTGTGAGACAGGTAAAAGAGTAGGGGAAATGGAAAATTATTTATTATGCTGTAAAGTATACACTATTTTCAGAGTTGTGATAAGAATA[C/T]AATTATGGAATAGCTACAGTTGCTAAATATCTTGGGGTGAAATCACCGTGAGTCCATGAGCTACTCTTCTCTTTCCTCGAAGTTTCTCATTGTGAAACTT	I
Chr01_5792026	GAAGCCAGTTAGCATCACAATCACTCTCAACAATCTCCCCTCTCTTCTCTTTCTCCAGCTCCATCTTTCTCTTTTCAGCCCAAGCAGCCCCAACCCTTTT[T/G]GGGTTCAACTTACGGGATTTCTGTGACTTGTTTGATGAAATAAAACTACTTAAAGCCGGCTTTACTTGATTGTTTAGCAAAGTCTGATCAGCAGCTTCAA	I
Chr01_5833745	AAAATCATGAGATTCATATAAGCAGTACAAGAAGGAAGATAAAGAGGTCAATTTTGAAATTGCGTTTGCATTTTCTTTCTATTTTCTTATTTATTTTATC[T/G]CCAAGAAAAATCCAAGAAAATGGAAGAAAATAGTAGAGGAATCTCACCGAGGAGATCAAAGCGAAGTACCGTTCATAAAATCGCCGCCGCCAACGAACCA	I
Chr01_5834181	TTTCATCAACTCGTGTTATCAAATGTTGGATCAAAAGTTTTGGCGGTGAAAGCTAAAAATTGGTCCGATTCTGTTCACCGGTTTCTCATACACTGTGTCA[A/T]CGCCGGCAACGTTGAAGCTTGTTACACTCTTGGCATGGTCCGTACTCCGTTACTCCCTATACATCCTATTTATCTGAATCTTTTTACTTTGTTTTTAAAA	I
Chr01_5835438	TTGTGGGACGGTGCATTACTGCTCTCGTGGATGCCAAGCTCTTGATTGGAAGTTGAGGCATAAGTTGGAATGTGTACCTTTTGAACGGTGGTTGGAATAA[G/T]GCGGCGACGGCGGTGGTGCTGGGGTTAGGGAAGGTGATGACCGAGATGCTGTTTGATATGATTTTTAAATGAAAATTAAAATCGTAAATCCAAATCTTTC	I
Chr01_5839227	AAATTTCAACTTTTGTCTAAATACTCGGACTAATAAATATTTCATACCATTTCTGTATAGAAAACAAGAAGGTGGGTTCTTATTTTATTTCAATCAAGTT[C/A]TTTAAGACACCAAAATTTACACAAAAATTGGAACCTAACAAAGCCAGAAGCAACTAAATTACAAAGGTTCAGCCTTACATAATAAAGTCCGCATGTCCGA	I
Chr01_6001614	GATTTGATTTCGAGGAAATGCTAAGAGCAGTTGAAAAGTACAAGGTTACAGGCATGCCAGTGTCGCCGCCGGTTGTGGTGGCGTTTGTTAAATCGGATTT[G/A]ACAAAAAAATACAATTTAAGCTCGCTTCAAAGACTTGGCTGCGGTGGCGCGTCGCTTGGAGAGGAAATGGCTCAGCGATTCAAGAAGAAGTTCCCCAATG	I
Chr01_6022148	AACCATACCTCTCAAGTTGATGATCCTTCAGAGTCGACTTGGTTTGGTTCAATCACATCCGCTTGTACCATACAATTGTTTCATTCTTACAGTTCAAGAT[G/T]GTAAAAGCTGTAAGAATTCCTTAATGAGGAGAAAAGGATAAATGAAAAGAAAAAGTAAGAGATGATACGCTTTATCCATCTTCAGAGTCAACTTGGTTTG	I
Chr01_6022524	TCATATAATTGTTCCATTTTTTACAGTTGAAGATGGTTAAAGCTGTAAGATCCATTCATGAGGACAAAGGAATAAAGGAAAAGGAAAAAGAAAAGAAAGA[G/T]TAAGAGATGACACGCTTATAAGAGTTCTTTTTATCTTATATTTCTCCATCAGTAACATCTGCATATGTTAAATCAGAAACATCTGTTAATCATATCCAGC	I
Chr01_6022867	CCCGCAATGCTGCAACAATTGCAACAGACAAGAAAACAAAACCAGCATCTCATTAATGATTTAATTCATTTCCAAAGCACTCAACTTACTGCTTATGAGC[A/G]GGAAAGACCAATGCTGTTCGCTTCCAAGCATCAGTAGACTCTTGCAAGCAATGTGAAAAATTGAAGGAAACAATGTGAGCGATAATTTGAGTATGACAGT	I
Chr01_6024334	AAGAATACATAGACTACTTACCTATACCACTGTGTAACCACTTTAGTTGTATATGGCTTTTGAGGGCTTCCATACTGGCGCGCCATACCAAAATCACATA[T/C]TTTCAGTTCCCCTTGGCTGCTCAAGAGAAGATTGGATGTTTTCAAATCCCTATGGAGCACCCAATTATCATGAAGATATTTAACACCCTCCAATAGTTGT	I
Chr01_6037698	TAATCTAATCCGGTTCAAACATCCTTGCCTATTACACGCACCATTTTACATTCAATTTTGTGTTTTTAATGTGTTAATGAAGGTTTCAATTGTCTTAAAC[A/T]GGCAGCACAAATTCCCATTAGAGATGATCCAACGGCAAATGAAGCAGCCTTTGAACTTGTAAGAAAAGATAAACAAAGAGAAGTTAAAGCAGGGCATGAT	I
Chr01_6081786	TAAAGCTTCTCTTTCCTCAAACGATCGACGCCAATGTATATAGTCGTATTCATCCATCTCAATATTTCGCCTGAATTGGCTGATCTTATATTTCTCTCCT[C/G]TTTCTTTCGCTTCTCTTCTGAGTTTATTGTGATGCTGTACCGGATTCAAGGGAAAAAGGTAAAACCTCTGCCCAAAGTTCATTTATGTGGCAACTCAAAG	I
Chr01_6087800	ATTTATGCGCTTCCCTTATAAACTCCAGCTCTTCTCTATCCACTTCCCATCCCCTAGGCGGCCAATCACGTGGCGGCACGAGTCTTAACGCCAATGGTCC[C/G]GTCCACAACGTCTCCAAAGGATCAGGAATATCCCCTTTAATCTCAAACTGTTTTCGATACCATTCATCCTCAGAAATCCCCATTTCTTTCATCTTCTTAA	I
Chr01_6111541	GCTGCCGCATAGAGAGGAAACTTATTCTGAGACCATTCAGTTTGGCTTTCTTGTATATTTCCTGATCTAAGGTTCCACCGGCGAGTCTTTCCTCTCTTGA[C/A]CTGACCGGGTTTTAGTGGAAGTTCTCTTTCATTTCGGATCGACCAGTTCAGAAGGGTTCCCGTATCTGAGACCTCTTTCCATGATCCAGCGCCAGGAGGC	I
Chr01_6115203	AAGATCCACGTCGAACGATGCGGGAAAATATTTCTCCAAGAAATGAAAGGTTAACATCCATCTCACTTTTATCAGTGATGGCCTGCCTTTCTACCAAGCC[A/C]ATCAGAAGTTGAATAGTGATCTGCTTGAAAAACAAACTATAATGCTTTTGTAAAGGAAAATCATTAATAAAAGGCATTTTTGAAATAAACACATGGATAG	I
Chr01_6156546	CTTGTTCTGTAGCGGTGGAATGGCTGAACGGTCGAGGCTGATCTAGTCCAGACACTGTTGGAGGAGTTGCCTGTATTGAATGGTCAAATTTACAGGCTGG[C/G]CCAAATTTGCAAATGCCGTATCGACTATAGTATGAGCAGATGCTTTGATCCTGGATTCCAAAAATATGAAACCGAGAAAGCATTAAACGTTAAGCACAAT	I
Chr01_6175893	CCATTGGATCTTCTTGAAATAAGATTATCAGTTTTAAACTCAAGATCAGGGTCAAATGTTTCAGGGCTTCCATTCTTGATGTCAAATGGAGATTCCTCCT[C/A]AGAATCGAGCCTTGATAATGAAGGATTACGACTTGTGTTCACATCACTAGGAGAAAAACCGGAATCATTATACTGAATTTTCCTTTCTGGTGAAACATTT	I
Chr01_6192896	GTCCCCAACACTTTTTTTTTTTTACTTTCTCAATTAAAAGATTTAATATGGGAGCATTACATTAATATGGATCCTTTTTGGAAGTATACAACCATCATCC[T/A]GACCATCATATGCCATCATAATATGATGGTAAGTACCAGCACGCATATCATATCATATCATTTCCTAACCAACATGCTACACTGTTTAGAATACGAACCT	I
Chr01_6194837	TAACAAAACCATCCCTAATCTGGTTTGGGCTGATGACATCAGCATATAATGAAGAAAGCAAAACCGAGGCCATTTCCTTCTCTTTATCATGCCTGTCCAT[G/A]GCAATGGAGACAAGCCTCTTAATAAAATAAGGATGAAATTCACTTGAGCCAAGATCTTTGAGGTCGGATGCTGCCAATTCCACATCGCTAGTGCTAAAAT	I
Chr01_6207015	GTCCTTTCGTTTTCATCTCAGCGAAAAGGCCTTCAACTTCCTCGATTTGGTTCGATTTACCATAAGCATCCATCAAAGTGTTGTACACTACAGTATTTGA[A/G]TGAACCCCTTTCTTCTCCATTTCAGATTGGATAATAAGAGCTTCATTCTTCAACCCTTCATCACAAAAAGACTTTATTATCGACCCCAAAACTTCAACAC	I
Chr01_6273628	AGTGGTTTCCTCCTTTGACCCATAATGGTTCATACTTTTCTTGGCAAAGTTCCCACAGTTGCTTCCCGTGAGAGCAGTTGACCACATCGTCGTTAGTTCC[C/A]TGAATTTCAATGCTGGAAGTTAATATCCATTCCTGATATTCTTCGCAAGTTCATAATAGCCATGAATAAACTGAACCAATAGGCAATACCATGGAGGCCC	I
Chr01_6274560	TTGTGCATTGAAAAGAATCCAGTGTCTATAGCTGTAAAAGATGAGCAAATTTCATAGCTAAATAAATGGTAAATGTACTTGAGAGGTCCCTCTATTATAG[G/A]GACCTGATCAAACTAGTCCTAGTATTAAATGGATCAATTTAGTCTCTGTACTATTAAAATGAATCAAATAAGACCAAATTGGAATAGAGTTTAACATTAG	I
Chr01_6302541	ACAAGTGGTGAATAGTGAAGGGATACAAACGAGGCAACATGAGTCCGCCATGGATATGGGTTTGGTTATTGAAGACATTTTAATTGATTGAAGAAAGGGA[A/T]GATGGGGGAGAGTGAAGGAGAGGGTTTAAGAAGAAGATGAAATTGAGAGGATAAGGGATGGCAGGCGAGAGAGACGAGGAGAGGGTTTATCGAAAATAAA	I
Chr01_6339357	ACATCCACGGAAAGTAATCCGACACAACAAATTCTCCCACCAGATGCTGAACTTCATGCAACACCCTGTCGAATCTGTTCGTACCACCGTCACCTCCGCC[G/A]CCGTATTTTTTACCAAATGTAACGCGACATACAACGTGGTTCGCTAACAAAAGTGATAGTTTTTTAAGATTTACAGGGGCTGATGACGAGGAAGCTATAT	I
Chr01_6396369	TCTTTCTTCAAGTCCCTTAAATGCATTCAATCTCCTCCTCCTGGTTCTCTTCCTTCAAACCCCACTTCGTTTTCATGCTCTGCTGTTACACTGTCACCGA[C/G]CCAGACCTCCTATCTCCCACCGCGGAAGCTTTCGACCCTCGTCGCCGAATTTCAGTCCCTTCTAGAGCCTCTCGATCGAGTCAAGCGTCTCCTTCACTAC	I
Chr01_6409265	GTCTTTGTTAAGATGGTCCTCGGTTTTCCGCCATGCACGGTCGACTTGGCTGATGGGTGCATAGCAAAGCTGGACCTTGATGGTCTTATAAGACGAGTCG[G/C]TCCCGGCCGGGAAACTCTGGTTCAATCCCCATCTCACTGTGATCTTGTCTTCCCCGGCTTTCAAAACTGCATGAATCATGATCTTTTTCTTATAAATAAT	I
Chr01_6409651	TTTTGAGGAGTTATGAGTTCCTCAATTGAACTGGTGATCAACCAAGTTGAAATTCGAGACATTTATATAGACAAAATAGTGGGGATTTGATTTTTTTTTC[C/T]TCCTCCATGAAAAAAAAAAGTCAAAATGGCCCAAAGTATCTGCTTGGCCACCTTCTTACGAATTTGAAGAGAGATTCTAACTCTTTTCCACCAATAATTT	I
Chr01_6450372	TTGCAAGCTCCCTTGTGGGACAAATCACAATAACACCTGTTCCATTGCGAGGAGTGAATCGGACATTATATAACAATTCAACAGCAGGTACCAAGAAGGC[A/T]AGGGTTTTCCCAGAACCTGTCCTTGCAGCCCCAAGAACATCTTTGCCAACCATAAGTGGAGGAATTGCTCTAGCTTGAATCTGCATTTTTAGTTTGACAG	I
Chr01_6571832	TATAAGCATTGTTGTTGACAATCTTATTTTCCTGCAGCTCAGGTAATGGTGCTTTGTCCCCGGCATTTGACTATCTGTTCAAAACCTTTTGTTTTACTTC[T/A]TTTAACCCGCTTCTTTTAAGTGTTTATTCAGTGAAGTCATTGGCTTTTTAATAGTTAAGTCATAATCCATCCCCTGAACTTGAACACTTCTCTAGTGTTG	I
Chr01_6592320	TGTAAACTTCTATATTGCCAATGGAGCGATCATCTTGCCACAATTCGGGGACCAAAAGCGAGATGACGAAGCTGTTTCCGTCCTTTCTCAAACCTTTCCA[A/G]ACTATAAAGTAAGCAAGTATTTCTTTTCAACATATGCTAGTAGTAGAACCATGATGGATGCAATATTTAACTCCATTTTAGCTATTCAAGTAAAAATTGA	I
Chr01_6597247	ATCATTTCATTGGCTAGCCTACACAAGAAGGATCATGGAATCATGAAGCATATTTGTTATTTCCTGTTCATTTGGATGGAACATTATTGGACAATTCCAA[T/C]GCTATGAAAGCTAAAAAGGAATTCTTTCCTACCTCAGATGTTCTTCAAATATTTCGGCAGGTGAGTAAAACTATCTTATTGTTTTGAACTATGCAATCCC	I
Chr01_6608450	ATTTTCGAAGAAAATTGAAAGAGAAAGAGGGATAAACTGAAAAAAATATTCTTATTTTGGCGAATGGGGTGAAATGAGGTGTGGTTGAGATTGAGAGAGA[C/G]AGCCATTTTCAACTTTAATTTTTTGAAATCGATATCATGTTTCCTTCGTACTTCTCAAAAAGAAAAGCAAAAATTTAATTAAAAAATAATGCATCAGTGA	I
Chr01_6636215	CTTTCTTTGAGCATATGAAGACACTGTTGGTGTTGGATCTATATGGAACTGGGATTGAATCACTTCCATCATCTTTAGCGAAGTTAAAATGTATCAAGGG[G/T]CTTTACTTAAACAATTGCATCCATTTAACAGTGTTGCCGCCCGAAGTCGGAGAACTTTTTCGTCTCGAGGTGCTCGATACTAGAGGCTGCAGGATATGTT	I
Chr01_6636657	CCCGAAATCAGAAGTTCTCAAGACATTTATGCAGCATAGTCCATCATGGAAGGACCGGCAACAATTGACTTCCTTCCGGTTCTTTGTTGGTTGCCGAAAC[C/T]GGAAACGTCCTCAAATCCTCGAGTACTTTAAGTACAAAATCGATAGGTATTTAGGATATTGCCAAGGCAACCACGGTGATAACTCGATAATTTGTGATCT	I
Chr01_6658995	GGTGACCCATTAAGTTTTGGAACTCAGTATAGGTAGGATTTCTTTCATTCATGGGTGAACTCGAGGAACCAACGCCTGAGTCAATAAAAAAAATGGCGGG[T/G]GACTCAACAACCGAGTTCCCATCTCCTTCCCCAAACAAACGTCTCAAAACCTCATCCAAATCAATCATCGAAGACGAACCCGGTAATCATCATCAACCAG	I
Chr01_6664304	GGATAGTATTATAACCAACTTCACATGTTTATGTAACAAATGCATATGATTTCATTAAGAAAATATGATTGAACAAGCTTTTCTCTTCTTCCTTTTCTCC[C/T]AAATATACTACTTTTAGTACCTACTATTTCTTCTTCCATAACACTGTACAATGTAAAAGAAAACTATGTACCAGAAACCCAATTCCCAGCACCAAAAACA	I
Chr01_6665864	AAGCCTTTCGGATTATTTGGTGCAAAAGGTTCCTCATCAGTCGGCTTCACTATTGCAACATTCTCACCTTTAATATTTCTGAAGAAATAAGCACCGCCCA[G/T]CCCACTACTTATAGGGATCGGATCAACCCCATTCTTGATTGCATCCATAATGTCCTTCACCAACTCAGTTGTTCCAGAAGAATGAGTTGAGCACCCTAAT	I
Chr01_6666509	GATGTCACAAGTTAAAAGATCCTTGTCTCTCACCCAGTGATGCCCGACTTAACTATGGAATGCGGTAATCACATGTGAAACAAGTAACCGGTCGACTTAT[A/G]CAGCCCCAAACGGATGCTCATATTGAGAACAAAAATCCACAGAGTTTGGCCATGGAATGAAACACAGGAAAACAGCTACATTTGCATAGAAGCCATTGAT	I
Chr01_6682988	GTGTATTCAAGTTTATATTCGATGCTTTCAACCATTCCCTGCATTGATGTGGCCATACTAGAAAAGAAATACAACGGTGTCCATGTAGGGTGTGCATGAC[G/A]AATTCTAGAATGTATATGTGCTAGAATACTAACTAGATTGTAAAGCAATCTAAAAAGAAATGACAAAAAATGAAAGACGAAAAGGTAAGGGATTAACCTT	I
Chr01_6684052	TTCCGTCATACGTAGGAATAAAAATATCACTCTCCAACGAAACAAGATAATCTAATGCTGCCATCTGGGATGAATGATTTTGAAAAAACCCAAGGTCTGA[T/C]GGCTCCAATAAAGTCTCCTTTCTAACCTGTTTTAATAAACAAAGGGCCAATCATTGATACGGGATAAACAATTGTAAACATTACTATTACATCTAGTTTG	I
Chr01_6684656	ATGAAGGACAATAAAAGGGCCATTTTGCCTCAGAAGCTTAATAACTCGTTTACCTAAGTCCTCTATCTGAGAAGTGAATCTCAAAGCACTAAAATTTACA[C/T]GACATCGCAGCTTCTGAATATCTAAAGGCTGCCCATTGTTGGCAAGTCGAGTATCAGTTCTATTCAAATGTAAAACTTTATATTTCCGTATCAGAGGAAG	I
Chr01_6714001	CCGGTTTTTTGCCGGCCGATTTGCAACAGAACAGAGAGAATAAGAACCCCAATTCTTCAAAATTGGGTTTTGATTTGGTTACTGCTGATGAAATTGACAT[G/C]ATGAAGTCTAGTATAAATTTTGGTACCATAACAAGGAAGAGTAGGGTCATGAAACGGCGAGGGCGGATTCGAGAAGGCAACAATTCCGCGTTTCTTTGCA	I
Chr01_6714236	ATTTAGTGGTGAGGATAGAAAGGAGCACGACGATGAGGAGAAAGAGTTTATGGGGATCGAATCGAATGCTTGCATAGATTCGCAGTACCTATCAGACCAT[G/T]ATGCGGATGAACCTGATAGTTGGCAACAAGGAAATGCTGATGATTGTTATGAAGATAATGCGTTGCTTAGATCCGGTGATGAATGGGACCAAACGAGATA	I
Chr01_6714854	TGCCCCCCTCGAATTATAAAATCTGAACATTATGTGAACTAAAATGGTAACTTGCTTCGAATTTAGGCACATGATTCAGTTTAAATAATCTTCATATCGT[G/C]ATCGACTTATAAGCTGGTGATACAAGTCAACGTTACTTGGCAGTTGGCATCGAGTCATGCAAAGCTTAGGTATGAACTTTTTGTCTAATGCTAGTGAACG	I
Chr01_6736154	TACAAGAGAATTCGAATTTCGGAGACCCCAAATCCTGGCTTTCAGGTGATAATCGCAACATCATGAACGGCAACTCCTCCCCGACTCACCTTCCAACTCA[C/T]TCTTCACTCACTTACTCCAACGCCAATCTGGATCGCGTCCTCTACAACGATCTCGTCGAGATGATCCCTCTCGTTCAATCCCTCATCGTAATCTCCTCCT	I
Chr01_6737191	CTCAGAGGCTTTGGCAACAGAAAAAGAGAATGAAGAGTTAATTTCATTCAGGGAACAAGTGGAGGATCTGCAAAAGAAGTTGCTAGAGAAAGATGAACTT[T/C]TGAAATCAGCAGAGCTTTCAAAGAACCAGATCAATGATGTTCGTGCTGAACTTGGTAAATTGAAGCGAGATGCTGCAGTAAAGGACTCTTTAATCAAGTC	I
Chr01_6761541	ATATCCCTTGGCAAAACAACTCAAATGCTTCCTCAAGTGAAATGGGTGCCAATTCTTTTGGCCTCAGCTTGTTCATGAAGAGCCATTTCGAAACAAGCAC[A/G]TCTTTAGGGTCCCTGCAAATGTAAACGAACCTGCAACTTTGATTAACAGTCATGGAATTTGGTAACAAAGTGTAAGGGATATGAGTTGAAAGAAGACGTG	I
Chr01_6791736	TGCATTTGAAGCAAGCATATAGGTGATCTTGGCACTTTACTTTACAACCTGTTTCATACTTACTTTTCCTGAATTTATTTTTATTCTTAATATATTTGTT[G/T]AAATTCATTAGTGACACAACCACCACTTAAATTCTTGGGGGGTCTTTTGGTTTTAATTATTTTTAGGGTTAAATAGGCTGAATTTAACAACTATTCTCAC	I
Chr01_6792020	ACTTGACAGTTATTGCCACATTGGGGCCTGAACTTTTTTTTGTCTCAGTTAGTCCTTGATATTTCCTTGAAATCCCTAAAGTTCAGGCCTTAATGTAACA[C/T]CAATTGCCAAGTTCAGGGACTAACTTGGACAAGAAAAGGTTCAGGCCCCAATGCAGGAGCAATTGCCTAGTCCAGGCCCTAATGTGGGAAAAATTACCAA	I
Chr01_6792281	CAGGCTTCAAATAGTGATTTAACCTTTTTTTTTTATGGTACATTTCTTTTCTTTGGATTTGGTAATGTTTCTTATTTAGTGCTTTCTTAGTGTGTTAGAG[A/G]AGCAGTTATAATTTAGCTTTGTTAGTGATGAAAGGTAATATCTTTGGATTTTAAAGCCTATCATGGACCCTATCAAATTAGGTGACAGTCTTATACAGCT	I
Chr01_6794367	CGGTGCCGATGGAGATTCAATTTTTACTCCCCCCCTCCCCTTTTATTTTCTGAAATGTGTGAAGCCTCAAGGGTTCAACCTGTGTTGACTTGGGCAGTAC[A/G]GGGAAGAGATATGTTGCAACTTTGCCCAGCCCTCTTCCTTGAAATCAACTACTGTAGGTTTGTGATTGTGTTGCCATATTTATGAAAATTTTTTCATGTT	I
Chr01_6819064	TCGTAGCGGTAATTAGCAGTATGAGTTACAGCAGGTGATGGTGGGGGATGCTGCATTTGGGAGAAGCCTATATATGGTTGTTGAACTTGAACCACTTGGT[G/A]AGGTGATGGAACTGCTGTTCTATACACAGTTGCTGCCATTTCAGGTTTAGCTGTACTTGTGGGATAGATGGGCGGCATAGTCTCTTTGTAAGCAGTTGAG	I
Chr01_6882727	AAATATCAAGTTCTAAAATTAATTAGTAGTTTGGGCCCCTTCGAGATTGCATTTTAGATTACTTGGAAATGGTTGGGAAGTTGTAAAACGTAAATAAGGG[A/G]GCAGATCATACTGAGAAGTTAAACAAACAATACGTAGACAATAGCTCTAACGCGGCACAAGCAGCTAAATCAAATGTCTATATTTTAGAGAACCATCAAA	I
Chr01_6939449	ATTTAAGCTTTACTTGAATTACACGTGTATATCCTACCCTTATCCACAACCTTGACACTAATGGCTTGGTCCCAAAAGAGAAAGAAGAAAAGTCCGGTAG[T/C]GGCCCGATGTTTCCGACTGAACTGCATCGTTTAAGGACTTTTTGTATTTCCTCAGATACTCAGCTTTTATGTAGTGCATATCGATCTCAGTTCTCGTCAC	I
Chr01_6961277	CCTTGCAATCGCTTTGTCTTCAGGTGCATATTTGCGAGCCTTTAGAAAGTCTTCCCGCGCAGCATCCGTTTGCCCGAGTTCGGCTCGGGCCTTTCCACGT[C/A]TGAACATGGCTTTCACATTATTTTCATCTTCTGATAATACCTGAGAACCACACAGACAGAGCTATTATACCTGTTGATGTTAATCAACATACAATTGCCA	I
Chr01_6972785	ATTAAGCTGGACTAAAAAAAAGTATAAATACCTTCAAAACCATTGATTGGAATTCTGTTGCCCCAACCTTACCAGCAGCAAGGACCTGCACCTTCCACTG[G/A]CTAAGTCCCAACTCTAGACTATTTTGGATGTTGGAAATATTATTATGTTCCCATAAGCCTGGAAAAGTTCCTGATTCTTCACTAAACAAGGCAGCACAAA	I
Chr01_6999715	AGGATGATTCTTACTTCTCTGGTGAACATTATATCCAGGCAAAGAATGTTGAACTTGTTGCAGCTTCTGATGATCCTATAGGGCTGTCTGGAACTGAAAT[G/T]AATAGCAGGACCCGTGAGAATGATTTAATTGCCCAATATGATGGGCAGTTAATGGATGAAGAGGAGCTTAATTTGATTCGCTCTGAACCTGTTTGGCAGG	I
Chr01_7004252	GAAAGGTGTGTTTGATTTTGTTTGGTTATAAATATTTTATGTTTTTATTTCCTTTCCCCCCATATTAAAGTAGTACTTAATTCAACACTATGAAGGATGT[A/C]ATTTTGAAACGGTGTATCCCGAAGAGGTTTCCTTCATCAACGAGGTGGAAGGGGAATCTGATCTTGTTGTACATGGTGTGATAATTCTTTTAGAATTAGA	I
Chr01_7047167	TCAGGCTTTGGAATACCCTTGGAGAATGTAAATACACAATCCAAGAAGGTGACGCTCATACCGACTGGGTTAGCTGCGTTCGTTTCAGCCCAAATACTGT[C/T]CAACCCACCATTGTTTCAGCTTCATGGGACAAGACTGTTAAAGTTTGGAACCTGACCAACTGTAAGATTCGTAACACCTTGGCCGGACACTCCGGTTATG	I
Chr01_7060705	CTTCCATTAACACAGCATCTGCTTCCCAATGTTGCGTCTGCTTCATTTCCATTATCATTCAGCACTCTCCTTCTCATATAACCAGTCTGTCCGAGGTTAT[C/A]CATAACATTCGCATTTCTGTCTGGTGACAGACTGGACACTTTCTGTTGGTTCCAAGTCTCTTTGGTGTTTCCTGTAGCAACAAACATGGATTGACAAGTC	I
Chr01_7107188	GGAGGGGGAAGAGGGTCGGGGTTATCGGGGAGTTTGGGGAGTTTCTTAGGGCGACCACGAGGGCGGGAAGCGGTGGTAGTGATTTCGACGGCGGAGGAGG[T/G]AGAAGGGATGATTTCGATGTTACTGAGAGAGAAGACATCGTCCGAAGGAGAGGAAGGAGGCGATTGTAAGGGTTGGGAGGGGGTAGGGTTTTTGGGTTTT	I
Chr01_7207297	AACAGAACCTGTTGATAACCCAAGAAGAAGAAGCACACCGATGAGGAGGAGAGGCTGACGTTGATGGACGGAGAGGAAATGAGAGGTTGAAGCTGTGTTT[T/C]CCGGAAAATGTCTTGCGGAAAAAAATCTGTAAGACATTTTACGCAAAGAAGGGCTCGATTTTCCCGTGTTTTGAAGTTGCTTTTCCGGAAAATCAATTCC	I
Chr01_7237173	AGTCGATGGACAACATTACCCTCTTCTCAATAATAACAATTATGTCTCTTATCTTGCTAGCCCCTGTGGCTATCTTCATGGAGGGTGTTAAGTTTACCCC[T/C]GCCTATTTGCAATCTGCTGTGAGTACACTCAATGAGCTAAAGTTGCTATAATTACCCTGATTTTGCATTTGATTAACAAGTCTTGTTGACATTTTCATCT	I
Chr01_7252844	TTGGATGTATATATCCAAAAAAATTTGTCTGGGCCTGCTTGGGGGTGCGGGGGAGGAATGCTTTCAATCTTTCTGACTATTTCTTCCGGCAGCCAATCTC[T/C]GAATGCCTCCAAATTCCAGGCTCCCTCTTCTGTTACCACGTCCTTGACTAAACAGTCCAAATCCAAAAAACACCTTAGTTAATTACAGAGAAAACAAACA	I
Chr01_7257400	GATTGGCAAAATCTAGGAAATTTCAAGTTAAAATGACTGTATACAACTCCGAACCAGAAGAAAAACGGATAAGAAGCTGTTACAAGGAATGAACCATCCC[A/G]CGCAAAAGCAAACCACCTTCTACTACATAACATCACCATGTATATCAAAATACAAGCAAAAATAAAACAGCCTTGAGTTGAGCTTTAACAAAACCAGTTC	I
Chr01_7381927	TCATCATCCATTCAGCTTCATACATAAAAATTTTCAAACTCTTGACTATTATTCGGTTTTTTTGCTCTTAATATTGCAGACATGGATACCATATCATCCT[A/C]TGTGAAGGGAGGAAGAATTGAAGCGAGCCAAGATACAGTCAGGCAGTGAAGATGAGTTTTATGTTCTATATTAATGTAGACATGAAGTATGTTCAGTTTG	I
Chr01_7500476	TTGTTTTTTATGTTAATTTTTTAGATCATTTGATGATATGGTGAAGATGATTTCTTGAACAAGATCGATCATTTAGCTTGAAACTCTCATGGCGGGTGGG[A/G]GGGTCTTCTCTTGTAATAATACTAATAGTGTTGGTGGTTCTAATAATCTCTCTGTTTTACTTCAAAGTCAAAGGGTTCCTTCTTCTTCTGAGCCTATGGA	I
Chr01_7548822	GTTCTTGCTGCTGCTATGATGGGATTGGTTTGATGATGATAATAGTAGCTAAAACTCGTACTCATGAGTTGGGCAGCCATTAATTCCTTAATGTCTTAAA[A/C]CCCACCACCACCGTCTCCTGAATGAGACAGCAACTGCAATTGGATATATCATATCATATATATGTTATGTGGTTGATTTTAAAAAGGGAAAAATAAAAGA	I
Chr01_7558999	AACGAAAGCATATCAATTACAAAGTAATACAATCAAGTCAAAATATTCTGTAAAAACCATAGAATTAAGAAAAAGAATTACTGAAAGCAAAAGCAAAAGT[T/C]ACTAAGCTTGGAAGCCACCGTCGACGGCGAGGTCATGGCCAGTAATCAACTCCGACTCATCACTTGCAAGAAACAGCACTGCATCCGCCACATGTTCGGC	I
Chr01_7564563	AACCTGGAGCCAAATAGCCAAAAGTGCCGGCAACGACAGTTGTGACATGGGCATCCTCATCCACCAAAAGCTGGGCAAGACCAAAGTCGGATACATGGGG[C/T]TCCAAGTTTTCATCGAGAAGGATATTGCTGGACTTTATGTCTCGATGAACTATCTTCGGACAACAGTCATGATGCAAGTATGCTAGTCCTCTAGCGGAAC	I
Chr01_7601778	GTAAACAAACAGAGATCAGCAGTTCAGGACAAGTTGATAATGTGGTACAGGAATGTAATGCCCTTAATGAGTTAGGTAGTAATGCTTGCTTAAATTTAGA[A/C]CCCGGTGAGCAATATTTCTACCAGCCATATAGTGCTTCAAATTACCAGGATGATGAGAAGTTGAAGACTGAGATGGAGGTGAACCTTCAAGGGAATCCTG	I
Chr01_7700268	CTCCAAAACCAAGAATCAGTCTATAAAGAACAGTTTGCTTCCTTTAACTTCAAGTAATGTTGCAAACCGGCAAAATTTTATAAAATCTCCATGCTCCTCT[C/A]TATCAACCTCTCAGCAAATTATGGAGCCTGATAATGAAGAAAACAGACCTCCAGAGGATGATGACATTGTCTCTAAGGAGACACTCCCAGAGTCTGAGAA	I
Chr01_7701375	GATAGTGGCAAAGCTTGTAGGGTTCAGTGAAGGTGGTAACATGTCAAGGGAGATGTTTGAGCTCAATTTTGCATTACCGGCTGATAAGAGCCCTTGGACT[G/A]TGGGGTGGAATCAAATTTCAAACCTTCTAAATTTATAAGACAACTCATTGTTTGGACCTACTTTCTATACCTGTAAATGAATTTTTTGGAGGCCTTTCTC	I
Chr01_7816420	GTTCCAAGATTATTCCGTGTGCTCAGAGATTTTCCTTCCAGAACCGGACAGATCTGTCGGTCCCACAGGAAATGAAGGCGGCCTCAGTTGGTGAGTGCTC[G/A]ATCCAACGAGGCGCACCGATATGGTTGGAAGGCCACTTTGCCACTTTGTCAGCCGTTAAAGCATCCCAAATAACAATCTGTCGTAACACAGAGTAGTTAG	I
Chr01_7817462	TATCTTTTAACAAATGGAAGAAAGATCCTTATGTTTTGAAGATGGTGATATTTTATACCTGGTTTATGGCTCCATTAACACCAATCTCAGGGGTATTTGC[A/C]GATAGATAACATTGGAAGGTATTAACATCGTATAAATGTGCTATTGAATGATCAGTTCCTGTTAGTTTTTGTCTGAAACTTGTAAGCAGTCAAATTATAG	I
Chr01_7841164	GAGTCCATCCACTCCATTTTTCTTCAACACTCTTTATGACCCATACCGATCCGGTGCTGACTTCGTTCGTGGCTACCCTTTCAGCCTCCGTGAGGGTGTT[C/A]CCACTGCCGTCTCACACGGTCTCTGGCTCAACATCCCGGATTATGATGCTCCCACACAGCTTGTCAAGCCACTCGAGAGGAACACCAGGTATATATATAC	I
Chr01_7849090	TAGTTACCTTCAGGAACAAAAGAAGGAAAATGTAAGGGGTGGTTCTGATTGATGTTGCGAGGGAGAGGGTGGAGGTGGCTTTCGGGTTGGGAGGGTAAAA[T/C]AGGGCAGAAGAAATTGGGAGAAACAAAACGGAAGCAAAACTGAGCTTTCCTTCGGGAATAGAAAGTAGCAAATTGCACTGAATAGGGGTAATGTAATAAG	I
Chr01_7876014	TAAGTCCTCCAATTTGGCATCTTTTTAAGTGATGTTAGCTGAGCTGCATTTAGAGTTTTGTTCCAACATTAGGCCTTTCATACTACACACTTGAGATGGC[C/T]TTCCTTTTATTGGTAACTCTCAATTCATTTTCTAGTGTCTTTACACATTTGTTCTCCGATGAGTTAAAATGTTGCTTCAATTACACCGATGTATGTTAGA	I
Chr01_7886186	TAATGTTGGAGAAAGGTGAAACAAGAGACCTAATATTTGTTCTCATTGGTTCTTGAATTAATAGAGTTGATTCTCAATTGAATCCTTGTAGTCCATATTA[G/T]CAAAGAAATTGGTTCTGGTTTTTATGGTGAAAGAAGAGAAATAGTGGTTGCAATTCAATTGTTTGAAGAAAAAGGTGGACCAAGAAGGGGGGAATTATTA	I
Chr01_7887977	TGAAGCATAGAGATTCGCCGAGGCCATTTCATGTTCCTAAATCAGTGGATGGGTCTTATGGTGTCAGGGTCAATGGAAAGAAAAATGTGCCTGATGATTT[A/G]AAGGAGTCTCTTAGAGTTCTTGCAAAACTTCGGGAAGCACCTTGGTACTTTAACAATGAAGCTCGGGAACTTCAAAGGTCATCACAGGAAGCAAATGGTT	I
Chr01_7888955	CAAAATGTGCAAGCCTCGATCAGAATCCAAGAGGCCAGCAAAGTCTGCCGAACACTCGCATCAACACTTCCACAGCTAGGGGTTTGGATTCTAATAGAAC[A/G]TATGAATCTCCTATTGTTATCATGAAACCAGCAAAACTTGTTGAGAAAGGTGGTATTAAAGCTTCAAAAGTAATTCCAATAGATGACTTTTCCAGCCTTC	I
Chr01_7890601	CAAATCCCGATCACAGATACGTTTCTGAGGTATTATTAGCCTCAGGCCTTCTACTGAAAGATCTTGGTTCTGGCTTGACAACATTTCAGCTCCATCCATC[A/G]GGCCATCCCATCAACCCGGAGCTGTTTTTTGTTTTGGAGCAAACCAAAGCAAGCTCTTTGTTATCAAAGGAAGAGAATAACACCGTAAACGCTGGATACA	I
Chr01_7972021	TGAAGATTTGTTTCAACTGATAGATAACCCATAATTTTGGGACGCATAAAGTTGAAAAAAAGTTGAAACAAGGGGATCTAGAGAAGTGGACTTATTGTTT[G/C]AGGGCAAAAGCAATGAGCTTAACATGTAAGTTTTAAGCTTTTCATTGTTCGATTTTTTGCTATGTTTGTATTATTGTCGTTGACCTTCTCTGGATTATGC	I
Chr01_7973090	TAGTAAAATATCCAATCAAAATAGACAGCCTATGCAAACTTCACGTCCGTATAATATCGCACATAGAGGTTCAAATGGAGAGATCCCTGAAGAAACGGCT[G/C]CTGCATACATGGTATGTTTGATTATACACCTTCTGCCTACTCTATATGCTTTCCCCTTTCTATAGTTTCTATAGTTCGACCCTTATTTTGGCTTTTCTTT	I
Chr01_7973482	TATATGTTTTCATGATGTTATCCTCGACCTGACAACTGATGTTGCTAATCACAAAGAGTTTGCAAATCGTAAAAGGACATACAATGTTCAAGGGTTCAAC[G/A]TCACAGGCTTTTTTACTGGTATGGAAGCATACAATTTTTAGTCCTTTTTCTTCTTGCAATTGTGCCATAAAGATAAAAAAAATCCTGTAGATGGGCACTG	I
Chr01_7975516	TTGCCTTGTTGATCTCTTCTTATAGGAAAGGATAGATTGTATCATATATTTATATCATCCTAAGAACATATCCATTGAGATTTATTCACTCCAAGGCATA[A/C]TAAGCACATCTTAATTCAGGTTGAGTTTATGCACTGAAGTGTGTAAGTTTTAAGAAGTCCTCCTTTCGAATTTTCAATTTTTTTTTTCTGGAAAATGTAT	I
Chr01_7979143	AAAAGAGTTGATTAATTTTGATCTTTTTGTAGCAAGAATAATCGTGGATCGAGAGACGGGCAGGTCTAGAGGATTTGGCTTTGTCACTTACACAAGTTCC[G/A]AGGATGCTTCAAGTGCACTTCAGGCCTTGGATGGACAGGTAATATAACGCTTCTAAGTATTTAGTTACTGAGGAATCACATTTTCCTTTGATCTTGGTAG	I
Chr01_7986543	TGGCGCAAGAATTGCTAGAGTGGAAGAGGGACAGGTTTCAGAAAGGGATGCTGAGCTTTCAGCACCGTTGATTGATCGCAGAATGGATGCTCAAGACGGT[A/C]TGTCAACTGAAAGTTTGATGCTAGAAGGTATGGGGTTAGGTTCGTCTGGTGCTATCAAGCTTGGATTAGGGGACTTCATCTTCTACAGTGTGTTAGTCGG	I
Chr01_7987872	CTAGAGCTGTCTCGAGTTCTTGTACTCGATCTTCAAGTCTTGATCGAATAACTTCATGCAAACGCAAGGTTAACTCTCGGGGTGAGACTGCATAATTTCC[G/A]GAATGGGTAGTCGAGGTGCCGCTTCTATTTTCATTAGACATAGATTGGCCATGAGCTTGTCCTGAAACCATATCGGATCTCAGTTCACCTTCAGCAAAAT	I
Chr01_7990375	CGGTCTTCCATCGCACTCATTTCCGCTCTTAAACTTCAACTTCTCGGGGAGATCAGAGGAATCAATTTTTGGCAGAGGAGGATCCGCATATACGTATCTG[T/G]TCTTTTCAAAAGTGGCTAGATTATGCAGCTTACTGTCCCAGGTCCCATTTGATCCAGTAGAAAAATCACCACTTGTTCTGTTGATTATTCGGCTTCCGTC	I
Chr01_7990619	AGGCAGCTAAGTACATACTCCTCCATTTTAACATGTTGCATATGTAGTTGAGCCATGAGGCAACTATCTAAGGAACTCAGCGGTTTAAGTGAACGTCCAT[G/A]CGAATATTTAGCTTTAAGAGAGCTTCTTTTGTGCATAGGCTCGTTAAAAGAGTCGATTCTAGCAATAGAAGCTTTAGCAGAATCACTACCACAATCAGCA	I
Chr01_8006059	AACTAAATGAGGCTCCACAAAAGCGACTGAGAAAACTAGTTAAAATATGAAAACCAATTCATATGAAAGTGTTTATAGGAGAAAGAGGGTGAGAGGGAGA[C/T]CTGTTATATGTAAGAGTTAAGCGATCAAGCATGTCGCCTGCATTTCTGCTTGAACTATCCATAGCAGACATTCTTGCTCCTTGCTCGCTACAAGCATTCT	I
Chr01_8006164	TATATGTAAGAGTTAAGCGATCAAGCATGTCGCCTGCATTTCTGCTTGAACTATCCATAGCAGACATTCTTGCTCCTTGCTCGCTACAAGCATTCTCCAA[C/T]ACCGCATTGAACATTACCTGCAAGAAACATGAGAATGCTTTAATGGTAAATTTTGGAAACGATATAGCACACGCAGGTAGATGGAAAGAGAAAAAAGAAA	I
Chr01_8011585	AAACCCTAGAAATTCTTTGCTGTTGTTCGTGTATCAATGACAAAGTTCTTTGTTTATTTTTCTCTTTTTCTTTTTTTTAAGCATAAACTGCCCAAGTGGC[C/T]AAAATTTTCATTAATCAACTAGCATAAAAAAAATTCATGGATCTCATGAGAATAATCAACTAGCATCAAATGACACAAACTTTAGCCAGATTAGACTATC	I
Chr01_8050374	ATCATGTGATGCACCAGTGGGCAGTTCGATGGGCAGAGCTTACTGATCAACCTGATGAAGCTTCCTTCTGTAGCTATTGTGAAGAGCCATGTAGCGGGTC[T/C]TTTCTTGGTGGATCTCCTATATGGTGTTGCTTGTGGTGCCAACGTCTCCTACATGTGGACTGTCATAGTAGTATGTCTAATGAAACTGGTAATATTTGTG	I
Chr01_8050762	TGGTAACTTCTGTGACATATCCACAGAGTGTACTGCTGATAGCGCAGAAAATGTAAATGGTTCTCATGCAATAGAAGAGAATTGCAATGGTGGAATGAAC[G/C]TAGGAACCCCACGCCAAAATGGTGGCATTGATAAGAACATGGAGAAAAAGCCTAGTTTTAAAAGAAGTGAATCGATTAATCAGAAAGACGAGTCTCAAGT	I
Chr01_8066655	TTGGACCAAAGTTCTTGAATGCTAGTGTTGGGTTTGGTGGATCTTGTTTTCAAAAGGATATATTGAATTTAGTATATATATGTGAATGTAATGGATTAGC[C/T]GAAGTTGCAAATTATTGGAAACAAGTGATTAAAGTGAATGATTATCAAAAGAATCGATTTGTAAATAGGGTGGTCTCGTCGATGTTCAACACGGTTTCCG	I
Chr01_8070576	TTTTTGATAATTTCTATATCTTGAATTCCAGCTTTCAGCTGTTTACATAAAACACCATATGTATACATATAATATTGATACAAGTAAAAGCAGCAGATAA[T/A]GCTAAAGAATACAGTGTTAAATGAAAATTGTGGTAATCAAGTTGATTTTCTGGAGGGTAAGATTAAACCAAGAAATCGGTATCCGAAAGTTCAAGGACCT	I
Chr01_8161458	CAGCACTGCATTGCTCATTTTTGATATGCTAAAACCAAGACCATTTCCATATCATCATGATGAATTGATGATTGTTATAATTTGCTTTCATGAGGAGTTG[C/T]TGACAATAATGGTATCATTTCTTGATTGCAGATCAAGGATGGGTTTGGTGAGGGAAAAGACCTGGTGGTGTCTGTTATGTCGGCCATGGGGGAGGAGCAG	I
Chr01_8265646	CTTTTGGAAACCCAATTCAGGGGACGAATCGGGGAGTCTTTTTCTTGAGCATTAACCTCGCGGGATAGTCCGGGAAGCCGAGTTAACGATTCTTGAGACA[A/G]ACTACTGAACCCGGTTAAGAACACGAACGGGATCTCGACACTGACCAATACTATGTACAAGAAACCAACAATTATTAGAATCTGAACAAATTGTTGTTTT	I
Chr01_8279102	AACCAGCCATATACCCTAAGCTATGTTACACGAGTTCATGTGTGAGTTTTAGACACAGATATGTGCTCTAGACGGATTCAATTTTTTAAAATTTTCCCAT[G/A]TATTTGGAGTATCCTTGTAGAGTTGTATCCTCGTACCTATGTCCGAATATGCATAGTACAAGGATGTCAGGTATGGGTGCTTCAAGAAAAATCAAGAGTC	I
Chr01_8281221	AACTTTTAACATATTATCTAAGTAATCAATCAACATGAGAGAATTAATATTTAGCGAAAGAAACTTGGTGGATATTGAAAACGACCTAACATGTACTGGG[A/G]CTTGAAATTATTTAACTGTGCATGTTCAACCCAAAACCAACCTTTGACAAACCCTGAAATAAAAGAACAATTCTGTGACCCCAAAAAGAAAAAGAAAAAG	I
Chr01_8282757	CCTTTTCCCCCTTGTTTTCATCACCTTCGAGTGGCTTGAGAACTTTTCTCATCATCTGGTCTTCTCCATCTTCCATCCGGCACTTGCTTCTTGCGAGCTC[G/A]GTTACATGAAAAGTGTTATAAATCCACTTGCTCTCTTGCTCGCAGGAGCTTGGAAAATCCCTTGACACAAGATATGATGGACCCTCCAACATGATCTTGG	I
Chr01_8306789	AGTTGCAGTAGCATTTGTGGCAGTACTAGCGATGATGCTGGGGGCAGCAGCAGCCACAATGGTGGCAGCAGTAGTGGTGGTGGTTCTAGGGACATGGTGG[T/C]GGGGTGGATCCACTGGTAGTGGTGTCTTTACTGAGAGTTAAATGCTTGACTTAGGTTTGACAGTTTTAGCTCAAAGTATAATGTTGAAGTACTACAACAA	I
Chr01_8405015	CTGCCGGAGTAGACCCCTACTAACCTCATTATATAGTTGGAGCCTAACTTGAAAGATTTTTCACTACAATGACCTGGAAGCCATGTCCCGTAACATGCAG[C/T]ATATTATTACCAGAATTTTTCAGAAACAAAATGATTGGACTAAGCATGCTTCAAGTTTTCTCCAACAATAGCAGTTGGAAGGCTGTCTTTAACTTTATGA	I
Chr01_8408715	TGTCTCTGCAAGGCTTTATAACTGACTGGAGCTTGCCACTGCTGTTATCATTCTTGCAACCATTTGAACCACCAGAATCCTCACTTTTTACACCACACTT[T/G]TTCTTTTTAACTGGATATACAGTGTTGGTTTCAATAACCTGCCTGTTAAGATTCTTTTCCGCAGCCACAGATTTTTGTTTTGACTTCAATTTTTTCCTAG	I
Chr01_8408825	ACTGGATATACAGTGTTGGTTTCAATAACCTGCCTGTTAAGATTCTTTTCCGCAGCCACAGATTTTTGTTTTGACTTCAATTTTTTCCTAGACTCCTCGT[C/G]AGAAGTCACAGACTCCCTTTTCTTAGAGATATCCTCCAAAGCTTTAGCTCCATTCAAATCTCCTTTCTTGTTTTTCGCACATTTAACTTCTTGTCCTTTG	I
Chr01_8450360	CTCTGCTTTCCCTCGTAAAATACAGGCCACACTGGGCCTCGCTTTGGAGATTTTGTTGTCTGAAGAGAATGGAAGGGTTGACCTCCAACAAGGTGTGGGA[C/T]GTCTTATAAATGCAATTGTTGCCGTTCTTGGTCCTGAGCTTGCCCCTGGCAGCATTTTCTTTTCACGTTGCAAGGTACTTTTTTCTCTGAATTTCCCTTT	I
Chr01_8457859	AGGATACAACTTCTCCAGGCTTGAAGTTTTATGAAATTGTTTTGCCAGTGTTCCAGTTTCTTGTAACACAGAAGTTTTTCTCAGCTGGTTTTCTTACCGT[A/G]AACATCTGTGAAGAACTGCTCCTGGTAGTGATCTCTCTCTTTTCATTTCCTGTTTAATTTTTGTTAGCATTTACTTTGTGCCTTTTTTTCATTATGCTTT	I
Chr01_8459433	ATTAGTTGTATAAGTTTAAAATGATGAATTATTATAGAGTTGATGCTGAGAGTTCTGTTTTCTGTCTGCTTCAATAGATTGTGCACAACTGCCCTGAAGA[T/A]TTCCTTGAAGCAGAAAATTTTGCTTGCCTAGTGGTGGAACTTTGTTTGGGTTGCCTTTTTAGAGTTTTTCACTGGTATCAAATTTACCATGATATTTAAG	I
Chr01_8461746	TATTTCTGTGGTTGTTTTAAACAATCTTCTGTTTATGATCATGTTGGTAGGAAGTCAATGACATAAGAAACACCGCCATCAGGCTTGTTTCTCATCTTGC[A/C]CAAATTCCTTCTTCGGCTGGTCATCTCAAGGATGTGTTGTTATTGATGTCTGAGACGCATAGACAGCAACTTCAGGTGTTTTTGCGTTCTATTTCTTTCT	I
Chr01_8462470	GATGAAGAGGATGAAGACGATTGGGATGCCTTCATGTCTTTTCCAGCCACAAAGAATGCAGCTGAAACTGATTTTGTAGTTGAGAGTACAGTAAAAGAAT[C/T]GGACCATGGTGAGTCCATCTCTTCTGCTTTGGAAATCAGTACTGATAATAGTCAGCAATATTCATCTTCAGAAAATCACAATAGTATAAATAACGCTAAT	I
Chr01_8628489	CGAAGAAAAGAGATGCAGAACCGATCAGCATGGCAGTGAGATCATTGAGAAAGGAAGCTAGGTCATGGTTCAATGAAAAAGGAAGTGAGTTGGATGAAGA[A/G]ATAGATGATGCATATGCAAAAGCCTCAGTTTGGTACTATGTCACATATCATCCAAGTTATTGGGGTCAGTATAATGAGGGAATGAATAGGGATCATTTCC	I
Chr01_8661110	TGCCATCTCCTTAATCATCAATGTAACTCAACTTACGGCAAACTAACTTTATGGTTGGTAAAGAAGAGGAACTAGTTAAATTGAAAATGAAAATCACTGA[G/A]AAAAGAGAGTAAATATTAAACCATCGACACCTCGAAAGTCCAGTAGAGGATTAACATGTACTAGTCGTTTTTAAGGTTTCATTACTGGTTCCATTAATCC	I
Chr01_8694746	GATAAGGTGGTATCAATGGAGAATGATCATAATCATCATCATAATAATAATACAAGTAATGGCTTGTCTGGGGTTGTCAAAAAGGATGCAAAGAGCAGTG[G/A]TAAAGGTAAGAAGAGCTTGTCGTTTTTCCGGACGGGGGCCGAGGTGTTCGATCTGGACAATTTGTTGAGAGCTTCAGCAGAGGTGTTAGGGAAGGGAACA	I
Chr01_8701234	TGGCATGCCACACGGACAAGCAGCACCCCTGAATAATGGACCTTATGGATCTGCAACACCTCCTGGTCGATCTGGAAACGCGTACGAGCCACCCACGCGT[G/A]GTGGAAATCCTGTTAGGAGGTGAGAATTATATCACTCAACATTTTTACAGGGATAGTAGCTTGTATGAGTCCGGTAATGATTTTCTTTTGTCTCTTGTCA	I
Chr01_8757937	CTAACCCCGAGGGTTTATTTCTATGCTCCTTACTAATACTATATCCTTTGTTTGAACAGGAAGTATTTGGAAGATCCTTGTGTGTGGGTAGAATCAAACA[A/C]CACCACCCTGAGCATTCTATCATCACATGCTGAGATTGGACTTGGCTGGCTTCTAATTTTTTCCTTGTTCTCGTCAGTTGCTGATATCTTTTTTCTCTTT	I
Chr01_8758990	ACCATTTTTGAACACTCCGGTTTCTGCAATTCAGAAATGGTGGTCCAGATAGAAGTAATATACAAAGAATTCTTTGTTCGTTTTCTAGCTTTTTTTTTTG[G/T]GGGTGGGGGGGATAAAATGAAGTTCTATTCCAACATCCAAAATGCAAGATAAACTTGCTACATGAGAACTATGGGTACTGCCTTACAAGTTACAATCTAC	I
Chr01_8759091	GGGTGGGGGGGATAAAATGAAGTTCTATTCCAACATCCAAAATGCAAGATAAACTTGCTACATGAGAACTATGGGTACTGCCTTACAAGTTACAATCTAC[T/A]ACAACATTGAACATCGACAGCAGTGTATGTGATAATTCCTACAACCCTTGAATTGAGTCTCACAATATTAGCAATAATAATAAGGATAATCTGATATGTT	I
Chr01_8763066	AAACCACCAGCAACAGCAGTTCCCTCGGAAGCCGGAAAATATGGAGAGGCAGTCGTCTTTTAGCCGAGACTTGGGCCATGCGGCCGCCGAGACTTATCTT[A/G]TTACGCGGCTTACATTTACTCTGCTTCGATATCTCGGGTATATAATATATACATTGATATTATATTATACATATTATTTTCGAATTTCAATTGCTTTCAT	I
Chr01_8772874	CAAAAGAAAAATGCAGGATTGTATAATACCTTTTGACAAGTGAGAACATCCATCAATGTAGCAAATGGCGCACTGCAGTTAACCTCTGGTCAAGGGCATT[T/G]AAAAAGATCACAAGTACAGCATCTCTAATCGATTTCAATATGTTTCAGGAAAAATGTAACAACTACATGTGGGAGATTGAATCAAATATATTAATAAATA	I
Chr01_8814837	CACTCCCTCAGCATTACTGGATCTGCTTTCTCAGCTTATTCTTCTGCTCAGCATGCTCATCGCCACCAGGAACTGCACAAAGTTTCAGACTGAAACACTT[A/G]CTTGCTCATCATGTATATATTGTCAGATGCAGTTGATTAATCATAGATAAAAAGCATGTCAATGTGTTTGACAATTTAGTCGGCTAGGCCGACTTGCAGT	I
Chr01_8817053	AACACTCCTTTCGAGAAACGGATGGACAAGTACTCGCTATCTTCTTCCTTGCCACACCATTTGGAAATCCACTGGTTCTCAATCATCAACTCATGTGTCA[C/T]CGTTTTGTTATTGACTGGTTTCCTGGCCACCATTCTTATGCGAGTCCTGAAGAATGATTTCATCAAGTATGAATGGTTTCCATCTGTTTTTCATGCATGG	I
Chr01_8818845	TGTATTATTACAATGCACGGTCAGACATGTCAGGCTTCATGCAAACTTCGTTCTTCTTTGGGTACATGGCCTGCATTTGCTATGGCTTCTTCCTCATGCT[C/T]GGGGCTATCGGCTTCCGTGCATCTCTGCTCTTTGTTCGACACATTTACCGTTCAATCAAGTGTGAGTAGGAAGTTGGATGGTCTTCCCTGTTCACAAGAA	I
Chr01_8826059	GAGCACAGAAATTTGTGGCGGTGACAATGATAGATGTCCCAGGTATACACCACCGCAGGTCGTCCACACACCTTAACTCGAAACAAGCACCGCAGATCTG[T/C]CCACGCTGAAACAAAGCTTCACTTAAACCCACAGTCGCCATACCGTACCCAGCCTTGACTAGGTCTCCATACCCACAAGCACCGCCGACGGCGTCGCGAG	I
Chr01_8862820	AACTTTGAGGACATAGATGCCTCAAGTTATGATGCTCTTGTCATCCCTGGGGGTCGAGCACCAGAATATTTAGCGTTAGATGGGAAAGTGATTGATATAG[C/T]GAAGCATTTTATGGAGTCCGAGAAACCGGTTGCATCCATTTGCCATGGACAGCAGATTTTAGCTGCTGCTGGTGTTCTCAAGGTAGTATTCCTGAGTGAC	I
Chr01_8864010	AAAAAACAGCTTGATTTGCTATTTTGTTCATAAGATGAATCTATCATGTCAATGATTTGCGTAGTAGGGTTGAAAACATTTTGTGAAGAAATCTCGTGAT[A/T]GGATTATAGTGATACAGCAGCACTCAATAAAAAAATATATGGTCAAAATTTGTTATTAAACTTTTACTTCATGGATTTCAAATTTTACAATTTTAATCTT	I
Chr01_8866578	GGGGTAATAGGTAAGAACAAAATCATTTGATTACCTCAATCTTTAGATTCATGATCTCTTCAAATGTCCAGTATTCAATATGGTCAGCAACTCCAGGAGC[C/T]CGGTGAACATATTCTTCCCAAGGGGGATCTACAAGAATAACATCGAACTTTGTCCCAAAGAAATCCGGAGACAATTCAAATTCACGGAGGTCAGACTTCA	I
Chr01_8867476	ATCTTGGTTCCCATAAGGTGGTTGAGATCCAGCACTAGAATTTTGGCCAACAAAGCCCCGCCCAGATGCAGTAAGTTTCTGGCCTCTCCCTTTCCCTCCG[C/T]TGTAATCAAGTTCATCATTTGGTACATTTGGATCTCGTGTTGAGTTACTTTCCTCAGTATATTTGTCCCTTGAATCTTCATCCAAGGGACCAGAACCATA	I
Chr01_8867855	GAGATTCCAAAATTTGATGATGTCTTGACAGCTTCACCTCGGTTTCCATCTTTTCTATTGCCTGGCCGACCATGAGGCCTTTCATTTTCATTCCTCTCCC[G/A]GCCATGCCTTGGCAAATCCCATTCCCTACCACGGTCATATGCACTGTCCCCATCTTTGGACTCTTTCTCATTATTACTCAATTGCCTCCTTTTCCAGTTT	I
Chr01_8867977	TTCCCTACCACGGTCATATGCACTGTCCCCATCTTTGGACTCTTTCTCATTATTACTCAATTGCCTCCTTTTCCAGTTTTCCTTTGAACCTTCTCGGTCC[C/T]TAGTCCTGTCGCTCCAATTATCACCCCTGCTTTTGGATCTGTCATCCCTTTCGATTTCTTTTGTTTTGCGTTCTGAGCTTCTTTCAAAATCCATCTCAGT	I
Chr01_8868321	CTCGACCAGAGGGATTTCTCTGCTGTCTGTGCTTCTCAATTTTCTCCCTACCTGATCTGTCTTCACGAGTCAATGGACTAGACCTATTGTCTTCTTCTAA[G/A]GCATCTGATCGACCTTTGCTCTTACTCTTCTCAGCATCAACTCTTCTCTCTTCCCTACTGCTGGATTTGGCACCCTTCTCATTGTTTGAATCAGCAGCAA	I
Chr01_9009363	ATATATTTAATTGCACAATCATGGTCTGTCTCCCAAGTGGCTCTGCACCTTTGGTTTATTGTTGTTGAAATGCTTTAATGAAATTGATCTCCTTTTGCTG[G/A]AACAAAATTGAAGCCCAGCCAATCTTTAAGCATCCTTAAATCTCAAAATGCAATGGCTTTTAAATGTCAAAATAAAAAATAAAAAATCTTAGCTTCTAAA	I
Chr01_9133831	TCTGTCCGACACTTGTAGTTCTGTCTGGAAATCGCCATAATTCAACTGAATGACCCAATCCCTCCAAATACGAAACCAACCTCCCACATTGTGACGTTTT[C/T]CCACTACGATCCAACCCTTCGAAAACAACCAAGGCGCCTCTAGATTCATTGTTTGCACTCAAAGGGGTACAATTATCACTGATTTCCATTCTAATGGATC	I
Chr01_9136979	TATCCACTGGTGTTGGCATCGATATAAACTTACCAGTTGACATAGATGAGGAGGTTGATTTAAGTGAGGATGAAGAACATAAAGCAGGACGTAGTGCCGC[A/T]GAAGCTCTTAGAGCTCAAGTGAATGCTGAAGAGAAAGAAGAGCAGAGTTCAAGCTCGAGTAGTAGTAGTGGAAGTGAGAGCAGTGAGAGCGGTAGCGGTA	I
Chr01_9137601	GGTGGCGGTGCTGCATCTGCAATTGGAGCAACTAACCCTGGCTTGCCATCGTCTATAACTCCGTCGATTAGACCATATTCCTTGGCTTCCCAAGGATTCA[T/C]GAAATTATCCCGGTCTGTATCTACTTCGATCTGCAACATAATGGATAGTAAAAAACAAACACCAAGTGTGATAAAAAAAAACAGTAGATGATAAAGGCAA	I
Chr01_9155795	ACATGAAAGGTCCAACCCCAACCTCCCTTTCCAATTTCATTACATAAATTGAAAGAAAAAGACAGATTTAACTTCATGTTGTTAACATATGTAGGTGTAA[A/G]AAGTGTTGAAGTGAACCGGAAACAGAGCAGGGTAACGGTGACAGGGAACGTGGAACCCAACAGAGTGTTGAAGAGAGTGAAGAGCACGGGGAAAAGAGCG	I
Chr01_9206418	AAACTTGATTAATAAAGTAGACAATAATCCTTTTTCACTACAAAAAAGATTCTAGAAACATACCAGCCAACATGAAAATCTCTAGCTCTTTGAGCTGCAT[A/G]GTTATCAGCTTTTGATCTTGTGAGAGGTTCATACCAATTAAAATCCAAGAGAATACCAATACTCCCTTTTTGCTTTGCCTAAAGATATATCCAGGTTCAT	I
Chr01_9208248	TCGGAAAACTGTCTCTGCTAAGCCCTCCGGTGTCCATCACCGCCGCATTTCCGATGCCGACGATCACAGCAAAAGCAAAACATAACAGCAACGGCTTCAT[C/T]ACTGTAACCTAAACTGCGAAAAATCAAAGAAAATGTAGGAAACTAAACAGTGAATGAATGAATGATTGAGATTGTGAAGAAGGACTCCGCTATTTATAGA	I
Chr01_9236064	AAACCGTGAAGCATTATGGGATCCGTGCTAAGCCATTAGAGCCACAAGAGAGCTTGAAACCCAAGAAAATCTACTTCTTGGTGGAGCTGCCGAAGCTTGC[C/A]GATGATGAAGTTCATAAGGCGCCGAGGAGGGTGCGGTCAGGAGGGATTCATATGAGTGCTAAAGATAGGTTAGAGTGTTTGATGTTGTCGAGAAGGACGG	I
Chr01_9244430	TCATTTACCAGTCACCCGATACCACCATAAACGGCCTGGACCGGCATTTTCACAGTTTCTTTAACTATCAAACACCACCAAGAACATAAAAAAAAGAAAA[A/G]GAGGACAAGAAGCAAAATCATAAATCAGTTGGGGTACAAACCAGAGCTCTTTGTTGTAAATGTCTCAAGCTCTGTTCCATACTGACTTGAACCATCTCAG	I
Chr01_9574694	GGAACCTTGGGTTTAGGTGGCCTACCACGACCACGTTTAGGTGGTGCATTAGGGTCAGCTTTCATGTAATTGTTTTTCAAGAAGACAAGTTCCCCTGTTT[G/A]TTTCATACGATTAAGGTGGTGTGAAAGGAGAGTAGTATGACCAGCAGGCAAATCTCCATACTTGGATTCAATGTATTTGGATATTGATGTCTTGTTAGAA	I
Chr01_9579561	AGTTTTTTCATATATGTTTCCCAAACGTTCGTTTGGAAACCTCAACTTCGCCATCAAAAGACCTGTATTTCTCAGTCTCCGACGATCAAACCCTCGAGTT[A/G]TAGGATAGATTTTACCACGATGGTTAGTGTTACCAATAGTCTTAGTCACAACTGACCCATTTGGGACCTTGCTTGAAGTAAATGCCATGGAAGGGATCAA	I
Chr01_9634981	CATGGGATGATCCAACAAGTTTTAAGCCAGAGAGGTTTGTGAATGATGATTCTCAATCTCACAAGATAATGCCATTTGGGTTAGGAAGAAGGGCATGTCC[A/T]GGGTCAGGGCTGGCTCAGCGAGTGATGGGGCTAACCCTTGGCTCATTGATTCAATGCTTCGAGTGGGAAAGGGTTGACGGTAAGGAAATTGATATGACTG	I
Chr01_9722081	AACAAATAAGCAATATCCCTATTTCATGGCTGGCCAACCTTTTCTTCCTCAGTGTGATGCCAAATCTAAGCTAAGACCTTAACTCAATATATACATGTAC[A/G]AACCTGTCGTTTTAGGAAGCGGTTTTGCTGGTTAGCTTCACTTAGTTTTTTGGTGAGCTTTGCCCTCTCAGAGTCAGCCAGTAGGGATTTCAGCTGTTGC	I
Chr01_9847852	CCCAGAATCCAAAACATCAAAATAAGATAATAAAAAAGAAGAAGAAAACTTACAAAACAGTCATCATCAATGGTGAAAATATACTTCTTCTTAGACACCA[T/A]ATAACCAAAGCAACGACAAGCGGAATCCTTGAATGAAATGCAAGAAGCTTTAGGACCCAAAATCCTGTTAATATCATTCCTATTATAAAGTTCATAATCA	I
Chr01_9857555	AAATGCTGATGGATATTTTACCTTAAGTCCTCGTCGATAATTCGTACCGGGGAGATCGATAGGCAGCGATAAAGTCCCCAACACTAATTTAAAGAACTCA[G/T]GCATGAATTCTTGTGCTATTGAAGTTGATTCAACAGTTGCAATTTGTTTAAGTGATGATAAAAATGCCATCTACAGACATACACAAAAATACATATTAGA	I
Chr01_9924851	ACCTGCAGGTTTTATACAATTCCCATAAATATTCGCATTGCAAACCGGTTGAGGCTGTAACCCTCGATAAGATATAGGAGTAGCTGCAGCAAGGCTCCTT[T/C]GTTTCACCTCGGATTCACCGAACAACACCACTTGTTCTTCATCTTCGATGAATTCACCAATTGTTTCATCGTATTTCGTAGCGTTTGGTTTGCTCTCAGG	I
Chr01_10243643	CCATTTCAAGGCTAAACAAGCAATCCAGTTTGAAGCCGGCGATCGAAAAAGCCGCCGCACCAGAATCTTACACAGACGGGTTTTCCGGTCAGCTCGTAGC[G/T]ACTTTGGAATCTGGTGTTAGCCTTGGTTCAGGGGAGTATTTCATTGATGTGTTTATTGGTACACCTCCTAAACATTTCTCTTTAATACTTGATACTGGTA	I
Chr01_10244003	CAGAGAATCAAACTTGTCCTTATTATTATTGGTATGGTGATAGTTCGAATACGACCGGTGATTTCGCGGTCGAGACGTTTACCGTCAATTTAACGTCGAA[T/C]GGGAACTCGGAGTTTAAACCGATCGAGAATGTGATGTTCGGTTGTGGCCATTGGAATAGGGGTCTTTTTCACGGTGCCGCAGGGTTATTAGGCCTTGGGA	I
Chr01_10244342	CCAATTTGAATTTCACGTCTTTGCTTACCGGGAAGGAGAATTCGGTCGATACATTTTACTATGTTCAAATAAAATCCATCCTAGTCGGCGGTGACATCTT[G/A]CCTATACCCGAAGAAACATGGCGATTATCGACCGATGGTACCGGTGGTACCATCGTCGATTCCGGTACTACTTTAAGTTACTTTGCAGACCCTACTTACA	I
Chr01_10244807	TTCATATCTTATATGATACAAAGAAATCAAGGTTGGGATATGCACCAATGAAATGTGCTGATGTTTAAAAGCTTCATTCACATTGTAAAACAATGGCACA[T/A]TATTTAGATTAGATAACATATACAAGAAATCAAAATTCTTTTTTTTTTTTTGTAAGATTTTCAGTTTATACATTAAAGAAAATGAAATTTAAACATTCTT	I
Chr01_10275306	CTATCTTCACATGAAAGTTATATTATCCGGATTTTGATACCAAGAAATATCCAACATTTTTATTTTCATGTATGGCAGATACTTTCAGTACTTCTTGCTA[C/T]AACAGGAGCAATTATGTCAATAAAAAACTTCAACAATTCCTTCAACAATCATCATCAAAGATTAGGTGTAGCTTTATATGGCATCATATGGTTACAAGCC	I
Chr01_10277722	GATCGTTGCAAAGAAAACCGAATCATTTCTCTGAGAAACTTCATTCAAATATGCCTGTCTCCTGATATTTCTCTTCTGTGAGATGGTTAAAAACTTTGGA[C/A]TAACCTTCTTCAAGTTTTTGCCCAATGGAATAGTAAAGTCATCGTCTCTATCACCGACTAACCGCACGAGCTGCTCACGAATCGTGAGTTTCCCAGACCT	I
Chr01_10304048	GAGGAGAGAAATGCTTCCTCTTGTCAGTCTGCATCAACCAGCGGAAGAATGTGTTGTTCCAACCATGCTCAAGCTTGTTCTCAGGAAAAAAGCAACATAA[T/C]GAGCAATCCAACAACAGAGGTGCCCACTCACCAGTTTTTTGTGAAATATATTTAATTGTATAATAAATATCAAAACTCCACCATTTGATTGGTTCTTGAT	I
Chr01_10316594	CCAGTAGCCAGAAAAACGAGAGTGGGTTGGTACAATTCCGGTCCAAGCATATGACTGCTGAAGAAATAGAGAGTATTCTTAAGATGCAACATGCTGCGAC[A/G]CATAGTAACGATCCTTACGTAGATGATTATTACCACCAAGCTTGTCTTGCCAAAAGATCATCGGGATCCAGGGCTAAACATCTTTTTTGCCCGTCTCACT	I
Chr01_10345462	TGTTCTTGCAATTTCTTATGATTGAGATCGAGTTCTTCATATTTTTTCCCCACTTCATCCAACTTCTCCTTAGCAAGCACAACTTCATCCTTCAATTTTC[T/A]GTTTTCTGATTCAGAAAGCTTTAATGCTCCAACCACTCTTTCCAATTCAAGCTCGAGTTCTTTCGTCTTTTCTTGAGCTTCAAGTAGTTCTCTACCAGGA	I
Chr01_10373605	TTAGATACTTGTGATAATACAAAAACACAAATTACACATCATCTTCAAAGCATTTAGTAAGGGAATGTACCACTACTGTTGCAAATGGAGCCCGAGAAAA[A/C]CCATTTCCAAGCCTATCAATAATCTCAGTCTCCATGCCCTTCTTGTTAACAAAGCAACGAACTAGGACAGCAATACCGACACCGGCTTCCATAACTAACT	I
Chr01_10430178	GTACATTCTTCTTATCATCATTTCCAATGGTTGACTTTTTGTCGTCTGAAAAATCCGGTTGTGATGAACTGTCTTCTGCCTTCGTCTCTTGCTTGACCTC[T/C]CCCCGTTGTTCCTTTGTTAGGTTCATTCCTTGCTTTATCATCCAAGGTGGCAAAACTTTCAATGATGTGCTTGCACTCTCGGTTTTGACATCTTCCTTGC	I
Chr01_10436095	TCATTTTGTCAAGTGAACTGAGACAGCTTTAGAAAACTTTGGTATTATGACAGTAATCCATTTTGTTGAGCATTTTATTAAATTGAGAAGTTTCTTGCAA[T/A]TAGGCTTTGTGGTATTGGCATTATGAAGAAGTGTTGCTAATGGTTAATTGCTTTGTTTTTCAATGTTGATTGAATCGGTTGGATTGAGAAGTAACTAGTT	I
Chr01_10463595	ACACAAAACAGTTTAGTAGGATACTTTAAATATTCAGTTCTGTAGGAAGGAAACTGACAAAGCAAACATACGTACCTGGCTGAAATAGGAGCTTCAGGCC[A/G]GATGATATCGATGTCGGTTGAGCAATTCTGATTACTGAATGCCCCTGAAAACAAATCAGTTTGTTTTGAAGAATTACTCGAAGGGTCTTTTGCATCAGTT	I
Chr01_10464710	GTGAGTTTCAAAAATAGTAGATTCAGAGCCAGCCTCCAATCCAGAAAAAGAATCACCACCTTTTTCATTCATTGACTTCAAACCATCGGCATCCTGGTCC[G/A]AAGAACCTTGTGCATTAGTGGAACCCGTAAAATCATTCCAATCATCATCGTCATTAATAGTTCTTTCACCAAGGGTATTGCTGATGCTGCTTTGAGCTTG	I
Chr01_10471692	TTAAGAGAAGGAAATATGTTAACCTTGTGATAACTCGTAAAAGTTGGCTCCACTCCATTAAATTCCTCATCAACAATGCTTGGCTGGTCATCATGGTCAA[A/C]ACCATCAGTTTCAAAACTCTCAAATGCAATACCACTAAACTCATTTTTATTTGTAGTATCAGCTTGGTCTTCTGATCTCTGACTGCAGGAAAAGTTATCC	I
Chr01_10471793	ACCATCAGTTTCAAAACTCTCAAATGCAATACCACTAAACTCATTTTTATTTGTAGTATCAGCTTGGTCTTCTGATCTCTGACTGCAGGAAAAGTTATCC[A/C]GTGGCCTTCTGTTATCTTCATCAAATTGATTGACTATGTTCTTGAGAGTCGGTGAAATCTCATCTTTTGCTTGCATGTTCGATACCATACGCTCAATGTA	I
Chr01_10533060	GTACTTGGTTTGATATATGCTTCATCCTCTCTAATTTTCTAGTATTTATCATAGCCAACTTGCAGCATCAAATGACGATAGCTACGACCACGCATAATCC[G/A]CTGCCAAAGATACTGAAGCAAGTTTTGGTAACTCAACTGCATGCGCTCCTGGACAAGCCTGTGATCCGAGATTTGGACATGTGAGCATAAGACACTCATA	I
Chr01_10552623	TTTCATTTCTCTCTCATACATATACACAATTACTTGTACTAATATGCACCCACAGATCGGAATTTTCTCATTGCATTACTATTTTATTATTTTTGTTGCT[C/T]CAGCTTGAGATGGAGGATGGTGATGAGATCGATGCTATGCTTCACCAAACCGGTGGTACTGTGTGAAGCGAGTACTACTTTGCCACATTTAGTATTTGAT	I
Chr01_10563700	TCAGATCAGGAGTTATTATTTGCTGTAATTTAAATGGAAGATCTCTATCATCAAATCTAAACAAAAGAAGAACATCCCTGTACAGTGTAGCTTCAACTGC[A/G]TTTTCAGTAGAGTTGTCGGATGAGTTTTCAGTTTGCCTTTGGGTTTCCCCACAATGTAGATCGACTTCAACTCCAGTACTAGTTGCCTTGGTCACATTTT	I
Chr01_10679548	CTCCGCCACCTGAAGTTGTCACTCACAATATTACTTTTTGGAGGAATGGTTTTACAGTTGATGATGGGCCTTTGCGTCAGCTGGATGATCCTGCCAATGC[T/C]ACCTTCTTGGAGGTAAATACTAATATATTCTGATATTTTATATTTATGCATTGTATATATATATTTGCTTGTTTGATGAATTACAAGGCTTTAGTTCTTA	I
Chr01_10704856	GTTGCTTGGTTGCGGCCGTTTAATAGCTATCCTGAGACCAATATACCCGATAGTGGGGTGGTTAATGTGGTGGTCAATTGTTCGTGTGGAGATTCTGCTA[T/A]TTCCAAGGATTACGGTTTGTTTGTTACGTATCCGCTCCGGGAAAATGAGACTTTGGATACTGTGTTGACTCAGGCGAATTTGTCATCGGATTTATCGGGG	I
Chr01_10712588	GTATTTAATTGATGAATATATAATCTTAATTTCTGGGTTTTTGTTTTATTTTTGGCAGAACAACCGTATTTAGCCACTCTCAAACTGTGGTGGTGTGTGG[G/A]AACTGCCAGACGGTTCTATGCCAGCCGACCGGCGGTAGAGCTAGACTCACTGAGGGCTGCTCTTTCAGGAAAAAGGGTGACTAAATCCGATCCAGCGGCG	I
Chr01_10842254	TACAGAGTTCTTCAAAAACATCACACGATTAAAACTGATAAAATCCGTGTTGTTTTATCATCATTTTTAACTCGTCTGTTTTGTTAAATTCAAAACCTTC[C/T]GAGAACACTTCCATGATATGTGTACCTCCTGCACCCCCTTTCACCTGTGATCCGACAGTGTTGTAGGTATCTTTTTTTTTTTTTGAATATTTTATATATG	I
Chr01_10848364	ATTTTTCATTTTTTGCTTTGGAAACGTTTTATTACCTTCTGAGAATTGGCGTTGGTTACAATTTTGTAGATGCGTACCAGCAATTGCAGGAATATGAGCA[A/C]AAGCTCTTTGGATCATGTGATAATAGCAATCTTGCAGGAGCCCCATCCTTCAACTTTGGCTTCTCGAACCCAAGTGATCCACTTCCACTTCCTGTTCCCA	I
Chr01_10848915	TCATTTCCTTCTTTCTTTTTTCTTTCCCATTTTCGGAATAAATACAGTTAGTTAATTTGAATAAATTTTGGGTATGGATATTTATTTTATCATCTGTAAT[G/A]AATTTAGGATAGTTTGAATGCTAATCCTTGGGTGCATGATATTTGAACCAGTTTTAGTTGATACATTTTGTGGGAGTGCCTTAACAACTGCCCTAAGGCG	I
Chr01_10880829	GACCGACGACACATGCTGCTTTGATCAAGGGGTACTTCAAGTTACAGCAGTACGAACAAGCACACCAGTATGTGGTTGTTTGTAGTGATAAGTATAAGAC[G/A]GTAAGCAATATGATTTACAGTTTGTTGGCTAGTCTTTATAGGAAACAGGGAAAACCGGTTATGGCACAAAGTGTGCTTTCGGAGATGATTGAAAAGGGTC	I
Chr01_10884967	GCGACCAAATCAAGGTTTAGTTCCACTTGTCCCATTGTCCTGTGAATATCCAACAGCTTCTCCACATCTTCTTTAATACATGGAGGTACAAATACCGTCG[G/A]AGGCTTTAAGTTATACAAACCACGGCTAGCCACATACATCGGCAGCCCACCCTGAGCAAGTAAACACCATATCAGATTATAGTAATACATAAACTTTGAG	I
Chr01_10891710	AAGCATGCTCTTGCCAGCGTGCGGCGGGTCAAAGCATATTTGAGCGCCTCAAGATTTTTCCACCTTTACCATCAACTCCAGCCCATGCTATCTGGAAGTC[G/A]AAAGAAAAAGTTGTTACTGCAGCGCCAAGTAAGATCACCTTTTTGCTAATATGCTCCTATTTATAGATGTTTAACCCTCCAAAGTTGTGTGAATTCAAGT	I
Chr01_10985292	TCTCCGTTACCTCCTCGAGTCCGGCGTCAACGTTAACGCCCGGGATAACTGGGATTCTGTTGCCTTGTACTATGCTTGCTTAGCTGGTCACTTGGATGCT[G/A]CCCGTATGTTACTGGAGAATGGGGCTATTTGCTCCGAACATACCTTCGATGGGGATAGGTGTCACTATGCTGCTTTGAACTTGAAGGTTAGGAAACTTCT	I
Chr01_11048629	CTTCTAATTTGCCTTCCCTCTTTCAAATGATATTTTTCCCTTTATTCTTTCAACTGTACCCTTTTTCTTATAAAAAGTTTCAATCTTTCTCTTTTTTTTT[C/T]CCTTTTTTATACCCAAAATTGCAAATTCAGTTACAGATATTTATACAAATTTGTAGTGAACAAGCTTTTATTTAGAGAGAAAGATGGAACATACGGAGAT	I
Chr01_11053215	GAGCCAGGAACAACCTGCGTTGGAGCAAAAGTTACATTCTGACCTTGAGGGGCAAGGTTATAGAATGAACTGGCTGGTAGGCTGGATATGTCTCGCCCGG[G/A]GGGAGCAATCCATACAGCCGAACCTTCACTCTGCAAGGAAGTAATAGGTTAAACAATCATCTTAGAAGGGAAAGATTGTTTGAGAAAAAGAAAAAAGAAA	I
Chr01_11054340	GCTGCCCAGTGACGTAGACATTGCTTTCCTTGAACTGAGCACCACCGAGATCCTCATTCGTGGTTGAGTTCCCAGTTGCCACAGCAGAACTTGGATTATA[A/C]CCAGCTGGGGAGGAGCCATATGGTCCATAACCACTTGGCATTCCAATATGAATAGAACTTGGTGTATTACTTCCAGGTTTAAATTGAGGAAGAGAATATT	I
Chr01_11056004	AGAAACTTCACGTGCTTGAGATTCGGCATTTCCAAATGAAGCTAACATAGGCGGTATAACTCCAAAACTGTAATTAGGAGATGTTACAGCAGAGTGCTGG[T/C]TGCCTCCAGAGAGCAATGTATTCTCCTGTTTGTTTTCATCAGACTCTGGAATGGAACTAGCGATATCACCAGACAAATTTTCAGGTGCATGAGCAGGTGA	I
Chr01_11056448	ATTGGAAACACTTAACAAACCTTGAACCGTGTTCCTCTGCAGTTTCATCAGCATCTTGAGAAGCCTCAGACAAAGGTGTAGAACTCTTATCACTCTCCTG[A/G]CCGCCAACATAGTTCAATGCTACTCCAAAACTAGCATCAAAACTTCCAAAACTCAGCTTGGTTCTTTCAGATTCCGGGACATGGATATGGTTGGGAATTA	I
Chr01_11057685	ATAATTGGATGAAGGCCGACTTGCCGAGGAACCATGGGTCACTGTAGATGAAGGATGAGCAGACTCACCTGGCGGATTTTTCACTACTCCAGAGGATTTG[T/C]TTGGCATCTTTCCTTGCAGGAAAGAGCTATTAATCTCAGCGGCTTCTATAAGTAGGAGAAAAAAAAATCAATCAGATTGATGTCTACAAAGAATAAAAGT	I
Chr01_11057873	AAAGAATAAAAGTTATCTAAAACTAATTACGGTTTCAAAGTTCTGACCAGAAGCTAATTTGTTTTCAGTAGGAATAACTGCATTTGGTTCTGTAGAAGCT[C/T]GGTTGCTTTCAAGTTTGATTGTGTCCAAAGGGTTGAGGAGCAGAGAATCAGTGGATGGAACTAGTACAGGGTCTGAAGATGAGAAGCAGATTGCTGATGA	I
Chr01_11104358	CGTTTTCTCTCGTCAGCAATGTCACATTCCGGCGACGATAGCTTCTCCGACGCGGCGGAGGAATGCTACAACGCGGAGTTCCGATCGTATCCAGATGACG[C/A]CTGGTATAATGTTCGAGTATTGTTTGCAGGCAATTCAGGTGACAAAATGAGAGTCAAGTACGACAACTTCTCTGATGATTACGACAACATTTTTATCGCC	I
Chr01_11152764	ATCCTGGGCAAGGGTACGAGTATGTTTCTAACATGTCGTTTCAATGGAGCTCATTCTCTGGAACTTCTACTGGGGTTGTGAGTCATAATGGAGTATCAAC[C/T]ATTTCCACTGATGCCGTTTATCAGGGCAATGGTGATGTTAGAGTAGCAGGGTCGAAGGTGAAACCCTCGAAAAACTTTGCCCCTCAATCAACTACAAATT	I
Chr01_11161139	AACAGACAATCGCGCGTTGTTTCCTTGAAGCTCGAACCGTGATGCTATGTATGTATAATGTAGCTTTTTTTTTTTCCTATTGTTCAGGGAGCAAAAATTC[A/G]GGGGAAAAATGCCGAACTGTTTTTTTTAAGTTGTTGATAGTTCTTCCTTCAAGAACTCTGTTAAGCATACAAAGCTTTCCCTAAATATATATTTGTTATA	I
Chr01_11190067	ACCAAGGAGGTTCTCCCATGAGAAGCATTGACGATGCCCCGCAATCTTGGTAATCTCCTGCACTACTCTCTCCGGGATGGGGCTGCCTGGCAGTAAAATA[T/C]AGGATTGAATCGGTTTTATTGCTCATCATGGAATCGGCAGATGCCGCATTGCTGCATGCTGGCTGGATTGCATTGACCAGTCCAACAGATGAGCCCTGTA	I
Chr01_11216852	TTTTAGAATGTTTCTTTCCTTGAATGAAATATAAAACCAGAGCAACTTACGACCGCTTAGTTGATTTTGCGCGTTCCTCAGATATTTTTACTGCTACAGT[T/G]TTTCTCTCTTGGTTCACATTCATATTCTTTGCACTGGTACTTGGTTGAAGTGATGACTTTTCTGGTGAAACAACTTTCAGAGGTTGTGCCTTGTTTGCTC	I
Chr01_11220022	GATGCATGTAAGTGAGGACAACAGATACTTCAGCACAAACGATGATGAGGAGTAGAAGGACGATAAGCAAGAAACCGAAGACATAGTAAAACCTGCCGAG[C/A]CAAATGCTTGAAAGGATGAAGAAGAGTTCGATGAAGAGGGTTCCAAATGGAAGGGTACCAGCACCGAGAACAAGTAGCCATGATGGATATTTGCGTGCAG	I
Chr01_11220614	TATAGTGACTAAAGCCATTCCCATAATCTGAACTCCATCACCAATCATCACGCAGAGAAGCTTCGAGTGATTAGGTTCTCTGAAAACATCACCCACGACA[A/G]GCTTCCATCCGGAAAGCTCCTCATTCATTTGTGCTTGAGCTTCTTTGTCAAGTTCCTCGTACCTTGTCAAATCCCTCCTTACGGTTCTCAATAAAATAAC	I
Chr01_11224666	CTCCATATGCTCTCTTTTCTTCTTCTTCTTCTTCTTGAACATTTTCGCCATTTTCTGATTTTTTTGTTGATGTTCTCCATGGGAGGTCTCTTTGGTTCTT[G/T]TCGTACCATTCTAACAACGATGCCCTTATTTTGTGGGTATCTTCTTCGCTAAACAAATCTTCTATGTCACCTATCTGTTCTTCTTGCTTGATCAACTGTG	I
Chr01_11228094	ATGTTTGAGTTATTAACTGTTTGTAAATGTAGGCATTGTATGAAGCAGCAATTCCGGCTTTCGATATCTTGGGGAAGAAGTCTTTCTTCTTGGGACAAGT[C/T]GGAAATGGAGCTAAAATGAAACTTGTTGTCAACATGATTATGGGCAGGTAATGGTGGCTCATTTCGCTTTTTCATTTCCTTTTTACTTTTCGGAACACGA	I
Chr01_11228635	TGCTAATCCGATGTTCAAAGGGAAAGGACCAGCGATGCTCCAAAACAACTATTCCCCTGCATTTCCTTTAAAACATCAACAGAAAGACATGAGGTTGGCT[C/A]TTGCCCTGGGGGATGAAAATTCAGTACCGATGCCAGTAGCTGCTGCTTCCAATGAGGTTTTTCTGTTCTTTCAATCTTTGCTTGCTGTTTTTACTCGACC	I
Chr01_11309657	CGGGTTCTCCGGCCAGGTCTCGTTCACTTAGTATTTCCCCGCCGGCTAGTTTTAGTTCCCGATGGCCCGACCCGAAATCTCCACAACTCGTGCAAACTCA[A/G]GCTTCACCGGAGAGGATTTTAATTGATTCACCACGAGTTTCAAATGCATCCATTAATGGAACCATACGGTCTCCATCGTTGTCATTGATCTCCACATCAC	I
Chr01_11322553	ACATGGCATAAAGGTAACTATGATCCTCTCACTTTAGCTGTTAGCTTTAACCTTTCAGGTGCAGTGTATGAATGGATTTAGTATTTTAAAAAAACAACAA[A/C]AAATGGAAAAAAAAATGTGCTGTTTAATTTGAATCTGGTGTAGACGAAGATATTTTGATCCTCTAATATATATGCACTCTTTTATATGTATATCCGTTGT	I
Chr01_11432143	CATTGATGGTTGATTCACCAAATTTTATGGAGTTTGCTGGTTACCTAAATGAATGTCCAATTAAAGCAATGATTAACATAATGAATACCATTTTACTCGA[A/G]CCGGAAATCGATGTTGCACCGGAAAAATTAACTCTCTGTGCCTGATCCCTGCAGAACATAGAAAAGTAGAGAGATTAACAGCAATCAAGGAAATATATAT	I
Chr01_11467812	ATGAAGAACTAGCAGCACCAGGCATCACGTATGGACAGGAATTGACAACTTCAGTGTTACTTGGAGATGCTTGATATGCCTGAATAACTGTATTAATGGC[A/C]GCTCTCTGTTGATGTGCACTAACAGAAAATTTGTTAGTTATTGCAAGGACCCAAGGTATTCCAAGTGATTTTGCCTGATCTAATAGTGGCAAAAGGGCTG	I
Chr01_11468803	ATAAAAAAACATTCAGGAACGTAGAAAGCAAAAACAACATAAAATTTTAAGAGTTTGAAGGGAAAATAGAATACCTCCAGACCAAGAAGTCGCACCCTGC[G/A]AGTTCTAACATGAACCTCCTTTGACGCAGTTGAAAAATCACTAGTACAGAAAATGAAAAAGTCACTCAAGCCTTCTGGCCTTACGTATTTTTCTTGATGA	I
Chr01_11468913	ATGAACCTCCTTTGACGCAGTTGAAAAATCACTAGTACAGAAAATGAAAAAGTCACTCAAGCCTTCTGGCCTTACGTATTTTTCTTGATGAGATGATGCC[A/G]TATCATGTTCTTTATTGAGATTAACTGTCTCTGAATTAATTGAAGGGAACATCGTCATCAAAGAATCAGCTAGTGTCTGATGCTTAGGAGGTCGCCTCAA	I
Chr01_11533437	TTCTCTTCTTGCTTATCATTTTCTTCACCAAACATTTTTCTACGAAAGTTTCAACCATTTTGATGCCATAATTCATTCATTTTCCTGGAAAATATAAAAA[C/A]CAAAGCTACATTATCAAACTGGGTCTTCCTTCTTTTTTAGAATTAAACCAGTTCCTGATCTGGGTTTTCACATTGAGCTAACATACTTTCTTTTTTTTTT	I
Chr01_11534057	ATGAATGCAAGCGTGACTGATTTCTCAGCCGATCCTGGATTTGCAGAACGAGCGGCGAAATTCTCTTGTTTTGGTAGTCGAAGCTTTAATGGCAGAACGA[G/A]TCAACTCGGACTCAATGATACTTCTTCCCCTTCTCCTTCCCTTTCCCCTTACAGATCTAATCCATTATCATCAAATCGCAAGATTCCCCGTGTTTCAAGC	I
Chr01_11534430	CATCCCCATCAACAAATGCTCCAAAGGTATCAAATCAAACTTGATTTTCATTCAAAATTTTGTTCTAAAAACATTCATTAATCAACTAATTTTGTTATCC[C/T]CAGGGGACTGAATCAAATGAGAAACGATGCAAATCAACCGAGAGCAATGGAAACCAAAATGATTCGATCAAAACAGAGGATGATGCAAAAGGAAATACAA	I
Chr01_11545669	GTTCATGATTTGGGACACTAGAAGGGTGTATTAGCTTGTTGGGCGATTACCTATTATCGGGGTCAAGCTCAAGAGCTTTCTTGATATCAAGCTCCGCCAA[A/G]TCCAAATCTGCCAGATTGATGTATGCTTGAGCCCTTCTATACAGTGCTTTCACGTTTGCACTTTCTAATTCTAAAACCTGCACGTGGATGAAACGGAACA	I
Chr01_11547244	GGTATTTTAAGAATTACAGGTGACATACTAGGAGGGAAATAAGATGAAGAACAACAGCATAGATAATACAAACCATCCTTAACAGTGAACTCTACGCCTT[C/T]GGCTTTTGCCACCACTGTGCCATCCTCGAGCTTAGCTTCATAGTTAACTGCGTTCAAGATAAAAACCCATTATTAAACCTCACTAGCTCAAAATAGACAC	I
Chr01_11558688	AGCTGAAACGTCTGAGAAATATATAAACACCTGCAAGACATTTTATCATTCTATTGTTCTCAATTTCATTGGAGATTTCTCGTGGCTAACCATGATTGTA[A/G]TGATAAAGACCGGTGGCGAAGCTGGTTGCAAGGAAACTGGACCTTTTCAGACCTGTTTACCGATGGAAACCCGATTTTGTTCCTATCGGAAATGAATAGA	I
Chr01_11560336	GGAAGTGGGAGGCCGGGGGTTGAGGGGACAGTGGTGGCGTCGAAAAGCGGCGGCGATATAGAGATGGGTGCGTGAAATTGAGGGATGAAACAGCTGGGAG[C/A]GGTGAATAAATGAGGTTTTTGAGGGTTTTCTGAGTAGCGGGGAGGAGCAAACGATGAATGGGGGCAGGCATTTTCGATCAGGGATTAACGGATGAATCAA	I
Chr01_11577545	TGCTTGATATAAACTTGAAAAAATAATCGCCAGCGACTTGATGTCATAACAGCTTTGAATTCTTTTGTGCTTTTTACAGCATGTTGAAGTTCCGATCCCC[A/C]CTCCAAATAAAGGTGAAATTTTGCTTAAGCTGGAGGCAACTAGTCTAAACCCAATTGACTGGAAAATACAGAAAGGGATTCTGCGCCCACTTTTACCTAG	I
Chr01_11579042	CTAAAAAGGAGAACCTCGATTATCTGGTTAACTTAGTGAAAGGCGGGAAGCTTAAGACGGTAATCGATTCAAAGTATCCCCTAAGTAAGGCTGAGGAAGC[A/T]TGGGCTAAGAGCATTGATGGGCATGCCACTGGTAAGATCATTGTGGAGCCTTAATCTATGAAATATTACTTTTTACTTACTACAGTGATGCTTGGAGTTG	I
Chr01_11585179	AGGCCAGTGGTTCAGTGAATTCATCTTCTATTCGTATTATCAATGAATCAGTTATGTCGATTGCTATGCTATCTTCTATTATGAATTATTTGCAATGATA[G/T]ACTGGAGGTGGACTAGCTGAATATGCTGTGGCTAAGGAGAATCTGACTGTTGCAAGGCCACCAGAAGTATCAGCTGCTGAAGGTGCAGGTTTGCCTGTTG	I
Chr01_11585623	AAAGCCCTTCGGGTCGCAAATATGATGCAGTGATCCACTGTGCAATGGGCATTCCTTGGTCTACCTTTGAACCTAATCTAAGTTCAAACGGGAAGGTAAT[C/T]GATATAACCCCAGGTCCTAGTGCTCTGCTAACTTTTGCTATGAAAAAGCTTACCTTCTCAAAGAAGAACCTGGTACCACTGCTATTGTCACCTAAGAAGG	I
Chr01_11591188	CTTTCCTAACTTTTGCTATGAAAAAGCTTACTTTCTCAAAGAAGAAGCTGGAACCACTCTTTGTATCACTTAAGAAGGAGAACCTCAATTATCTCGTTAA[C/G]TTGGTGAAAGACGGGAAGCTTAAGACGGTAATCGATTCAAAGTATCCCTTAAGTAAGGCTGAAGAAGCATGGGCTAAGAGCATTGATGGTCATGCCACTG	I
Chr01_11604152	ATTTGATTCAACTGATTTTTAATTTAACCAATTGCAGATCGGTCTACTCTGGTTTGTTTTTACTTAGTACTCTTATAAACCCTAGAGGTGGTCAAAAGAA[A/C]GGATAGGAACCATGGAACCTTCGCCTGGATGCCCTGTTTCGCACCAACACCGTCCGATGATCCTCTATCCGCATCACCACCATACAATCCTCTGCCCTGC	I
Chr01_11807495	ATACTTTTAATCAAACAAGTTTAGTGACCTTTTGTAGGGAAGAGTTCGTTTCTCAGTCCACTTTCTAGATTCTTTTGTAACGGAAATCCACCGGAAAGTT[C/T]GAGTCAAAATGCAAAATCAATCAGTGTGCATCCCATGCCCTCAGATTCTGTCAACCATATTCATGGGGTAAGAATGCATCACAGTTTCACCGTTTACTTT	I
Chr01_11821763	GAAGAGAAAAAAATAATTAAAAATAAAAAAAATAAAAGCCAGCAACAGAGAAATCAAACCAGAAATCCAAAAGAACCCTTCTCGTCTCTTTCGCTCGCTC[T/C]ATCTCTAAATTTCTTTGGTGGATTTCTCTTGGCGTGGCGGTGTTGTTGTTGTTGGTGTTCTCTTTGTGAACAATCTCGTCTTCACAGATTCATTATCTTA	I
Chr01_11827626	TTAGCAGCTTCAAGAGCTCAAATTCCAGTCCCTCCTGGATTCTCTGTTCCTAGCAGGGCGCCACCTCCAGGCTTTTCTTCAATTGAGAGAGTAAACCATG[C/T]TTTTGACGCCACATCAGGTAATTGTATTTTTTTGGGTTTTGATTTTGGGAGTTTGTTGCCTGCAAAATTAATGTTGACTGCCTTTTGGTATAGGTAATCA	I
Chr01_11844436	AAACCCTTTGAATAGTTATTTGTATGAACCACAAAAATACCCAGACTGTGAAAACCTTTCGTTTTAGATGCAGATCACAGCTTCTTATGTTTTTTTTTCT[T/C]TTGGATAAGGTTAACCCTACACTAACTAATGATTATTTTTTTTTTATCAGTTAAGGTAGGGGATGTTTATGAACTCTTGTAAGTTTACATATTGTATGTC	I
Chr01_11892625	ATAGATGTTTTAAATTATTGGAGCAAAAGTTCAGTTCGATACAATGAGCTTTCATTATTGGCTCATGATCTTTTGGCAATTCCAATATCGACTGTAGCTT[C/T]CGAATCGGCTTTTAGCATGGGTAAGAAAGTTATCACACCTATCAGGAGTTCACTTAAGCCAAAAACGGTTCAAGCCGTTGTTTGCTTGGATGATTGGATG	I
Chr01_12098570	TGAGAACACTTTACTCATTGAAGCACCTGAGAGGTCATCCACACTCGACAACACAAACTGTGCAGAAGAAACTGTTGGATCAAGCTGACTGAAATTGTTA[A/T]TTTGTGGAGAAAGTTCACCGATCATGTTCGTACTGTTCTCTTCAGGATCGCCTTGAACAGCCTCCTGAAGTTGAAGAGCATACTCCAGATTCCATAAAAC	I
Chr01_12290661	TAAACTGTTTGATTCAGTTATGCTTGAGTTTGCTTTTGCTGCTGCAATCACAAGCAGATTTTCAGGCTGGGGTTGAGGGAGGATTGTAGAAGAAGAAGAA[G/A]AAGCCATTAACTTGTTAACTAGCTTTTGGAACTGATCTCTTGCTTCATCTCTTTCTTGGCAAGCAAGTTTTACAAGATTCACCAAATGGTTCACTTCATC	I
Chr01_12310420	TTTTTCAAACCTGTTTCCCCATTTGGCATGAAGTTCAAGGACGAGGCGTTCTTCATGGGGAGTCATCTTTCCCCTTTTGAGACCAGGGTGCAGGTAATTA[A/C]CCCACCGTAACCTGCAACTTTTTCCAGTTCGGTTCAAACCTATAACAACAAAAACCAAGTGGTTAAAGGCAAAAGGCTCCTTCCAAAACCACCAAATCTT	I
Chr01_12414866	TGTTTCTCTTATTAATAAACCTTTTTTGGTTACTAATTGACCCTACAAACTAATCCAATTATGTTATGGTTTGAAGTGGCCAAGGCAGGGGTGGAGGATT[C/T]GGTAGGCAACGTGGTGGTGCTGGAGGTCGTGGCTTTGGAAGAGGCCGTGGACAGGGAAAGGGCCGTGGAGAAAAGGTTTCTGCTGAAGATCTTGACGCTG	I
Chr01_12721261	TTGAGAAAAGGATCATGCAACCCATATAAGTTGGTGAAAATACGATCTTCATCTTTTAAACCACCAAAATGGGTTTTTTCAGGTGGTGGTGGAGGAGGGG[G/A]TGCCTGTGGAGCACCAGCAGTTGTTGCTCCTTGAGTACTAAATGATCTAATGCCTAGTTTCCACCTCTCACTGCTGGCTCTGAACATTGCTGCCCTTTGC	I
Chr01_12725559	AAGGTATCAGAGAAAGTTCTGATCCAGTTAGAGGATGTTGGGCAACAGTTGGCACTGACATTTAATAGTGAGGGTTCCGTACTGGCTGTTGGTGGCGAGG[T/A]AGAGTGTCCCTCCCATTTTTCAATTTGTTGGATTAAGTTTGTTGCATTATACATCACTAACCAAAGGGGGAAACCTGTTGCACTTGCTATTGCACAAATC	I
Chr01_12750839	CTGCTACATAAGCAAAGAAGTGAGTTTGCTTAGGGTTATTTTGTTAGGGTTTGTAAGTTTGGTTTATTTTGTTGTAATCTTTGTTTACTTGAGACTGAGA[T/C]GAACAATGCTACTAAAGATTCAATTTTTATACTTGAATGTTTTAATTTACAAATGATTAATTAGTGTGAAAAGTATACTTAAGAAAAGGGGGAAAAAAGG	I
Chr01_12791574	CTCCATGTAATATACAAAAAGAAACTCATTATTTGAAGTAAAAAAAATGCTGCCTGATTGTCTCTTTTCTACACAAAGATGGAAAAAGATGGAAAAAGAT[G/C]GCCACATTTAATAGAAACAACTTCAAAGAACAAACATTGTCCATCACAATCTTATACATTAGTATCTGATGCCCAACATGTGAGATTGAACACCTCACCT	I
Chr01_12885600	AGCGTCAGAACCACCATAGAAGGTAGCATGGGCGTTTTGCCATGCGCCACCAGAATAAACTCCAGGAATTCTAGCTTCACCCATCCACATTGTGGAGGAG[A/G]GAAACAGCAAAATGCATGCTACTACACTCGCCACTGCCATTTTTGCCCCTCCTCCAACAACCTCAACACTATAATTAAAACTCTATATAAGTTACTGAAA	I
Chr01_12972998	GGTTTAGCATGCCTTATTCAAATGGATACCCTAAATCCGAGATTTCTAATGGGATTATATCAAATGACCCATCTTTAGATTTAAGCTCTGTAGGTGCCCC[A/G]TTTTTACCTTCTCTTGGTTTGAATAATTCTAGCACTTATGCTTCATTTTTTAGCACAGACAAAGAGGGAGATTCTTCATCTCCTTCTGATGACGGTGACT	I
Chr01_12973133	CTTATGCTTCATTTTTTAGCACAGACAAAGAGGGAGATTCTTCATCTCCTTCTGATGACGGTGACTTCTCCGACACTGTTCTCAAATACATAAGCCAGGT[G/A]CTTTTGGAAGAGGACATGGAAGAGAAGCCCTGTCTGTTCCATGATTCGTTGGCACTTCAAGCTGCCGAAAAATCGCTTTATGAAGTTCTTGGTGAGAGCT	I
Chr01_12974642	TTGAGTTCAATGCTGTTGCACAGAAATGGGAGACAATCCAAACTGAAGACCTCAAGATTAATTCCAATGATGTTATTGCTGTGAATTGCCTGTTTCGATT[T/A]AAGAACCTACTAGATGAGACAGTAGTGTTGAACAGTCCAAGGGATATCGTTCTAAACTTGATCCGGAAGATAAATCCTGATATTTTCGTTCATAGCATTG	I
Chr01_12975146	ACCACAGTGATTTTATGGTGGACGTGGATGGGCGGTGGATGTTGCAGGGATGGAAGGGTCGGATTATCTACGCGTCTTCTGCTTGGGTACCCGCATCTTA[T/G]CCAGTTTAAAAGGCAAGCTATAACGAGAGCATCGTTCAAGCGAGGTATTGACATCAATCTTTAGGATGACCTATCAGAAAATTTTGTTTTTACCTCAGAA	I
Chr01_13058669	TAATCTTAAGGAGATGGGTGATTAAAGTTTTGATCTTTGAGACCCTTTAGGTAGCTTAAAGTTAGCATCTTTGAAGTTTGTAAATATGGGTTTAGGTGTA[G/A]TAGTCTAGAAAAGTTTTGGAAATTTTGGGTTTGGAGTCTGGTTATTGGCTTTGGGTAGTGATCATTTCGGGAGTTCTGGTAGATGTAATTATCAGTTATT	I
Chr01_13061098	GTTTACCTGCTCGGTATCAGCATAATGTGTTAAGTGGTTACTCTCTAAATCCTGCTTTAGCTTCTGTGATGGCTAGCCAACCTGGAACTGGTAATCTGCC[A/T]CCACTGTTTGAAAGTGTTGCTGCTTCGTCAGCTATTGCTGTCCCTGGAATGGACTCCAGAGTGCTTGGAAGAGGTTTGGGATCTGGACAAAGCAATTCAA	I
Chr01_13061918	TTTTATGTTGTAATTCTGTCACCCTGACATTTTTATGCTTTTTTGCTCGCAGCGCGGATCAGTATGGCAGCCGATTTATTCAGCAAAAGCTTGAAACCGC[T/G]ACCACGGAAGAGAAAAATATGGTTTATGAGGAGATCATGCCTCAAGCTCTTGCTTTGATGACTGATGTCTTTGGTAATTATGTCATTCAAAAGGTAAATG	I
Chr01_13064718	GTGATTTAAATTCCTTTTCAGAAAGGAGAATTGCCGCGCAGTCTCCACGCCCTGCTTAGTCGGTGTAGGAAAGAATGTATTTGCAGTTGTACAGCTAACA[G/T]AAGCTTATATGAGCTTCCCCATCTTCCTTTTCGTATGGTATCTAGAGCTATGGTTCAAGTTTGAGTTTTAGACAGGTAAGAGATATATGGAAATAAAATT	I
Chr01_13080084	GGATGCATCAAGGATTGTATCATCAACAAAGACAACATCACCATCAGAATGGGTACGAAGCGAACTCCTATGGGATGATGCAGCAGAGAGACTGGTCTGG[T/C]GGGAATAGATATGGTTCCCAATGATAAATTAAATTAGCTAGATTTTTGTACCAAGGTCAGTCTTTTTCTTTCATTTATGCCTGTTAGTTACAATTTTTGG	I
Chr01_13123876	ACTCACCCATATTATAACCTCTCACAGAATAGGGGCCTCCAAGGGTAAAAGCATCATAACTTGGAAGGTCACCAACACAACCTCCGTAATGTCCATGAAG[G/A]ACTAGAACAGGTGGCGGAGGCTTACCAGCACCTTCTTCCACTTGTCTAAGTTGGAGAAATCGTGTGAGTGTTAGTTGATGGCGGTTAAAGAATGGAAACT	I
Chr01_13124528	GATTCACAATGCAAATTTATGGGCTAACCTGGAACACATTCCTCTCACCAACTATAGCACCATTTAGAAACTTGGTATTATCACGGGTGATATTGGCCTG[T/C]AGAAATGCCATGCGATCAACGCCAGTACCACTGAGAGTGGTTGGAGGACCATCTGCACTGATGCCTCCACTTGGTAGCACTCTTTGACCATTTGCAGAGA	I
Chr01_13127564	TGAAGGAGATGAGGAGAGCGGCGGCAGAAGCGGAGGCAAGAACGAGGGGCTTGGAGAGGGAGGGGAGGAAGGGAATGGGGCTTTGGGGTTTAGGGTTTGG[G/C]GAAGGGTGGTGGCATTTGATGGTGGTGGAGCGTGGGGAAGGGGGCAAATGCCGGCGGGTAGAGGAGGGAAGTAGGTGGGACGGGGCAGCCAAAGACTGCA	I
Chr01_13205251	ATGCCGTGTGAAGAACTGTGATGGAGAAGCCTTTAGAGTGAAGAATGGAACCAAGCTGAAGCATTGGATTTATGTGGCCTTGGAATGGTAATGCAACTAA[T/A]ACAAGCCGGGGATGGCTGCTCCTATGCTCCTTTTCCATCTCCATCCTCTCATCAATCTTTGTAAGCTATGCAGCACGGATCTTGTATCATACGAGTATCT	I
Chr01_13316958	ATATCTGGACTTGAATCACCAGAGCTTCAAGCTCTTCAGCTTCAAGGCTTTCATGCATTATCATCACAGAATCCGACTGAAGCAGGGCTGGAGGTGGGAG[C/T]TGCATTCGCAAATGCGTTGAAGAGCTCATCAGCTATAATTGTGAACTCAATGGAATTTTTAGAACTAGAAGTACTGTCAAAGATCAAACAATACTTACCT	I
Chr01_13442176	ATAACCGATATTTTTGCTTGTATTTAATAGGAGGAAGAAATACTCACCCATCGTACGGTTACTCGCTCCTTGACCGGTTTCTTTGATTCAATTGGATATC[T/C]TCCGGTCATCAACTCCACGAGCAATACACCAAAGGAGTATACATCGCTTTTGTCAGTGAGCTGATAAGTTCTGGTGTATTCAGGATCCACATAGCCTGCA	I
Chr01_13443710	TTCTACCCTTTTTTCTTTTCCCAGACAATAATGCTGTGAAAACTCCAGCTAGTTTCCTTGATACAACTTTGAAGTAGTTCTTAGCACGAGGTTTATGCTG[A/G]TCATGGAGAGAACTGGAATCTTGTCGGATCATAGTTGGATGCAATGCTTTCTTCATTTGGGGAGCTTATATGCCTCAGTTTAATTTTGTCAGTTGCCAAA	I
Chr01_13445285	TGTGCAACGACTCAGTTAGCCTCCCATTACCCACATCTCGTCCAATACTCCTATCCTCATCTCCGAAATCACTTTGTTTTCGCCTATATATCAAACCCCA[C/T]ATACTCCACACATTTTTCCAGCCCCTTGCCTTCTTCATGTTAAACACTTTTTGAGCAACCCCTCCATTAGCGACAAGCTCAACATCCTTAGAAGCAGATT	I
Chr01_13446262	TGAGCCCTAACGTCGCAAGATTTACGGCGGGGTTCGGAGGCGGCAGAGGAGGATGGGTCAGGGCCGCCGGAGCAGGATTTAGAGCGGCGGAACTGGGAGG[T/G]GGAGGAGGTGGTTGAGGAAGTTGGGGTTCTGGTAGGAGAGTCGTTTTGGATTCCCGCGAGGCGTTCCCGGAGACATGCTGCGCAGAAGCCCGTGACGGGC	I
Chr01_13647318	CCAAAGTCCCCCCCATGAACCGTAGGTCCTGAGTGCCAGCCTTGCCTGGCTCTAGCATATGACACCGCACACTACTGATCCAAGCTTTCCCATTGTCGCC[A/G]CCTTCCATGCATTTCACTTCCTCACGTGAAACCCTGCAATTCCCCAAGCATACCTCCACCACCGCCGCCGCCATTAAAACTTTAAATCATACCTTATTTA	I
Chr01_13808338	GTATATACGTTTCTGCACTGTTTTTCATCATCTTTTTCTTTACAATTCAGAATTTCTGTAATTTGTAGCTAAGGGAGATGAATATCACAAATTTAGAGAG[A/T]GTGCCAAAGAACATTGGGATTCCATGAGATCTTATTATCAGAAGGTATGGCGTTTATAGCAATATGTATATTTATTATTTCTATAAACCAAATACATACA	I
Chr01_13871521	TCTTACTCTTCCAGACATTAAGAATGGAATATATGGTACAGATGAATTTCGGATGTATACTTTTAAGGTCAAACCTTGCTCCAGGGCTTACTCCCATGAC[T/C]GGACTGAGTGCCCCTTTGTTCATCCTGGGGAGAACGCGAGGAGGCGTGATCCTAGGAAATATCATTATAGTTGTGTCCCCTGCCCTGAATTTCGTAAGGG	I
Chr01_13965466	AATTGTATCAGATACAGACTATTGTTTCCACTAAGTAATCCCAAATGATTAAGAACAGTGAGCATCTTGTGGGTTGAATTTTGTTTACAATGATGAATGC[A/T]GGAATATGGTGTATCCATATCATATTTTAGAGCTCCATTTTTGGTAGACGTAGATGTGATGCAAGGGAAGAGGATTGTAAAGTTAGACGACATAGCTGGA	I
Chr01_13966434	TGGGCCTATGTCCCTCACAAAAAGGTCATGATAATGCATGGATGACCATATTGCTCTGTTTTGATAATTCAATGATTTTGTTTGGTTAACTCCATTGACA[G/A]TCCAAACGAATGGAGTGCTGCAGCAACTGCGACGACTGCAAAAAACTGTTATGGAGAGACGGAACCAATGAAAGGAACTACGTACACCAGCACATATGCA	I
Chr01_14065494	GGCAAGTTTGTTTGCTATATTTTTTTATAGAAAAATTTACCAATGTTTGTATCATTATTTATAACACTATCTAGGTTAGGTTCCTCTTTTGTTAACCATC[T/C]GTAATCGCTCCTCACTGTATATTCTCCTAATGGTTCACCACTCCAAATTCTAGAGTCGTCTTGTTGGTGTTGTGCCGAAGGAATTCTAAGTATTGCAGCA	I
Chr01_14078196	TGCAGAGAGTACCAATGACATACATTAGGTCATCAGAAAAGACAGTAAGAAGCAACCAGCCTAAACATGGTAATTCTCCACAATAGAGAACTATATAATA[G/A]AAAACAATCCAGGAATTCCATAACATCCAAACTGTTTATGCAGATATAACCATATTCGGGTTTTCCTCCCTTTTTCTTTCAAAATACCAAAAGCTATTTT	I
Chr01_14103852	GGTGAACATTATAATAAGACAATATTGAAGGAAAGCCAGAGAGTGGGGTGTTTTCAGGATGAGACAAATAATTCAGAGTAGCATAGAAATATTTCAAACG[G/C]TCATAAAAGAATAAACCCAACCTGCATAGCACACACACACTAGGAACTTCTGCCTCTGGAGTTCTGATAATACGAATGCATCTCTTGGTTATCTGTTCTA	I
Chr01_14181507	TAATGACCTTCCCATGACTGATCTTTCTGATAGTCGACATAGTGAACATAGTGGTGTTTCAGAGGATGTGAGTGTGAGTGTGAGTGAGAATGAGTTTGTA[C/A]AATGGTTACCAGATCAATTTGGATTGCAGAATGGGAGTGAGGATTCAAGTAATTTTGATTGTGAACATTCATCTGATTTGGGGGAAGTTGAAAGGGAAAG	I
Chr01_14199909	TCTATTTTTTTTACACCTTTAGCTCTGAATCTCTGAATCTTTGACTAAATGGATGCGATTATCTCTAGTAAAGATTACTTTCTTTCTTTTTTGCTTTATT[G/A]AAGCGAATAAATTTTGGGATTGTCAATTTATTAAAAGTTTCATATACCTAAGGATCCAGTTATAGAGTTTGCCGAAGCACTTAGGTTTGAGACTAACCTG	I
Chr01_14203094	CTTCAAGCTGGAAAAGCCAAGGCTTAGCACTTCTTCAAGTAGAGTGTTATTTAATGTTGCATTCCATGGTCGTTTATCTTAGTCGGAACTTGAATTAGGT[G/A]TTATTGAAATAGGGTTTTGTAGCTACCTTGTATACTAGCTTCTTTAACCATGATTGTTAATTATTACGTGTTTTGTAGCTTCTTTTATATTTGGCCGAGT	I
Chr01_14239664	AAGCTAAGGTATATTTCCCTAAATATAGAGTCAAACAGAACAAATTACCGTTTGAATCAAAGGAAGTTAAAGCCGCCGACCCGAAACCTTTGGAAATACA[C/T]CCTGCAGATCTTTGTTTAATTGCTTCCACTCACAAAAACCCTAGACTAACGCCGACCCTTTCACTGATATGGCAAGGGCTGCTCTTCTTCATTTGTTAAG	I
Chr01_14244263	AGCATGGAATATTACATGCAGAAGACATACAACAAGACTGCATCCTTAATGTCAAACAGCTGCAAGTCAGTTGCCCTTCTTGCTGGGCACACAACAGTAA[T/C]CGCAATGTTAGCCTTTGAGTACGGAAAAAATCTGGTTTGTAAATCCCACAAATATTTTCTTGGTCAGAAAGGAAAAAAATTCCTCAAAGTTTCTAATGGG	I
Chr01_14246272	CAGGCACTCGAGTATCTTGGGAAGAGTAGGGGAATAGAAAGGACCAAGGAACTAGCCATGAAACATGCAAATCTAGCTGCTGCAGCCATTGAATCACTAC[C/G]CCAAAGTGATGATGAAGATGTAATAAAGTCAAGGCAGGCCCTTATTGATCTCACCCAAAGAGTTATCACCAGAAATAAGTGAAACAAAGACTATCAAGTT	I
Chr01_14259460	AGCCAAGTCACAGATCAAAATGCAGAAATTTCTAATATTATCATGTAATCAATCTTAATGATTCATAGAAGTAAGATTATGGTTTTTCTTTTCCATGAAA[G/A]TCTATGATCTGTCAGAAGAGATTTTAGCTTTTGTTCATATGCACTCTTTTGGTTGTTTTTTGGCTTCTACAAGAGAAACCAATCGTGGTTGTCCATCAAA	I
Chr01_14261312	CTATCAATCAGTAGATACCTTATACAAGGAAATTTACTTTATACCTTTAGACCAAATGACACGCCTGCTGCATGACCAAAATTTGAACTTTGAGGAGCAG[T/C]ACGTGTCACATCTGCATGTGCAGATGTAGATGATAAGGATCCTGATGGACTTTTGATCCACTGATCACAATCCAACATGAGAGCTTAGTACGTTAGCCAT	I
Chr01_14261982	ATAGCAAGATTCATACTTTTCTTTATCTGTATAGCACTAACCTTAGAAGACAAACAGATGATCCAGTTTGTGCTGTAAACTCATCATTACTGAAATGCAA[A/C]GAGCGACTTCTTGGAAAGTTGGGTTGTGATATTCGACTAGGGAGTTGGCTATCTTCATCAATGAAGTCAGCAAGTAAATCCTCATTTTCCTCTTCTGATA	I
Chr01_14293504	ATCTCTTCAATATTGAACCGGATGGCAAAGCTGTTGAGGGAGTATTGTTATGGAGCATTGGGATTTGGCGGACAAAGTAACTAAGCAGGTAAATTGGCAA[T/A]TACAGGGAAACTTAAATTGGAAGCAAAGCTTTTTTATTTTGAGTACATTGATGAAGTCAATTTTTAATCAAATAAATCAAGCTTCATCCGAAAGAGAAGT	I
Chr01_14314280	CATTTACTTCAGATGATTCTGAAGCACGATGTGCACTATGGAATGTTATTGCAAGGTTCCTTGTTCGAGTGCGAGAAGATGAGATGAGTGCTTCTAATCT[A/T]CGCCAATATGTGTTTATTCTATTGAGCAAATCTGATGTGATAGAAGATGATCTTTTTGATCACCAATTTGATGAGAAAAAGGAAAATGAGAGCTTGGCCA	I
Chr01_14315598	CAGCTTCTGATGGGTGGAATCCATCCCAGAAAACATATTCAGATGCATTTGCGCATGTCCCAATGGATTTGGGATTGCACAATATTGATGTTTCCAACAA[T/C]CCGGTTCCACAACAAGCTTTTCTTGCTTCTGCAAAACCTGTTCAAACATTGCTTAAACTATCAGTGCCTTGCCTGCAAATTGAACTATTAGTTTCTTTAA	I
Chr01_14315703	TTCCACAACAAGCTTTTCTTGCTTCTGCAAAACCTGTTCAAACATTGCTTAAACTATCAGTGCCTTGCCTGCAAATTGAACTATTAGTTTCTTTAAATAC[T/A]AAAGAAATGATGATGTACCACTGTCAGCAGGTTTAGTGACAAGGTTATAGAGAGATTGGTAGATGTCAAAGACCACCAATTTAAGGTTGGGGAGCTTTGT	I
Chr01_14418880	AAAAGCTCTACATATTAAAGAAATGTTTGAATGCTGTATCCATGATGGTTTGTACGGATCCTAGTTTGTTCGGTTGGCCTATGATGATGTACGGTAGCCT[A/G]CAGAGCCCTGGTGGAAGCATTCTATGGAATGGAATAAACACTGGGGCGAGAATAAGAAGTGCAGAATCTGATTGGTGGTTTGAAGACATCTCATATTTCA	I
Chr01_14484720	TTGGCCAAAAACCCAATCAAATGCAACCTCAACAAAGAATGACCCTCGTAGGTGCAATCATTCAAGTTCCTACAATGAGGCTCCATGCCTTTTAGTATCC[G/A]TGTATGATTCCAAATAACAAACCGGAATATGCAAAGATAAGATGCTGTATGAATATTTCTTTGGTGCAGCATGCAGCTCATAACGGTTAAGATTTTCAGG	I
Chr01_14485633	CTTCCTCTTCCTCTCCGTCTTCCTCTTCATCCACAACTTTGTCAACATCATCTTTGGGAATGGCTTTGTCCTCTAGGTTAGCCACCACAGAAGTATCTTC[A/T]TCCTCCAGCAATCCCATTTCCATCTTCTTCTCCTCCTCTTTTTCTTTCTTCTTTAGTTCTTCATCCATGTCCTCAATGGCCTCTTCTAAACACAGTTCAG	I
Chr01_14540351	TCTCCCCTTATTGTGGCTGATCGGAGACCCAGAGAAATTCCCAATTTGACTGCCTGTAGACAAGCTAAAGCCTCTGCAAGGAAAGGAGATGAGACATTGG[A/G]ATGAAGGGTCGTTTTTAAGACTTTCATCTCTCCCCTCCTATTACGTACAATGACCCCTAACGCCGATCTGTATCTATTTGCCTCAAAAGCTGCGTCAAAA	I
Chr01_14555448	AAAAACACAGTTCCATCGTGTGAGGAAAAAAAAAGAACAGTTCAGACATCTATTTACCGATATGAGTAGTCATGCCCATGATATTGACGAACTTGAACCA[T/A]GTGATTATCCTCTGCAAAAAAGAATTGTCAAAGACCAACCCATTTTACCCATCTGAAGATCCGACCGACCCGGAAAGGCAACTCGTAATCTTTGACGACT	I
Chr01_14720225	TAATATTCTGTTGGGGTACATATAATTACTCTGATGGTTCTAATGATTTATATAGTCGACGAGAGCCAGAAGAACCTGAAGATGCCACAAAAGGAAGGGA[C/T]GTCTTCAATGAAAAGCCACCTGCTGATGAGCTTCTGGCTGTATCTGATATTGGAAAAGCAGTTACAACCTCTCTTCCTGACAATGTGGTGAGTTTTCTTT	I
Chr01_14745372	TAAAAGGAAAGAGAGATCCCCATGATTCACATTGCTACTGTTATTCAATTTATAAGTGGCAAAGCCTGTTTCAAAGCCCACAGTTCTTTTGCACTTGTAC[C/T]ATTGAACCTGCCAATCCAAATAATCTTCCAATTTTGGGTCAAAGTTTACATTTGCAGCAATTTCACACCTTCTATTAGTTTAAACCGACGACCTGTCTGG	I
Chr01_15228692	AAGGACCTTTTCTTGGAGAGGTTTGACAATGGGAGCTGATTGATTCAGTGATGTGCCTGTTCTTGAAGGATCACTTGCCATCTCTTGTTGTTGTTGTTGT[T/A]GCTGTAGATTCTGCTGGTCAAAAGCCTGATGATATGAAGATGATGCCTTTTTACTGATGGGGGAGTCTGGCTCAAACTGGTTCTCAGTTTTGCTTGAGAT	I
Chr01_15289791	TCATGTGAATGATATTCTATTTTCACTATGAATTTAAATATCCCCCTTCTATTCTTCGGAAACCTTGAAAAAAGTATATGATAAAATCAGGTTGTTTATA[C/G]CATCCATTCGGGCATCTGTTTCAAACTCAGGATCTATGTAGAAGAAAACCTGCAAGAAAGTACAGGTTAGTTGACGATTCTACCAACAAGTTTTGCCTTT	I
Chr01_15350029	CCCCTAAGAACGACGTACTGCTAATGGAGATCCCAGCTGGTTTTCGGTTTTTTCCTACAGAAGAAGAGTTAGTTTCCTTCTACCTACGCAACCAGTTAGA[C/A]GGCCGGAGACAAGAGATGCACAGTGTTATTCCTGTTCTCAACATTTACGATGTCGAGCCATGGGACCTTCCTCGTATTGCTTTCTTCACTCCTCATTACA	I
Chr01_15371440	ATATTACTACTATTTGCGTACTTGTAGGAACTCTAGCTTTTGGTTAAACTTTTAGTTTCTATCTACTGCTGAAGATAGGTTTGTTGTCAACTTTTTACAT[C/A]AGATACTCACTTTGGGAGCTCTACATCAAATTGATTCAGCTACACTTCGCAGCACAGCTGCTGCATGGCATGATGAGTTTGCACCTCTGCCAAAGCCCTT	I
Chr01_15384284	CCCTCGCCTCCCTCGCCTGCGTTTCCTCTCAATTACACGCCCTCTCCACCCATGATATTCTCTGGTTTAACATTTGTTCTTCCACTTGGCCGTCCCTCAA[C/T]CATCCACGTCTTCAACAAATCATCTCTACTTTCCCCTCCGGCCACCGCTCCTTCTTCTCCGATTCTTTCCCCTTCCCCGATCTCCAACCGTTGAAGCTGG	I
Chr01_15407473	GGTGATGGTTCACCGAATCTGCAGAGAATCAAAGAGCTCGAAGCTTATTTGAAGGAGATTGATTTTGGATCCTGTCAAATAGTCGAGAAAGATGTAGATA[A/G]AATCAATGTTACGAACGAGGAAGAGTGCCAAGGAGATGATTCAGCTGATAGTGATCTTCACTCCATTGAATTAAACATGGACAACAATGACATGAGCTAC	I
Chr01_15407708	ATGGATCGAAGAAAACTTGGGTCGAAAAAGAAAGCAAGGGAAGGAAATCACTTTCTGAGATGATTTCATGGGGAAGTATTTGCTTAGAAAGAGGAAACTC[A/G]AACTCTAAAGATTGGGATTTTGAACTCGAAATCCCAGAAAAGTTCGAGAGGGATGGGACATACAATCCACCGTCGCAAGTCCAGGCACAGGATTACGAAG	I
Chr01_15412036	AAAATGGTAGAAGCTTGGACCACGGTAGCTCGGACGGTGGGGGCGGAAGCGTCGCCACCCATGTCGACCTCGGCGAAGAGAGGTCCGTCGGGTTGTGGGG[C/G]GGGGACTATTGACATAGTGGGATTGGGATTTGAGAATGTGTGGTAGTGGAGAAGGTTGCATGTATGGTATGTGGAAGTAAATTAGAGTTTTAGTTTGAAC	I
Chr01_15451438	TCGAGAATTCTGAGGGTGTTTTTCGGGAACAAAGTTTACGATGTGAAGCACATAACGAGATTCTGCAAGAGCTTGTATGGTGGGTTGGACCGGCTGGCTC[A/C]AACGTTAGATGTGAACCGTGCGGTTGGGAAATCTCACCAAGCCGGGTCCGATTCTTTGCTGACTTGGCACACGTTTCAGAAAATGAGGGACGTGTATTTT	I
Chr01_15491250	TAAAACCTTATTTTATTACGAGAAGACCGAAATGCCCTTACGATTGGCTAACGCTTGGATCAAAAATTGCATGAGGAATTGGATCAAAAATTGGTTCTGA[G/A]AAAAAAAATGAAGAAGTACGGTTTACAGCTTAGGGTTCCACCGTCCCAGCAGAAAAAGCCGGTGACAAGACCGCCGCTCCCTCCTCCTCGAGGCTTCCAG	I
Chr01_15516452	CATCGCGTCGACAACCTTTCCTTCCACGAAAGAATCCACCACCGAATAACTTGCCTTCACCGAGTTCTCCTCGCGCGTGCCCTGCACGAACGGCCCGATC[C/T]TCGTCTCAGTCAAGAAGTCGTCCTTGTGGAAAACCGACGAAACGATGTCTCCGTAGTAGATGGAGAGCTTCTTGTTGGGGTTGGAGACCTGGAACTGGGC	I
Chr01_15562297	TGCGCCCATTTCTACTTTTTCGATTACAGGCTGCTCACTGCCAACACGGAAACTACTATGCCTTATAACATGAATAACGTCACCGAAAGCTGGAGGATGA[C/T]AGGTCTCAGCTGGTTTTTCAGTTGTTTGATTATGAACATTTGATCCTTCATCTGGCTGTGAATTCTTCTGGCTGGATGAAATTGGTAAGGCAACGCAATG	I
Chr01_15562499	ATAGTTTCTGCAACTGATGAGAGAAGTTCCATTACAGTGAACTTGTCATCACCACTCGATGCAGAAGAAATATGAGAGTGGAGCATCATGTCGGGCCTAC[T/G]AGGTCCATTTGCCACAGTTTCATCCTTCGCACTTGACCTGATAATGGAGCACTCTTCCCCAGTAGTTGGCCCACTTAAAGGGACATTTCCCCCAATACTT	I
Chr01_15643012	TTGGAATCAGCTAGTAGGAATCCTTCAATGAACATTTATTTATATGTTCTCCATCCGAATAGATTTTTAAGGACTGTATTTGTGACATGAACTTGCCTTT[G/T]CTTCAAACTACATCATTTCCTTTACACTGCAATGAAAATAGTATATGTAAAATGGAACACAGAAATTATTAAGAAATATCGAAACCTGTATCTCTCTATC	I
Chr01_15643155	ATATGTAAAATGGAACACAGAAATTATTAAGAAATATCGAAACCTGTATCTCTCTATCTACACTACCATGAAAGACATGTTCCACGACTTGAAAAACCAC[A/T]AGTAAAATAACTCAAATTACATGGAAAGTAGCCCTCAAGCACTGAAACATGTATATCATGGTAACAAGATGGGGAACTTATTCCTTGTGTAGAATGTAGG	I
Chr01_15645046	AACGGGTTTCCTTCAATTATGATCTTTACGCCATCTCGGAATTTGGGTAATGGAGGCTCGAGATTGTTTCCACTTAGATCCAACGTTCTCAGAGATTCCA[G/A]TTGAGTGAAGTTGTCTGGAACAGTACCATGAATACTGTTTCCCCCTAGTCTAATTTCCATCAATGATGCTAACTTTGCAAGCGAAGGACTAAGTGTACCA	I
Chr01_15645658	CAAAGCTGTTTCAAAGACACCATATTGGCAATCACATCAATGGTACCAGTTATCCCCTCACCATCTTGATCATTCAACCACAAAATCTCCATCAAAGACT[C/T]CCCAAAACTCGCTGGAATCTCACCAGACAATCTGTTATAAGAAAGTTTTAGTGCTGCAAGAGACGGCAACTTTCCCAGAAAATCAGGCAATGCCCCAACC	I
Chr01_15837881	GAGCCTCATAGTATGTTCAGCTTTGAACATCACTGAAGAGGGCATGGTTACCAACAAGCAAGGCATAGGGTCGATCCTTGGATCCGACGCTGAAACACCA[G/C]CAGCAGCTTCACTTAGAAGAACTTTGTCAGCCGACATGTCCTCCAAGAAATGGCTGAATCAACATGGATTGTCTCCCCTCAAAAAGATAGCATCATCCCA	I
Chr01_15838944	GACATAGTTAAATTTGGAGAGGAAAAGGAGGCCGATAAAGTTGACCCAACCACCATCTCACCATTACCACAAACACCACCACTAGGACAGTCACTGCCAC[C/T]GCGGCCACCACGGACGGCCGGTAGACTGATAGCATCACCGGCGGCGGCTGCTGCATCATTCAATGCTTATGAGTACTACTGGAGGAGGCCCAATCAACCA	I
Chr01_16055606	TTATGTACTGACAAATTACACAGGCAACTTGCCCCCATTTACGTTTTGATTGAAGATTGAACCAACCAACCAACCTCGATTTAAAGACGGAAAGTAGTAG[C/T]AAAAATCTCAGCGGATCGTAATTGTCATTTGCAGATGCACACTTTGATTACGTAAAAGGAAGTAGTCCTTCAAATCGACACTACCGAAAGAATTACATTT	I
Chr01_16057850	AAACCCACTTTTAGTGTACTACAACAGAACTTTTACATCATTCATCAAAACTCTTAAATATGATCCATATACTCACTTCATCCTTAGTAGCATGATGAAA[T/G]GCTACCTTCAAGGTTTTCAAACCTTGTAATTCTGGTAGAGGGATGTCTAAAACTTCATAGTATAAAATATCAGAAGTCTGTCAACAAACAAAATTGGTTA	I
Chr01_16063858	AACCTTAGAATTTTGATGTCCACAGGAATATTAGTAATTATCTTCCAAGCTGGATAGGACGTTAAGTCAAAGTCAATTGGGTCCCATCTTTAATATATTT[T/G]AGGTACAGTGCTTTTCCTTTATACATTAGTTTGGGTATCATTACTTAGCCTACCCACTTACCAAACCCTAATCCTAGTAGACAAGTAAGTATTTGCCCAT	I
Chr01_16123444	GTTTTTTCGTTGCATGTTGGCAGCATCCTGTGCCTCTTTTTTAGGACCATAAAGGCCTCTTTGTCGCCGGAGGATCCATGATCTTAGGCCTTTGGCTTTC[G/A]AACTGGATTTCATTTTCTAACCAAGCAATTAATGTGGCATCAACTTGCCTTTTGGTCCTTGTTCTTGTTGAACTGTAATTTTTTGTGTGACCTGTCTTAA	I
Chr01_16124260	TTTACTGCATGTTGAAGGCCGAAGGTTCAATATGTGTGAATGTGCTATTTCAAGATACCAAATTAAAGAAGCATGTGCTAACCTGTGGTCTAGTTTTAGC[T/C]ATACATTGCACAGGTGCGCATAAAAGAGATTTTGACCACACATTTGACTCATTTAACAGCCATTGGCTACAACTGACTTGTACATGTACCTAACTTGGAG	I
Chr01_16125486	CCTTGCAATGGTTACCTTTAATTTACTTTTGTCTTTTGTTTCTTTTATTTGTTTCAGGCAAAGATCTCGATGCTGTTTTGAAGGCAACACTGGTATTACC[T/G]GAGAAAGAAGCTAGGATTATCATAGTTCAAATATTTCAAGGCCTTGTATGCTTGAATAAAAGAGCACAGAAGATTATCCATTATGACCTGAAGCCTGGGA	I
Chr01_16127259	TTAATGATGACATAATCTTATTTTCAAATGTGCAGGATTTGATTCGCCGATGTTTAACATATAACCAAGCTGAAAGGCCGGATGTTTTGACAATAGCACA[G/A]GATCCATATCTTACATATTCAAAGAAGTAAAAAATGTAGCACAGTCGCAGCAAACGGGCCCAAAAATAGCAGGGGGAGATAGAGAATGTGTGAATTTCTT	I
Chr01_16148213	TTTTCATCTTCTTCATCACAAGTACCTTAACTTTGGAGTTCGGTATTTTCTAGTAAACTTACGAGTAATGCCTTAGAAGTTTGAGTTTTAATTTGTTTTG[G/A]TTGATGTCTTTCAGTAGAAACTTTCTTAGGTTTTCTCATCTCGAACACGATTGTGCTTAGTGTTCACCTTGTGCTTAGTCTCTGTATCTAATTTGATCTT	I
Chr01_16165144	AGAATTGGCAGATTAATTTGGGTCAGAATTAAAACTCACCCGATATTGGATCCTACGTGATGACCCGAGAAACGCTTCACTCTTTTTTCAATGGATTAAG[C/G]TATCAGGAATTTCCAATTTTGTGAATATATTGAAGAGAAAAAGAGAGTTTTGGTGTGCGGCGCAGATAGGGTTGGGAGGAAATGGGGAAGAGAAATTAGT	I
Chr01_16253447	GGGCTGTTGAAGACCAAAAGACAGTCATGGCTCTGGGGCGGCTCACATCACCATAAATAATAGGAGGCTTGACACAACGGGATCCATATGACTGAACCCA[A/G]CCATTCACAGTAAAGGCAAAACCGGATAATTGCTCACCAAAGTACTCGACCATGTCATTTCTCTGCATTGATAAAGTAGATTTGCAAATCAAAATGACAA	I
Chr01_16306178	GGGTGCTCCCCAAACTGAGCTACGGACAGTTTGACTATCGGTTGCAGCAATAAATGTGAGGGAAGGTTAGAGCACAACTAGATGGTTCTACTTTGGTTCT[T/C]AGTATGAATTTTCTAACAAAACTGCAAATAAGCGGGAAAGGTTGCATTATTTCACAGGACAAGCTAGCCCAGCCTGATGATAATACGTAAGTCGTGAAGA	I
Chr01_16329718	GGTAATTTGTGTTAGAGCATGCATACATGATCACACAAGTTATTCATGTTTTGCTGATTATGTTGAATATATCATGTGTTAGTGAAAACTTATGTTATCT[G/T]TGTTCATGCTCATTATGTCTAATAGAACATATATGCTGATTGAGTCGAAGATAGGTGCTGACTCATTCAAACAGAGCCTAAATACTAAGTTGAATAAAGT	I
Chr01_16350824	AAGTTGTGCCCTTAGCTTCCACAGGGATCGCTGAACTGTTTGATTCCTCTGGCACATCATTCTCCAATCTGTTGACTTCTTCCTGTAATAAACTTCCATT[T/C]GAAGAAATGTGACTCGTGTTGATAGAGGATGTTGGCTCCTCATCCAACGAGCAAAATGCTTGTAACTTGCACGAATTTCCTGCTCCAGAAATTTGATCTT	I
Chr01_16351367	CTCCATCAGCACAGTCGTCATATGGTTCATATGTTTGCACCTGAGACGGATCAGGACCTTCCACTGCTCGTATAACAATTTTGTCTCTGGGACCAATGTC[T/A]GCACAACTGTCACTACCATCAAAATGTCTGGACTCTTCTAAAAGTTGTCCCTCCACAGAGAAAAGGCAATTACATGCCTCTAGAATCTGATTCTCTTGGA	I
Chr01_16371644	AGTCACTGTCTCCGATCACAAACCAACCCCAACCGTTCAATTCTCCCGATTCCCTTCAAAACGTAGTTGTTTCACTGCTCTTTTGTCTTCCCTCCACGAC[A/G]ACAACAACGACGACGACAACAACAACAACAACGTCATCTCGCATCCCAGTATGAAAATCCCCTTCTTTGCTTTCTTTTTCTTAAATAAAATAAAATTTGA	I
Chr01_16374015	TACTTTCTTGCGAGTTCTGGGGAGTTATCCAGTGGATACTACCATGATGTGAACAAGTTATTGATCATGTTAAATATTCAATATTTGAACAAATGTTGAA[G/A]GTTAGATCGATGACAGGCTTTAATCTCTTTGAGATGATTTGGTGGTGGAATGATGCTGATTATTATCATTTTGTAGGACTTTGTATATATATCTTGAGCC	I
Chr01_16438790	ACAACTAGCCAAAGCTCAAGCTGAAGTGGTGAACATGCAGTTGCAGCAAGCCAACCTGGTGGCTTTGCTTTGCATGGAGGTGGCACAGTCTCCTCAACAG[A/G]ATCCCCACCAACCCATCAACGATTTCCTCAGCAACAGCCCACAAAGCTACCACAGCAACCCTAGTTTCTTGGATGACAACAACTTAGGTTCATCATGGGA	I
Chr01_16468792	CTGCCCATTCCCTCGAGTCCGACCTCGACTTTGCCTTCCAGCTCCAACTCCAAGAAGCCCTCTCCGCTTCCCTTTCTCCCCACACTTCCCAACCCCCACC[G/A]CCGCCGCCACAGCCCCCCGTCCAAAACGACACCGTCTTCTCCTTAACGTCTCAAATGCTCTCCAAACTCCAACAAGAATCACTTGATCACAAGCGCTGCC	I
Chr01_16481868	TTAAGTCAAACACTACAATCTGTTGTTTAGTTGTGCAAATTTTCAAATTAATTGAGGGCATCTAACTTACATGTATCTCTTCTTGCTTTGTTTAATGCTG[A/G]TAGCTTTTACCTCACCCACAATTTCATCTCCAACGTAAACAGGAGACCTGAAGTGCAAGCTTTGGGAAACATATATAGCTCCAGGCTAAAAAAATTCAGG	I
Chr01_16484196	TTCGGAGATACCATCAGAGCAAGCACTAACTTACAAAGTGGGAGGAAATAATCCAAGGAAACAGTGATGCAACAAGCAAGCCATGGACAAGCCGATCTTC[A/T]AACCCAGCAGCTCGAGCAGACTCAGAATCAAAGTGCAAAGGATTTACATCATGACTCAGTTTAGAATACTGGCCAACATCGTCATTTGAGAATGTTCTTG	I
Chr01_16484334	AAGGATTTACATCATGACTCAGTTTAGAATACTGGCCAACATCGTCATTTGAGAATGTTCTTGTTTGCCTTAAAACATCTCCAATTTTAAGTACACCTGA[T/C]GACGACGATGAAGAAAAGTATCTCAACGAAGACCCTTTGGCTAAAACAGAACTCCTACCAAACATCTTCGTAAAAATAGGTAAAATGTCCTAATTTTTTC	I
Chr01_16515733	ATAATCATCCATGCAGGAATGGAACTCCCGAGCAGAAACAGGGTACTGATGGTCGTTTACTAGGGGATGCTTAAATTTTGACGGCACCCCCAACCTACAC[A/G]TGTTATTTGCTTTTCTGGATTTTGTCGCTGATCTGATTTTTTTTTTTAATGCTTAAAACATGTCTGAATTTGAGAATTTTTAATCTTTAGTAAAACAAAC	I
Chr01_16602884	CCGTTTGTGTCATCGGAAGGAATCCACCAACTTCACCTTTTCATATTTGTGCTAGCTCTTTTTCATGTCCTTTATTGTGTTCTTACATTGGCACTGGGGA[A/G]AGCCAAGGTACTATTTTCTTAATATTCCTCCTTTTTAGTTTACAAAACATGAAATAACTCTCTCTTTTTTTGTAGATGAAAAGGTGGAAGAGATGGGAAA	I
Chr01_16605271	ACATCAAACATAACAAGGGTTCAGTCACCCCATTTTCAAGCAGGCCAAACACCCCCTCTCATCACACCTCCCCGGTTCATCTCCTTAGAAACTACCGGAG[C/A]GAAGTCGACAGTCTCCATACTTCTCCTAGGAGATCCAACTTTGATATCGAGCTTTCAGACACGGATTCTTTGTCCCCATCCCCCCCTAATCACACCGAAG	I
Chr01_16708581	AATGGGTTCCATTCACCCATGGAGTTGATTTAGAGTAGTGGACACTCACGCCATGTAAATCAAACAACGAGTCATGGACTGGGAAATGGAGTCTTGTGAA[A/T]GGTGATGGGGGGCCACTGACTGCGGTGGTGGAAGAGACTGAAGAGAAAAAGAGACTTGGCAGTGGTTTGGGCCCTCCATGCACGTAAATTTTTCACCGTT	I
Chr01_16808928	AGCAATTTCCTATCTCTGCAGTTCATTTCAATCAGAAACTCCCAACAATGTGGTTCTGGTTTAAACCCCGTTTCAGCCAATCCAAACAATGCTGTAACTG[C/A]ATCATCTACCATTCCGGCTTTACAAAGCTGAATCAACACCTCATTCGACGTTGCATAATGTGGGAAAAACCCCCTATCCAACATCAGACCCAACAGCTTA	I
Chr01_16809786	TTATTACAATGATGTTTAACCAAGATGTTAAAAATGCAGGTATTGGGTCTCAACCTGAGAGATTTCTTGGAGTTCAACAGAAAATCTCGAGCCAAATCAA[C/A]CTGGTTCGATTCAATCAGGAGATTAAGACAGGTACTAATAGCTTTCAGTGAAGGTTTTTCACGAACAATGGGCTGAATTGCATTGAACATCTCAAGTACC	I
Chr01_16810373	GGAAGAGAAGCAGCGCTGCTTACAGAATGAAACTCTAACCAAATTCATGACAAAATGCCTCCACCTTTACAAGTCTTCATCATCCGGGGAACACAACATT[C/A]GAAAAGAGAAACACGGCGGTGGAAGAACTCAGAAGAGAAGAAAAAACCAGAAGGAGGAAAGGAAAAAGAAGGCGATGGCGGCAATCGTCGACGATTTCGT	I
Chr01_16883158	TAAAACAAAATCGACAAATTGAGGTTTGGTAAAAGCTCCAAGCATTTAAACCCAAGCTTAATTCATGCCCAATAATATATTTCCCATCCAAGACCAAGAC[G/A]AGAGAGACCCTATTGGCTTATTGCACGGAGTAGATGAAAGTGGGCGAGTGATGATGAGAAACAGTCGTACTCCCAAATCCGATATCCTTTTTGTGAAGAA	I
Chr01_16949923	TAGTTTTGCTCCCAAGCTGGATGAGTTCCTTTCTGGATGTCCAATATGTCGGCCAGCTGATACTTTGGAGTTCATTTATTCATCAAAAAACCTATGGAAT[G/A]ACAAATGATTAGGAATCCAGGTTCCATCGTTGCCTATGACTTCCTTATTCAGTTGCTCAGAAATTTAGCTTTGCATATTGAGGTCTCTCCCTCTATTAGA	I
Chr01_17036035	TGTTCACAAGACTCGAAACCCATCCCTTAAACCCTTTGGCATGAATCCCCACCCATTGACTCTTATGAAACTCGCAATTATATAGTGGTTGGTGATTCAA[C/A]TATGTTTGCCATGTTCAAGTTCCCTATTACCACAAGCGATCCTAACATCATTGATCAGTGATTCTTGAACCTCCAGCCCAGCTTCTTTCATTCCATACAG	I
Chr01_17036536	CTCAGTAAAATCATCAAACACCTTATGGAATTGATTTTCCCTGCAACTATTAACCATTTTCGCTGTCCATGTCACAGTGTTACGCCGTGAGGATTGATTA[A/C]AGACAACGTTGGCATCATCTAGGCACTTGAAGTTTCCATAGAAGTTGATTAAGGAGCCGGATAAAGACAAATCATCGATGACACCCAACTTGAGTAACTG	I
Chr01_17050391	ACGTTACTGCTAAATCCCCCATGCTTTTCCCTCGCAAAAAGTTCGCCGCCGCCGTGGTTTCCAACAAAATTTACGTTGCCGGTGGCGGTGGTTCCAGAGC[T/C]GCCTCCGCTGTCGAGGAATACGACCCTGAAACCGATACATGGCGCGTGGTGGGTTACTCGCAAAGGATGCGTTATGGGTGCATAGGGGCAGCGGTGGACG	I
Chr01_17050659	AGCTCACGTGTACGCCAGTTCAATGGATTTGTACGATGTGGAAGCGCGTGTGTGGTTGCGGAGCAGGGCCGTCCCAGGTGGCGGCTGTGTTGTGGCGGCG[T/G]GCGCAGTAGCCGGATACGTGTATGTTCTAACAAGTCACGTGGTGGAACTTTCTTTTTGGCGGTTCGACGCGAGGAGAAAATGCGGCGGCGGCGGCGATGA	I
Chr01_17200529	GACCTAGCACGGTACAAAGGATTATATGGAGATGGAGACTCTAAATCACGTGAGTTTGTTGCAGCTTCAAGTTACTATTTGCATGCTGCATCAATTTGGC[C/A]ATCAAGTGGGAATCCACATCATCAGGTTCCCCCCCCCCCCTCCTCTCTCCCTGTTAATAGAGTATCCTTATTCTTATGCCCAGTAATCTCTTTTGCTCTT	I
Chr01_17203180	ATGTCTCGGGTTAATGGCTTGAATGGTTTGACGATGTTGGAGGATGGGCATTTGAAAAAACTGGATATGCAAGAGAATGTGGGCCTTTGTGCTGCTACTC[G/A]TTCTATTGCTATCCAACAACCCATCAGTTCTGGTGGTATGTACTACTGTCAAACAAAAGTGCCAGAAACAGTGATGCCATCCAGAATTGATGCCGTTGTG	I
Chr01_17209985	ATGACAAACAGAACAGCAAGCCATCAAATCTGCCTGCCCTTCAAACTAGCCGTATAAATGGAGATCACGGGCTTAGAAATTGTCAAGTCACTCTCGCTCT[C/T]CTATCCTATCCCATGCAAAAAGAGAAATACTAATGTTCAAACCTGCTAACACCGCCATCTTCTTCTTCTTTGTTCTCTTCAACAGCTTCAGCTGCCATGG	I
Chr01_17210093	ATCCCATGCAAAAAGAGAAATACTAATGTTCAAACCTGCTAACACCGCCATCTTCTTCTTCTTTGTTCTCTTCAACAGCTTCAGCTGCCATGGCGGTCCA[A/G]TCAAAACTATTGTGGTCCTAGTGATGGAGAATCGCTCGTTCGATCACATGCTAGGATGGATGAAGAAAATCAACCCTCAAATCAACGGTGTTGATGGAAC	I
Chr01_17210385	TCTTTCCAAGCCATAAGGGAGCAGATTTTCGGCTCTAATGACACCTCCGCCAATCCTCCCCCCATGAATGGCTTCGCCCAACAAGCTTACTCCATGGACC[C/T]ATCTACCACTATGTCTCAGAATGTCATGAATGGATTTGACCCTGAAATGGTCGCCGTTTACAAGTCTCTCGTCTCAGAATTTGCTGTCTTTGATCGGTAA	I
Chr01_17367502	AACAAAAAAACAGATATGTATTAGGATGAAGTAACGAAACGAGCCTTTTCTTCTGTTGTCTTTCTATATTTCTTATATATATGTATGTTTCTTCTTCAGT[A/C]GTTGTTTGTTGCCGACCTTTCTCTTCCAGTCCACATCTTTTCCTTCATCAGCTACATGTTCTTTGTTTATTTTTAATTTGGTTTGTTCCTTTTATTTACT	I
Chr01_17526324	GAATCTTCTCCACCATGAACGAATCCGGTTCCCCATTTGGTGGGGTTTGTAGGGTTTGTAAATTTCTAAGAAATTTGCGGGTAGGTGAAGTCTGGAGAGG[G/A]AGATTTCGAAAGAGTAGCCGTGACATGAGTGATTTTGCGTAGGTTTCAAACCTTTTGCATCAATTTTGCAAGCTGTTCAATCTGGCACTGCATAATCGAA	I
Chr01_17537164	AGAAGCATTGAGTATAGTATCTGCAGTGACTCCAGTACCCGGAGGAGTTGGACCAATGACAATTGCCATGCTTCTGTGCAACACTCTTGATTCTGCCAAA[C/T]GGCTGTATGGCTTTACGTGACCAGCAGGTCTCATTATGAATGGCTCGCAATTTATTTAATATCTACAAAGCTTTAGCTCGGTTGTATTTTACGGTTTCTT	I
Chr01_17588271	TTTCCAAAGGTTTTTGGTTCTTTTACAGAGGAAAGATTTCCTTCAGATGAAATGAAAGCAAAATTGGCTGTTCAATTAGGGTTGACACAAAAGCAGATAT[C/T]TAGTTGGTTTTGTCACAGAAGGTTAAAAGACAAAAGGAGAGATGACTACTACGCTAATGGGCAACATGATTATTCTAGTGGTGTTATCCAGGATCATGTT	I
Chr01_17588507	GCAGGGAGATTACAGATATATTGATCTGAGGGAGGTAGAAAGTCGAATAATTCATGGCCAAGGGTTTCCAGCTGCTGACCTCACATACGAGCATAGAAGT[C/T]ATCAATATCCATATGGTGTTCAGATGGAGGATCCATCTTCTGAAAGTAGTCTGTCTTTGCACGATCAGCTTTTCTTGAAAAGTGGGAATCCTTATGACAT	I
Chr01_17590927	AGAGCGCACTCTTGCTAATATGCTTCCCTTGTAGTCTTGAAGCTTAACTTTGATTATCATCAACCTTGAAATATTTGAACTCATTTATATCTTCTATTGA[T/G]TGCATGGCAGAGCCAATCAATATTAGCGATTCCCGACAGCCCCATTGTTTAGATATCTCTGGAGTGATGAAGCAGTCGAAGCCTAAGATTGTAAGTGGAT	I
Chr01_17606478	TTCTGTTGGTAAGTCGAGTTTGAGTTTTTACTTTCCAAGTTGCATATTCGTAAATTAATGACAAATATTCTTGAATTTTGCGTTGGTAGAATCTATTCAC[A/T]GCTGGCACCGACACATCCTCAAGCATAATCGAATGGGCTTTAGCTGAAATCCTGAAGAACCCAAAAATACTGAACAAAGCTCACGAGGAGATGGATAAGG	I
Chr01_17672247	AAGGATTCATGGCTCCTCTCTACGACCATAAAACTTCTTTTTTTGTGTGTATTTCCACCATTGTTGATGTGATGTTCAAATGAGGCTCTTGAATTATCTT[G/C]ACATAAACATACAATTCAACCCACTGCTGCAGTGCAACTATTTCCAGCCCTAGGGTGTAAGTATGAGCATAAAATACTTGGGATCTATTATAAATAACAA	I
Chr01_17726009	GGCACACAATTCAAAGTTCTGAAAGTCAAGGGATGAAGAAAAAGAAAAGAAAACATTAACCAATATAAGATATTACCTTACAATAATGCTTAATGCACCA[A/G]GAGGAGTAACAAGAATTGCTGGAGCAAATGCATAAGCGACAAAGTTTGCAACCTCTCCAACAATCACTACATCAAAATATTATACACAAAAAAAGGGTAT	I
Chr01_17807259	CGGATTAAGCAAGTTTCTGGTCGGGGTCAGATCGAGTAAAAATTCACCCCGTCCCGTCTCCATCTCTACTCATCTTGAGTCCATCTACCCATTCGGCTCT[C/G]TGTCCTAGAATGGGTGAATCGAGCTTCCTCGACACAACCCGCTCTCATTCTTTTTCACATTCGTTGATACCATGCAACAGCAATGGTGCGGTGAACTTGA	I
Chr01_17858016	CCCAAACTGCCTCATTAGTTGTAGAAGAGTTATTGCATAAGCCATCAGAAAAGACTAATGATGATTCCCTCAAATCGCTGGAGGAGATAATTGGAATTCA[G/T]ATGAAGGTTATTTTGAAGAAATCTAACAGGCTTCATTGGCCGGATATTCATAATCTATACGTAGATGCTCGCAAAGAAAATTGTGGATGGTGCTTCTCCT	I
Chr01_17865083	AATTGTTAGATGATGGGGCAAAAACAACTTAGGGTAGATTTACAGTCTAACAGTTAATTGGTGTAACAAGACCTGGATTAAGTGGTAGGGCCTTGGATTT[G/T]TTTGTAGGACGAGAGTTACATGTAAATTTTCTGATGTAGAAATCATGGAATACTTTTAAACGGCGCATAGGAATGATTCATTTCCAAACAGAGAAGTTTA	I
Chr01_17869041	CTGATATAAAAATGCTGAAAACTAATTACCTCCACAAATTTCACATGCAATATAGTTTGAATTAGATGCATATCCTGATTCACGACAAAGAAAACATCTG[G/A]GTGGATCAGGGGAGACAATCTTATGCTCGGAAGAATCAAAAACCATTTTTCTTTGAAATTGCATCACCCGCTCATCATTTGGCTTACTAGACAACCGAAG	I
Chr01_17869444	GAACGCAGTGACATTCGAACTGCCAGTGATTTTTCATTGGCCCTAATACATTTTTGTGGCAGTTTCCTTGCACTTTTTGTGATTGTCCTCTGCCCCTTTG[T/C]GTCACCCTTCCATTTCATGATATTTCCCCCTTTTTTAACATTGACATTCGACTTGCCACCTAAGCAGCGATGACATGTATACGCGCACTTAGCAATGATA	I
Chr01_17870496	GAGCACTCAAAAAGTAATAGAATGATTGTTTCTACCTGATGAGGACATCTTTGTTACAGTGCCCACACTGATAATACTCAGTCCTTTCAGCTTTAGAGAA[G/T]AGATAGGAGAACCCCTTTTTCTTTGATGACTCCTTTGCCATCCTACTGATCTCAGAAGTTTTATCAGAAACCATCTTATTAGAATTCCGGGCAATTCTCC	I
Chr01_18216878	TTACTCGATCCCGCTGTGAAGGGAACACTGAATGTTTTGAGCTCATGCGCTAAGACCCCTTCCGTTAAACGAGTGGTATTGACATCTTCTATAGCTGCAG[T/C]CGCATATAACGGAAAACCTCGAACTCCCGATGTTGTGGTTGACGAGAATTGGTTTAGCGATCCTGATTACTGTAAGGGCTTAAAGGTGCGTATGTCTTCA	I
Chr01_18222366	CTCCCCGTCCACCCACACATCATAGTAAAAACCTGACTGCGGGGTTAACAGAGCAGCTATGTTATCAGCAGTTTCCTGGGCAAACAGGTACTCTTTTGTC[A/T]TCAGGGGAGCAGCAGGAGCAAGCACATTTCTATTGAGATCCCCGCAGGCACCGAGAGTTGAACCCATGTTCTTAATAATCGTGCTCATTACCGTCTTGAG	I
Chr01_18319837	TCAGAAAGAATTTCAACTTGGAATGTGGAGCCTTTATCCCCGTTGAACTCCCTATTATCTGCTTCTACTAACCTTGAGAAGCTGCAGCAATCACTTCACA[A/T]CTTAAGCACACAGGAACTTGGATATAAGCTCTCTAACGATCTCGAATCAAAAGGTGTCACCGGTTCCCTTTTAAATTCTTGGCCAAAAAGGGAGACGCCC	I
Chr01_18322535	GAACATATCCTATTTCCTTAATTGACTGCAACAAGGAATTCAAATTTGCATAGATTTTGTCTGCCATTGGGTGTGATCTATCTCCAGCAGCAAAAGAGTG[A/G]ATCTGGCTTCTAACAACAATCCAACTGATTCCAGGAGGCTTTCTTAAGCCCTTAGCTCTGAGATGTCTTCTCATTTCGCTGACCTCTGGCCAAAGACCTG	I
Chr01_18463003	CTGGATACCATCTTAAAAGTAGAATGAATCATTTTTAATAATATTTTTTTCTCTCATAAAAAACCAGTGTGCTGTGTTTACCACCAATATTTATAGAACA[G/C]TGAAACAGATTAACTAAGAAATTTAAAAAGAATAATTATTCTTAAGATTTAAAAGCCAAAAGAAAGAATACAGTTGTGCTATCTCTCAATCGAATGAAGT	I
Chr01_18463142	TTCTTAAGATTTAAAAGCCAAAAGAAAGAATACAGTTGTGCTATCTCTCAATCGAATGAAGTTACGTAGAAGATAAAATCTCAACAGCTTCCAACTGTGC[A/G]AACTATTAAGGTGCTGCTGCAACATTCTCAACTTTCGGAACGTACCCTAAAAGCTTACAAGCGTACTCGAGTAAGACAGGAACGTAAGGTTGATCGGGAA	I
Chr01_18463470	CGACATGAGGCATCCCCCAAGACTTTGGGTTTCCTCTACTGATCCCAAGGAAACTGCAGCAATGGAGGTGACGACTAAGCAGAAAATGATGAGGGTTTTT[G/T]ATGTTGTTGCTTCCATGGAATTTGGTCAAATGAAAACCTAGACCGAAATTTACCATTGGCTCTGAGTGGGAATTTATAGAGAAACTTTTCCGATTAATGT	I
Chr01_18489924	GATGCATGTGACCACATGAGGTGCTGATGATCAGCCATGTATAAGAGACGGGGAAAGAAGAGATTCAAGCTTGTGGCAAAAAGGAGGTTCTCAGCCATAA[G/A]GGCCGACCTACCATGGCACTTCCATGAACAGAGAGGTAGGTCGCATTTAACCTAGCAATAACAATTAGAGTTGAATTAGTTTTCCAAGAAACAATTAACC	I
Chr01_18490136	ATAGAGCCAGAGAAGAGAAACTCTACTTATCAACATCAGGTGTGGCCAATGGATCGTATGACTCCTCCCTTTGTTCTACACCTGGGACAGCAGCTGTCAT[A/G]GCTGCCATTTCTTGAGAACCTTCAATCTGCAAATCAAAATCATAAATCTCGTAGTAAATATTAAGCAGATTTAGGTTTCATTCAAATTTTTGCAACTATC	I
Chr01_18541377	ACTGCGGAGGAGCGGCGGCGAGCATCGTGGGGGTTGTCGTGAGGGTGGAGAGAGAGAGTGAGGAGGCGAGTAAAGGAAGGGAGACGGCGTGGTATGAGAA[G/T]GTGAGGTGGGGGTGAAGGACTAAAATTAGAGGTGATGATGTGAACGTGGGGTTTCATTTTTTCTGATTTGGAGGAGGAGAGAGTGTCGATTAGTCGTAGT	I
Chr01_18576308	GAGGTGATAGTGATTTAGATGGTGGTGGGGGTGAATGCTTAAGAGGTGGTGGGGGAGATGTATACTTGTAATTAGAATCGGTGGCTACCACGGTTGTGAT[G/A]GCAAGGCAAAGTGCCAAGGCATAAAGCAGCCTTGGCTGTTCCATTGTATGTATTTCAACTCTATTGAGGCAAAGAGAGGTTGAGACCACTACTTTGTAGC	I
Chr01_18658783	ACTGTTGAGGTGAAACATGACAACCTTTACTAATCATAATCTTGGATACCGTTTTCCACTTTTCCTTCTTTTGCAGAATCCTGGATTTTCGCTTAAGCCC[C/A]TCCACACCTTCTTCATCTCCCACACAAGAAACCACAGCTATTAGAAGCCTAACCACATTGTCCTTCCATTTCATTCTCTTCCATGGCCATCCATTCTTGC	I
Chr01_18967466	CTGGAACATAAAAACCGGCTCAACAGGTTCAGATGCGGACTGGATTTCTCCAGTTCCTGCTGCTTATAACAATCATCTTGTTACTTTTTCCCAAGAGTCT[G/A]GTGAATCAACTTTTGTCTTAACAAACATGAACCAAACTATCCGAATGGAGAAGTTCCCTAAAGCTGGAACTGATGCTGCTATTCGTGCCACATTCAGGCT	I
Chr01_19019364	ACATCCATCACGACAAGCTCCTCAGTTGCTATCTTCTTCTTTTCGTCAAACTTGGTTTTAGCCAAATAATGATATGTTTCTATCTTGGCTGTTTTGGGTT[C/T]CTCCTTGGATTTCATTTGGTATTCTAGATAGCTAACATTCATCTCATTCTCTTTGGATTCAGGTGACAGGACCCCCATCATCTCTGCTGGCCAAATTACC	I
Chr01_19019702	TGATGATTCCTTTGTTGAATACTCTCCATCGTCATCATCATCTTCTTCTTCTTCTTCTTCTTCATCAATTCGGTTATCTTCCACCGAAAATGACGATCTT[A/G]GTGGTGAATATTCTTCTTCATCTTCGTTTTCTTCTGCTGGATGTAATGATTCCATCAATGGATATTCTTCGTTTTCTTCTGCTGGATATAATGATTCCAT	I
Chr01_19085561	AATAGATGTATTTTTCATTCCTAACTTTCAAATAAGCAACACTACTTTTTCCTTTTATCTCTCTTCAATCTCTTGGGAAAACGTTCTTGGGGCTCTAGGA[G/A]GACTTCAGAAAGCATCTCTGACCAAAGCTTTTCAAAATGTTTGTGGAAACTTTCTTGAAACCAGTCTAGAATTACTGAATGTAATGCTCTTGAATTGTCC	I
Chr01_19085670	AAAGCATCTCTGACCAAAGCTTTTCAAAATGTTTGTGGAAACTTTCTTGAAACCAGTCTAGAATTACTGAATGTAATGCTCTTGAATTGTCCTCCCATAT[C/A]TTTCTTAACTGACCACAACTGTCAATCCTCCAGGTCTTGAACTTATGTAAAAGATTTCCGACTCGACTTTGACCATATGATTCCGGCTTTAAAATAATAT	I
Chr01_19086904	CTGGATAACAGTAAGGAGCATCCTTGAGTGGCGAGGACTCATTGGATAATGAGCCATGGCTTTCCCCAGAGATGTCAACCTTCCACTGCCATCGAGTGCT[T/G]CAAGAGCTTTCAGACAACGCTCTGCTTCAACCAACGCAGTGGGTCCTGGAGAAGTCGGGAATGGGAAATTTGCAACCTGAAAAAAGTACAGAAAACGTGA	I
Chr01_19089162	TAAACTTGATAGAGCATCTGTCTCCAATCTTCTTGTCATGCCTAACTTGAAACCCAACTTCTTTACCTAGATGAAGGCCAAGCTCAAAGGCAACTCGCTT[A/G]GCAGTAGCAAGGACAGCAACACGGCGGGGTTGAGTAACACCAATGACACCACTTCTAATAGTAGACTGGTTTGAACCAAATCCGGCTTCATAAAGAAACT	I
Chr01_19106365	CACATTTTGCAGTACCGTTACATAAAGAACTTAAATGAAAGGCAACACCTTTAACATACATAAAAAAAGATTCAAGAGCATTAGTATGTACCAAAACTCG[A/G]TGCCATCTCTTTTATTTTGCCTTCAACTTTACTTCAATCAGTCTCCTTACAAATGAGGGAGGTTTTCCCCTTATTAGTCAATCCACGACTATTCTTTTTT	I
Chr01_19106534	CCTTATTAGTCAATCCACGACTATTCTTTTTTTCACTACATAAACTGCATAAACAATTCCAAGCAAATGGGAAACCTCAATAATATTGTTTTCCATAATC[G/A]GAATATGAAGAAAATCGTGGTCGGATTCTATTTTGTAATCCGACCGAGAAAAATGGTCTTAAAATTAATTAAAATCTAAGCAATTGCTGCTTAAGTCTCC	I
Chr01_19113842	ATTATCATGTGGAAAGCATCATGTACCTCAATGTTGCCCACATTCGCCACAGGTTCTCTTGCCCCCAAAACATCTCCAACTTGCTGATTAGGATTGAAGG[G/A]CGATAGATCACTAGCTTTTGTTCGGTATTTTTCAGAGCTACTAGATACAGAGTGCTGGCTTTGGTCCATCTCTCCCTCTTTCCTAGCCAAAGCTGCCTTC	I
Chr01_19196310	TTCTCTGCCACCGTTTTCGTTCGATGCCTTCACTATCTCGAGCTTTCATTTACAAAACCCAGCCCCCATTATTAATCATTACAAATAATTTAAACAACCA[A/C]GTATGTTTGTATGTATAAATAACGCATGTACATATATTACTTTATTTGGAATATTAAAAAAGAAAAATAAACAAAAAAAAATTCCACTTTAGCTACACAA	I
Chr01_19297135	TATGTTTCCAGACACTGAATCCTAATTTGTCAGAATCAAAGTGCGTCGTTCTCAAGCCGTCGACGGATGCCATCAAAATTGCTCTTCACGTCGCACGTGT[T/A]GATCCCCCACGCACCGTAATATCCCTTTTTTTCTTTTTCAATTTCACCTTCTTTTTTTTTATTACAAATTAAATTATCTAGATGCTCTCTTTTTTTGGTG	I
Chr01_19567910	ATCCTTGCCCTCTGTTGAAGTTGAGTCAATGACCTAATACAAGTGCCCTCCTCGCATGTCTTTAAGCGTGTAAGGCTGATCAGTTCCCGAATAAAAACTA[C/T]CATTTCGTCAAGACTACTTTGCATTGGCAACTTGTCTTCAGATCCCTTGCTTCGGTGTTTCCCGTATACAGCCTCAAATTCTCTAGACTTACTGGCAGCT	I
Chr01_19575486	AATCTTCATCACTGGAATCATCATCGTCGCTCTTTTCGTTCGCACTATCCGCCACGTCATCATCCTCATCGTCAATCACCACTTTCTTAAAACCCAAAGA[A/C]CCCCCTCGCCGCAACCGCTTAAACCTTCCCGTGGTTTCTTCAACCCACTCAATCTTCTCCTTCCCCAAATCCAACTCCTCTTCCTCAGAATCATCATACT	I
Chr01_19588175	TCAAATTAGATGTGATATTTTTTCTCTCTCTTATAACTCACCAAGGATATGCAGGACCTATCAATGAACCAATATTTAGAACAGAATTGCAAGCACCCCT[T/C]TTCCCCTTTGTAACTCCATTCATTCCTTTTTATCAATGTTCAGTAATATGCCTAAAATTGGTTTGTTTTACAAAATTGGACCCATGAGTTGTAAGAGATG	I
Chr01_19589826	AGCAAACTCCTTTAGAATTTGAGGAACGGAAGTAGTTAAAAAGAACCTGATCTCTGACTACTGAACGCTCTAATTTACCAAAAGCAGACAGGAGCCTATC[C/T]CTGATTTCAGAACCAATATGTGGGTGCTCCCACGTAAAGTTAGGGTCATGCAGTTCCCAAGCACTGTGTCGATACTTACAGCCATCTTTGTAAATAACTT	I
Chr01_19591094	GATTTTGTTCTGCAGGCAAAGTGTTTCTGGGCCTCACGTCACGTTCATTGCATGTTGGACCATTAACTACAGTGAGGGACTTCTGTTTGGAAGGACTTCC[A/C]AGGTCCCCTGAAATTGCTTTTGTCCTTATTCTTAATTTCACTAATTTGAGTGGGGTAATCTCGTTTGATTCATGAGATTGTTTAACCTGATTTGTTTGCA	I
Chr01_19592153	CATCTCCATCTGTAGATGTCCCAGTGATTCTAGACATCATGCTTCGAGCATTACGTGCAGCAGTTCTCTGAGGTCTCAATGTCTTTCCCTTGGAAGACTT[T/C]CTCTTTGAAGCTTTTCTGCCACTTTTTGATTTTTTAGTTCTACTGGTTTTGGGTATAGTTCCATCACGCTCATCCAAATATCTCTTTTTGACTCGCCTCC	I
Chr01_19599634	CTATTTTTGACCAACAAATATCAACTACAGACAAAGCATAAAGCAAATTACTATGGAAGTACCACATACAATTCAAAAGTGAAAAGGAACCAGATCCCAA[T/C]AGCGTAGGGACATCAGCAGCATTTGGAGGATGGGCATCTCCTACAGATTTGCTGCACAGAGTACAGATTAGTTGCTTCAGAAGCTTTACCAAGTGATCCT	I
Chr01_19618138	AGCACGCGCTTGCCATTCTTTATCTATGAAACCAAAACTGAAGTAGCAGTTGACTTTAGAGGCGTGAGGAATGGGAGGAGGGTTTGTCAGGCGCGGTGGG[G/A]TTGGGAGGCCGATAAGGGTAGTGTGGATGCCTGTAGAGGAGTAGCGGTGAAGTGGAACAACAAACTTAAACAGCGACTTCCTTCGAATATCTTTTCCCCA	I
Chr01_19621119	TCACCACCTGGAGACTGTTCTTCCTTGCAGAGGACCCAGTCCCCGGCAATCCATTAACTGTCGAGTTTGCATGAATTGTGCGAGTAACTCCACCAACCTT[G/A]AGCTTGACCTTTTTAACCTTGCTTTCATTATTATCAATAACAGCTTCTTGTGTTGAACTCTGAATCTCCGCATCTCTTGACTCCAATTCCGACCACTCTT	I
Chr01_19621370	GAACGCTTACTATTTGACCCGCTTCGCCCGGGCTCATTGTCGTAAAATACATTGAACCCTCCATCTTGTTTCTTTCTTTTATGGGATTTGTCACCTTCAA[A/G]ACCAATGTCAGGAGAAATCCTAGAAACATGTTGATTAAGATTAAATTCTTTCCGCTTTGAACTAGCATCGACACCGGCATTCTCATCACTGGAGACTTTG	I
Chr01_19625799	ACATATGTACAAAATTTCATCGAGCACTGCATGCTTGGGGAAAACTTAAAAAGTGGCACAATTAGGAAGAATTTACCCATTCTCCATCCCATGCAAATTA[C/T]ATTTCTAAAAATCCTATTTCCAATTTTATCATTTCCTACTAAGTAAATTTCACATTGTTGTATTCAGTTCCAAGCTTCGGTACGAAGGATTGATTCCGCT	I
Chr01_19626082	AAAAGCACTTAGACCAGAGCAAGGACCAGAAGAGAACATTGAAGACATCTCATCAGACTCAAAGGTAGTTGAAGATTGCCTCTGGTTGGGCCGGTTATTG[G/T]AAACAGTCAACATGGAATCCTGATATTCTGCAATATGCTGCACCATTTTTAACGACTGTACTACTTCACCCATTGTGGGCCTTTGACTCGCCTCAGGAGC	I
Chr01_19626545	CAAGGTTTTCCTGTCCTGATGGTTGTGACATATCTACAGGTTTCCTTCCTGTGAGTAACTCAAGCAGTACAACTCCATAGCTGTAAACATCACTTTTTAC[G/A]AGTAGATGTCCAGTCATTGCATATTCAGGAGCTACATACCTAAAAACCAATCCCACTCTACCTTAGTGTCAATTTAAACAAGAGAAAGCAAGATTTACAA	I
Chr01_19627196	CTATAGTAACCTACAAGTTTCACAAGATTACGATGATGCAACCTGCTAAGCATTTCAACTTCAACCAAAAACTCTTTATCTCCTTGTGGTCCTCCATTGG[T/C]AAGCCTTTTAATTGCTACAGAAGTACCATCACTTAAAACACCCTTGAAAACCCTGCCGAACCCCCCTTCCCCCAGTATGCTCGCGGAAGCAAAGTTGTTT	I
Chr01_19647985	GGATCCCAATAGTACCAACAAGGTTAGCAGGCTGAGTCGAAGCATGGTCGTTGAGCAGGAAATTTCGTTAAGGGAGCAAGTGTCTGAGTTGTTGTTGCTT[G/T]GTTTACAAGCTCGCTTCGGTCCACATTCATTAGCCGACTTACGAATCAAATTCGCACTTCACCTTTTATTGTAACAAAATTATAAAGAAAGTTGTTCCGT	I
Chr01_19655325	AAATTTCCTTTTTAATTCTGTCAAATGATCACTTAAACTGCAATAGCAAGAACATGTAGCAACAGGTCTACAGTTCTATTTAGAATTGTAAATGTCGTCA[A/G]CATAAGTTAAAAAAACACAAACAAGAGTCAGTATTTTCACTACCAGGGTTGTCATTAAACCACTCTAAGCTAAGGAAAAATAGAGATATTTTACAAACTA	I
Chr01_19655707	TTTGAAGATTCCTTGCGGTTCCGTGAAACTCACTGCAATCCCAAAATTAATCAGAAAGGGGAGAGAGAGAGAGAGAGAAGCCTAAGGGAATATGTGCCTG[A/G]TCTACATGAGTTTCTTGCTATAATCAAAATCAGAAATAGCAAATTGTTTATAGCATGAAAGGCTAGACAAACTGGACAACCCCTAATCATGCAGATTCAA	I
Chr01_19657636	CCAATGAGAAACACCCTGTGGTTGTGGATTTGTAGAAATGTGCTGCCCGGGATATGATGCATTGGGCGGTATATGTCCTGCCATAGAATCACCAAGATTT[G/T]GCATAGATCTGGAACAAGCAAACAACAAATAGAAAGTCCATCAAATTTATTGAACATGAATAAAATGCTAAAAAGCAAAAAAAGAAAAAATTAAGGGGAA	I
Chr01_19693281	AAATTTTTTACCTTATCTCAGAAAGATATAGGCTTGTCAAAGAAACCATTTAGCACCAAAAGCACACACGATAGTCAAACAAGATAAACATCTTACCTCC[C/T]GATGCTTATAATTCTCTTCATCTTCTTCCTTATCACGAATTCTTCCAAGTTCCATTGCCTCTCTCTTAAATTCCAACTCCAACTCATCTAACGTTTGAGG	I
Chr01_19693521	AGATCCCCGTCTCTCAGTATCCCATCCCTCAGTTCTATAAGCTCCCATGTTTCGATTATGACCATCGTAGGAATTAAATGAGTTGCCACCATAAGGCAAA[C/T]GGCCTGGGGATTTAGAGTGGCTCGAGCGACTTCTAGCTCCATCATTACCATAAGCTTCATGAAATGAAGAGTATGGTAAGCACTTGATTCAAATGTGCAA	I
Chr01_19710485	CACAGGGAGGATTTCCGAGTGGATCATAGCCCATGTCTGAAACCTCCTCTAAGCGCAAGTCGTTGTACACAGCTGGAGACCCGACAGCACCAACAAAGCA[C/T]ATCTCATCCGGAAAACCAATAGTGCAAGCTCCACATGTTTCAGTCAATCCTATAAGAATCACAATACAAATTGTTCAATGTGCAGATTAGCTGTATAAGA	I
Chr01_19896097	GGACATGAAGTCCCCAAAGGGTTTGCCATCACCTCTCATTGCAGAGCCCGAGTTCCGACGGATGGTTCTTACAGAGGATGATGAGTTCCTCATCATCGGG[T/G]GTGATGGGATTTGGGATGTTATGTCAAGTGAGCATGCAGTAAGCCTAGTTTGCAGAGGGTTGCGACGGCATGACGATCCTGAGCAATGTGCTAAAGACCT	I
Chr01_19924766	AACCGACGTCCTGTCTACCTTTCCTCTCATCCACTCACTTCACTCTTAGGTAGTCGCCGCTTATTTAAAGCTGTAAATTTAGACACACTGACTCCTACCA[T/C]GCCTAGTTCAATGGATCCTAAGGGCATCGTCGTCTTCACATCCGTTGGAAGGTCACAGTACGGCTTCGACATCTTCACCGTCAATCTTAATCAAACTCCC	I
Chr01_19924985	GAACACCGCCTCACTGACGGTATTTCCATCAACTACAACGCTCAATTTGTAAACGAAGATCAGTCCATCGTTTTTATCTCTGAACGGTCGGGTTGCCCCC[G/A]GATTTACCTCACCCGCCGAGGCCTATCCAAGCCCGAGCAGCTACCATCTGTTCCCGACAGCCTCTTCCACGATCGACCCATCATCAAAAGCCACCATCTT	I
Chr01_19925331	GAACATTTGTAGCCATTGCATCGTATGGTTCTCGTCCCTGGGAAGGTGATTTTCACGAGCTGAAAACGGATATCGTTGTTTTCCCAACGTCCGATCCGAA[T/A]AATCGTTTGGTTGTTTGCGAGAGAGGCGGTTGGCCCACTTGGTCTGGTGACTCAACCATTTTCTTTCACCGCCAAGCTGACGATGGCTGGTGGAGCATTT	I
Chr01_19925844	GGGTTCCACATCTGGAGCCAGTTGCGTCTCCCATCGAAGATCTAGGCATGCTGCGAATCAACGGGTCATTTCCTTCTTTCAGTCCCGACGGAAGTCTCCT[A/G]GCGTTGAACCCCGCTTTGGATGAAAATGGAGGCATTAAAGTTGTAAAATCGGACGGCTCAGAACGATGGACCTTGATCAAGGGCCGTGTGGCATTTTGCA	I
Chr01_20218433	ATATTTGCATGTGATGCTGTTAATATTGCAACATTGTCATTCCTTTAATGCAGGGAGAAAAGGTGTTAAGGGAGCCCAGCCTGGCCCTGTTCTGACATGG[G/C]CCCAGAGAGTAAAAATTGCTGTAGGAGCTGCAAGAGGGCTTGAATACTTGCACGAGAAGGCTGATCCTCACATCATTCATCGTGACATTAAGTCCAGCAA	I
Chr01_20233384	GATTCGATTTAACCAACATTGATCTTAGTGCCGAAGATATAAGTACAAATACATGAATACAACGTACAGTGCAGAATTTACATTATGAAATTAGCTCACT[A/T]TGATTACTTACTCGCATCTCTATTTAAACCGATCGAGGTCAAAAGGAATCATATATAACCTCTTTTTTCTTTTTGAAGATTATATAACCCCAATTCGCGT	I
Chr01_20236973	TTGGACAAAATTAATTCACACATAAATTACCCACCAACCTCCGCCTCCATTAACACATTTGACCACAGCCCAGTCATTCAAAACTAGCCTTTCTCTCAGT[T/C]TAACTTCTCCAAACTCATTTTTCTACAAGCTTTCTCAAGGACTTCATAAGGAGCATCAAGATTTTCCAGGTTTTCTTGGATTTGTTGGGTAAGAATGTCT	I
Chr01_20238425	TAAGCTAAAAATACATAAGCTCAAACTAAAACAGTGATGCAAAGTCATATTGTTAGCCAAGGGGACAGCAGAAAGAGGCAAGGACAGATACTCTCCTATC[T/C]TCTAAGTTTAGACAACAAGCTATTATGTCTCCACAAAATGTGCTACCTTTGGAGAACATTAAACAAGAGATTTCTTCCCATGTTAGACTATCTATTGAGT	I
Chr01_20253434	TGTAACTGTTTCCACCATGGAAGCTGGACGTTGCCCTAACTGCATTGCCGGTGATGCAGTAGATAACTTGGGAGGACCGAACATAGGGTTCCCTAAAAGC[T/G]GCGGATAACCGTGCAAAGGTAATGGGAATGAAGCAGCGGAAGGCGGGGGACGTAACAACTGAACGGCATTTGGGCCCTGAGTTAAGTCAAGGGTTATGGT	I
Chr01_20519059	TCCTGATCCTTCTCATCACAATCTTCAGAATCAACATTATTGCCCATTGCTTGGCCAGCAAAACTCCTTATCTCAATAAAATCTCCTCTGGATGGGAATA[G/A]AGGAGTGTAATCCTTTCTATTTTTAGGTGGATTTTTCATTAAAGCCTCCATATTTGCCTTCCACTTGAGAACATTGGGTACTAGATTGCCACCACGAATG	I
Chr01_20519297	GTTTATAAAATCCTACCAAGAGTGATGTTATAGTAACTAAATCAACAAGAAAACCTCTGTCTTCCATCTCTTCCACCAATTGTAGTGCCTCTTCAAGCTG[A/G]CCTTCTCTACAAAGTTGCAACACAACTATGCTGTAAGTGACACCATCCACAAATTGCCCCTTCTTCTTCAAATCACAAAACAGAGTGTAAGCAGCTTCAG	I
Chr01_20529129	ATTTGAAACCCTAAATTAACTTACTCGTGAGGTTGAGTTGTCTGCTCTCTGCCTCTTCATCGCTCTGCTATATTTGATTCTGTTTTGGATTCTACCGCTA[T/G]TTGAAACCCTAGGCGAAGCCATTAGAATGGGCGGAAAAAGAAAGACGAACGAAAACGAAGGGATGGAAGGAGAGGAGGATAGCAAACACAACATTAAAAA	I
Chr01_20552496	AACTTTTCGAAGTATTCATTACTAGTCTCAAACTTGAGAATTTATGTTAGTTTTTCTACGACAGGCTTGCTGACTGCCATTCACAAGGAGTACTTTAGGG[T/G]TTTAAATTATAGAGAGTTGCTCTTCAATGACTTCGGAGACCGTGTTGCTCAGTTGTTACATGTTCAATCGGTCATCCCTTTCTTGCAAAATAATGATGAT	I
Chr01_20554281	TAAAGAATGCGATTCTCTTCCCCCGCGAAGTGGAGAAGGGGATATGGCCCGAGAACTACCACCTTTCCGATCATGCCCGACTCACTGCACTGTTCTCACC[G/A]GTTAGGTTACGGTGTTCACAGAAAAGCCTATAGCGCCAGAGAGAAGATAGACTTTGGTAACACATTGTAAACAAAAGGAAAAAGAAATTGTAGTTTTGGG	I
Chr01_20595105	TAGTCATCATAATAAGTTGGGTAGCAAGATCATGGACAACGTCCTGGAAATTGGGTTCAGATTCCTCCCACCAGATGAAGAGATCATCAGTTTCTTTCTG[A/G]AGAAAAAGATGATGGGTGATCATAAAACCACCCGCTATATCAGAGAGGTCGACCTCCTGAAGCATGAGCCCTGGCAATTACCTGGTAATCTACTAATTTT	I
Chr01_20595451	AGAAAAAACGATCGTTCTACCAACGATGGGTATTGGAAATCAACGGGTGCGGATCGTCCCATCACTTGTGGAGATAGTCTGATTGGTACCAAGAAGACTT[T/C]GGTTTTCTATAAAGGCCGTACCCCTAATGGGCTCAGAACCGATTGGGTCATGCATGAGTTCCGCGCCACTGCCGACTCCCTTCCCCCTAATGCGGTAATC	I
Chr01_20625090	CCTCCAATCAATGTACAACCGGTGTTTCCCGGACTCCCCAACACCCCGTTGAAACGACACGATGTCACCCGCATCAAGCTTCTTCTCCTTGACGAAACGG[C/G]TCCACCCTTTGGTCATCACATAACTCTGGCTGCTATTCCAGTATGAGTACCGGAACCGCCAAGACTTGCCGTTCCGATCTTCAAAATTCAACAACAACCC	I
Chr01_20837069	GAGTTCATCGAGACGATAAAAGGTCATCCGAGTCGAGAGATAGGGGTTTAGATAGTGAAGAGAGGTGTAACAAGAGGGCTCGTGCGAATGGCTGCAAGAG[T/G]GATAGGCAGTATTCTAGTAGAGGTCAATATTATCCCCGGGATAGGGAGAGATGTTTTGCTAGGAAAAGGGTTCGAGATTGGGATGAAATTGATCGGAGAG	I
Chr01_20846568	TCGTACAGAACCACAGCTAAAAAGGGAAAGGAGTTCAAATCATATCCAAATGCTGTCGATAAATGTTTTATTTAGTATGTGGTGCATTTCCTCCCATGAT[G/A]GAAGATTGCCCTTTTTCAGCCTATCGCCTCAGGGTTTGCATAATGTACTCGGCATAAAGATCCCTGCAACAGATCAACACAAGAACCTCAGTAGAAGCAT	I
Chr01_20875834	ATTACAACAAATTCTTTGACATTGCTTTGATTAGCTAAATTTGATGGTGTTTTGCAGAACTATTATAGTTTGTATGGAGGTCAACAGTTCTCACCTTACT[A/G]CACTGCCGGAGCATCGATGACACCCGGAATGTTTCATAATTTTTATCCATTTTATGCTCAATATGCACAAAATAGCCAAGCTCATGGTTTTGGTGTCCAA	I
Chr01_21019202	GTTCGTATTTGTCCTATCTCGCCTATAACACATGACAATTCGGCGATACAACTCACCTTTTCAGCTTTTACTCTAAAAATAACAGGTAGCTAACAGGATT[C/T]TTCAATAACAAAGAAACTTGACACGCTGCTTTTGTTTACCTTCACTTCAAGCCACTATCATCAAATATTATGTTGTGAGGTTCAAGCTTTCAGATTGCAC	I
Chr01_21035397	CCTTCTCCAGTTTTCCAACTTGCTGACTCACCATCCCAACTCGACAACTTCAGGGTCACTGCTCCCTGCGCCAACTCCCCTCTTCCTCCCCACCTCGTCT[T/C]CCCAACGATTCTTGACCGAGTCTTCAATGGCTCCTCTCCTTACTCCAATTCCCCGCCACCCTATCTAAGCTCCTTCCTCAAGCAGAGAAGAATCAAAGGC	I
Chr01_21353735	AAGCTTACGATAGGGTTGAATGGAGTTTTATTGAAGAAATTATGGTAAAGATGGGATTTGACCTTAACTGGGTGAAGGCCATTATGAATTGTGTCTCTAC[C/T]GTTTCCTATTCAGTTATCATCAATGGGTTTAGAGGGGTTAAATTTTCATCAACCAGAGGTTTGAGACAAGGTGACCCACTAAGTCCGTTCCTTTTTCTTT	I
Chr01_21353870	GGGTTAAATTTTCATCAACCAGAGGTTTGAGACAAGGTGACCCACTAAGTCCGTTCCTTTTTCTTTTGTGCGGTGAGGGCTTATCGAGTCTATTAAGATC[G/C]GCAATGAAGAGAGGTATTATGAAAGGAGTCAGGGTTCGTAGGAGTGGACCACAGATATCCCATCTTTTATTTGCTGATGATTGCATATTATTTGGAGAGG	I
Chr01_21354846	AAATAGAACAAACAGAGGCGAATTACAGTTAGTCTTGGAACTAATTGATTTATCAAGTAGAAAATGGAGAGTGGATGTGATTAATAATACCTTTCAAGAG[G/A]AAGTTGCTAGGAAAATATTGCAGATTCCCCTAGCAGAGTTTGAGCATGAAGATTTTCAAGTGTGGAAAGGGGAACTCTCGGGTGAATTTTCGGTCCGTAG	I
Chr01_21367508	TTTCTGCGGATCGAAAACTTCAACGTGCAACGATCTGTTCGATCATTAAACACTTTGTTAAACGTTTTGATTCAAAACAAACGGTACGATTTGGTTCACC[T/A]AATGTTCAAAAGCAGCAAAACAAAATTTAACGTGATACCGAATGTTTTTACTGGCAATATCTTGATCAAAGCTCTTTGTCAGAAAAACGACGTCGAAGCC	I
Chr01_21615064	AACTTTGGGTTTCAGCATTCAAGTAATTTCAAAAATAAGGAAAATTGAAGGCAATGTTTTACACTACAAGCTCTCTTTCACCATAACACAACAGGACCTG[T/C]AACTTGTGGATATATATATGCATGCCAAACAAGATCCATAAACTATGTGGGGGGCTCACTTTGCTGCCAACCAGTAGAACCGCAAAATCCATCACCACAT	I
Chr01_21616947	GAGATGCATCCCTCTCACATGCCCGTCTGATAAGAATGGCCACAGACTCAAAAAGATAATGGTTAAAAATTGGATTTCTTGGATTTTTGCAAACTTCATT[G/A]AGTATAGAGGTTAAGCCAGCAATGCAAGGTCCAGCAATCTCACTGGAAATGTCTGCAACTGCTAGAACACGCAATATACACTTCATTATATATTGATTCT	I
Chr01_21649611	AAACAGACAGTAACTTCAACTTAAACACACTTTAACAACAGTGAATGAGAAGAAACTCGTGTCTTTACTTCAAATTTCAAAAAACCAACAAAAAAACATC[T/G]TGATAAACAATTGAAATGATTGTGAACCTCTAACTAAGTGGCATTCTGTAAAGTGCCATAAAGAATAGAGAATCGCATCAAAGGGAGGAGAAGAAAGAAT	I
Chr01_22024733	TCATAAAACAGACCACTACTCTCGACACCAATTATTAGTGCTGAAGATCACCAGTCCTCCTTGCACACCTGATGGAATCATCTATTATCATCTTCAAATC[A/G]CTTTTATATTCAAAGCCCTTTTCAATAAGCTTGGTAGACCCCCACTTGGCATCTCCTTTTGCTCCATCCAATTTCCTGAAATCCATTTTCCATTAATAAA	I
Chr01_22062304	TTAACGTGTATTGTGATAGTCAAAGTGCTATTCATTTAGCAAAGAATCAAGTCTATCATGCACGTACAAAGCATATCGACGTACGATTCCATTTTGTGCG[G/A]GAAATTATTGATGAGGGGAAAATTTGTCTTCAGAAGATTAAGACTGCAGATAATCCCGCAGATATGATGACAAAGGTGGTAACAACAATCAAGTTCGAGC	I
Chr01_22195316	TCAACTAAGAACCCCATAGAGGTAAGTAGGTGTGAACGAGTGGTGCAGTATTTCTAAGAAAAGGACAAACAACAAGTTACACTAACATGCCAATGTTTCA[A/G]ATCCCCCAATTATTAATAGCAATGAATATACAGATAAACACAGAGAAACATGGCTGATGCAATGCTTGAAGAGGGAGGGGGGGGGGGTTAGACGGGGTCA	I
Chr01_22746769	ACTATAGCCGTCCTCCAGGAGAGGTTAGACTTGACTTATTAAATTTCCTTCTATATAGCTTACCCTAAATTCTTGAAGTTGCTAAGATGGAACCGACTGA[C/G]AGGTGAATTTGGTGGAGTGGTTAAAAACCATGGTTGGAAACCGGAAATCTGAGGAAGTAGTTGACCCTAAGTTACCCGAGATGCCTGCTTCAAAAGCACT	I
Chr01_22966541	CCCATCCTATGAAAAAAAGATAAACTCACCGGTGGTGGAGAAGAGGAACAAAGCACCAGCAGAGGAACAAAGAACCAGCACCAGCAGAGGAACAAAGAAC[C/T]AGCACCAGCAGAAGAACAAATAATCAGAACCAGTAGAGGATCAATGAAGCAACAGAGGAACAAAGAAGCAACGATGAGAGAAGAGATGAGAACAAAGAAC	I
Chr01_23180071	GTGGAGTGCCACAATCCCATTCATCATTTTTGATCTACATAAGCCAAAGCCCATAGCACTGGCGACGTCTCCGGCATAAATGCAAGGAGGATGTATAGCT[G/A]ATATAGGATCTTGTGGAACAGGATTTGATTCCGCAAGCGGTTCGGTACGAACGAAGAAATTTCGAACAAAAGGATCGGAACTCACTGATAGGAAAGGAGA	I
Chr01_23182165	CTTATATACGTTAGGACCAAACTCAACTGATTCACCTCAAGCAATCACGGCTTCTTCAACGGGTGAAGAAGTAGAACTTTCTTTCGCCTGGTTACGATCC[G/A]ATCTGTCTATTCTATGAAATTTCGAGTTAGCGCGGAGTGGGAAAAGAAAGAGAGAACAAGCGTTATCGCACAACCCTCGAGGCGAATCTATCTATCTAAT	I
Chr01_23190227	CATCAGTCGGTTCGGACCTCCACTTAGTTCACCCAAGCTTCATCCTGGTCATGGATAGATCACCCAGGTTCGGGTCCATAAGCAGTGACAATTGCCCTAT[G/T]AAGACTCGCTTTCGCTACGGCTCCGGTGGGTTCCCTTAACCAAGCCACTGCCTATGAGTCGCCGGCTCATTCTTCAACAGGCACGCGGTCAGAGCCCTGG	I
Chr01_23191490	CTCAAAGGGTTGAAGGGAGATAGTGCATCAAGCTGTTCGCAAGGGCCAACTTGATCCTCTTCCCCAGGGATCCCAGATGGGGGAACCTAGGGGAGCCGCC[G/A]ACTCCAACTACCGTCCATGTACGATCCATACTAGATCTGACCAACCGCCCATCCTACCTCTTCTACGTTCTTGACAGCCCATCTTTGTCTCAGTAGAGTC	I
Chr01_23197080	GCTAAAATCTTTCCAAAAAGAGAAAGGCGCATCATTATTTTTGACTCAGATTGCTAGGGAATACTTCTTATGACTAAGAGAAAGCAGCTTTTCTCTTCTT[C/T]ATTGGCTACTCATTTGTCTCGTAGAAAGAATTTGAGGCCCACTCATTCCAGCCAGCAGGGGATAAGGTGGGGAAGGGGAGAGTCGAGGTTTTCATGGTCC	I
Chr01_23233363	GAGCAAGTTGGGTTGGGGTATAGAGCCGTAAGCGCGGTGGGGGGTGACAAAGGACGTGCTCGTACGGTTCATAGAAGGGTATGATCAACTCGTTGGTTGT[C/T]GGGAACTTAAACTCCTCTATATTCAAAATATGCCTTTCTAGGAGCATTACGATCTGCAGCTCAAATGGTCTCTTATGAAGTCTCTATTGGTCTTATTCTT	I
Chr01_23248714	ACCGCGCGAGCTGGATAGATGTGTGGGACAGAGGGCTCGTAGTACCAGGTAGCGTAGCTATGCAGTGGAAGGGAAGGAGCCTAAATCGACCCCCCTTCTT[T/C]CTTTTTTTTTTTCTTTGAAAAAAAGCAGTACAAAGAGATTAGACTATAGGATGAGACTAAGCAGCCACCGACCGTTCCGACGCGCCCCTGACCTATTTTG	I
Chr01_23266318	CGCTCGCTGTAATAGCTTGCTTCTCGGGTGGGTCGCACCCCGGGTGGTGCGGCTGAGCCAGAGTGGGCTCAGCAGTCGGCCTATGTTTCCGGGCGCACGC[G/A]TAAAGGCATGATTCGTTCCACAAATCTCACTGCACTGACCATAGTAAACTCCTTCTCGTTGTACCGAAATAGAGATCTGATTTAAACGACCAGGTACAGC	I
Chr01_23266435	TCCACAAATCTCACTGCACTGACCATAGTAAACTCCTTCTCGTTGTACCGAAATAGAGATCTGATTTAAACGACCAGGTACAGCATCACATTTGACACCT[G/A]AGGAAGGTACAGCCCAACTATGAGGTACATCAGCAGATGTTACAATAATACGTAGATGAGTTTTGGCTGGTACAACCACTCTATTGTCCACTTCTAATAA	I
Chr01_23266763	ATAGTAATGGCTGGATCTACTACTACCTCGTCCATTGAGTATAAGAGAGCAAATGATGGTATAGCAATGAACATCGGGATGATACTAGGAAATATGGTCC[G/A]AAGAATCTCGATAGTAGTTCCATGAACAATCCTTTGCGGGATTGGATTCTTTTGATAGTGGAAATGCCATAAAGCACGAACCAAGATCCGTAATACGAAA	I
Chr01_23268106	ATATGGAAGATTGCACAGAAGCACCCCCAATCCCCATACGAATGGGAGGAGGCCTAAGCCTTTTAACCAACATATCTTTCTCTTGCTCACGAATGCCGCC[A/G]ATAGAATATTTTGTTGGCTTGAGAATAGTTAAAATGTTAAAGCGGTTAAACAAAAGCCCTAAAGAATCAGTCTAATGGTGGGACTAAGCCATGACTTTAA	I
Chr01_23278270	TCTTTATATGTTTTGGCCACGCCCGTTTCCGCTCCGAAGAGGAAGGTTTGGATCTTTCAATCTTATGTCGTGAGGGATGTGACCTATGTTAGGTCCATAA[G/A]AGACCACAGCTTTTAGTGTTCTATGATTCACCTCCGAATAATGAGTAGGTAGTTCAATCCTTTTGATTCTTCTCTTCATAGTTTTCTTTTTCTGATAGGG	I
Chr01_23294201	CCTTTTGTAAAGATCCCGATCTTCCTAGTGATATGCGGGACAAACATCGTTATAAGTTGTCCAAGTTGCCAAGAAATAGTTCCTTTGCACGAGTAAGAAA[C/T]CGATGTATTTCCACGGGTCGCCCTCGTTCCGTATATGAGTTCTTTCGAATTTCTCGTATCGTTTTCGTGGATTAGCATCTCGAGGTCCTTTGATGGGCAT	I
Chr01_23294534	ATCTCGGATCGGAGATGCTAACGAGGCGGGAATCGAAGTGGGCGACCTATCTACCGCCTGTGTCTATCTCCTGTCAAGTATGCTCCCCAGACATAGACTA[C/T]GAACAGGGTAGTACTTTTGGAATCATCGCGTGAACATAACATTAAGTTACGAATGTAATTCCCGAGGGATCGACCACTATTCTAAATATAGTAAGGCGGG	I
Chr01_23295784	ACCAACGATTCTCTCTTCTTAAACAACCTATATCCTCCACACTTAATCAGCATTTGATAGATTATCCAACCCCGAGCAATCTTAGTTATTGGTGGGGGTT[C/T]GGTTCGTTAGCTGGTATTTGTTTAGTCATTCAGATAGTGACTGGCGTTTTTTTAGCTATGCATTACACACCTCATGTGGATCTAGCTTTCAACAGCGTAG	I
Chr01_23295956	TCATGTGGATCTAGCTTTCAACAGCGTAGAACACGTTATGAGAGATGTTGAAGGGGGCTGGTTGCTACGTTATATGCATGCTAATGGGGCAAGTATGTTT[C/T]TCATTGTGGTTTACCTTCATATTTTTCGTGGTCTATATCATGCGAGTTATAGCAGTCCTAGGGAATTTGTTCGGTGTCTCGGAGTTGTAATCTTCCTATT	I
Chr01_23310704	GCCTTGTCCTTAGATAGAAGAAGAACAGGAGAAAGAAGAATGGAAATAACCGTAGTTATTTCCGCTCTTGTCGGAATTGCTACTAGAAAGGAGTTATCAC[C/T]GGGAAATCTCTTTAGACTTTAGAAAAGAAAAGTCCTAAGCAGCAAGGTCAGTCAATTCTTTCTTTTAGGAAGGCTCCCACGTGCCATTGATTTAGCTGAA	I
Chr01_23338417	GAGGCAGAAACTCGTCCCACGTACGGTTCGGAGGCCGAGCCCCACCCCAGCAGTAATGGTGCGGTTTAGGTCAACTAACACAAAGAAGATACAGTTCACT[C/T]AACGATTGCCTTTGGGTTCCGAACTCCATATGGGGAAGGAGCGTTGTTGTTTGCGAGGTCTCGATCATTTACATGCACCCACTTTTCATTCCATTTGTGG	I
Chr01_23364809	ATAAAAGAAACGAGAGACAAGAAAACATCTTTGATTACGATTAAAAAGAACAATCTCAAATAGACCAAGATCAAATTTCGGGTCATTTCTTGGTGAACAT[G/A]ATCTGCCATAATCTCTTCGATCCCTTCATTTATGTGCCAGAATAAAAAGAGATTTGGTAGGAAAGTGGAAGATACTTTTTTGTATATGATAATCAAAGGG	I
Chr01_23365769	CCCTTGAAATGAGTGCATGTACATCACACCTCCTACGGTGGTTGCCAAAGCTCCGAGTGAACCCGAAATAGGCCATGGACTTGGATCTACCAAATGATAA[G/A]AATGCCTCTGAGATTCAATCATAAACCACTTTGCCTCGGTTGTATGTAAACCCCCCTTCACCCCCATCCCCTCTAGTGGTAAAGAAGGGCTGGGGTCTAA	I
Chr01_23366049	GGATCTCTCTATTACTTTGAGAAGAGAATCGTTGGTTTTACCGACGAACTACGTGGGAAAATGGACCACACGTGCAACCATCAAACCAGAGACCAAAGCA[G/A]GGATCGACATAAAGTTTAAGCCAAGCCTAGACAAATAGTATTTCACACTTAACTTTCGCCACGAAAATGCGATAGGAATTCTGTATATATATGGCAGCGA	I
Chr01_23453340	ATTTCTTGCAATATGAGATTGAATGCCATAACTCTTATTTGTATTTTACTTCTTATTGGTGCTGTTGGGAAATCTGCACAGATAGGATCGCATACTTGGT[C/T]ACCCGATGCTATGGAGGGTCCCACTCCAGTATCCGCTTTGATTCATGCAGCTACTATGGTAACAGCTGGCGTTTTCATGATTGCAAGGTGCTCCCCTTTA	I
Chr01_23453450	TATGGAGGGTCCCACTCCAGTATCCGCTTTGATTCATGCAGCTACTATGGTAACAGCTGGCGTTTTCATGATTGCAAGGTGCTCCCCTTTATTTGAATAC[C/T]CACCTACGGCTTTGATTGTTATTACTTTTGCAGGAGCTACGACGTCATTCCTTGCGGCAACCACTGGAATATTACAGAACGATCTAAAGAGGGTCATAGC	I
Chr01_23477097	TTCTCTTCACTACGTTTTTTCTTCTTTCCCGCCTATCGAGGCACCGGGAAGAATGGACCACCAATGAATCCTGCTTCCTTATCTTCTTATTCCCCCATTC[C/T]GTGGATTGGTTCCAACATCAAGACCGGTGGAGGAGAACTCAAGTCAATGCGCTTACCAACTCCTTATCGACCTTCAAATCTCTTATCTAGACAGGATAAG	I
Chr01_23479553	AAATGAGACCGCTGATCATTTCATAAAACATATATGCTTGACCTTTCTCGATGCTTTTTTTGGGGTGACTCACCAACCGACCCAGCAGTGATCGATGACA[G/A]AATGATACGAACAAATCAAAGTTATTGGATTTGGTAGTTCTCCATTAACTTCTTTCTTTACCCCTTTGCATATGTTCCTAAATGGGTGTGCACCTCCAGA	I
Chr01_23480486	CGAAGCGCTACGCTCCTGCTTACGAAAGACTACTTTCCAAGCGAACTACTGAAGACAGACTACTGGGAGTGGGAATAAAGCTCCAGCCCTTAGCCCTGAA[C/G]TCCTTCAATATCGCACCTACTACCAAAGACTGAACCAAAGAAGGGATGGGATAGACATAGCCATCTCTCCCTCACCCCGCAGCTCAAACTCCGCATCCTG	I
Chr01_23482208	TCTTTTTTGGCTTGCTTCTTAAGCCATAGTCCTGTGCCTGGTAAGTGCAATCAGTCTGTCCCTTACCTGTCCATTCAAGCCTTTCAATATCTCGTCTGGC[C/T]CTGTCTTCTGTCGTACTCTCCTCTATCGAGAATGGGTCTCTCGCCACTGTCCTGTGGAAAACGGATGCCGCTCTTCTGGTAGCCGTTGTTTGCTTCATCG	I
Chr01_23499851	TCCCGACCCAGAGCATGTTATTGACTCAACCACAAAGCTGTTGAATGAAGGTAGCTTGCTTACTCTCAGCCACTAGTTAGAAGAAAATCCCTTGACTTCG[C/T]TTATGCCCTTATGCAATAAAGAAAGCAAATGAGGCGGGCTAAGATTCCATTCGAAGTAAGATAACAGGATTCGATGTTGCACCATCTTCAACTCTTCTCG	I
Chr01_23508697	CTAATAGTTATAAAATAGCGAATGAACAATCATTCACAAATAGACGAGGAATTCGTCGTTGAACAACCATCACGATTGGAACATCTTTCTTCCTGAATCT[C/T]ATCGGATCAATCGGTCAGGCGGGAACCCAGCCCAGAAGATGAATTAGAGTTAGTTAGCCAGCTAAATATTTAGCAGGTAAAGTAGGAGTCCCATATATAA	I
Chr01_23509686	ATACAGTGTATTAGAGTTCGAGCAACAGATCACGGTTCGGTTCGAGCTAAAGCTAATTCAGAGTTTTCGCGGGAAGATGAACTATTTAATCCTTCTCCAT[C/T]CGAATCCGTCTCAGTTCCAGGTATTGAAGCGAAAGATGACTCGACCAGAGCACCCTGGGATAAATTTTCCACATCAGTCTAAGTGGTGGAGGTATCAGCC	I
Chr01_23510083	AAAAGAAATGCTTTAAATAAGCTTGAACCTCAGGATCAATGCAATTGGATTTTATCCCGACTAGAAAGATTCCCCTTCTGTCCAATCCCCGTGAATAGTG[T/C]CCCCCACCTTCAAAGAGAATCAATAACATCTTCTACTACTAGGAAGTAGGTTTCGAAGCAAAAGAAGAGTCAAGAAAGGTGGAAGCCAAAATAGCGGACG	I
Chr01_23512859	TGTCTTGAGGGAATCAATAATAATAATAATAAAATAAATAAAAATGCCTCAATTGGATAAATTGACTTATTTTTCACAATTCTTCTGGTTATGCCTTTTC[C/T]TCTTTATTTTCTATATTCCAATATGCAATGATGGAGATGGAGTACTTGGGATCAGCAGAATTCTAAAACTACGGAACCAACTGCTTTCACACCGGGGGAA	I
Chr01_23605313	CCCAGATTTCAACCTTTCAGATCGTGACTTTGGTTACCCGGTTCCTCACATGGGAGTACGTCCGGGGGGGTGCTCCTTCTTTTCACCCCAACCCCTGTCC[A/G]TTAAGCTATCATCCGCTACCACTTAAATGCCCCTTGCCCACTCCTCAATGCCTGCTGACTTACTGGTCACTTTACTGAGTTCCTAGGAACGAACAAGGAA	I
Chr01_23680285	AAAGAGTATATTACAGCATCTCTAATTCGTGAATTTCTAATGATCGCCGTGTTCCGCATGCTGGATCTTCTACTATTCTATGTTTTTCCCGAAAGCGTGC[C/T]AATCCCTATGTTGTGCGGAGCTGAGCATCTTATATTCGCTGGGATAAAGCTTTTCCTCTGCAGGGGCCTTGTGCAGTAAACCCCCTACGGGCGGTCGTCC	I
Chr01_23683674	CTGCCTAACCCTTCGCTCCGAGGGACCGTAGATCGGAAAGCGCCTTCTAAACCACCCCATTCATCCAAAAGAGAGGGGAAGGGGCCTATGTATTTGCATG[A/C]CCCCTGCAGATTTTACCCTATCTACACCCGGAGCCAATCCCCTATCGGTCCTGCCACCACGCCGCAGAACGAGAGCTCGTGTGGAACCTTTTATCTCTGG	I
Chr01_23685311	GGTTTCTTCAGCCCTTTTTCTATGTGTTGGTGTTCTATATGACCGACATAAGACTCGACTTGTTAGATATTACGGAGGTTTAGTGAGCACCATGCCGAAT[C/T]TCTCTACCATTTTCTTTTCTTTTACTTTGGCCAATATGAGTTCACCTGGTACTAGCAGCTTTATCGGGGAATTTCTCATCTTAGTAGGAGCTTTCCAAAG	I
Chr01_23686276	CGCGGCGATGGAATCTGGGACGGAGGACTCGTAGTATCTCTCTAGATCTGGCAAAAGCGAAAGACCCCCTAACGTAATTCGAATGGAGGCTGACCGCTGA[G/A]CCCGCTCTGGCCTCGCAGGGCGGGCCCTTGTGGTTGCGAGCTGGAGCTGCCATAGCTTATGGCTAGAGCAATGAGAGGGGCCCCAGCAGAGAGAACAGTA	I
Chr01_23688189	GGCCTAGCCCACCCAAGAGCGCTTATGTCATATGGGAACTCATGGCTGGAAACAATCCTTATGGTTTTGATATCCGGTAGGAATAATAAGATCAAAGTCC[A/C]GGTTGGTTGGTGAGCCTAGTGATAGGAGACTATCTAGCTTGGTTCGGAGAGCACTTGTTGGGTTAAAGATTTTTTTTGTTTCTAAATGTTACGGCCTAAA	I
Chr01_23688426	TCACCCCAAAGTGTTCCCGGACTGCATGCATACATCCGTAAGTAACTTAGTGCAACATGGCAAATTTCATTGAGAGGAATCAGCAAAGAAAAGAAAAACG[G/A]GTCAACATCTTAATGTTTATTTGAGAGATTGTCCTCGGGCTGAGGAGTGTCCACATGAGTTCGTTGAGGTGTCTACACAGGAATAAAAACCTCTTTTTTT	I
Chr01_23690061	TCTAGACTAGACCTTCGGGATTTTTTTAGGATTCATACATGCATTGATCCAGTCGAAGAACCTGCTCCAGAGCGACTACTCCGCCTAGCGTATCTTCCTG[C/G]CCGCCCCGGGTTCTCTCTGCTCGGATTCCACAATCAATCCCAGATCCATCCATTTGAGGGAGGTCAAATTCCGCGCTCTTCTAATTGCTTAGAGGTATTT	I
Chr01_23690786	GAGAGGAGAGGATTTTTTGGCTTCCTCAGGGCCGTGTGAAGCTTAGCTTGCTTTAGCAGCCACGTGATGATTCAAGTTCGTGGTAGGCGTAGGAGCTGGG[C/T]GAAGCGGTAGCGAAGCTCAGGTGGTGATGCAAATGCGCGGTGAGCGTAGTAGCCCCCTCGGGCATGCTCCTTGTAGAACCAAGCGAAGAGCTAGTGAGGG	I
Chr01_23692639	TCGAAAACGAAGATTTGAAGTGGTCTATAATTTACTGAGTACTCGGTATAACTCACGCATTCGTGTACAAACCAGTGCAGACGAAGTAACACGAATATCC[C/T]CGGTAGTAAGTATATTTCCATCAGCCGGCCGGTGGGAGCGAGAAGTTTGGGATATGTTTGGTGTTTCTTCCATCAATCATCCGGATCTACGCCGTATATC	I
Chr01_23693773	GTCTTTCTGTGGAAACCTTCACGAACAATCGTCGTTTTTTGATGGTTTTTTCGCTTTTCACAGCAGCTCTTTCCACACCTCCGGATATCTGGTGCCAAAT[C/T]GTCGCCCGTTTCCTTATTTCTTTGATAATAGAGTTGGCTATCTTTGTGGCATCGATTGTACAAGTTCGTGAAGAGGGCTGGACGAGTGGAATGAGGGAGA	I
Chr01_23760746	ACCATTCATAGTGAAGTAGCCCTCTTTTTGATGTCTGAGTGCCTTATTCTATCTATCAAAGTCCTTCCTTTATCTATAGCTCGGGTCAGTCCCCCATGGT[C/A]TGCTTTGATTTTCTCGAACAGTGCCGGTCCGCATCAGGGGCTCTCGTGCGAGCCATGCAACGTTCTCAGGCAGGAACTGCTCCTTTCCTTGAGCTTCCTA	I
Chr01_23763536	CCAAATCCAAAAAAGGAAATCCGTCTCTTTGATGACCCTTACTTCAAGCACCAACCCAAGACTCTGCTCTTACTACCACCGAAAGGGGGTCAACCGAAGC[C/T]AGGTTGAAGTAGAAGATCTTTCTTTTACGGCCGGCTTCTTCCGGCAATTAGTGGAGGAAGCAGTCAGGCCAAGCTCCAAGCTACGGACTTCCGACTCTTC	I
Chr01_23775381	GTGTAATAGGTGACCATTTCGCGCGGTTCGGGGGGCACTTGAGTCAGCCGCCGGCGCCCGACTGCGTCTTGACCCCTATCCAATTTTTGGGCCAATTCCC[C/T]CTTCGTACTACCAAAAAATGAGATTCTTGCCGAATCCGAGTTTGCTGCTCCAACCATTACCAAACTAATACCTATTCCGTTTAGTACTTTAGGTGCTTCT	I
Chr01_23798543	CTGTCTTTTCACCGCTCCGTGGGTAGTCCTATGCATAGTCAGTACTATAGCCCCAATCATGGCTACTAATAAAATCAGACTAGGAACCAAAAACCAGACG[G/A]AATAGTAGGTATAAAGTAAATTGCCCAATGTTTCCAAATTAGTCCAACTTCGTACCTTTACGGCATAAACCGTATATCTCAGAGAGGTCGTATTTCTTTG	I
Chr01_24154926	TAAATAAAACAATACTTAGGAGACTATACCTCTTGTTGAAATTCCGATGGACCTTGCAAGCTATTAGAATGCAACCTCTTTATAGCCACAGTGGTATGAC[G/A]CAGATTACCTTTATAAATACTCCCATATCCCCCTTCCCCAATCTTCAGAGAGGGATCAAAGTTGAGAGTTGCTTCCTCAATTTCCGTGAAAGAGAACTCA	I
Chr01_24487960	TTAGCACTTAGCAGTTAGCAATTCATATAATTAGGGGAATATACGTTCTAAAAAGCAATCAAAAACAGTAATAAAGTGAGGACAGATGGGGACTTGGGCA[C/G]CTCGAGCTCGGCGGATTTCATGGCGATCGGGATACAAATGAGGAAAACGCCGAACATAGCAATCGCAGTATTGCGACGCCAGTGCTTGGGCCGGCAATAT	I
Chr01_24607909	TCCTCTGAATTCAGGAGTCAGACCTGTCATCACGGATTCACCAGGAACACCATCATACTATGGAGAGGGGACTTACAACAATGTCTCAAGAGATGATCAT[C/T]AACATACCAATGATATAGAATCTGAAATGATGCAAGCTGCAATTGAGGCTTCTAAGCGGGATTTTGGACAGACATATATGAATGAGCGACGTGGTTCTTT	I
Chr01_24608266	GTTTTCACTTCTTTTTCCTGGTTTCATGATTTGAATTTCCTTGTGTCTTTTTCACTTTTGGTCCTGGTTTCTCTCTAACATCAAGTAAGTTCAGACAGCA[G/A]ATGAAGAGAAAGCAATGCGTATGCCGAAGGATCATTATGAACAAATGGGAACTTATGATTCAAATGATAAAACTACGGAAACGACTAATAACAGCTCGAA	I
Chr01_24612001	TTCATGACCCAGACGGGGTCATCGACAAGAGCTGCTGCAAAGCCTCCCAAATATGCATTCATATCCAACAAGTTGCGGTATCGCCCTGTCTGTGCTAGCT[G/T]ATAGTCTATATTCTTATAATATGCTATTCTCTCCTTCCATAGCTCTGTGTTCTCTACGAAGTTGTTTCCTGTAACTCCTGTTAAACTTCCACTGCTGATC	I
Chr01_24612802	ACCTTCCTGGTTGCTTTGCAATGGATATGATTGGTGGGTTTTTGCCAAATGGCAATATCACCCTTTTGTACAATTTTTTTCCAGCACAGGGATTTAGCCA[C/G]AGTCTCGATTCGAGACTGTTCTGCTTTCAAATCATCAGCCGTTCTATTCCAACCTTTCCAATGATTTTCCCAGTTGATTGGTGGCCCTGATAGAATCCAA	I
Chr01_24614585	GAAGTCGAGTTGGGCGGTGTGGAGGGAATAGCAAGGGGAGGAGGAGAGGAAGCCGGAGACTGGTGAGGAGGAGGAGTTGGGGATGGGGTCTAAAGAGTGT[T/G]GCCATATTCCAATGAGGTAGAAACTGGTGCAAAGAATGGCGAGGATGGTGATGGAATAAAGGTTGGAGTTTTTGGAATTGAAAATCGTAATGTGAGAGAG	I
Chr01_24823854	GATGCTGTGAGAATCCTTAGTCTGTGCAATAACAGACATATATCTTTTATCTAATCATGCATTTCTCCAAGGGCTTTGATTGTACAATTTCAACCATTCC[A/G]TTTCTTAGATAAGTGAGAAGACATAAATGGTTACATTTGGGGTGCACATACAAACACAGATGAAGAATACCTCTATTCATCAGATCTCTCCATATCACAA	I
Chr01_24961731	TGAAAAAAGATAGCATGTTCCTGAGTCAGTTAGCTGCCAAAACAGTTCCCAATGCAATCCATTGCTTGTCGATGCGTTTGACCATAGAATATTATCTCCT[T/C]CCCCCAGAGAAGAGAAAGTTCCCTAGAAGTGAGAATTTGGAAAATCCAAATCTCTACCATTATGCCCTCTTCTCTGATAATGTCTTGGCTGCATCTGTCG	I
Chr01_25379765	TAACCCCTTTTACAAATTTGATTTGACTTTAAATAGCCAAAATAACGAAAAGAAAAACCCCCGAAAACCTCTTTTCCACCCTTTACAGTTCGTGGTTGTT[G/A]CAGGTACGAGCGTGTGGCGTGCGTGGAGTGTTGAACGTGGGACGGTGCGAAGGCTGCCGAACGTGGGGCATGTGGCGCTGCTAATTGCTGCTAGGGTTTC	I
Chr01_25428325	CAGCATAGTTCCACTTGCCTTGTATTCTAACAGGTACATTACTGTGAGGCCGGTTTCGCCTTCTAACTGTTTATCAGGCATCTTCATGTAGAAATAGCAA[T/G]AGAGAGAGAGAGAGAGAGAGAGAGAGAGAGAATATCGGGGAAAGCAGCCATTGTTGTGAAAATGGTGATGGGGGACTGACAAGTTTAATTTTGATTTTTA	I
Chr01_25510760	ATTAATATACAAATGTTGAAAGCTGCTGTGTTTCGCTAAGAGATTTTTGCTTATAAATTGGTAGAACAGATCACATTCTGTTTAAGTTTGTGGTACCTCC[T/C]TTTTGGTGCCATTACGCAGAAAATCTCATTTTGTTTCATATGCAAATCTTCAACTCGTTAGTCGATGAGTGGTTGGTTGTGATGCTTCCATGTTGGGTCC	I
Chr01_25728779	CACTACTTTTGTGAAAGCCTTCAATTTTGGGTGTATCTTTTACACTGAGATCATTTACTCCATTCTGGAAAGCTGCATTAGTGGGTGGAGGTGGCAAAGC[T/A]GATTCCTCAGCCGGAGGTTCAGCTCCTTCCTCAACCCATCTTTTGAGCTTTTCATCATAATAAAATTTGTTCTTCTCACCCAGTTTAGCCTGCAATGTTC	I
Chr01_25731252	ACTCTACAAGAACCCAAGAGAAGTGATCAAAGTACAAAACATTTTTGCATGTCAGACAATACGAGAGTGGCTGACATGAAAAGGCTATAAGTAAAAAGCA[T/C]GCGCTGAAGTAAAGGTCTACGGATGCATCATTATTTAAATGCGTCTACCAATATCAAAAGAAAGAGTAATGCTCAGATACCTGAATTGCCTCAGGGCTAA	I
Chr01_25732794	AGACCGAAGTTTTCCATAGTACTGACATGAAATTTTCAGTAAAGACAAGAGCAACCTCAAAACATCTCCTCTATAGCCCAAGCTTGAAGATTCACAGTTT[G/A]CAATCCTTTCATCAATCCACTTATACAACTCTCTATTTCCAACATTCCCTCCAACCAAAGGACCAGGTAAAGGGTGTTGGCACAATGTCTGAAAGTAATC	I
Chr01_25733127	ATTACCAGGCACAGAGTTGTAACAAAAAGGAAACTAGAACTACCTCAAATGAAGCAAGAAAATAATTTGTGCTACCTGGTTCCCATACGGTGCAGTTGTG[T/C]GAGACAAACTGTTGTTTCTCATGACAAGAAGTTTTCCACCAAATCCAAAAGTCACTAGAGCATGTGGAGGGCGCCCAGCAGAAGACCTTCCCTCATTGGG	I
Chr01_25734219	ATTTTGTTCTAACCCCATGCCATAGTATTGAACATCATTATTTTCTGGATGACTAGACGAAGCCAAATCAGAAAATGAATTCCCTGGTACACTAACTGTA[C/T]TACCATTAAATTCCTTCAGCAGATCATCTTTATTCCCCACTTCAGCAAAAGGGTCCTCAGAATTATCCCCCAAATCATTAAATATTTCCGAAAATGTCCT	I
Chr01_25734499	ACATCACTCTTACTGGTACCACCATCCAACACACCCTCCTCTCCTGTCTCCATCACACTGCACTCTTTCACATTACTAGGTAGCTGTGAACTGCTCTCCT[T/C]AGCAGCCACATTATCCTCATTAGCAGCCAATAATTCCGAAATAGCAGCATCTTCTACACCCTTTTCAGCTTCGGTACCAATATCAATATCTTTTCCACCA	I
Chr01_25796270	TTGTTGCTGATGGTTTTCTAGTATTCTCCGAGTCTGTTTAGATCGTCTCCGAGTTGGGTTCTTAGAGGACTCCGTCTCACTTTCCCTGTCTTGAAGAACA[A/G]CCGAGCCAGCATCAATAAACTCAGGATCTACCAACCGAACACTTCTCTTTGGATTCTCTCGAAGCCCATAAAACTGCCCTTTTTCCTCCCCTTCTTCTTC	I
Chr01_25953369	GAAAGCTCATTATAGTTGGCAACACTCATTAAACATCTTATCAGTTTAAAGCCACTATCATTTATGTCCTACTATTTGTTGTTGCAGTCCTTGATTTCCA[A/G]AGCTGATATTAGAGTAAAGGAACTGAGACAATCAATTGACCGTCTCAAGGCTGAAAGTGAGAAGTTAGAGGTAACATTTTCCCCATTAGATTTAACTGAT	I
Chr01_26021586	TCATCTTTTTCAATACCCAATTTTTTTTATATAAAAAAAAAAGAAAAATCTTTTAAGTTTCTCTTATTGTATGGCTCGAAACGACTTGTTTATCCTTGCA[G/C]GTATTGCAGCAACTATTACAGCGAGTTGGCAGAGCCAATTGAACTGTGTGATTGGTGTCAAAGCGAAGAAAGAAACTCAAGGCATGGAAGCTCTTTAAAG	I
Chr01_26131584	TGTCCTCCAGATTGCTTCTTATGTAGATAATCAAATTCAGCACGTTGAGTTATAGTCTCCCTGAAATTCACACGAGGCTTTCCAACAGTTGCATCAACCT[G/T]CTTTAAGGAACTTGAGTTACTTGAAAAGTGAAAATTTCAATTCTAATATTCTTAGAACCTTTTATTTTATATGCTCAACAAAAGAACAGGTGAAAACCTT	I
Chr01_26404473	AATCTGGAAACACCCAATACTTCTGACTTCGCCAATGCTAAACCCTAATCTAAAAACACCCAATACTTTAATGCTAAACGCCATGGAGACCGAATCGCAG[C/G]GCGTCGTTCTGGACTCCTCCAATTTCATGCTGAATCGTCTTTGGTGCCTCCATTTTCCTCTTCTTTTTTTTCTTTTTGAATATAATCTCTTCTTGATAAA	I
Chr01_26487951	ACTAAATACAAGCATCATTGGCAACGGAAAAGCGTCTGGTTAGGCGTGCTGCGGCATATTCCGAGACCAACCCTTGAATCATCAGAGTCTTCACTTCCCA[C/A]GCCGAGTAAGGGAACCCTTTCCTCGCATACGAGTTCAGCAATGCAGCACTCGCCTGCTTCAGCAGCTCATTGAACACGTTCCCTTCTTCATTCACAGCCC	I
Chr01_26571523	TGTGGGCATCTTTTCAGTTTAACATTGAAATTAAGGAGAGAATAAAGAAAAACAAAGAGGGCATTTAGGTTCATGTGTTATTCATGAGGATGGTAGTTTG[T/C]CCTTTCAAGATGTAAAGCAATTGGGGGAATTTCATCATATTATCTTTCCATTTGAAAACCACGAAGGGCTGCCTGACTTATGTTGGATTTTGAGTTTGGA	I
Chr01_26963398	CTCAAACCATTGCCATATGACGTTACTGCATCTTGGAGCTTGTGCGCTTTTTTTCCTTCATCTTCTCTGAATGATTTTTCCTTGGGAGTGTAGTGGCGAA[G/C]ACCCAAATTCAGGTCCTCTCTAGCCCATGCATGCACCGCACTCAATGTTCCTTCCACTGCTTCAACAAGCATATTTAATTCGTTGATTTCGTACTTGTAG	I
Chr01_26965515	TATACGTAGATGAGGCACTGACACACTAGAATTCTTATCACTTTCAAAAGAAAGAAGAGAACCAGGAAGCTTAGGTGCATTATTTAAGTTCCAGCTTGAC[C/T]GAATGTATTTATTACATGATTCTCCAGTATTTGATGCCATTGGAAACCCACTGCCAAATGTTGCAGTATCTAAATCACCATATAGCACCTATAAAATATG	I
Chr01_26967114	AGCACATACCCTCAGAGGAAAAGAGCGAGCGGGAATAACCCCAGATGTCAAATGCAATTGAAATTCAAATCGGAACCAACGGATTTGAAGAAACCTCGAA[G/T]AACTAAGTCAACCCATTAGAGAAAATTCGAAGTGTAAAAGAGGAAATTATTGGAAAACTAGGATTTGATTTTCTAATGTCATCGTCGGTTTCTGACGGTG	I
Chr01_27073753	TAACCCATACATTGTTGCCTACAATCATACTTTGCAGGGTAGGAGTGACTTTGAATATAGCTTGCAAAATATGTGAAACTTGCAGGGTAGTAGGAGCAGC[A/G]TTGATAATGGCTGGATTGTATCTGGTTATCCTAGGAAAAAGTGAAGAGAGCAAGTATCTGTCTGAAAATGAACCAATCTATTCAGTGTCTGAAAATAATG	I
Chr01_27316823	TTGTACATGAGTGAAGTTTTAAATGTATAACAAATACTAACCTTCACCCAGAAAAACACATAGAGCAATAGAACTGCTCCAATGCCAACATGGAAGAGAA[C/T]GGCAAATGTGGCAGGTACGGGTTTGGTGGGAAAGTTCTTCAGGTTCACCCCTAGACGTAATAGCTGTCACAAACCAAATTTACCAGATCAATAAAGTTCG	I
Chr01_27373277	CTAAGTTAACATATAAAAGAACTGTTCACTCCTAAGTTGCAACTGTTGTATTTTTTGGATTTTTTTTTTACTTTTAGTAGGAAAAAAGTATGATTAATTC[A/T]GTTAAGTGGGACAAAGAGATTGGAAAGCATGGCTTGAACTTTGAAAGGTGATATCATGTGTAACTCAAACCATATTTATGTTTGAGTTCCTTGTTTTAGA	I
Chr01_27458097	TAGATTTGGATGGAAATGGTGTGCTGACGCCAAATGAAATGCAATTTTTCTATGAGGAGCAGCTGCATCGAATGGAATGCATGGCCCAAGAACCTGTGCT[C/T]TTTGAGGACATATTGTGTCAAATAATTGACATGATTGCTCCTGAGGTTAAAGCTACTTTCTTTCTATTAACCGTGATTTCATTCTACTTGCTTGTTTCAT	I
Chr01_27565998	CCCATCATGGAAAGCAATAGGATACAACGTAGACAAGCGGCAGAAAAGGGTATCTTCTCCTCATGGGCGAAAGGGTATTATAGAAACAATGCACGAAGAT[G/T]ACTCCACCTTCGTCCAATCCCTCACTGAAAAAGGCCTTCAAGTCACGGAAGATCCAGATCACAACGTCTTCAACATCAAATGTGATGTAGTGATTGTTGG	I
Chr01_27566131	GGCCTTCAAGTCACGGAAGATCCAGATCACAACGTCTTCAACATCAAATGTGATGTAGTGATTGTTGGGTCTGGTTGCGGTGGAGGGGTTGCTGCGGCAG[T/G]TCTTGCAAGCTCAGGCCAGAAAGTGGTTGTTATTGAGAAAGGCAACTATTTTGCAACTACAGATTATACTTCTCTAGAAGGTCCCTCTATGTCAGAGCTT	I
Chr01_27566975	TGCACCCAGCGCTAGTAGCTTGGGGATACTTTCCAGAAGATGAAACAGGGATCAAAGGCAAAAGCTACGAGGGCGGAATCATAACTTCATTCAACAGGAT[T/A]GTTTCAGAAGAATCCAATAATGTCCATGCAATCATCCAAGCTCCTGCACTAGGACCAGCATCGTTCGCAGCCATATCTCCATGGGTTTCAGGAAGGGAGC	I
Chr01_27596345	GATGAAAAGAAAAATAAAGGAAAAACTCATCAATGCTGTGAAAGATGAAAAACAATAAGAACAAAGGACTCGTATCTTAAATTTCTCATTTGCTGGCTGC[C/T]TTAACTGCTTTCTCTGCAGCATCATCCAAATCTTCTGCTATAATTAGTGTCATTCCACTTTCCTGCAGGACCATTGACAATCGCCAAGGAAACCAAAAAA	I
Chr01_27597376	AGAAAGGCAATATGAGCGTATTAAAGGCAAAGAACATCATTACCTGGCCTTCAGAAGCATTTCCACCAACATCCAGAAAATTGGCAGGAGTTCCTCCATG[C/A]AATTTAATTATATCCATTGTAGCCATCGCCAACCCTGCACCATTCACCATGCAACCAATTTCTCCATCCAACCCAATGTAATTTAAATCAGCTTTGGCAG	I
Chr01_27597680	GTAAACACAAAAAAAAGAAAAAAAAAAGTGAAAAGGAGACAATTCCATACCTCCCGAGGATCCTCTTGTGATGGATCACGGAGAGCAAATATCTCCTTTT[G/T]ACGAAAGGCAGCATTATCATCAAAGTTCAACTTTGCATCAGCAGCTACTAATTGGTTGCTAGAAGTCTCAGCAAGAGGATTGATCTGTCCAAGAAAATAA	I
Chr01_27668876	GCGGGTTGGCAACACCCACCACCGAGGTGGGTCAAGGAGCAGTCATGGCACTACCTCGTTGGCATCTGCAGGAGGTGCTATCACAGATTGTGAAGGAAGT[T/C]GGATAATAGGCTTTTGTCATAACATTGGGATTTGTTCTAGTCTGACAATAGCTTGGAGAAATGGACTGCACTTAGATATTACGGAATCTTTGGCCAAAAA	I
Chr01_27672026	TATCACCTAATGTTCTTTCCACTTTGCTTTGTCATCATTCCTAGGTCATCCATTGTCTCAACTTGGAGAAAGAACTAGTGATATGATGTCTGAGATGGGT[A/G]CTTTCTGGATTAAGTGATTAACCTTCCAAAAAGTTGCTAGCGTTTATCATTTGTGGTTTTTCTCTTGGTTTACGCATGAGAACTTGCTGCAAATAATCTA	I
Chr01_27687956	CTCCTGGAATTCTAATCTCAACCGTCCGTACAGCATGGACTTCCACGTGGCAGATCATGATGTCCCAACTGGCTCCCTCCGATCCCTCCGGCGCTTACAC[C/G]AGGCCTTTCTCAAAATTCCGCCTCAACCCAACCGCCGCAACCACCAAACTTCACCTCTACGTGGGCCTCCCCTGTCCATGGGCCCACCGGACCCTAATCG	I
Chr01_27787849	GCTTATAATTCTGCTGGTTCTGGCGCTTACTCCTCCCAGGCTACTGGAGATCCTACTGCTTCTGGTGGTTACCCAAATTCTGCTGGTCAAGAAGGTCAAA[G/T]CAGTGCAATGTATGACGGTAAGCCAGCTGGTGGATCAACAGATGAGACTGCTGTTGCAGTTGAAAATACTGCAGCAGATGCATCAAAAGCTGCTGGTTGT	I
Chr01_27805910	TTTTCCATTTGCAATGATGAACAAGTTATCCTTATAATCGACCCTACAACTTTTTAGAAAGGCAATGGAGAAAGCTGGTAAGAATCAAGCAATTATAAAT[G/A]CTATTGGGGAACCGATTAAGAAGGGACCATGGTACAATGCTTCTCTTGCTGTAGCTCACAAGAGGCATTCTGTATCTTGCACATTCCCTGTATCTGGACC	I
Chr01_27806643	GAATCAAGAGAAGAAATAGTGGAGGAGGTGATGAATCTAATATTTTTTATCTTGTTAGTAGCAGAGAAAGACGTCCATATCTAAATGTATACCTGAAAAG[A/T]ATAAATTTTGAGAGACCAATTGATGTTTGTCATTTTCAGGCAGGTAGAGTTCAAATAAAAATTCATTCCGAGATATTTGTTTGATGAAATTGCAGTTCCA	I
Chr01_27816599	TTTTTTTTCTTAAATTTGGAACAGTCAAGTCGTGGGATGGCCTCCGATCAGAGCTTATAGGATGAATAGCATGGTTAACCAAGCAAAAAACCAGGCCACC[G/T]AAGGATTTAACTCAACAATGGAGAACCATAAAAGTGAGACCTCTACTGTTGAGAAGGGTACTACTGGCATTAGCAGCTACCAGAATAGTGGCAATGCTAA	I
Chr01_27853106	GTGAGTGCTATCATTAGGATCTAGAAGAGCTTGGATCTCTTTATTTATGAAGGCAAAGAGCCTCATGCAAGGTGCGATAGCGCCAAGTGTATAAGCGGCA[A/C]CTTTTGTCTTCTCAAAAGGGGTTGCAAGTTTACCCGGGACTCTTTCACCTTCAATTCTACCAGAAGCTGTCGCCGACAGAAAATCCGTATACTTCACTGT	I
Chr01_27854470	CAGCGGCTAAGCAAACGAAGAAAGGAGTATAGTTAACAAAAACCGATTCGCTCCTGAATTTGTTCCACAACTTCCCGGCGATCCCTCCTCCGACATCCAT[A/C]CCTCCCATTTCCGTACAGCGCCACGCCGTCGTTTCGATGGGGGAGAAGAATATACCGATGATGGGATCGGAAGAGATGGTTTAAGAGTAAAGAAAGAAAA	I
Chr01_27906211	AGTGTGTTCAACAAAGCAAAGACAGCATTACCAGCTGCTTCCTTCCAGAATGACCTCAAAATCGCCCAAGCCAAAGAAGGTTGCTTTGATAGGTTTTCAG[C/T]CTTCATTTTTTCCCAATTTGAATTTAAAACCTTGTAATTTGTCTTGGAACGGTCTTTCGGTGCAAGAAGGGGAATGTCTTTAAGCTCAAGTGGTCTCTTG	I
Chr01_27968478	TGTTGAGTTTACAGCATCTAAAAGTTGATGGTTCAATTTGTTACCATGAGATTCATTGTTGCGAACCGGCAGAAGGCGGAAACAAACTAATGAAAATATC[C/T]TGGGGGTGACAACCTGGTCAAATGAATTAAAACATGTGATCCATCACTAACGTTGCATTTTTGTTTCATATTAATTAACCAACTTTTGCATGGAAAATGA	I
Chr01_28037168	TTAGTAGCAATCTTTGTTAATGGACTAATGATCTTACTAGGTTTGTGGTTCAAGAATATTGTAGGCAAATAAAACACCATTTATTTATTTAGATACACCA[A/T]CCTTGGTTCCATACGCAAGACCTCCTCCAGGGAAAGGATGAAAGCATGCAACATTTACCTCATCCTCTGCGCTAGGAAGTACCCTCACAAGTTCCATATC	I
Chr01_28082044	TAGTCAGAATAGGGACCGTGAATTTATTGCAGAAGTGGAGATGCTGAGCCGATTGCACCACCGCAATCTTGTGAAACTTGTTGGTATATGTATTGAAGGG[C/T]GCATACGCTGCTTGGTGTATGAACTTGTTCCAAATGGAAGTGTGGAATCACACTTGCATGGTACAATTTTCCTTATCAACTCTGCCCATTTTTGTCTTTT	I
Chr01_28083841	TCTTTGTTTTCTTTTTTTTGGAATTGTACAGTTCAAAAGGGTGGGGGCTTTTTAGTCAAGCATTTGAGGTTCTGGAGTTTCCATGTTCATTGAGAAGCAG[A/G]GACCCGACCTTGGCATCCTATTGTTAAAGTCGTGATGATGGTTCATTAGCATACAAAAAATGGAGATGTAAGTTGAATACTTGCTGTGTTAAGTATATAT	I
Chr01_28633394	TAGCCGCGTACGAGGTCACGGTAACATCGTCACCTGGTGGCTCCGGTGCCAGTGCCGAACCCACGGCTCAAAAGGCAGCAGCCGCTGAGGACCGGAAGCG[T/C]AAAGGAAGAGAACTGGAGGACACCGAATATCACAGCGAGGTTAGTTCATTCGAGTTAAAAGTTTTCTGTTCCGTCTCGGCTAACGTGCGCCAGGGGTTAA	I
Chr01_28745569	TCGACGACCCTCTCAAATCATCGAATTTAAATCGATCCTCCTCGGCTTTCTCTTCCTGTGGCTTGAGCCGTTCCTGGTTAACAACAAATTCTTCTTCCAT[C/A]AGCAAATAGTCCTTGATCTGCTCCAACTTTAACAGCTGAAGCTTGCACTTAGACAGCGGTGTTACAGTAGGGAGCCAAGCTACGACTTCTGATCCTTTCT	I
Chr01_29460870	TACCTTTGGATCTAGCATGAATTTTATTGCACCAACCAACTTGGGAAGTGAGAATTCGTCAACTGGGATGGGTGGAGGTCCCACTCCTCTGGCATGCACC[C/T]GCTCTCCCCAGAAAGGTTGATCACCAAAGAACGGTACAATGGTAGTCGGGCACTAAAATTTAGGACAAAATGTGTGGAACAGAAGGCAGATGGACATGAA	I
Chr01_29462014	ATACATTGTAGACCTGCGGTTTATGTATAAAGAAGCTACAAAGATATAACAGGAAACAATCCTTAGAGACATGCTACCCTGTAATTTATCGACTCACCAC[C/G]GCCTTGCATCGCAAGAATAGCCAATCATGAGGGACATTGTCCAATAAGTACACAAAGTCCTTGGGTTCTGCCACTAAAATAAATGAAAAACAACTAAGAA	I
Chr01_29462277	TCCCAAGGCCACCCCAGCCTTTATTAATGATACCTCTCTGTCCTGTTTGCTCCAATGCATCCACGATTATTTGGGTCATTCTTTCAGGTTCTTGAACAGG[C/A]TGAAATGATAGAAGAGCTAGTTCAAAAGGACAAATATTTTCATGAAAATAAAAAGCAGCTATATCATGACAAGTGAGAACAATATCTCATAGCAACTTAA	I
Chr01_29463178	CTGAAACTACAACATCTACATATTCATAACTCCAAGTGTAAATGAAAGCCCACAGTTATATCTTTTTAAGTTCTAGACTCTGCAACTAGATTCTAAGCCA[A/T]CCACCTTTTGGTTTAGGAACAAGGTGTGGACTCCAAATATATCCATGTGGCACATCGGAATCAGAGCCTTGGGAACCACTCAAATACGTGACTGGTCGTA	I
Chr01_29463640	GAGTGCCCATTAAACCATGTAATAGAACAACAGACTGATGCAAAACAAGAAATGACAAGCTTGTAAACTGCTAGATTTTGAGATGTTAAAGCAACATCCA[A/G]CTCAGCTATAGATAACACTACGCAAACAAGACTTACGTCCATGGCATAGTGAAAAATATATGAACTGGTACTTTTAGTGCTTCTGCCACATGGGTATGCC	I
Chr01_29470066	ATTGCATCTGCCTTAAAAGGAATACCAGAATCAGGATCAGGTTCTTTGCAAGCAGGAAGTAGAGAGTAGATAATTTCCTTCATTTGATTTCGCTGAATAG[G/A]AATCTCAGAAGGGTTTGATGGCAAAAAGCCCTTATTTTTAACCATATCTGCTCAGGGGAAAAGGTCAAGTGAAAGGAAATCGTAAAAAAACCCTGCTGGA	I
Chr01_29471540	ACTATAAGTATCACTACTTGCAGTGGTGGAATACACTGAATATCTGCTTCAGGTGACTCTTCTTCAGCAACTTCAATATGTTCATCTCTTAATCCACAAG[C/A]AAGAACATTGGGATCAACATCTACTGGCACTTCGAACTCCACAGTCCCATCATCTTTCACGGTAGCTATTCTGTTCAACAATTGAAGCTGCACAGATTTA	I
Chr01_29473169	ATTCTCTGAAAACATGTAGCATTCAGAAAACTTCGTACCTTCTTTTGGGCAGACATCTTATTGTCAAAAATCTGTGCTGCATCTTCAGCAAGTATGCTCC[G/T]ATGTCTTGGTGCCTCAGTTTTTGATTTTACCAATTTAGGCTGGCTTGAATCCAACTTTTCAATGTTTGAAGTGCCCACACGCAATGCTCCAACTTCAGAA	I
Chr01_29476761	ATACTTTTCCAGGTAAATGAAGGTAAATTCCCCAACTGAGCTTTGTAGAAATCTGAATTGGGAAAATATTTTGCTTTCAAAACACGGGCCAATAATGAAT[T/C]CAGATAATTAATAAGATGTCATCCCTGCTTCGCTAATAATGCAACGTTAAATTTAGCAAAATCACGAAAACCGAGACCACCATCTTCTTTTAATAGACAT	I
Chr01_29506343	GAACACCCTACTGTCACAGCCCATTTGGAGGCAGTAGATTCAGGGTCCTGTACTCCTGAAAGGCATGGTATATCCTCTGCTGTAGTATGTATTTACTATG[T/C]GAGTATTGTGTAATATCATGCTTCCTATTCTGCATTACAGATATTTTTCAATTCTGGGTTGGAGCTTATGGAACTGTTAGATAGACATTGTGATATCCTC	I
Chr01_29559846	ATCTCTGGTGAGCTCTGCTTACCTAATGAAGGATGTCAATTGGGACCCAATTTGAATCCTAACCCTAGTTTCCCCAAATGGTGTCCAACTTCAGTAATCT[C/G]TTTGGACACTATGGGTGGTTTTAATGCATTGCATCCATCTCAGGTTTTCCTTGATATCCAAAATACAACCAGATCCCCATCTACTCCTATTTCTCCACTA	I
Chr01_29560420	CATTAAGCCTGTTGTCAGGATCTGTTGATTCCCTGGATTCTCACCCAGGCATATCACATGCATTTTCAGATTCAAAGCTGCAGGACTGTGGAGGGAGGTC[T/C]GCTTACTGTTCACAAGAAGGAATGAGCCCATCTTCCCCTTTAAATTTTGCAAAGAGCCCATCACCTTCCCTTGTTTTTTCAAATTCCATGCAGGAAAGGT	I
Chr01_29564544	GGTGTGCGAGGAACCCTTCCATGGATGGCACCAGAGTTATTAAATGGTAACAGCAATCGTGTTTCTGAGAAGGTCAGTGTGTGCTGCCACTGTGAAGGAA[A/T]GAACAAGCATGTTAAATGCCGAAATTTATGATATTTGATTTGGCAGGTTGATGTGTTCTCATTTGGAATTTCAATGTGGGAAATCTTGACTGAAGAGGAG	I
Chr01_29565458	ATTCGTTTTTTCTGACACAGTAATTCAGGTCATAGTGGTAAGGCAGAGAGATAGCATTTAAAATATTTTGATGATTGTTGAAAATAGAAAGATTATATGT[A/G]TGTACAAACATTCAGAAAAGGGGGAAATGGCATTTGATTAGAGTTCAATTTGATATATCTAGACCTCATAATTTTACATGGGAAATAATGACAAATATAT	I
Chr01_29585239	ATTAGAGATACAGACGTCGAATCACAGTTATGATTCGCCTAATCAAATCATTAACCATTACAGTAATTGTGTGACCAATTCTGTCCTATAATGAAACCTG[G/C]GGAATCTTACAGTGATTAAGGTCTAAATGATAAGAGGTTTCCTTCTATGCCAGAGTTCTCTCTGAAGCTGAGAATTTGATAACATTGAAAGGGAAGAACC	I
Chr01_29607964	CGGTGCTAGTTTTGCGGTTTATAATGTTCGTTGTCTAGTTTATCCTTTGATTAATGGACTATTTTTCCCGTTACCTGATGAATTCAATATGCTGAGTAAC[T/C]TTACACAGCATGTTCAAGATGGCTGGTGTTAAACGAAGAATAATTACTGATTTGGATGTCCGTGCTCTCCATAAAGAACTGGATGAAGTCTCATGTCCAA	I
Chr01_29667789	AATGATAATAAACACATAGCATCAATGTACTTGATAACAAAGAAGGCATTGTATTTAATTCAAGGAATATAAAATACCCAAACTCCTTGCTAAGGCTGTT[T/C]GCAGAAGCTGTTGCAGCTTTTCCTCCACCATATCGCTTGGTAAAATCCTCCTTAATTCTCTCAAGAAAGGCAATTGGGACTTGTCGGCCAACGGATTCAA	I
Chr01_29735478	AGAGCAAGCGGCACGCGAGGCATTGGAGGCACAAAGGCTGATTCCAAAGTCTACTTCCCTAAGTACATCTATGGGCAGTGGTGCCACTGCAAACAATGGG[G/C]CTGCAGCTAAAGCTTCGCCCTCAACTGCCAATAACGGAGTTTCTACAACCCCATCCTCCTATAATCCCGCCAACCCTGCTGCTGCTAATACAGACCCTGG	I
Chr01_29769205	TTGTTTGTCATCGTCATCATCTCTAGCATTACTTTTTTTTTTTTTTTTGAACTAGAAATGTATAGGAAGAGAGATACTCTATATTTTTCTACATCTATGT[A/G]TGTATGCTATTTGTTTGATATATAGATGATTATGGGTATGGTTTATATAAAGTTACTTTGATTTCTTGTATTCACTGTTATACCATATGGATTCTTGGTG	I
Chr01_29769568	GGGCTTTCCTTTCCTTTCCTTGGGGGAGGAAAGGAAGGCAGATAAGAAGGGAATCTGGGTGGCTGCTAGGCCAAAATGGGAGCAGCAGTGAAGAAGAGAT[G/C]ACCACAACATCTTTTGTTTTGTTTTGTCTGAAAAGAAATTTGATTGGGTCAGTAAATTGGGACATAGCTTTTGTCTTCCTGCTTTGCACAAAAATCGAGA	I
Chr01_29824240	AACGGCCAAAAGGTTGTCGTTGTCAGATGCGAGGAAATCTGCATGTCGGGCGGACTCGTTCGACAGAAGATGAAGTACATGCGGTTCCTTCGCAAACGCA[T/C]GAACACCAAGCCTTCTCATGGTCCCATCCATTTCCGTGCCCCCGCCAAGATCTTCTGGCGCACCGTTCGTGGGTCAGTCTTTAATATTCTCAGTCTAATC	I
Chr01_29836021	AAAGTATATATCTGAAGCATAAATCTAAAGTTCAACGAGGTAGGATAGCTGCTTTTGGCTATCGAAAGTCTGCTAATTTCTCAGTTGCAGATGCTTCATC[T/A]GTTGATGGAGGTGAAACAATGATTGAAAATTGGGGTCTAGTTAGTGGAATAGAAGATTGTTTTCCTGGTAAGTAAAACGTATCTAATGTGATATCTAATG	I
Chr01_29836939	ATACTGTGGTTGTTAATTTAACTGGGAAAGGAAAGGGACAAGATGATGATGATACCATAGTATGTCAAGCAATAACAAGAAAAACTTCCCCAAGTTTTGG[T/A]GGCACTTCTTTAAGTGTAGATGAGCTTGAGAGAAATTCGGACTTTGGTGAGCCACTAGGCAGAAATCTACACAATTCCACATTTGATATGGAACCAACTG	I
Chr01_29909014	AACCCGGGAAGATGAATTCGGTTGTTTGATGGATTGTGGTGAGGTGTCCAATTATTCAATTTCAGTTGTCACATCAACAATATGCTATAATGGCAAGATA[T/G]GCAAATGTCTGGCGTGATTTGAGGAGCAGCAGCAGGTTGTCAAACTCTTTTACATTACTAGTCTCAGGTCAATTTGAATCTGAATAATTATATCTCATTC	I
Chr01_29946672	TGATCATCCTGAAAAGAATTAGTATCCCCACTAGAAGCATCTGTTTTTGTCGGACCTTGTAAACCCCCAGCAGCAGGTGCACTGCTAAATGGACTTAAAA[C/A]CCTCTGCCTGGAACCAGTACGCACACGTTTCATTGGAATTGGATTGACATTTAGACTGCTAGCAGGCCTTTTCCTTATCAACATGGACTGTTGGGCACAG	I
Chr01_29949636	TTCACCAATAGATGAGTTTAGTGACTCCTCTTTTCTTGATGTTTGTTCCACGGGCTTTCCATTAGAGTCAATGTTTTCTGGATTAATACACACATCATTA[T/C]CATTATTTACGTAAGTGTTTAAGCTGTTCTGAGTGCAAGAGGACTCTGAATCTAATCCCTTTGTCTCTATAGCTGCATCGTAATTTTTTCCTTCATTTGG	I
Chr01_30024323	TTTTCCGAAACCCATCTAAAATAGGTGGGTTCTCAAACATCATGACTTCCATATATAGGTTACGGTCACATGTATATGAAACAACTATTTGACACATACA[A/G]CACTACTGAAAACATAAACACTTTGATGTGTATTATGAATTCCAACACATCCGACAAAAGAATGCAGTACCGGATTATATACCAGTCAGACCCGAGCTCA	I
Chr01_30027025	CTGATCATTGTTGTAATTCATTTCTTCTGGTTCCCTTCAAAACTGAGTCAAATCTACCCCTCTGTTTATCTTAATTTCTCGGTCTTTACTGCTTCAACAA[C/T]ACAATCAAAAGTAGCCGTTACACAGAAATCACTGCCACCAACACCAATGCGTTTACATATTTATAAAGCACTGGAAGCAGCAGCAACTTCACTGGCATTG	I
Chr01_30061557	TGATGAGTTGATTGATAAAGATCCGTTACTTGGGATAAAGGATAAGTTTGTTGAGTTGCTGGAGGAAGGATGGAGGGAGAGAGCCGAGATGTTGAGGGTG[C/G]AAAGAGAACAAGTTAAGAAGGATATGGAAATGATGGCAGCAAAGAATGGGGAATTGAGTGAACAAAGTTGTGAAGAGGCAGAGCTCTGAGTTTGAACAGG	I
Chr01_30130921	AAAGTTGTCGGCCAAGCTTAGAGGTAGGCATTTGGAAGGTCCTCAAGCACCCCCAGCTTCATCATCCTTCATTAACTCTAAATCAGTACTCAAAGTCATA[C/G]TAATAGCTGGACTCGCGGTGTATTGGCAATACTATTTTTCATGAAGATATAACAGAAGTTTTCAGTGTACAATACAAGGAAAACGAAAGCATAGTGTAGC	I
Chr01_30147787	ACCTCAGCATCATTATTATTTGAATTAAATCTAGACTTGACAAACAACTTATTTATGTACAGTAAAAGAAATTGACTTTAGGTTGCTTGTGGTTGTGGAC[T/C]CCCCTTATATTGCACCTTCTGCTAAGGTTTGTGAACCGATTGGTCTCGGTTGTCTGCCTGTTTTGCTGGTTAAGGTGAATTGCGTTAGGCAAGTTTGGTT	I
Chr01_30220059	GAGTCCCAGGAGCTTGCGTCTGCGTAAGCTCACCATTTGGCAATGCTTCAATCAGTGACCAATGGTTTAGCTTTGCATTTATCCCTTTATCTGTGCTCCT[A/G]AGATTACCAAAGATGGACGAGTTATAGGTAGATTAAGCAATCACAAAATGACGAACAGTAAACCAGATATGATCCGTGGTGATCATATAGCAAAAGAAGA	I
Chr01_30326055	AATGTTATGTAACTTTTGCTTGACCTTTCAGAAAAATGGAGGAGCAGAAGCCTAAGGAACAGAGACCCAAAGCAAATGAGAATAAGCCTGTCATGACAGA[G/C]TAACAGCTGCTTTTGTTTACTATGCATGGCAAGTTGGTGGATGGTTGTTCTTAGAACTCTGATATGTTCAAGATTGAAAATGCTTGTTGATGTATTCAAA	I
Chr01_30326288	TGATATTCAACTTTGTGGATGATATTTAACTTTTTGGTATGATAGGGACATTGAATCTATCGAGAAATCTGAGGTTTTAGGCTTGAGTGAGCTGTAGGAG[T/C]AGGAATATCTTGGGACACCTGTTTAAAGTGTGTCATACGGATTTTATGCAAAATGCTTGCACCCGTTATAGGTTTGTATGCTATCAACTTTGTTTGAGTT	I
Chr01_30398530	GGGTATAGCCGCAATGTTTCCTTGACAACAGCCTGGAGATAGACTAGTTTCTCAATGTCAGAGTCTTGAACCCATTTGTCCCTGCCAACTTTGAGGTCTA[G/C]CTCCTCTTGAGCACACTTTAAGGCATGTCTGTTGTTCATCAAGTTTGACAATATCCATGTCAATGTAATGGATGTTGTGTCTGAGCCTGCTAAGAATAAA	I
Chr01_30431464	TATTATTGTATTTCATGAGGTCAGAAAGTAGTCTTTGAGCTTCTTTGATGTTTCCTTTGGTATGCATACAGTGGATCACGGATGAATAAGATGCAAAAGA[T/C]GGAATGAAACCATTACTGAGAATAAGATCCAAGAACTTGAGGCACTCGTTGCAGTTGCTGTTCCTAGAGTGCCAATCAATCACAGAAAAACATGCCTTCT	I
Chr01_30431602	TGAGGCACTCGTTGCAGTTGCTGTTCCTAGAGTGCCAATCAATCACAGAAAAACATGCCTTCTCAGGATATGAACCTTGTCTTAATATATCTTTGGTAAG[A/C]TGTTCAGCATCTACAATTCTTCCGACTTCACATAAACCCACAATTAGAAAATTATAGAAATCCAAAACAGACCCACCGAATTTCTCAATTTCAACTCGGA	I
Chr01_30433711	GGATTCTACTAGTTATATCGTAGCAGTAAGTGGAGTGTTGACAAACCCATTGGAAAAACCGGAGAGCGAGTGAGAAATGGTGGTTTTGGAGGAGGATGAC[C/T]TGGGCAGCAAGGGTGGGGTTCATGTGGGAAACAAAGGATTTGAGGGTCTCGTTGGTCTTCCAGTTGGGCTGGTTGATTAAGAAAGAAGCTCGATGAGCAA	I
Chr01_31861040	ATATCTATATATTTCCCAGCAGGGAGGCATTTCCCTCGTCTTTTTTTCTTCTTCGGGTGCTTAATATGAAAGTCAAATGGAACATCCTCAAATATGAGGG[A/G]AAAAAATTACATATAAATTTAATTTGATGCGAATAAGGCAGTTAACTGACTGATCAATGAGCATATACATGAAATAAATCCTTTGCCTTGTGAGTTTTAA	I
Chr01_32448496	CCGTTTGAAGCTGTGGAGGAGCAGAGAGAGTGAGCCAGCTCCGTTGCAGCCTGTACCTCAGAAACTACAGCTGCTACTGCAACAGAAGCATCAGCAGCAA[G/T]CTCAGGACCCTCCCAAGGGTGCAGGGAAGTGGAGAAAGAAACTCCTAATAATATTTGTACTAATGGGGATCCTTACATCCATCTGGTTATTTTGGCATTT	I
Chr01_32450747	TGAGGTCCTTGATCAGGCTAAGATAGAATCAGGCAGGCTTGAACTTGAGGATGTGCCCTTCGATCTACGTTCTCTTCTTGATAATGTTCTCTCACTCTCC[T/C]CGGACAAATCTAATGATAAAGGGATTGAGGTAAAAAGAACGTAATTCCTTTTCTATTATTGAAAACAAATTTAGTCCTTACATAATCTTATTTGTTTGTC	I
Chr01_32719865	TAGATGCATGAATGCTTACTTGTCTTATTCTTGTTCTTGACATGCCATTACGGTTGTAGGGCTTCAAGGAGACTTCTTATAGCGAAATATTCAAGGAGGT[G/A]AGATTTTCCTTTTGCCATCAAAAGTGTTCAGGGCACACCCATCCCTGGTTTCTTATGACATAGTAGTTGCTGAGTCTGATAGTGGGTGGTCTCTTAAGTT	I
Chr01_33462982	TAATTAAGCATGCCATCACTCCAGCTGTAAGCTATGGATCACCTGCAATGTTTGCAGAAGATGTAAATCAAGGTTCAGAAGGAATCTCAGAAGCAGTACT[G/C]AAGATATTACCTTCACAAGATTGCAAGGTGTGTGCTCTCTACTGAGATTCCAAATCCTTGGTTGCTACTTGCCACACTAGGTTTAACTAATTAGGACGTA	I
Chr01_33599471	GACAAACAAATCTTATTTTTATAAGACTATATTAATAGTTTCAGTCTTTTTTGTATTGTATTGTGAATACATGATTAATTAACAACAAAAAAGAGGTTGG[A/G]ACGTTTGCTGTCATGATTATGAATAGCAGAAATACTAACATTATTGATGGGATTCCACGGATTCACATGAGGTGGGAGCGCTCTTTAGCATTGTTCCAGA	I
Chr01_33632597	TAGCCAGAATTTCAGATGGGCATTACTGAACATAGGAAGAATTCACTCACCATGTAGGTGCTCCAACCATGAGCAGGAATTGTGTTTTGAGAAGGAGAAA[C/A]AACAACAGGCATGTAGCTTTGGGTTTGTACACGTGGTCCAGAGACATGAGGTGGCCTAGGTAGTGACCATGAGGGTAATCCACCAACATATGGCACACCT	I
Chr01_33727717	AGCTTCTGAGCAATAGCAGGATTTTGACTAAAGTAAAATATGAAACAAATATAAGATACACCTAAGCTTTTCTTATAATGGCTCCTAACCCCTCAACATA[A/T]CCTAGTCATGGTTTAAACAAAAACTTTTGCTTGTTAAAGCCAGCCAGCCTCAATAATCAATCACAAAAGCAAAAGCCTGGAGTTGTATGCTTTGTATACC	I
Chr01_34231196	GGAGATGGAGGACGAAGGGATATTCGGTTTTGCTATAACATTATGGTGTTGGGGGGAATTTCCGGAGCAAGTATGAATGCAGTGTGACAGTGCTAATAAT[A/C]GTAATAAATAGAAACTGCATGCTCAACTTCACCCTTTACACCGCATCTGCGTGAAATAGAAATCATTCACCTTCCTCCACCTCTCATGTTAGAGTTGAGT	I
Chr01_34274681	GGCAGGCCCCATTCTCTTTACATAACTACAGCAGCTGTAATGGCAAAAACAAAACAAAACAAAACATGCTGACTTCAATAATAATGCAGCGTGTGTCAGG[C/A]AAATGTTTAAATTTAAGTCAATTCTTAACTTATTCTCTGCAATACCAGGGCACAGCTAGAAGGAACTCAACTTCCCTGTAAACCTACAAACCTACGAGTG	I
Chr01_34332048	TCCCAGCATGAGGCCTCCTTACTGTGATGACTACAGAAGGAAGCATCACGAGTGCATCGAGGCAAACGGCCGGCAACTGGCTTTGCTGTATGCGGCACTG[T/A]ACACAACAGCACTTGGTGGTGGGGGAATAAAGTCTAATGTCTCGGGTTTTGGGTCGGATCAGTTCGACGTGGGAGACCCCAAGGAGGAGAAGGCTATGAT	I
Chr01_34373098	CATCTTTTTGAAAATTTTCTAAGCTGCTTTGCCATTTGGCACAGGTCCAGTCGGGTTGAGCTCATCCCAGGCTTCAATCCATGTGACCATGGCATCAGCC[A/T]GATTGTCAAAGTAGGGATCAACTTTGCTAAGCTTTTCCTTCACCTGTTTTGCCAGTTCAATATAGCACTTTTGAACAGTGGTGCAGTCTTTTGGAAGGAC	I
Chr01_35111408	TATCGACATTAAGTTTCTTGCTGCTTTATTGAAACTTTGTTTTGGGTGAAGTTTAAACATTGGTTGGTGAGCAATCTCTGATTTCACTGCATTGATCAGG[T/C]TGGAGTGACCGGATTTTGCATGGGGGGTGCTCTCTCTATTGCAAGTTCTGTCTTAGTTCCTCAAGTTGATGCTGTTGCTGCCTTTTATGGGGTTCCTTCA	I
Chr01_35133000	TTTTCTTTTCTCTCACATTCCTTTTCCCTCTTATTGATGCCATGGCTATAGACCTCACCACTTCTGCCAGCATGTCCTTAACAATGTTGATCTCTATGGT[T/G]TTTTCTCATTCTTCCAGAGAATCTTTGCTACACTTTGTCTCTCTCTTTCCTTTCTGTATTCAACAGTCGCATAGCAATTCTGCATTCTAACAAATTACAG	I
Chr01_35162219	AGGTAAAGCATACAGTTAGAAGCTTGAACAACTTCGATCAAATTCCAACATAGTCAAAAGAAAGCATAAATGCTTAAGTCAAGATCAGGAAACCATTTAA[A/G]TGCAACTCAAAACATTCATTAAAAGAATATCCACCGCATCAAGAACAATAACAGTCTTTTTAAATCCTTAATGTTGTTGCTATTAAAACTAAAGAGATTT	I
Chr01_35395335	ATGATAGAGAGCCCAGAAAAGCTAAAGAAACAACCTTATCACTTATAGCTCATTCATGGCCTCCTCGGCTCTCCCTCTCCCTATCTCGCCGCCTTCAACC[A/C]CCCCCTCTACCGTCAGCACCGCCAACAACAACCCTTCCCATTCCTCTACTACCATCATCTGCTCTCCACCCCCTAACCCAACTCTGAGAACTCCTTCCAT	I
Chr01_35519759	AACCTACCACAGTCCTCTTGAAATGACGCATGAGCAGGGATTAACGTCCGTAGCTGAGTCAATGCACCAAACAGAAGAGTCGGAGGGTAAATATTAGTTC[A/G]GGTTATGAAAACACATAAAATTGTCATCAGCAGAGGTGGAGAATCACCTTTAATGACTTCAGGTCTGACATTCCACCATTGTAATCATAAATATTACACG	I
Chr01_35546181	GAAAATTTTTGAACTTTAGTTTAAGGCTTGACTTGAAAAAAAAACAGAAACAATAAAAGTTAACCTGCCAATAGATGCATTATACAAAGCCAACTGATCG[A/G]TCCCATCTTTTGTCTTGAGCAAATCTCTACAAACTCCGGTATCTTCTTGATCATAATCCGCCATTGCTATAGCATACAATATAAACCTGTAAAGACAAGA	I
Chr01_35609484	TTCTACTCTCAAGAGATTAGACAGGGCGGTGAGAGGGTTGGGTTTGAAGTGGTCACCTTGGATGGTCGCAGAGCTCGCCTCGCCAGCTCCACTATTTCCA[G/A]CCCGGAATCTCGACAATGGCCTGCTGTTGGGAAATATAAAGTGGATATTGCATCGTTTGAATCATTGGTATTGCCTGAATTGAAGGTAACATAAGCTCTT	I
Chr01_35620897	CATACCCGAGGATACATAAGAGATCTGCTCGTTGCTTCTGGTTTGTACGATGGATCATACGATAAATCCTTATCTAGGTGGGATCCATTAGCAAAGCCTA[T/C]CGGCAACTCTATCTTTGAACAAGTAGAAGAATATCATAGCAAATTGATCAAGGAAAATGATAAGAAGGTAGATCACAAAGTATTACTTGATTTGTCAAAT	I
Chr01_35743801	TGTCCCTGTTCAAGCCTTGTACAAAAAAGACCAACAACCAATTGAGAATTCTAGGGTGGATGAAGATCTAGTCAGTAGATTGAACCGGGCAATCAGTAGT[T/C]CTCCAAGAATCTCAAAGGATTCACCAAAATCTGAATGGAGAGGTCATCAACAGAAAAGGCCTAAGAGCTTGCCAACCTCTGATAACACAAAGGTTTCCAA	I
Chr01_35834797	GCAGGTTGCAGTTCAAAGCAATGCTGCACCTGGTTCATCTGGGTTTCCTACTGGACCTGGGAACTTGGCTTCTGGTCAGTCAACTCAGACTCAACCCCCA[T/C]GGCCAAAGATGACTCAATCTGATATACAGAAGTATACAAAAGTATTTGTACAAGTTGACGCTGATAGAGATGGAAAAATTACTGGTGATCAGGCTCGCAA	I
Chr01_36070397	TTAGCATAGAAGGAAGACTTGGCCTTCTTAACGTAACTGTCATCTCTGGAGAAGAGTGGTCGTTCTGATGCAGGCTCCCTAAAGGAGGAGGGCGTAGCAG[C/G]GGTAAATGAGTTGTCGGAAGGCGGAGGAGTGGCGGCGGTGTGGGGCAAGGCGTTTGAAAGGGTGGTTTTATCATTGAGTTTGGAGGAGGTAGAGGAAAGG	I
Chr01_36175973	GGCACTAACAACAAGTACAGTTGATTCATGCATGGGTAGCGATGAAAACTGATTGGAATCAGGAACCGGCTTGATCTTTGAAAGCAGCAAGGAAACCCTG[C/T]GGAAGGGAAGCATAAAATGTTGGCTAATTAAAACAGCATTCTTTCCTTCAATTTGCAAGGTCTTGTGAATATTGACTTTTTGTGCATTCGACTCATTGGA	I
Chr01_36176453	TATCTTCATTTCACCAGCGTATATGGCATGGTCCCTGGAGGCTATGGTAACTGGTAGCAGAAATCTCTCTCCAACTAATGCAGGGCCAGAAGCACCAAGT[G/A]TGACATCCACTTGTGGGTCAGGTTCTTCAACCTGGGCAGCCTTCTGACCAGAGAATGATAGAGCAGGATCCTTGGTAGGGAAAGTTTCCACACGGTCTTC	I
Chr01_37690678	ACTTGAATTTTAAGACTATCTGAGGGACGAATTGGGGAATTCACCAAATGTTTACGCCGCAGAGGAAGGTTTGGTCGGGTCGGTCGTTGACGCCATGGAA[G/A]AAAGTGGACGGGTCAGTTTCGGATCCAAACTCCAACGGGGTTGTTGTGGGAAAAGGGAAAGCAGCGGCTTTTGTTGAGTCAGTGACTCCTGATGGGAACG	I
Chr01_38144273	CTAACACATTGACAATATTGCATTACCAATTTCACCCACCTGTGCAGACTTGTAAGCCAACAAAGTGCTCTCAGCAGCTTCCTTCCTCTCAGCAGCAGTC[T/C]TGAACTCAGCAAGATACCTATGATAATCACCCTTCATTTTAAGGTAAAACACCTTGGACTCGGCAGATGAAGCTGAAGGAATGAGGTGAGACTCAAGGAG	I
Chr01_38416431	GTAAGCGAGGTAAGGGAGTTTTAGCAACCGAGTCCCGTGCAGATTTGAAAATTATTGATAAAACTTTTGGTGACTTAGTTCTTAAAAGATCCCCTCATTT[T/G]GATCCGATTAATTGTTATTCTTCGATTGTGGTTGATAAAGTCATTACGAAAAGAAGCATGAATTGTTATTCTCTTGATTTGCCTTGTGTAAAATCCGCGA	I
Chr01_38553957	GGAATGAAATTATTCAGGTTGATGGAAAATTGCTATGGTGTGGTCCCAACAGAAGAACACTACGCATGCGTGGTTGATCTTCTTGGTCGGGCAGGTCTTC[T/C]GGAAGAAGCTGAAGAGTTCATTAAAAAAATGCCAGTTGAAGCAGATGAGGTTGTTTGGGGAGCTTTACTCCATTCTTGTTGGTACTGGATGGATATGGAT	I
Chr01_38716808	TATGTTCTGAGGAAGATGGTGAAATATTTGATAACATGGACATGTAACCATTAACATGTACATCCTGCTTGTACGTGTACTGTAGAAACCCTTAGATATG[G/T]TGTGTAGTTGTGTAATTGCAATGTTGCTCACATTGCGCTAGCTGAGTAGATTAGCTCTTCTATGTCGCTGTGTACATGTAGTAGGTAGTTATGCCATATG	I
Chr01_38899539	CTCTTAAATCATGGTCCTTCTATTTCTTTAGGTTGCTGAGAAGACTGCTCTTCTGCGGCCTATAGAACTTAAACTTGTTCCTGTGGCCTTGGAAGGTAGT[G/A]CATTTAAAAGCAAGTTTCTTGATACGGATGAACTTATGAGCTACTGTAGCTGGTTTGCGGTAAGAAATGACTCCTATTTCTATTTTATGGTACCTGGAAT	I
Chr01_38920903	TTTCTCCCCAAAAATAATCCATATTTCCCTAATTCATCCCTACTTTGTCCTCCCGGACGGTGGCCTTCTATGTACACTGTAGATTTAAGCCATAGCAGGG[A/G]TTCTGGAATTTTGGCTATCCCTGTTAAGGCAATCAAATCCTTCTACTCTAATTGCCGCTGGTTTTAGCCCAAACGACATCCTAACAAATCCCCCTTTATG	I
Chr01_38988013	TACTTTTTATCTAATCAAACCATCTTCAATTTCCATTTTTTCCCTTTATTTTCACAGTTCAAAAATGGCTTCCCTCCTTAAGGCCTCTTCCAATGTATTT[C/T]TGTCCGAGAAGCTACCTTTCTTGTCTAGAAGCAAGACAAGACAAGGTGTTGTTCCAAAGAAAGTAACATTTCGTTCAGCACCTGTCGCATTATCCTTGTC	I
Chr01_39144341	AGAACAGAGAATGGGAGAAATATTGTCCCCAGTAAATAAGACAAGCAAACCTGTAGCATCCAGAGCACGAATAGCTTCACAAAATGCATTAGCTCTCTGC[C/T]GACGACGCATCACATCCGTTGAAGAAACAGGTGTGTTTGTCAGTTGGAAAATCTTGGATAAAAGATGTAGATCACGTTAAGGAAACAATGGGTTCTCACA	I
Chr01_39547577	GCCTCTTCTTTTGGAAGCTTTTGGTTTTCATTACTTTCTAATAATATATCAAGTTTTTATTTTTTTTTGGTTATTTAAAGACACTTTCTGGTCCTGTAAG[C/T]GACCCTTCAAAGCTACCCAAATGGAATTATGACGGTTCCAGCACAGGTCAAGCCCCTGGTGAAGATAGTGAAGTGATCCTATAGTATGTTTTCTTTGCTT	I
Chr01_39633219	ATGTTCATAAGACTTATTAGTTACTGTATTGCTTTAAACCTTCAGTTCCAGCATTTAGCTTCTATTAGTTCTGGGCCAGGATATTTCTTGTATAAATCCC[C/T]CCTCTTGCAGGATAAAGTGGGTTTGAACCCAATCAAATCTGCTCAAATTGCAAAGAGAAAGCATGCTAGGAAAGCTACAGGCTCCAGCAATGGGGCTGGG	I
Chr01_39676689	ACTTTACGAGCATCTGTTACCTCTGGAGCACGGTAGCCATCTACACGGTTGGGGGTCGATGTTGGGCCAGAAAGCTGAGCAAGACCAAAATCAGACACAC[G/A]AGCTTCATAGGATGTAGTGAGAAGGATGTTGGAGGATTTGATGTTTCCATGGGAGATTCCTGGTCCCTTGGAATGGAGGTATGCAATGCCTTTGGCAGCT	I
Chr01_39677363	TTCTCCTTGAATTCCTTTTCTGACACCACCACATCCTTCAACCTCTTCACTGCAACAACCACCCCCATATCTAAGGTGGCCTTATAAGCCGTCCCAAATG[T/C]TCCCTTCCCCAACACCTCAGCAGATGCCCTCAATAGATCCTCCAGATCGAATACCCTCGGCGCGTTCCCGAAAAACACCAACTTCTTATTCCCACTGCTC	I
Chr01_39744075	GAAGATACATGAATGTCAGTAATGAAGCAAATTTCGTGTGAAGGGCATAATATTTATGGATGGAAAAGGACTACACCTGTTGATAATTCCCCCTCATATA[A/T]AGTATAATGGAGGCAATCAATCGGTACTTGTGACAGTGACCATTGAAGGATGGTGGCACATGCCCTGCTGTCGTATCATACCTTCAATGGACGCTCCGAT	I
Chr01_39753189	TGGCATTTTACATGACTCGGAATTTGTTTTTACTTGCTCATGAAAAAGAGAAGTTTTTAAAATTTTCAACTGAGTTTGATTTCCTGCCCACTACTTTGTG[T/A]AGGTTGGTTGGGATGAGTCAACAACTGGTGAGAGGCAGCCAAGGGTATCATTGTGGGAGATTGAGCCTTTAACAACATTTCCAATGTATCCATCTCTATT	I
Chr01_39754747	CCGGTGAATGTGCCTTCATTTCTGAAACCAGATTTTATTGACTCAGGATCTGGTCCCCCTGTTCTGGATATGCTGGGTTCATTGTGTCCTGAAAGCAGTG[C/A]AAATCTTTTGAACTTCTCCACAACTGGTCAGTCAATGCTAGCTGACCAGTTACCCCAACTGTCCTGGGCTCCGAAGTATGCTCATTCAGATGTAAATGCC	I
Chr01_39873257	AATTCAGAAAAGCCATGGCAAAATATGTAGCATCAACCATTGCATCGAAGACATTGGAGTAGTGGACAAGTGTGTTAGCGTCCACAGCTTCCTTAGTCGG[A/G]GAGAGAGGCTTGAAAAGTGCATAGTCTAGTGGAATCACACCATTTGATTGCATATAGTCATAGTAAGGGTATATGTTAAGCATGAGATACGACCCTGTCG	I
Chr01_40111981	AAGGGAATAGTTTAGAAGAGATACATAAACTAAACGCTCAGAACATGTTATTCTCATAATTTCCTTACATCATGAAGAACCAAAAATTTGTGTGATGGAA[G/T]AGGTTTTAGGACAAACCATGTTCCAGGGCAACATCATCCAGGTTAACCGAAGTCGAGTTAGGGTGACCCAGTCGCATACCGAAAAGCATCTGACGAAGTT	I
Chr01_40262843	TCCTGGGCTTGGTCAAGATTTTTTCTTTTCTGGGTTTGGCTTCAAGTTTTCCTTTCCTGCTTTAAATAGAAACTGTAAATTGGGTTCCTAAGGTTTTTTT[G/T]ATTGGATGTCTGGGTTGGTTTCATTTCCTGGACTTTTTATATCAAAGATTCAACCTTTTGTAATTGCAGATTGTAGAATGTCTGTTTATTAAATTAGTGG	I
Chr01_40264524	ATGCCTAGATTGCTTCCCGATGTCACTGATTTGACCTCATTCTGGAAACTCTTCACCACAGTCCCCGTTTTAGTCACTGCGTATATCTGCCATTACAATG[G/T]TATGCAAGCTGATTCATCAATTAGACTCTTTATTTGAGCAAAGTATATTTCATCTTTTACATTGGTGTAAGATAAGAGTTGCTGATATTCTTGTGTGTTT	I
Chr01_40354145	CTTGCTGTGCCGCGTCAAGCCTCAAAATTCTGCAACACCTCCCTCCCTCCCTCTCTCTCTCTGCAACCATGACTGCCACGATGGGTCCACCGCCTCCCAG[G/T]AACCCTAACCCCTCGACCGAACCCGAGTCGATAGCCCAAGAAGAATCCGAACCCAGAACAGCCAAAACCACGATGGGTCCTCCGCCACCTCTTCCCATAA	I
Chr01_40354496	CAGAACCAAATTCAACTGAAAAGCCCTTAAATCCAAAGCAATCTTCTGTGCCTTACACAATCCCTCCGTGGAGTGGACCTCCTTGTCACCATTTCTTCCT[C/T]GAGGTGCTTAAAGATGGCTGCATCCTCGACCGATTTAAAGTGTAATTGTTTTTACCCTTTTAAGGCTTCTTTTCTTTTTGTTTTTCTTTTTGGGAATGTT	I
Chr01_40358096	AGGAGCTTGAAAGCTTGGAAGAGACTTTAAACGAAAGTATCCGTGAAAGCATAGGTGCACGTGGTGGAACAACTCGTGGTAAGCGAAAAGGAGGGCCAGA[C/T]GATGATGAAGAAGACATTTCAAGGTAATTGTCTTTTTGAGAAAAACAAGAGATTATATCGTCTTTGCCACCAAAATTGTTGAAAGGCGTGCAAACTTTAG	I
Chr01_40359582	GGAAGAAAGTACTTGGGAGTGCTGACAATCCACAGGTTAAAGAGCCATCAGGAATTGAAGCTACTGCCTCCGGTCTGATTATAAGAACACAGAAACAGGT[T/A]GAGAAGCCTGAAGCTGGTGATAAACCCTCTGATCAATCTACGACACCCTCTACGGGAGCTGAAGAAATTGCACAGAATGCTGTGGCACTGTTGCTGAAGC	I
Chr01_40360399	TATAAGTTTAATGTATGTACAGAAAGATGTAGCATGTGCCAACGTTGTCCAATAGAAAGTTCTGATATGCGTTTGTAGTTGAAATTCTGCCCTGAATAAC[C/T]ATGGCTCATTATTCTCCATCATCTCCTGCCAGCCTCACCAAACTACCTTCTTTCAGACTTGCCAATTTTCTAATGATATTGATATATTAATATAAATACC	I
Chr01_40365301	CCTTGGCCATGTTTCCGTCATATGTAGGAACGAATATATCACTTTCTAAGGAAACTAGATAATCCAACGCTGCCATTTGGGATGAGTGGTTTTGGAAGAA[T/C]TTCAAGTCCGATCGAACTAGCAGAGTCTCCTTTCTGACCTGTTGTGCAAGAAAAGCCGACTGTTAGATCACATATAACATGCATTGTAGATGCCGAACAT	I
Chr01_40367042	TCAATTAAAATCAATCATTGCATACTCAAGAAATTGCAAATAAAAAGAAAGGAACTTTTGAGAACTTACTTTTCGGTGGAAGAATGAGTTTTGGTGGAAT[A/G]GAAGACAATTCAGGAGCAACCAAAGGCAACTCAGAAGTAGAATGAGTGAAACAAGAAGGCCAGCCTTTGAGCAACTTGGGACCAAAAATTTCGCCTAATG	I
Chr01_40478313	TGCTCCTTTTCTGCATTATCAGGTTTTGGAGGAGTACAAGCCAAAGATATAATCCTCAAACAAGGGAGAATTATATGCTCCGATATGGCAGGATGCTTTG[C/T]ACCCAATTTTATGGAAGAAAATAACAGATGGAAAACAACACGCAATCTTGATTCCCAGAATTCATCAGCCAGGGAACACACTTCTGAAAGCAATAACAAT	I
Chr01_40479958	TTGAACTTTTATCAGGGAATTCACCCAGTAACCAAGTGACAAGTTCAGTATACTCCACAATATTCTGACCATACATTGGCAAGCATTTAATCTTTTGCAG[G/A]AGAGCTGTCAACACAGTTTCCTTGAATGAATGTTTCCCGTGATGCCACACGCCATAAAGAACACACTTAGCCTCAGCACGTACAGAGCTCGAGTTCCATT	I
Chr01_40480563	ACACTTCTTTCATACGGAACAGGATTTTGAAATCCACCAGATTTGTTTACATGTTTGTATAGTTTCTTCACTTCAGTAGAGAATTGCCAAGAGTCCCGAA[C/T]GCTGTAATAGTGAGTTTTGCTTCCACACAGATGCAGGAAAAGCCTCCTTGCATATCTTCTCACAAATGTTGTATGAGGATTATTTATATAACTGCAGAGG	I
Chr01_40481111	AAAAGCTTGGTTCCTAAGAGAATTGCAAGCTCGAAGAAGTTGGGATGCAAAGTCAATTTTGTCATGATCCACCAAGGAAGACGGAGAGGCAACTGAACTG[G/C]AGACTTGAGAACCACTTTTATCAGGAGTGTCTGTATTCCCAGTTCCTTTTGAAGCAGTGCCATCACTACCAGGCTGGTGCCAGTTTCGGAGCATCAATGT	I
Chr01_40481262	GAAGCAGTGCCATCACTACCAGGCTGGTGCCAGTTTCGGAGCATCAATGTGAAGAACATGAAGACTAGGATTGCCACTTCTCCAAAAGAAGAACGTGTTC[T/C]GGCTACAAAAGGCTTGTTGAGGTTAATTTCATCCAAAAACCATTTAATTAATTTCTCCAAATCTAATGTTTCGGACTTTGAACTGTCAATGAAAGGCCCA	I
Chr01_40481425	CTAATGTTTCGGACTTTGAACTGTCAATGAAAGGCCCACCAACAGCAGATGATAATCTGTAGAAAAGTTGCATAACAGGAATAGCTCGAATACCAGAAGT[G/C]GTCTCCATCCACCCTTTCAGCTGCTCAAGAAGCTCAGACAGGAGCAAGGAATTTACAGCTCGTTTTGAAGCAGAAATTGAGACAGGGTCAGCCATTGAAG	I
Chr01_40484560	CATACCTTAAATCCTGCAGGACTTGGACTTTCCAGAAAACCATCCTCTGAGGCCAAGCTCTGTTTAGCTCCTTCAGAATCACCATTCCTGATTGCATCAC[C/T]GCTCAGTTTCACATCTGCTGTAATGCAAACTGTTTTCTCAAAGAAGTCAAGGGGGAATTCTGGCTTTGTGCCAGCATAAGCTTTATTATTAAGGATATTA	I
Chr01_40593448	AAAGATTATATATAAAAGCACGTCCAAAATTGTAACGTAAATCCTGGAGTCAACTCCAGGATTGAATTTATTATACTACAATCATTGTGTCACAGGGATT[G/T]TTATTGGGAATTGGTGCTAAAAACAAATTACATTACTATATTATTGGAGAATTATACATGGAGGAATGCTACTATATGTATTTAATCAAGGAGAAGATTT	I
Chr01_40650069	AACCAAAGGAAGCTTATTTGAAATCCTGTAACCACCAACAAGAAAAACACAAAAATATAAGCATACCTTAAGGCTTCAGCGTCAGCTCTAACGTCGACTT[T/C]CTCTATTTCTCTAGAAATCAAAGTTTTAAGCCTTGAAGTGTATGTGCTAATTGCCTGAAGTAATTGAGGAGGATTTTTGAGACAATTTACAATAACAATT	I
Chr01_40651569	ACCCTCCCCTCCACCACCACCACCCACCTTCTCTTTCCTCCTCCCCCCTCCTTTACTCCTCCCCTCCTCTTTCCCCAAATTTCCAGCATTCTCAATATTC[C/T]CCCCTCCGCCGTGTACGGTGATGTTCTTTCGGATGCTTTGGACGGTTTTCTCGGATTTAACGCGGGTTAACAAGAAATGCCACAGGGGTAACATATTCCC	I
Chr01_40706976	TATAATTGTAGTGTACCACATTATTCCAAAGAGGAGAGATGCACTCTGTCCCTTCATCCACTGAGGGAATGGCATCTATGAACACTTCTGCATCACTAGA[C/T]AACTCACTTTCTGACATGTACTGTTCTACTCCAAGGCCCTTGCCTTGGGATGCTGACACTAGATATTTTCGCTTACAACGTGATGGTCTTGTTTCAAGAT	I
Chr01_40709318	ATACAAGTTTACAAAACAACCTGTTTGATATATTCAATCAATTTGTATGTCGTGCCATGCACATAGAAGTTTGAGACAATCAATTTGTTTGTATACACTC[C/T]ATAGCATACAAGCAAGCATAAAACGCCAGGTTATTCAATCAATTAAGAAAATTCCACAAACACCTGGTAAGAATTGAGTTTATTAAAATAGCCGATTTAT	I
Chr01_40968467	CTTATAAATTCCCCCTTTCACCAGGCCCTAAGTTCCTTCGTCTCTACTTTTATCCAAATCAATACCCTGGCCTTGATATTACCAGTTCCTTCTTTTCCGT[T/G]GCCGCTAATAATTACACTCTCTTGAGCAATTTCAGTGCCTATTTAGTTTCTGCCACTAGTCCTCCCCAAGCCTTTATTGTCAAAGAATTTGTCATCACTG	I
Chr01_41129309	AGCAGAGATGAGTTCCATGTAAGTTATCAATGATGACATAAGATGCAAAGAGCACAAAACATAAATAAATAAATAAAAAGACCAAGATTGATTGAACTTA[C/T]TTATTGCAGTATATGGAGTTAAAGACTTGTAGTTAAAGCTGAAAATCTGGGTGAGATTGTCGAAGTTGGGATGTTGCACAACTAAGTTCCACTGTGTATA	I
Chr01_41251591	AAGCAAGGCATCAAAGGGCCGCCTCCGAGTCTGCTAATCGGAAACATAAGAGAGATAAAGAAGGCACAATCCAGCATTGTTAAGGTTCCTAGCATGCAAA[A/C]CCCTGCCACTCACAACTGCGGTGCGCTACTCTTTCCATTCCTTGAGCAATGGAGGAAACAATATGGTATGTATAATAATGTATTGCATACCTCTTAATTG	I
Chr01_41312792	AGGAAATCAAAACATCATCGAAAGAAGCCGATCGATCCATAGCCAAATTTACCCACATTTCAACAACGAGGCATCAAATCATTCATCTAAAACAAAACGC[A/G]CACATATGAACCTCTAAAAATCCCGAATACAATTTACCTGGGCGGGGATCAGTGATGACCATGTTCCTTGGCGTGTTGCTGGTGCTCGAGATGGCGACGC	I
Chr01_42005400	TCTTATTCTCATGAAATTCCTGCTATCTTTACCCAGACTTGAGCCATCATACTCCATGAATTCACCAATGAAATTGCCCAATTGAATTGCCAGATTTTCC[G/A]AAACAAAACCAATAGGAACATTATAAAGTTGAACCCACAAAGGTGAGTAAATTAAAGAAACCTTCAAAGGATCCTCCCCCCTTTGCAACTTATGAAGAAT	I
Chr01_42066451	TGTAGAAAGGATAGATCCTATAAACTTTAAGACAATCCATTAATAGCAATGCTTTCTCATAATTCAAAAAAAATAAATGCTATGAAGGTGCAGAATAGCA[G/A]GCTTAAAACAGCAAGATTGAATGCCCAATTCATACATAAGACCACGAATCTTTACATTTCTCCTGTTTAACCGACCACGAAATCCCTACAATCCATATAT	I
Chr01_42066845	TAACTTCATCCGCTGCCATGTGGACTACGCTCTCCTCAGGTACCGATGCTGTTCTCGAAACACTAAGACAAGCTTTGTCTACATTCTCTGACAACTCAAC[G/A]TCCTTTGTATCAGGTGGACTGTTGCTAGTATTTGACGACTCCATCTTTTCCTCGAAAATTTGCTTCGTGTCACTCTGTTGTCTGCAAACAAAAATAGAAG	I
Chr01_42259309	ACTTGGATCCTGAATACTACCGTCTTCAGAAAATAACTGAGAAATCCGATGTCTACTCTTTCGGTGTGGTGTTGTGTGAAGTACTATGTGCAAGAGCGCC[A/T]ATAGATCGAACTGCCGAGGATCATATGCAAATAAGTTTAGCGGAGTGGGTACAACATTGCTACATCAACGGAACTCTGGATCAGGTAATTGATACTCATC	I
Chr01_42374317	CAGCCGCTGCTTCTGCCGACCGACACTCTGCAACAGTCAGGTTGTCATTGGGATTATTTTTCTTCATAATGGGTGCTAAAAAGGAGAATAACGATGATGA[G/T]ATGGACGAAAAAGTGAAGAAGTATCTTAGAGGAGAAGCTGCAAATTTGGAGGTAATCAATGTTTGTGCTTGTTTATAGGATTTTACTTATTTTTGTGAAT	I
Chr01_42377597	AGATTTGGGACTTGAGGAAGTTTGAGGTTATTCAAACAATGCCAGGTCACGCAAAGACCTTGAATTTCAGTCAGAAAGGCTTGCTTGCTGCCGGAACTGG[A/T]TCATTTATAAAAGTTTTAGCTGATTTTTCTGGATCTCAGAATTATAATAGTTATATGACTCATTCTATGGCTAAAGGTTACCAGGTAGGGAAAGTTTTGT	I
Chr01_42425667	TGGTCTCTACCTTCTTCTTGAAATAGATGATATTGACCGGCTCATACAATTCAGTCAGCCCCAAGATGGTGGGGCTCAGCTCAAAAGGAGGCGGCAGGTC[C/T]TGCTTGAAGGTATGGCAGCATCACTTCAGCTTGTTGATCCGCTTAGCAAAGGTGGGCATGCAGTTAGCTGTGCTCCCAAAGACGACATCGTGTTCCTAAG	I
Chr01_42426214	CATCCCTCTGGAAATTGCAGCATGCCTAATTATACTCTCTGGAGGGCTTCATTCGATGAATTTTTCGCCCTTCTTACCAAGTACTGTGTTAGTAAATATG[A/G]GACAATAATCCAATCAATACATAACCAGACTCAGCCCACCACAGAAGTCATCGGTTCAGAGGCTATAAGGCGTGAAATGCCTTGTGAACTTCTACGAGCT	I
Chr01_42680876	ACGAGGAGCAGGAAGTTTTCATCAAAGCGGTGCTTTGGAGACTTACTCTAACTTTTTAATTGATTCAAAAGTTGGACTCTCTTGGCCTAGAACTGAATCG[A/T]CCTCCGCTTGAGCTTTTTTAATTTTAGACGGGTTCTGCATTTTCACCAAAATACCACACATAAGTATGGCTAAAAATAGTGATATATATTGTCCAAAAGT	I
Chr01_42733747	AATGTGAATTAACTATGTTCCTCAAAATAACTGTTAATTCATTTAGTGAAACCTTAAATATAGATTCACTTTGAAGGACTTCGTTATTTATTTTGTTACA[G/A]GTGGGTTGATGAAGTCATTCCTGATGCTCCATGGGTGATCGATCAAGAATTTCTGGATAAACACAATATTGACTATGTGGCTCATGATTCACTTCCGTAA	I
Chr01_42798514	AAGCAATCACATTCACTATTTTTCAAGCCACTTGCATCTTACTCCTCTATGTTGAATCAAATTGAGGAATTGCTAAGTGCTAGAGACTATAAAGCTGCCA[T/C]GCAGCTATCAGAAAATCTAAGAAGCTTGGCACTGAAGGGACTTCATTATTTTCAAACTTTTGAGGATTCACTTCGGCTTTCTCTTCTGTTTTTGCTTCTT	I
Chr01_43147740	TTAATCTGTCGCGAACATCCATGGCAGAGCTTCCAGCTTGAACCATGTCTCCACAAAACCGACATGTAATTAAACGCAGGGGACAATCTGAGGTTTGGTG[T/C]TGCACCTGTCAATACAAAATGAAAATAAAGGTTTATCAGAAAGAAAAGAAAGATGCAGTTGAAGTTTCCATTTCCAATCACCCAGTTCTTGTTTTGCTTA	I
Chr01_43281624	CTGATCGCATTTCATTGAAGTGGTGTAATGCATCTTTTTCATCAACAGAAATCATTGTAGTCCATGAGATCACGTTCCGCTCATTCATTCTTCTGAATAC[C/A]AATTTTGCATCTTCAACAACCTCACACTTTGCATACATTGACATCAAAACATTACAAACAGAAACATGTGTACCGTACCCTCTTTTTATACAGAGACCAT	I
Chr01_43304486	CTTATATTAAAGATTTGTCATTTTTGCAGAGACTGCACTCACAAGTCCAACCACACATACAAACATGAGAAGAACATGGTAAATTATGAAAGATAGCCTT[C/T]CCTTTTTTTTTTCCTTGGTGTGCAAGCACAGTATCTTCTCTGCACTGTACAATTCCACAGCACAAACAAGAACAATATCTGAGCTAATGTGCTAGAAAAT	I
Chr01_43340372	AAAAAACTGAAGTAGAAACAGAGGCCGGCCTGGCAAATCTGGAAACTAGCTACTCCGTTCAAATCACCAACTTTATTTTATCACTCTGAAAGTAAATTCA[G/T]ATCGGCGAGAAGTTAGAAGGTAGCATTTGGGCGTGAAATGTCAATGGGGACCGATACCACTTGGGTTGGGAAGAAGCCTTTGAGGCGCATCGGAGGAATG	I
Chr01_43361133	TAAAAACAGTAAGCTAGAACTTGCCTTCACACAGATGACAACATCAAGCGCTTGTGCCACCAGTTTGGTGAAGCATAGCATCGATCTCATCACCATCCTC[C/A]ATTTCCAGCTGAAACAAAAGAGAAAATATGCATTAGAACACATTCCCCCTCCGCAATGTGCAGATTAGCTCGAGTGGTCACTCATCTAACAGAGAAAATG	I
Chr01_43362748	AGAGGGAAAATTATCTCCCAGTATTAACTAAAAAAAATAGAATGGAGGGATGCAAGTGGAGAAAGACCTGGCCTTTAACTTTGAGGTTTATATGGGCGGC[G/A]GATTGATCGCCAGGCTTCTTATCTTCCTCTTGCGGCCCCGACATATTATTCTTTTTCTGGGTTTTGTCCTCTCAGTGATTTCTGATTCCGGTTCTTCACT	I
Chr01_43384229	AAATTAACATAAAATTTTTAAATACTAGTATAAACACCAAACGATTTTCGATGCAGCCAATAGTTAATATAGATTACCGAAGTGGGGGGAATCGTGGTCC[G/T]TGTAAACTCTGCCGCCCAGCATCTCTCTCTTTCTCTCTCTCTGGTTATTGTCAATTTCTTCTGACACCCAGGTCCCACCCCCACCATCTCGATCTGCTCA	I
Chr01_43773282	TGATGAAGAACATCATCAACTTCTATGAAGAACAAGGGAAGAAACTTTGGTCTTACATGATGGAGCGGAGGTTAAGTGTTTGGAGAAAAGAGAAATTGGC[A/G]GAGTGAGGAAAACCCGATCTGAAGACGCCATTGTCAACCATAGCAAAGTTCAATGGAGGAATGAAGTTAAGTTCGTCACCAACCACCACCGTCAACGCCC	I
Chr01_43846582	TACGGTAAGTCCCTAAGGTATTTCCACTGTTTTCCTAAGTTTAACGAAAAATAAAAATTTGGGTTTTTGTATAGGTAACTACACAAGATGGTTACATTCT[G/A]AGTATGCAAAGAATTCCTGTGGGTCGGTCAGGTGGGACACCAGGAAACAGGCCACCAGTCCTGTTACAGCACGGGATCTTAATGGTTGATCACTAATCTG	I
Chr01_44196789	GACTCCAAATGCTCAACTTCATAACCCTATGAGAAGCTGAATCCGATGGCAAAGCCTTCGACGGAGAACCGCCTTCTTTCGAGTCTGCGGATGGAGAATC[C/A]GCAGCTGGGCTAATATCAGGAGCTGGGGATGGTGCAGGCGTTGGAGGTATATCGGTACCAAAGATAGCCTCAGGAAGAAGGACCTTATTCACCTGATATA	I
Chr01_44219928	AAGAACAATTTTCTAGACATTTCATTATCAAAACATCTCAAACAACAATAAACGAGATGGTTAAGGCAACTGGGGAAACTAGCAGTTAAAACAAAACTGG[T/G]CTGAAAGAGAGATATATATGTAATTAATAGCTGAAAATATAACGCCATCCGAACATCCATCCATCCACCTCATCATCAGGTTGTTTCCTTAGTCAGCTGA	I
Chr01_44291322	ATCTATCTACAACACAGAAAGAGCAACCCTTTCACTGCTTTCCTTCAATTATTTCCCACTTCCTTTTGCCTTCAAAATTTCCTTGGGATTCCTATGGCTA[C/A]TGCTGAGGTATTGTTTTTCTTATTAACTATTCCATTTAAGCTTTGTTTATCAACTGATCTTTTATTATGAAGTTCAAAGCAAACCATCATGATCTTCACA	I
Chr01_44544163	AGGATGCAATAATCATATTGATTGAAACACTTTTGAGAGGATGACATATATTTCAACACTGCTAAGTTAGATTACCTTGTAGGGTACATTATCAGATGGG[A/T]GGGTGGTAGCTGTGAAGCAACTTTCAGTAGCATCTCACCAAGGAAAGAGTCAATTTATTGCTGAAGTAGCCACCATATCAGCAGTGCAACATCGCAATCA	I
Chr01_44640755	TCCTGGACGCACAAGAAAGATTTTTGTTGGAGGTTTAGCATCTACAGTCACAGAGAGTGACTTTAAGAAGTATTTTGATCAGTTTGGGAAAATCACAGAT[G/A]TTGTAGTGATGTATGATCACAACACTCAAAGGCCTAGGGGTTTTGGATTCATCACTTACGATTCAGAAGAGGCAGTCGACAAAGTGTTGCTAAAAAATTT	I
Chr01_44640891	AGGGGTTTTGGATTCATCACTTACGATTCAGAAGAGGCAGTCGACAAAGTGTTGCTAAAAAATTTCCATGAACTGAATGGTAAAATGGTCGAGGTTAAAC[G/A]AGCAGTTCCCAAAGAGTTGTCGCCTGGCCCTACTCGTAGCCCCCTTGGTGTATATAACTATGGTCTGAATAGGAGCAACAGCTTTCTTAATGGCTACACT	I
Chr01_44641556	TAATGTTAATTTCAGTTATGGAAGTGGTGATAACAGCTTTGGGTTGGGGACAGCAGGGCATGAGAGAAACACTGGGACCAATGTAGTGCTGACATCATCA[T/C]ATGCAGCATCAAATGGCAGTTATGATGGAGCCTTTGCAGACTTTTATGGTGGTGCTTCATTTTACAGGGATACCACTTGGCCATCATCAACATCTGAGCA	I
Chr01_44818988	TTCAGCACCTCTAGTAGTTGTCCAGTGTTTAGCTAAGGTGTCAACGATTGATTTGCTTGTCCGTACAAAGACATTAGTTTCTCCACCCCTTTCAAATGCC[C/A]CAGAACTCTTAAGTTTTTCTAGTGATCCATCAACCTTCCCAGTTATCAGAAACTCATGGAAAAATTGACATAGCAAAGCTTCTGATTCTTCATCTTGGGC	I
Chr01_44819376	ACAACAGCCTTTTCTGGTATTGCCCATATCCCTGCTTTCTCGGTAAGCACAACCCATGCGCCATCTTCCCCATCATCAGTAGGAGGAAGAACCGAAGCAT[C/T]AAGAACTTTCCCAGCATCATGAGGCAAATCAAATTGATAGAGTCGAGTAGAATTTCTGTGATAATGGGAGACTGTTGCAGTTCCTTCACCAGAAAGTACG	I
Chr01_44819700	TGTAAATCAGAGGAGATGTTCACTTCAGACATATATTGCATGGTCAGAAGAGAATATTGAGTGTAACTTGAGCTGCTAACCCGATCCTTGCAGAAGGTGG[C/T]AACAAGAACAGTAATAACTTTACCATGATCATCCACCTGCAGGTCTAGAGGCCAGATTCGTTTTTGTCCAGCCAGATCCTTCTTAATTCCCAAATCACCA	I
Chr01_44820466	TTGTTACTTTCAAGGTGCTATCCCAATTGACAACAGAAAGCAACCAATTATTGCGGAGATAGGAATTTCTGCCAAGATCTGCATTTCCTAAAACATCAGA[A/G]GGAAGTTCAAGAGTAACACATTTCTTTGGAGCTGTGAATGACAAATAACTCCAGATAAAAATTTTGTTCCCGTATATAATCCATGATAGGCATGTTCCCT	I
Chr01_44822100	TACATTTCTCTCCTTCTGCGAGCTTAATTTGCTTCGCTTCAATCCTGGGGAGAACATTTTCTCTGTTTTCTTCCACTGTTTTAGTTCTGCTTTTTCCTTT[A/G]ATGGAGAGGTTTAATTTAGGGTTTATGAGGGTTTTTCCCCCGGTAATTTTGAATTGCCTTCAGGGACTAGGTCACTAGAGGGAGGAGTGATCGCATGAGG	I
Chr01_45024428	GATAACAAGCATGGAGATTCCAAACAAAAAACAGAGAATTCAATTGATCACCACCTCTCATTTGGTGAAGCTACTCACCAAGATTTTGCTCCCATTTTCA[C/T]TTCTTTCTGTTATATTATCCTACCCTTTTATGTGTAACTTCCAAGCTTTGGCATATGGTTTACAACTCTTTAGTTCCGGTGTAGGCAAGAATTACATGTT	I
Chr01_45031747	CACAGACGACGTCAGCCAAGTTGCAAGTCAAAGCTTGCTCTCTCCAAAAACAAGCATAAGAAAAGCTAAAAACAATTCACATTCATAGACAATCAAACGG[C/A]AAAGAGTAACAGCAACCCATTTCAGAAGAAGGTGAAGATGTAAAAGGGTAAGTGCCCAAAACCTCAAAGAACAATTCTTTAATACCGTGCTCTCCCCTTG	I
Chr01_45135534	TAGTTCTGGTGGGTTCATCATCAAATGAATGCTATTGTCAGGTTAAGATAGAATGTTCAGTAGACATGGGGGTGTTAACTGGGAAAAAAAGTAGAACTGT[A/T]TGAATCGTGTATGTTATTCTGTTTATTAGTAGATGGATGAACTGACAAACTTGAGAAGTTTTCTGACAGCTGTAAAAAGAAACTTCTTTTGGACAATACA	I
Chr01_45663725	TTTCAACAAAACAGTATTCACATGAATAGCGTATGTTGACAAATGAGTGAAACATGCTCCCAGATAGAACATCAGAAACCTGACATCAACAAACACACTA[G/T]AACAGCTATTGCATCACAAGGCAGTATCCTGTCAGGAAACTACCCTTCAATCTCTTTAACCTAAGTGTCCAACGCTGATATTTGAATATGAGGTTATGAT	I
Chr01_45663970	AATGAGATTCGCATATAACATTAGAAACCTCGACAACATGTACATTCATTAGCACATCACCACATCAAGTTAAAACTTGCGGGTAGCTTAGCACTAAGCC[A/T]ATGCTCATCACATTTAATTTATATACCCATATACCATAAACACGCTGTACATTCAAATTTCCTCATACTCATCATGCTTCTTAATGTTCTCACCCCAAGC	I
Chr01_45664537	TGGATAAAGCTGTGTTTACCAACAGTATACATAGCATTCCTTCTGACGGAGATGGCAGACTTGAGAGACCCATTTCTTGTATATGAATCTAAGTTTTAGC[T/A]GAACAAATGATCATATAATGTGTAAGACCTGGAAAAACATAAAACATCCATTAGAATACCATACAAAGAAAAGAAATCAATGAAAAGTAAAAGCAGATCA	I
Chr01_45685554	GGTGAATTCACTTGAATGCATTACAGCAGCAAAGGCAATCAACGCGGACCTTGCTGAATGATGCCACAATCTGTTGATTGTTTATGTTTATGGAGAACCA[T/C]GACCGGCCAAGTTATTCATGGTTTTTTTTTTTTTTGCACCCAACAACTGGCTTTCCTTGATATGAGGATGGTAAAAAAAGTTGTACTCTCAGCAGCTTCG	I
Chr01_45688111	ATAAATGTTACATATTCATCATTCACCTCGGATAATGATGTATCGGTTGTTCCAGCTGGCTGATCAAGTAATCCTGGTCCAGATCTGAGTTCAGGAATTG[A/G]AGACCCACTCCAGCTACTTCCCCTATCCACATTGTAATCACGATTAACTTCAGCATCACCAGTATCATTCTGGCTAATGGTATTTTCGGTAGGGCACCAG	I
Chr01_45688253	GATTAACTTCAGCATCACCAGTATCATTCTGGCTAATGGTATTTTCGGTAGGGCACCAGGAAGTCTCAGTGATGCTCATTTGCCTTAATTCCTGCTCACA[T/A]GTAGATTCACCTGCGGAAGGGGATTGCGAAAAAAACGACCATATGGAAGAAAGTTCTGCGGAGGATGGGCAACCAGAATAACAATTAATTGTTTGCCTCC	I
Chr01_45688988	TACTTCTAAAACAATAATGATACGGCTCAAGGTCAAATTCTGGAAGACACTGTAATCATAAAAGGCTTTCACGTGATCAGCACTATTGAAGGGGAAAAGT[C/A]TCAATAATGTTATGATCACAGCCAGAAAGTGAACAGTTTTAAGCACCAATAAATCAATGCAAAACACAAACTCATAATAGAACAAGTAGAAAAAGAAAAC	I
Chr01_45757184	GTGTTTTGGGGATTATTTTGGGAGGTGGAGCAGGGACAAGGCTTTACCCACTAACAAAGAAGAGAGCTAAGCCGGCTGTTCCATTAGGAGCAAATTATAG[G/A]CTAATTGATATTCCGGTTAGCAATTGCTTGAACAGTAATGTATCAAAAATCTACGTTCTCACTCAGTTCAATTCTGCTTCTCTCAATCGTCACCTTTCCC	I
Chr01_45757856	ATACGGATTTCATGCTGTTATTGTTTTTCTGGTTCTGAGTTTGATGGTGTTGTTTTAGGTTGATACAACAATTTTAGGTCTTGATGATGAGAGGGCAAAA[G/A]AGATGCCTTACATTGCTAGTATGGGCATATATGTTGTTAGTAAGAATGTGATGTTGGATCTTCTTAGAGAAAAGTTTCCGGGTGCCAATGATTTTGGAAG	I
Chr01_45870276	AAGATAGAGTTAAAAAGATCTAAAAGGTTTCTCTCATTCACCTGTCCCATCCTATCCCAAAATCCGCGGCAGGTTGCTACAAATATCCTACTTTTGAAGA[C/A]CTCATTTATGTTAGATATAGAGTCAATCAGTTGTGAACTCAGCATCTGCATTCTCTCACGGATTTCTGCCTCTCCATCTTCTTCCTTTATTTCCTCAAGT	I
Chr01_45870561	AAAGAATACAAGAAATCATATTAAAATAGGACTTACATTGTTAACAAGCTTCTCTACTGTTGCCTGCAAGTAATTTTTGTACTTTGTTCTCAACATGACA[G/C]TGATCCCATTCATCTGCTCCCCAAACAGTGACTTCTTGTCTCCTGTGATGGGCAGACAAGCTGCCCAAGACTTTAACACATCCTCCACTCTACAGTGCAA	I
Chr01_45871693	TTTCAAATAAGATTTCTTTCACAAACCTGATGTTCCATGACTCAAGATCCCTCTCGAAATCCGCAATTGCAATCAAAAGTTCATTAACATGTGATGCAGG[A/G]CAAGATGGAGGCCATGCAGCAAGGAAACTGGTAAGCCTCTTACACAACTCAGTGCTATATACTTCAGCTGTGATGTTTGACAGGTCAATCGAACTGGAGC	I
Chr01_45876249	ATATCATAACAAACACAAACCTTCAGACGCCACTGGAAATGAGCCTATTTTAAGAGAATTCATGCCGGTTTTCACAAGTGATGAGACATGCCGCACATAC[T/A]CTGCTCCCACTTGCATGTACATTGCACTTCGCTGAGAGTACATACTCCTGAGTTTCCTCCTCGGAATAATGCGAAGTTTCTTCACTGCAATTATCTAACA	I
Chr01_45876688	TCCACTCTTATTTTTCCAACAATCTTCTTTGCCTTCAATGAAACTTGTTCTACACTTTTAGTAGTGCTCACTTCTACTGGTTGTACACCTCGTGGTTGCA[A/G]CAAAAATTTGTGTAGCCTATATGTTTAAAACACATTGAGACTTGAGAGATCATTGAAAGGCTAATGGGAACAAATTTATGTTCCAAAGAAGAGAAGGAAC	I
Chr01_45939286	TACAACTTTCTAGAACATCAAAATAATTGAGCTGTGCGCAATCCAACAAAAACCAATAACTAGGTAACTGCAGTAAAGGAAAATGAAAATGGCAGAGCAG[G/T]ACGGAAGTATGCGACTATCAGGTCCTATAACAGATATTTTTGAATGACCATTGAGGGCCTGTTTGATATACTGATACAGTGATACATGATCGGCTACCAA	I
Chr01_45949222	TTTTTTTTTTTTTTTTTGTGTTTTCTGGTTTCAGGAGTTTATAAAAACTGCCTTTCAGGACATAGTTTCTGATGAACTTAAAAGAATTAAAGACTCACCA[A/G]TAAGTGACTGTTTGGAAAGCTCAAACTCTGTTTCCTCAGCCCCTGATGAATTATGGGAATACAGTGGCCTTCAAGATGCGTATCAAGGTGAATGCGAAGA	I
Chr01_45951374	CCCTTCACTTTCCTCACAAAACTTTGAAGCTGGTATCATATGCTCCGTTCTACCAGCTGGTATAATGAATCAACAACAGCAACAGATACTGATACAGTTG[C/T]TGGAACAGTTATGCATTCAACTCCCAAGGCATAGCTTGCCAAATTATGAACTTCTACACAAATTCAAACTCAAAAAAGTTCCTCTGAATTGAACTTGTTC	I
Chr01_45953603	ACACAAGTACAGTATGACAGCCTTAGATTCTCACCGAAATGTTAGCTCTTGGCCTTGGCGCATTGCTTGGTCGAGAACCCATACTAAAAAAGGATTCAAG[A/G]TCATTGTCATTATTTTGCTGGCTTGCACTTGCAGAAGCAGCAGCTCTTTCTCGAGCCTCCGCAGCAGCCCTCTCCACAGCAGCTCTTTCTGCTCTATGCC	I
Chr01_45954323	CAGCCTTAAAATTTTCTCTCTCCCTCATTTCCTTTGCATGCCTAAATTTAGCCTCTGCTCTATCCATCGCCTCTTTCATGGCAGCAGCAGAAGCAGCAGC[A/T]ACAGAACTAGTCTCAAAATCATCAATGGGAAAACCTTCAGCCTGTTCAACATTATTCCAGGCCCTACCCATTGCAAACTCTTCAAGTTCATCAATTTGAG	I
Chr01_45954609	ATCTACCTTCATTTTTGCATTTGTGGAAGAAAATGAGCCTGTCGTTGTCTTTGAAACTCGTGGTGGTCTTGGAGGAGGGGGTCTTGAAGGGGGTGGAGCA[C/G]TAGTAGGTTGTGTAAAGAGTGGAATCTCTGATACAGTGAGCCAAACATCATCAGATGCATCAAAATTCTCCTCAGATCTGGGAGTTGAATGTACCTGGGA	I
Chr01_45955060	TCAGATGACCCAAGCGGTACAGATTTTCCAAGACCATGAAGAGGATCAATATCATCAAATACTCCCCCACTTCCAGATGAGCTCTCTACACCAGACTTCC[C/T]AAATCCATTAAGTTTACTTGTTACTCCAGGGGGGTCAGCAAACAACCCTGTGGATAAATCTGCAGGGTCCAGTTTTGCTTCTAAGACAACAAAAGGGTTC	I
Chr01_46073589	AAATAGCATCAACTGGTGATGTAAGAAATGTGTTGATCAGCCCCCGCTTCACTGGCTTTTCCGTGTCAGCATCTCCGCATCCATGCGCTCTAAAATTCGA[C/T]GTGCTTCTTCCTCTGTAGCAGGAACTACATTTCGAATCTTAAATCCATTCTTGGTGGCCTTTGCCTCTGGCCGTACGGAGAATGTGAAATAAAATGTATT	I
Chr01_46243058	TAAGCCTCAAGGACCACTCCATAGCCTGCTTGGCATCATCTACAGGATGCAAGTTATCATTTAGAGTACCATTTGCCATGTATCTGTAAACTAACAGCCT[C/T]TCCGTCTTCGCCACACAGAAACCTAAAAGGGGAACTAAGTTACGATGTTTCACATTTCCCAGGGTAGCCATCTCAGACGAAAATTCTTTGTCAGAGTGTT	I
Chr01_46243977	GGATAAGTTTAGCGATATCAGATGGAATTTTTCCATAAAGCTTGTTGCTTGAAAGATCTAAGCCTGTCATACTTTTGCATTTTATAATGTCTCGAGGGAA[C/G]ACACCCTTGAGTCCCATATCAGAAAGCCTGATATTGAGAACCCTGTTCTCATCCGGGTGCCAGCAATCAATCCCTGTAAACCTACAAATGAATCCTTCAG	I
Chr01_46244198	GAAGAATTCAAGTAGCCAAAAGAGTCCTGAAACGAAGCTTTGATGCTCTTCAAACACTCAATATCATCTTTAGTAGCAAAGCTCAAAGTACAGCCGAGCA[G/A]TAACAAAACCATAACGCTGACAAGAAGAACAAAAACTCGGCTATGCAACGCCATGATCATGAAGAAACCCCTCAAATGGAAACTTAAAATGGTGGATTAA	I
Chr01_46275122	TTTTTTAATTTTTTGCTGCATATTGGAAAATGGCTGAAAACTTTCTTCTGTATTTTCAGATTGAGTTTAGTGAGCGAGAGTTGGCAGCTCTGAAGGCTGT[G/A]ATCAAGTGCATTGAGGAGCATAATATTGAGGAGCAATACCCTATTGATCCACTTCAGAAGCGGGTTCTCCTATTGGAGAAGGTTAAAGCAGACAAGAAGG	I
Chr01_46552984	CTAAAACCACTTTAAGTCAAAACAATCTTTCAATTCCAGTTACAATAGGGTTTGGTGACTTGTAGTTTGGTTAGGTGAACATGGTGCGTATTGGTGTCTG[T/G]GCGAATAGTAGAAACACACAAAATGATGGCAGAAATACTCAGTGGTATACTACAACTATATAACATGTACTAAGGATCGAGTGCTAAAAAAAACCAACAT	I
Chr01_46553119	ATACTCAGTGGTATACTACAACTATATAACATGTACTAAGGATCGAGTGCTAAAAAAAACCAACATTTGGAACCAAGCAATTATACAAGAGACTGAAAAT[A/T]GGAAATAGAACATCCCAACAAGGATAAGAAAGGACAAGGGTGTTACAAAATCTGCAATTGGAGGCTTGCTGATGCCATCAACTTTGGCCATTGTTGTATC	I
Chr01_46553436	TTCCATTTGTCTTCAGGTTTCAAGATATTGATACCCTTGAATACATTGAAGATGCCAAGGATAAGGATGGCGTATCCAAAGCTGTGGTGGTAAACATTCC[A/G]GTAGAATCTATACTTGTGATCTTTCTTGGGCCTTATAAACAAGGCAAAAATCTAACAAGTAAAGACACAATAAGTTCCCAAGTTTCAGTGTCACACCACC	I
Chr01_46563176	TCGGGTGACCATCAGCGATCCCTGGCCCAACTTGCCACACCTGGTTCAACTTCTCCGCACTTTCCTCCACTTTCAATGAACCATATAAAACCATCTTCCC[A/G]TCGCTGCCGGCTTCGGCTTCCAAGTCCCAAACATCGAAAGAAAGCTTCCCTTCCACAATGGAACTGTAGGAGCTTATGTTGTAGGTTTTAACAACCATAG	I
Chr01_46621433	ATTGGATGAAACAAAGAGAACATCTCATAAACATAAGCTCCCAACGTTTTTATTAACAGCGGCAGCTAACCGTTAAACCAGAGATTAAAACTCTGATGAG[G/A]GACAATAATTTACAAGATCAGATTGCTGATACGCGGAAGTGGTGACAGGGTGTTGGAAACAGAATTTACAGATGATGCACTTGGCGATATTGCATCGAGT	I
Chr01_46667811	GCTAGCATTTTTAAAGGAAAACAAACGTAGTAAAAGGATAAAGCTGCTCAGACGAGTGCCTATCATCAGTTATTATAGCTCATCTTCACTTGTATTATCC[C/T]CTCCGCTGGATGGCTTCCCATTGACTGCAACAAGCTCCGTGTCAAATACTAGTGTTGCTCCACCTGTTTGGCACAACCACAATTTTGTCATATTTTCCTT	I
Chr01_46735939	CTGTGGCTAAGGAAGGTTCCACAGTTCCAAGGCCTCCAGAGGTATCAGCCCCTGAAGCTGCAGCTTTGCCAATTGCTGGCCTCGCAGCTCACCAGTCTCT[C/A]ACCCAGCTTGCTGGGCTCAAACTCGATGGAACCGGTCCGCAAGTAAATGTCCTTGTTACCGCTGCTTCAGGTGGTGTAGGTCAATATGCGGTTCAACTCG	I
Chr01_46777848	GAATGGCAGTTCGATCCAGCATGCACCAATTGGAGTTCCACAATCTGCTGGGTTTGTAATCACATCATTGCAGCCTAACCTTTTAGAACGTCAATGGTTA[G/A]CAGTGCCAACCCCCTTTCAGCAAGCACATTTTACCTTGGACTGAATTGAATTGGTAAAATGGCTGGGGATGTAATGTAATTGGTAAAATAGCTGCTTCTA	I
Chr01_46779784	TCAGGGTTGGCCGCTACAAGCTCGGATGAAATCTTAGCCATAGATGAAGAATTTGAAGGGCACCAACTTTGATTAACGGAGTCCCTGGTTAGAGTTCTAT[C/T]CACAGTCACACCTCTGAATTTCAAAAGACCAAGAAAATCACTCCAAGTGTCAGCATTTTCATTTCCAAAAACCCCCGAACACGAAGACACCAGGACTTTT	I
Chr01_46848460	TCTGTCGAGCTGTGAAACAGGGGATACTTTAATGAATAAACTGTACTAATTGGAATTAGTCAAAAATTCTGAAAATTTTATGGTAAGTAGGAATATGAGT[C/T]TAGTTTCAGGGAAAATTTACGGATTTAAATTTTGAGTTTCGTAACTCAAGTTATAATTAAATTAGTGACAGTTGCGCAGGTGGACAGTTTTGTTGTGAAC	I
Chr01_46866491	GAAGAAACCACATCCTTCTCTTCCAACTGCATAAGTTGTTGATTATCAGATTCTCGGTCAACTCTAGATCTTCCCTCTCCCTTCTTCTCTACAGGAACTG[T/C]AGATGATACCATGGCAATGAAACAGAATTTATTGTCCATTAAGTAAATAAAGGAGGAACTTTTAGTTCCTGTTCAGGTAAAATATTGAAAAAAAATATTG	I
Chr01_46883947	TTTTATTTTATGTTTCTCAGTGAAGCATACTTTCAAACAGTTTACATTCTTCAATAGTTTCAATGTCACTCATTCTAGATCCAGCCCTTTGATAAAAAAG[A/C]AGAAGAACCCAAATCCAATTTCTCTGGACTCGTGAGAATTTAAAACACGAACAAAAGAAAAATGGGTGGTTTGAGGGAGTCATGGTGTTTTTGCAAAGGA	I
Chr01_46884117	TTTGAGGGAGTCATGGTGTTTTTGCAAAGGAGTAAGCAAGACGGAAAGAATGAAGGGCACCATTTTCTCAAGTAAAGCTCCGGCAATGGCCAGAATCACT[G/A]GCGCCGCCGCTGATGGAATCTCTGTTACCGGATTCCTCATCCACCGGAATCTTCTCTTAACTACTCACGTTAACCTCCCTTCCGTAGCTGCTGCTGAGAG	I
Chr01_46887394	TGAAGAAAAGAAACAACCCAGAGCAGCCACCAAGCAAACCACGCCAAAGCATCGTTCATTCATCCCCAAGATGGCATTGATGAGTATGATACGGAAATGA[G/A]GCCACCAAGCTAACAACAAATATATAGATGTTTACACTCCTCTATAAAAGAAAATGCCTTTTATTATTTGCATATAGTGCAAACTAATTTGTCATGACAC	I
Chr01_46889038	ACAGTAAATTGCGGCGTGCTTTCCAAATTAATGTAATGATCACAATTGATAACTGTTTGGCTTGGAGGAGGTCTTCTATGTTTGTTCTGATTATTATTAG[T/C]TGACCTAGTCAGCCATCCTGGAAGGAAAGAGATGTGAGATACACCAACTTCAGACAAAGAGTAATCTAGGGTTTGAAAGATAAATGAAGTAAACAAAGAA	I
Chr01_46931724	TTAGTTTGACCATGAAGGAATTAACAACGCCAGCATCCAACACAATCCATGAAGATTCGAAAAGCTCATGGAAGAATTCAGCTCCGGTTTCCTCGGCAGC[A/T]TTCCTGAATGCAAGACCGAACGCATTCCCTTGAAGTGCTCCAAGACGAGGCTTTCCGCAGACCCCAACAATCAACACCTTAGATGGCTCTTGCAACATGC	I
Chr01_46937520	ATTCACAATCTTTCCTCCACTGCGACCCTGACGTGCCTTATCAAAATAAGCTGTGTAAGGAACATTACCTTCACTCTCCCAATTGCCAAACTTGGGTACA[T/C]GAGAACGTTGCTGAAATGGCAACAAAAGCTCGTTACAGATAAAACACAAACAAAATTCCCCTCCATCAACAATGAGGTCTAAGTGTAGCAGATCAGAGAT	I
Chr01_47019496	CGTCTCTCTTCTCTCCCTCTCGCGTCTCTGCAAATCAGTTTCTTTTTCTTCTCTTTTCATCTCAGTTCTCACCTGCCGCCGTGTCCGCTGGTTTTTGCCG[G/A]ACCTGACGAGTCCGGGTAACGAAGATTGTGAATTAGAGTTAGTGCTCAAACAACTTTGCATTATAGTTAACTCACCAAATTGGGTTTCTTTATACATTCA	I
Chr01_47021268	CATCCGTGTGACTTATTTTTGTTTGCCTTCTTTTTCCCAGTTTATTGCTATTGCTGCTCATCCTCCTGAATCTTATTATCACAAGTTGGGTGCCCCACTT[G/A]TTGGTAGAGGCATCATTCAAATATGGTGTGTGCTAAATGCTGGGGTGAACGAGGAAGGAGCTACTCTGGCAAAGGAAAAGTCGAAACAAATACCTCAAAA	I
Chr01_47041132	CTGTATTTGTCCGTTTAGTGAGTTTGCTTCGCTTCGATAAATAGTGAAAAAAAGAAGATGAAGTAATTGTCGATCTCTGTGTAACGGCTACTTTTTAGGG[T/G]GTTGTTGTAGAAGTGAAGACTGGGATTGAAAAAAAAGAAGGGTGTTATTTGATTCAGTTTTGAAGGGAGGAAGAAGAAGAAGAAGAAGAAGAAGAAGAAG	I
Chr01_47087869	TCTTCTGCTGTATCATTGTCTGGTAATTTCCCAACATCAGCTGTTGCAGGTGTTTCATGTTCTTCTTATATCAGTGGTTGTGAAACAAGACGTGAGATTA[A/T]GGATAATCTGGGTCCAGTTAGTGAAATAGAAGATAGTTTTCCTGGTAATATTTTGTGAAATCTTTTTACTCTATATGTGTATATATGTATATATGTCAAA	I
Chr01_47089078	AGGAGGGGTTTTTCTGCAGTCGGTACTGAAATGTTGGAGATTGGTGCTGAAATCAAATGCCTTAGAGGAAGGCTGCAAATTGTACGAGGAGAAAAAGTGA[A/C]GCTGAGTTTCTCATCGGATCAGAGGAAAAGGATAGATACCCATTTGAAACTCATCGAGGAGCTGGTGAACCAACTTCGAGAATTTCAGCAGCTAAAGGAG	I
Chr01_47098230	GCCAAAACCTCGGCTCTGCTTCCCCTTGGCCTTACTACGACGCCATGGAAGCTCTGGAGCAAGGGCCTTTGCCTATCTCGGCTCGACCATTGACTTCCAT[T/C]GTTCCAAACGGACATGAAGCTGGGAACTACTACCATAACGACGACGAAAACAACCCAATCGAGGAAGAAGAAGAAGATGACGAAGAACATGAAGGAGGAA	I
Chr01_47100020	AATGAACTAACCAAACAGAACTAAATTCTCAAGTTTCATAAGCAAGAAACACAGGGGCTTATGGTAGACCCAGAAGGAATAGGGAATGGAAAGGGTATGC[A/G]CCAATTAAAGGATTTTTTTATTATGAGAATCTGATGACTGTTTACAAATTACAAATAAATGCTTGGGTGGGAATGGCCATGGCCATGGCTATAGCAGTGA	I
Chr01_47100131	GATTTTTTTATTATGAGAATCTGATGACTGTTTACAAATTACAAATAAATGCTTGGGTGGGAATGGCCATGGCCATGGCTATAGCAGTGACGGCTGCTGG[T/G]CGTTCTAATAGCAGTGACCAGTGTCTACACCACAACAAACCTTAATATTCACAAAATTCCCCAAAGGCTTTTTGCCCATAACAATGATTGCTAGATACCC	I
Chr01_47103666	CCAGGGCTAGGCATTCCCACCAAATTGGAGGAGAGCATGCTGCCAGAATTTAGCATTGTTGATGATACCATTCCTTGAAAGCCTGGCCTTGACATTGGCA[T/G]GTTTCTATTTATTCCACACATCATGCCCACACCATTTCCACCAGCCAGCATAAGAACCCCACGATCTGACCCAGAAATAGCCCCAGGGAGAGTCAATTTG	I
Chr01_47104519	TAATAATAGCATGTGATACTATGCACACAGAGAATGCAAGCTACAAATTAGCTTAATACCTCACAGAAGCATCGAGTGTAGCAGAGGGTGATGATAAATT[A/G]CTGCCAAGAACCGCATTAGAAGATCCCTGCAGCGACGAATTTGCTCCAGATGCAGGAAGCCTTGGTCCCACAGCTCCTTGATTCGATATTGCTAAACTAC	I
Chr01_47104635	TTAGAAGATCCCTGCAGCGACGAATTTGCTCCAGATGCAGGAAGCCTTGGTCCCACAGCTCCTTGATTCGATATTGCTAAACTACTAGCCTGATATCCTA[G/C]AGGAAGAACATCTTTGCTTGATGCAGGGGCATCACAAAAATCGAGAGGCCTTTATCCAAATGATAGAAAATGATATTACAGTCCATTACAATCAAAATAA	I
Chr01_47105730	CACTTATACCTGACACCGCCGGTAGTGCTGTTTCTTGCCAACAAGTATAATTTTTTCAAAATGAGACTTAAGAGTCTCCTCTTCTACTGGCCCTTGCAGA[C/T]GTTGAAACAACTGTCTAGCACTTCCCTGCATGAAATACAGCAGTAGAAGCCAACCATAGAAGACAAAATTAGCTTCATGGAAAATATCCACCTTCAGTAT	I
Chr01_47208372	TCAGAAATATCATTTTTGAACATCCATCAACATGGCAATGCTTATTCCGAAGAATTAAAAAGGAAGAGAGAGCAAAAAAGCAAACCTTTGAAGAAGTTGG[A/G]CTGAAGTGCATAAACCAAGGGTCTTGGTGCTAAGGGCTTGTTAAATTGAATATTTGAGAAAAGGGTTTTCCTCTTTAACCTTAAAAAGGATGTGGGAGAC	I
Chr01_47215382	TACTTGTTAGTGATATTATGCGTTAATGTGTGGCATAAATAGCATGTAGCCGATGATTCAAATTATTCATAGAAATTTTACTATATATCGAGTTGCATTA[C/A]AGGTGACGCATGCGGACTTTAAGAAGGCCAAGGAAAAGGTGATGTTCAAAAAGAAAGAAGGCGTCCCAGAAGGACTTTATATGTAGTCTGGGTTTCAATT	I
Chr01_47218873	CAACCTGCAATGCACAGATCTTTAATGTTGTGTGTTGTAGATTAAAAGGAATACACGAGCAACACTCGTCCAGAACTCGGATAGCCAGCCAATATTTTAA[T/C]GCTATCGTGCCATATCACCTTCATGATATTACCCAAAGAAGTTAAATCAGAAATCATCCACGAGCAGACAGTAAAGTAACAATTTTTAATCTAGTGCTAA	I
Chr01_47219278	AGAGATGGTCATGGCATGTATTTTTCTTCTAATTTCCCATGCTATAATGTGAAACTGGAAAATAGTGGACCAACCTGATGGGTGATTTTCAAGATTCTCA[G/A]CTCCCTTACTGGTACTTGGTTTACTGGAACTCGGCTGGGCCGTTGCTTGACACTATAAAAGGTGAAATTGATAATCAATACTTTATATTCCTGAATAAAT	I
Chr01_47223015	CCGAAACTTGAGGAACTCTTCCGAGTGGAGGCGGAGGAGGAGCGGAAGTTGTGGCAGTGGAGGTAACGCAAGGGGCAACAGCAGTGGAGGAGGAAGGATA[G/A]AGGAGATCAGCACAGAAATCGTGGTCGAAGTTGGCGTCGCTGAGAGGATTGTGAAGCCACGAAGCCATTTCATCTTCTTGCATGAACAGATGATCGGTAA	I
Chr01_47223147	TGGCGTCGCTGAGAGGATTGTGAAGCCACGAAGCCATTTCATCTTCTTGCATGAACAGATGATCGGTAACGGATTGCTGTTGCTGTTGCTGTTGTTGTTG[C/T]TGCTGCTGATGGTGAGATGATGATCGGATCTCTCTGAGAGCTGATTGGCCGGCGTCGAGGTATTTGAACGGCGATGGTTTCTTGAAAGATCTTTGGTTTT	I
Chr01_47281793	TTCAGAACAGCAGTTGGATCAAAATTCGAGTATACAGATATAATGCAAGTGATAGCTACATCCTTAAGCTTAGTATTTTTATCATGGACCAATGGTGTCA[G/T]TTTAGCAAGCCATAACTTCAAGATGCCAATATTACTAGAACCTTCAGAATTCATAGCATGCTTGTTGAAGGAAGTAACAGCGAACTCGATAACAGCCAAT	I
Chr01_47286256	GATGCAGAGCCAAACCTCCAAAAAGTGATGTCTCCCTCGAAGAACTCTTGGCTCTTGGACTGCTTTTCTTGGGATTACGTACAGCAGGCTTTATCTCTCC[A/G]GTAGCAAAACCACCCAAAGTTCCATCTGAATGTCGAACTTGTGGCTCAATTTTCTCTAGTCTGGCATTAATATCTCTCATCTGCAAATTGTATCCTATAT	I
Chr01_47326612	CATCATGGCCCATCTCTCTGAGAGCCGCTTCTTTGCTTCCCTACAAACCGAGGACTCAGGAGAACATGATACGCGACTGAATGGTGTGGAAGAATAAGGG[C/T]TAGCAAACCTATTGATGTAATCCCATGAATGTCTAGAAGTTGGTGACATGACTTCTGAATCACTGAGGTTTTCCACAGGATACTCATTTTCAGATCTATT	I
Chr01_47326753	TGGTGACATGACTTCTGAATCACTGAGGTTTTCCACAGGATACTCATTTTCAGATCTATTGCATGAACTATCATCACCGGTGTAACCATTGGAAAACACA[G/A]AAGAAAGTAATGTTTCATCCCTCCTGTGACCCATAAGATTTTCACGCATATGCCTAGTGATTTCCTTTGCCACTTCTTTTGATTCTCGTGCATCATCTTC	I
Chr01_47328558	CTTCATGAAAAGGAAATCACCATCACGATGCGGTTTATCAGTAAGCAGGCGGTTTCCGGGAACACCCGAGTTCAAATCAAACAGGTTTACCATCCTGCCC[A/T]GGCATCCTGGAAACTTTTCAATATTATGACCTTTCTTGTGCTGAATTCCATTCATTTCAATACCTGTTAACCACACAAATCAAAAGTACCAAATTCATTT	I
Chr01_47365360	TTCTTTTCTCAGTGATCTCTTTCATGTCTTCACTCTCATCGAAGTCGAGACTAGGTGAGTTTCCATCTGTAGCGAAAGGAACCACCAGCACTCCTCTTTC[G/A]AGAAGGCTCTCAGTGAATGGTTCACTAAGTTTAAATGACTCTAGGATAAACGATGCAGGGCCAGAACATATTACAAGACGAGCAATTCCTCTCAAACTGC	I
Chr01_47365528	ATATTACAAGACGAGCAATTCCTCTCAAACTGCTAACCGAAATGATCTTATTTTGATTCACTCGGAGCTTAAGATTGGAAAGGCTTTCTTCTCTCGAGAG[T/C]CTGGCTAGTTGCGCATTCTTAGCAGTGTTCTCCCTGAAATACAGAAACGCAAAGATAGATACTGCTCCAATGTCTATGCCAAGACCTGTTAAAATATCGG	I
Chr01_47367466	AATCAACTGAATTAAAATCCGGGTTTATGTTATTATTCATGCTTGTACAGTTGATAATGTGAATTTCAAATGAAAAATTGCAGGTAGCTCCATTCATAAC[A/T]TTCTTCATTGGGGTTGGGGAGGAACACAAGAAGGCAGTAAATGAAGCAAAGGAGTTGCTAAAGTTGTATGAAGAACAAGTGCTTGGGGAGAAGAAATATT	I
Chr01_47403459	AATAAATTTCAAATATAAAAGGTTCATCACTAAATTTCTAATTTATTTATTTATATTTGTCTTTGTGTCGGCTAAAACAGGCAAATTAATGTTAGTCTAG[A/G]TATCATTTTATCACTGTCAACGTATGAGATAACAAACTTCTCCTACAACATGGGGGTGCCTTGCCTTGTAGGGTACTTTCTATAGGAAGCTCACTAGACG	I
Chr01_47404809	GCAGTTTACGAGAGACCCATCCACAGACTAAACTTTAGTCCTAAGGCTTACACATAAGTTATAAAGTCCTCTGCATTGTATATTACCGATGAAATACATG[T/C]TGGGATGGTCTTGCTGTCATCTTTTATCAGCTTTAATGATTCCAATAAACACTGAACATCCATTTCTTCAGCATCAGAACCACCTACAATCATGGTAGAA	I
Chr01_47521857	TCAAACCAATCATCATTAATAAAATTTAACACTATCCCTTAAAGCTAAAAGTAGATTTCATTAAAGATACTATCCTCACCATGAAAGGCTAACAGGGCTA[T/C]AGTAGCCTAATCTTTTACAATGATTCACCATGGGCAGTAAGTTCAAGGATCCATCCTGCATAAAATAAGTAAAATATTCAGTGAAGAGCCAAATAACTAA	I
Chr01_47566960	AATGCATTGTGCTCTTTTGCTTATTATTCTTCTAACTTGATTATACGGTGATGCTAATGGTATTACAGTTTTAAAGAGCTAGCAGGAAGTAGACCTTTGT[C/T]GGAATTAACAACTGCCGAGGAAGCTGCTGCATATGTATCAGGTATAGCTTCAGAGGCTGATGGGGAAGTACTTGAAGGAGAGGTTCGTCCTGATGCTGCA	I
Chr01_47569190	GTTGTTTATCTTGATTGTGCAGGGGAAACTTGATGATGCCTTCTCTTTATATGAGCAAGCCATTGCTATTGAAAAAGGAAAAGAGCATTCTCAAACGTTA[C/T]CAATGTTGTATGCACAGTACTCTAGATTTTCATTCTTGGTAGGTGGGCCTAATTTGTTTTGTTCTTTTAATGTGTGATTCATGTGAATGAAAATGGGAAT	I
Chr01_47570575	TAGCTCATTGTAGAAAATAATTTTGCAGTTCTTGGGTCTTTTTGGAGACGTGCAGTCTATTAAAAGGGCTGAAGATCGGCATGCTAAGCTCTTTCTACCC[C/T]GTAGGCCCATTTCTGAATTAAGAAAACGTCGAGCTGAAGATTTTTCATCTTCAGATAAGACAAAGCTGGCAAAATTCTACTCAGGTGCCCCTTCACCTGG	I
Chr01_47610867	ATCAAAGACCATAAAAAAGAAAAAAGAAATTCGAAAAAAGAAAAGCATAAGAAAACCTGAGTGTAAATACAGGGAGAAGGGTAAGCCTCGGGGTCCCTTG[A/G]AACGGCGTGCAGCGACAGAGACAGGAAATAAACGGCGTAGCCCTTTTCTCTGTCCAATTCACTCAGCCAAATCACTTGCCTGGAACCGCCCAAACCAAAA	I
Chr01_47633746	TGGAGCAAAGTTGGGAGACAGTCTGCAGATGTAAGGCCTTTCATCTCTGCCTGTAGCTTCTCCTCTTTAAGGCCCAACCAGGTATCTTGAGGCAGTGCAG[A/C]AAGAAGTACTGTCAGACCGTCCCCTATTGATGGAGGTATACCAGAACAACTATTTTGGTCAAAATCACATAAACAACTGGGCTTTGTTTCAGATGACGGA	I
Chr01_47634322	ATGAAGCTGCAAATTGAAATTCACTCTTTGAAAGGAGGAATTAACGACAACGATAAATGGTAGTTGACTGAAAGATAAACAAATATGCCCATCATACCTT[G/T]AGTGCAACCCTTCCTTTCTCCTCTTCACTTAAAATGGTACTGCCATCATCCTGTCTCCGAACCTCTGCAATCCACTTGATGAAATCCCTCAAACTGGAAG	I
Chr01_47658643	GAAATGATAGCTTCTGCGGCAAGACTTCACATAACAGCCAAGTGCAGCACCCTTTAGTCCACATCTGCTGCACTTCAGCTTTGCACCCCTTGCAAGTTCT[G/A]GTTTAAGGTTTTTAACATTGTCACCAACAAAATACACTTGAGGTGCCCTGCATTTGAAGACAATATAAGTGTATTTCTAGCAGCAAGAAAGCTACAACAA	I
Chr01_47672926	TTTGTTTATGGGAAACTGATCGTAACAAATCAACTCCATCTTTGTTAGGAGTCTCGTAACCTACATCTGTAGCACGCCTTTGCATGCTGCACTTATCAAA[T/A]TTTTCAGTTTTGCCAACCCCATCTTCAATGGAATGAGAAAGGTTGGCAGAAAATGCAGAATCCAAACTTCTATAGATTCCTACTATATTCTCCATGAAGG	I
Chr01_47976611	AAGAAGATTAGAGAGAGATGAGGCCTTCCCTGACGAGCAAACCAAACATGAGAACGAGGAGACCAACAGTGACACACTGAGTTGGGGAGACGAAGGTCTG[C/A]GAATATGCTGATAAAGTCACTGCTGCTCCAACTATTCCGATCAACAAAGAGCTCATGTTTTGATTCATCTCTTCTTTTTTTCTTCGTCTATGGCTGAAGA	I
Chr01_47978907	GACTCCAACAAAGGTGATCTCATTCGGCCTAACTTTGGACCTCCTCATCTCGGTAAACAGATTGATTGATTCCTCAGCATGGCCATGAATTGCCAACCCT[C/T]CTATTACTGAGTTCCATGTCGACACATCTTTTTCTCTCATATCTTGGAAAACTTTTAGCGCCCTCCCAATGCTGCCGCATTTTGCATACATGTCAATAAG	I
Chr01_47990629	TCGTTTCCCGCCGAATTTCGTGCGCCAGCTCAGCATCAAGGCTCGCCGCAACTGTAGCAATATCGGTGTTGCGCAAATCGTCGCTGCTTCGTGGTCGAAT[G/A]GTCCTGCTCCAGATTCCCCCTTGGCGGCTGCTGCTTCTGCTCAGGCAGCGGCAGCCGCCGTCACCGCCACCGTCACTAATGACGGGGCCGCTGTAGAAGG	I
Chr01_48046237	TATGTGATCGTAACTTTATAACAGGAGCTGAAGGAAAGAATTGAACAAATTAAGGAGAGTAGTGGGAAGGGTGGAGTTTTTGCATCAGAGAGTGAGTTTA[G/C]TGAAGAAATGATGGATATCCGCAAGGATCTTGTCACCATTCATGGGGAGATGGTGCTTCTAAAAAATTACAGTGCCCTCAATTTTGCAGGTATGGAAATC	I
Chr01_48065340	TATATCTTGGAAACAATCTTAATGGCAGCGTGACAGTCACGGCATATGCGTATGTTCTTGAAAATATACAGAGGCTTACCAGGTTCTGTGCTTAGAAGTC[C/T]GAAACAGACTGCCAGCTTCTCGCTGTGCGAAAACAATGCCTGCTCCTTCTCCAACTCGACCCCAGCATCGTCCCCAGGAAACACTTGTGCAGACAGATTC	I
Chr01_48076052	TATTCTTAATCTTCCTTCGGTTAAGAATCTTAATGGCAACTTTGTGACCAGTCAAAATGTGCTCAGCAATTTTGACCTTTCCAAAAGAACCAATTCCAAG[C/A]GTTTTTCCAAGCTTGTAATTAGGTAATACATTATCCACTCCACTTCCTCCTCTTCCACCCGATCCATCCATTACTCCCCTTAAACCAGGAAAAAAAAAAA	I
Chr01_48092747	GTGAATATTCGAGAAGCTACTATAAATGTACGCATTTGAAATGCCCTGTCAAGAAGAAGGTTGAGCGATCTACAGATGGCCTAATAACTGAGATTCTATA[C/T]AAAGGTGCACACAATCATGAAAAGCCTCAACCAAACAAACAAGGGACGGGCAGTAGCGACGGAAATGCGAATTCACAGGCTCCTGAACTAGGTTCTCTGG	I
Chr01_48137658	ATGGATCATGTGTGTCTCTCTTCCTTTTCCTTCTAACAATCAAAATAATAATAATAATAATAATAATAGCATCTTCCTGTTAATTTTATCTATCTTCTTC[T/G]TCTTCTTCATTTCACCACATTTGTTTTAGCAAAGACAAGTGGTTGATGGAAAAGTTAGAGAAGCGTCGGCAGTAGGGTTGGATTCTTGTGGGAAAAAAAA	I
Chr01_48170239	AAGGCATTTAAAAGAAGTAGTACTTGCCTCTAATGGTGTTCAAAATTTAATATCTAAAGATATGGATGAACTCTTAAGAATTGTCGCAGTTGACAAAAGG[T/G]AAATATGGTATCAACTACCCATGACACTACTTTCAGCTAATCGTGTTGCCTTTTGGTGGCTCTCCTTTTAGTATTTAGCTGCATGGTCTTCTTAAAAACC	I
Chr01_48200900	GCCATCCCAAGCCTGTCTAATCCTTAAACTCGACCCATGAAATTCCATAAGTTGGATTGACCCAAAGAACTTAATGACAAATCGGTCGTTGTTCTTTAAC[A/G]CCTTTGTGATCTTTCCAACCCTCCAACACCGGTTATCAAACACCTCAGCTACATCGCCGACTGCCCAACTCTTCCAATTTACACTTGGAGGTAAGGGTCT	I
Chr01_48294634	AAGAAAAAGAAAAAACAGAAATCAAAACATCATTTCCCAGTCAAGTCATCCAGCCTGGCCTCCATTATTTTCCAATTTATCATTTCCAAAGCACCAGACT[T/C]TTCAACTGATAGCCTTTTCCAAGAAATCATCTGCTTTAGCTATCACTTGTCGTTTCACTTCCTTCCTATCAAACCCTTTCAATCAGGATTTCTTGGCCAT	I
Chr01_48295376	AAAGCTAGATCCCTTTCTGATGAAATCTTCTTCTCATGGAGCATCTGATTTCTCGAGTTCCATGTAACCCATAATGCGTAACAAAAAATGCGGATCTGCT[C/G]CTTTGTTCCTCTACTGAATACCCAGGTGAGCCATGTCCATGCACTCTGGTCTGTATGTTCTGTTACCCATGCCAAATTGAGACTGATCCATGCATCCATG	I
Chr01_48323102	TGCCGGTTCATTCTTAATAGAGTGTGACCAATTTTTGATTCGTAAATGTTTATATTTATTTTGGCAGGTGGGCAATTCCCATTGCTTGTATGGCAGCATT[G/A]GGGATACTTTATTGCCGGTGTTATGGAAGACGGAAACACGGGTCACAGTGGCTTTTACCGCTGTACAACCATCAGAAAGGTGGTTCAAATAGACCAAGAT	I
Chr01_48336901	CCGCTTTAACATTCTGAAAATCCAAATTACAGTGGCCGGCAAAGAAGCCGAACGCATTTCTCTTTTCTACCCTTTCTGCTTGCTTTTAGCCTTCTTGGCG[C/T]CAAAAAGGAGAAAGAGCCGCTATGGCGTTTGGGCAAACCCTAGTATCAAGCCGAAACATGTTGTTCACCGTCGTCTCGCAAAACCCTAAACCAAACACCA	I
Chr01_48405623	ATTTGATTCATACATGATATTTGCAATGAAGAACAAAGGAAGGAAATAAGGTTTGGGTTTTAGAGGGACAACCCAGACTCCTCATCCTCTTCCAGGGAGG[A/C]AGTGTAGACGAAGTAAAGAGCCCAAATCAGGCCGAACACACCAAACAGGATCCACCCGAGGAGGTTGTTGCTCAATCCAAAGGGAAGTCCTGTTCCTTCA	I
Chr01_48405886	TGCCAGCAATGATGCACTCATCCCCATGTTAGACCCATTCTCACTCTTCTTCTCCATGCTACACATCATCATCACCTTCCCCTTCTTTCCCATTGTTGGC[A/G]ACCCTGCAAGTTCAATATGCAGTTTGACGTGAAAATGCCCATTGACCACCCTTGAAAAAGAATCCAATAAAATACTTACCAATGGGGACTGGGGATGCAA	I
Chr01_48406097	TGTCTTGTGAACAAGAGCTGCAGGGGTGGTGGTAGCCGAGATGGTTGCCATGACAGAATGATTTTTTGCAACAAAGCCGAGTTGGATCCAAAGGGTTACC[A/C]GTTTGTTTATTTCATATACTTTGAAAACAGAATTTACAAAGATTAATACCGTTGGTCCAGAATCAGACCAGACTCAGAGATAGCATAGCCCTTCGTTTTG	I
Chr01_48406404	CCCAACCTAAATTATTTTCATATCTTCAATAGCTTTATAATATCTCCATAATAATAATAATAATTTATTTGCTTCCTCTTTCATTTCAAGAATCCGTGAT[G/A]GAACCTAGGGGAATTGTGATCATAACAATTATGTACAAAGGTATACCTGCAATGCAGCATCCCTACAGAAACTTATTACCTTTGGTCATTGCCACAAATA	I
Chr01_48408707	AAGATATGACTCTTCATTCTTCCGTGCCCGAATCTGGTCTTCAGCATTGTAAGCCATGGCACGAAGTTTTCTGACCATCGCAGAGCAGTCAGGGAATACT[T/A]GACTTGCTTTGGCCAACAAAACCTCCATAGATCTCATCTTCTGTGAAGCCCTGAAAATTCAACAGTTTTTCAGATATAAAGTTAAGTGAAAGCAATTCAA	I
Chr01_48410555	GCGAAACCAACACGATTTGAGCGAATACAGAGAAAGAGAGAAAAGAGAGGATTACAATCCTCTGCCAATGACGATGAAACTTCTTCATGAGTGAATACAA[A/T]CTGCTAAAAGAATTCGCTGAGCTCTGAACAGAAAGTTAAGAATATGATAATTGCTTATTCAGTTTATTAATCGTTCTCCCAAAAGAAAAACACCGTTCAA	I
Chr01_49036420	GAAACGAAGGCTGATTCAAGAATGAAATTGGAACTATGAACCTCCTCTTTTGGCTCTCCCCAACATACACTGCAAAGTATCCTTTGGGAACATGGGTTGA[G/A]GCTGAGGCTGCTTGATTTGCAAATAGTTTAGAGTGACGAAGAATCTGCTTAGCATGCATAAGTTTTGTCATATGGATAGCCATTACTGTGAAGAAGATCA	I
Chr01_49167085	TCCATTAATAATGTACTTATTAGTACATTGCATACAGTAATATGAAAATCAACTTTGAAGACAAGACTGCCTAACTGGACTTACATTGCTGCAGGCCCCC[A/G]TCAATGAACTATATGACACAATTCCACTATTTATCCCATGATTCTTTGCTTCCTGTAGCAATTCGAAAGCAGCATCCAGCTTTCCCGCATGCCCAGCGAC	I
Chr01_49251155	AAGATTACTAGTAGAGATTGCATTTAAGGCGGCTGTTCCATTTGGCGTATGATCGAGGGACGGTGAATCTGGAGAAGAATTCGGAGAGAGGTCGCGGCGG[T/G]GATGACCAGTCAACTTCCCGAAGCGCTTCGATCAGATCCTCAGCGGTCACGTTTCCCCAATCCATTGAATTTGATTATGTTCCACCTCTTTCTTTCACTT	I
Chr01_49468255	CATAGATTATCAACCAATTAGCAAGCAGAAATATGAGCTGAGATGCTATCATTATCTCAAACAGGCTATTTGAACATACCTTGTTTGTATCTAGAAATGA[G/A]TTTAGACCAGGTAATCGGTCCTCATCAGGAACAAAGACATTCTTTAAGAGAATATCACCATTTTGCACAATTCGCACTCCAATCTTGTTTGCTATTTTTG	I
Chr01_49584838	AACGAAAAGAAATTTATTGCAGATGGAGTTACCTTACATGCCATATTCCTGTTGCTGTGTTAGATATTGAGATCAGCAGAGGCCCTCTCCCTTTCTTTCT[T/G]CTCATTCTTACCGCCACTTTCATCTTAAAAGGTATCTATCTATCTTCTCCCTTCATTGGCTATTAATTATAGACTATCATCTTAAAAATGAAATTCGTTC	I
Chr01_49592549	TACCAAAATGGAGAAATTAAGATAGGGGAAGATGAGTAATTAGAATGGAGATGGAATGAGAGATGGAGAGAGAGAGAAGGAGAGACAGACAAAACCCCCC[A/T]CCGCCGCTGTTATATGGTTTTCAGATTCTTAGATACCAATATCAAATTGCTGCCTCTGCTTTTCTTCCCATTTTCCCCTTTTCTTTTCAGCTACTACCAC	I
Chr01_49617525	AGGATCACCCTATGTTGCAAGCCATCCCTATCCAGGTTCTGATTTTAAGAAAGTCGTTTTACCTTCAGTTCTAAAAAATGAGCTATCATATTTTCTAGCA[T/C]CACAATACTCATCCGGAATCTCAAACTCGGGTTATCTAGTGGGAAATTTAGAATTTAAGTTTCCATCGGGAGTCCGATGGTTTTCACAATCTGCGCGTTC	I
Chr01_50095054	TAGCCTGCAGTCAAAGGAACAAATTGAGGCAAGCTTATTGAGCAAGCATGAGGCCTCTATGAGACGAGAAAAGGCCATGGCGTATTCGTTTACTCATCAG[G/C]TGACCTTGTGTTAACCCTTTTCCATGCTAGTAGCTTATCCTAATGCTTAAACATGACACTTTCTAAGGTGGGAGTACTACCAGAGAACTAGTCCTTTTGG	I
Chr01_50145515	GGTCAAATTGTGTTGGGTTTGTTTGGTTCAGGCATTTTGGGTTGATCGAGTTCTTAGATTCGTCTCAAAAGCGATAGGTCTAATTAAGGGTATTTCATTC[A/G]GGAAGACACGTGGTATGGGAGCTGGACGCAAGTTGAGGACCCACAGGAGGAGGCAACGGTGGGCCGATAAGGCATACAAAAAATCCAACCTTGGAAATGA	I
Chr01_50232205	CTGCAAGGTAATTATTCTGCGAATGAAGGCTCCTAATGTTTTTCTCTGTTTTTAGGTAATGTAATTTTTTGTTCTTGTGCAAGGATGAAGTGTTAATACC[A/G]AATTAACAGTACTTAGATACTTAGGAATTTTCTTTTGGTTGGAAATTTTTCTATGGAAGACCGGTTAAACATCTCGAGGGAGAAGCAAAATCTAACATTA	I
Chr01_50803538	ATTTCCAGCCTGTCTTTTTGAAGAATATTGACTCGCTATTTTGTACATTGACTCCAATAGGGATGTTTTATAAGCTGAGATACAGGTGAGAGAGTTTGGG[A/C]GGGTTTTGGAAATCTCTCTTTTCCCTACATTTGAATACAAAATTGACAATACATTCCTCAATACTTGCAAGTTGGTTCTCTGTTTTCCTAATCATCCTTT	I
Chr01_50973563	ATACACAAATGACAGTAATACTAACTGATACTTTGCTAATAAGAAGAAAATGCTTTACCTCTTCACCAAATGCATCCAAATATGGAGAAGGCCAAGGAGC[T/C]TGACGCGCACATCTTTGCAGTAGGATTGTTGTTCTCTATTACAACAACAAAGACTATTAGCCACTTTCAGTTAATATTAGGTTAAAGTTCCAGGAAAAAA	I
Chr01_50973951	AAAACCAGAAAAAGAAAAGTTGAACATTGACCTGCAGCATGATTTCCAACTTGGAGAGCACAATCTACCACACAAAAGGCATAATGCAGGTTCAACAAGC[G/A]CAGCTTTGCATTCAGGGCAACACTGCTTTATATACCTGCTGAAACACATTCTCATGAATGAAGATATTCTTCAAAGAGAGACAATACCTGCATGTCTAAG	I
Chr01_50978621	TGTCTGAAAGTGATGGTAACCTAAAGACTAATCACTTACTTGTAGAAGAATCAAGAAAGAAACAGGATCTTTGGAAGTAGGATCATGGCAAAGGGAGCAA[C/G]TCTGCTGCACAGCACCCTCTGCTTCATGTTCCAAGTCAGAATCAGAAACTTCTGCTTCAGATTTTGAATCATCAGCAGTGGAACTGATGCTTGACAAAAA	I
Chr01_50983616	ACTGCAACCAAACCATACTCTCACGAAATTGATTTTTCATACTTAGGCACATCCATTTCTTAGACCTTAAACTAGCATCTTGTATTGACTCAGCCACATC[C/T]TCATCTGTAGGTAAGAGTGAGGAAACTATCTCTGGCAACAATAATCCATTACCATTAACAAAATGAATTATCCCCTCATAACGCTTCTCAAGGTACTCCA	I
Chr01_51059560	AAGCTAATTTTTACATTTTGACTTTAATGTTAAGCCACATACACAATGTATGAACATACATGTTTGGATTTAACTACTCCCTCCTCTATAGCATAAGCAT[C/T]GAAAAGTACTGCTCGAATTCTTGATCAATGGTCGGTTTCCTTTTGGTTTGTTGAGCCTCTGCAGTAAAGTAAAAAAGTATACTTCTCATTTTATATATAC	I
Chr01_52166490	GACCAAAGTTCATCCAGGTGCTTCTGTTTCCGCATCCTCGACCTACGAGCAGATTCTCTGTTAGATATCATTCTCCGCTGTTTCCTTTCATCGATGACAT[T/A]GACCTGCTGCTCCTCAGCCTCATCTGAAGTTGAAGTGTTGCTGATACTTGAGGACAACGCAGCAAATTCCTGAGCAGATGGTACGATGTGGGAATTCGGT	I
Chr01_52331670	AACAAACTATCCGTTCCCATTCCTCTACTCCCAAAAACAAAAACAGAAAAAGAAAAAAAAAAGATCTTTCAAATGGTTTGGTCGCAGATGCCAATTACAA[G/T]ATCAAACTCGAGAGATCAATCATGAAACTCTCGTCGCAATTAACTCCGTTGAAGACGTTACTGAATTTAGCCATCTTTTCTTTGGATTAGAACGAGAATA	I
Chr01_52331971	AAGATCAATTTTTTTTCAAATTGAACGCGAGATTCAACAAAGAATTGAAATAGTAGATGTAGGAAAAAAGTGAGTAGAAGAAAATTCAGAAGGTCAAAGG[T/C]TAATGGAGAGTTGAAAGGAGCGAATTTCAACAAAGATAGAATCCAAACCTCTCTGCAACATTTAGTCTGCTCTTTTGTTTTTGGTTATTAATCTGACAAA	I
Chr01_52492869	AAACACCTTGACCAACCTGAAATGATTATAGATGTGTAGTCTCTAACTTTAACTGCTCATACAGTTTTGTTCAGATACAAATAACCTCAAAGATTAACTA[A/T]TTAGCATTTGGTTATGAGAATCAATCATAGTATATACAAGTATATTTTCACGATCGTAGTAAACAAAGTTAATCTACACCACAGATTATTCAACCTGTAT	I
Chr01_52561867	AAATAACATGATAGTATGAGAGACCTACCAGGAAGCTGCCATGGTTCACATGTATGCAAATCAATTTCCACCAAAGTACCCTTCAAGACTTCCTCATTGG[C/A]AATCTTTTTGTAAAGATAATGGCAAACCAATTCCTCATCACTTGGATAAAACCTAAACCCAGGAGGCAGTGTAGCTCCAATGTCCCTTAGCCCCATATTT	I
Chr01_52656263	TGATAAGGTAGGCGAGATGTCGTTGTCTTTAAAAATGGAAATCGATCCAGTGGAAGACGTTACTTGTTTGAACCCTGAGCTTTTGCAGCTTCCTGAAGTG[T/C]CCCCATTTGCACTAAAAACCACTCCTCTACTTGTCGATGACTTGTTCTCTCAATGGCTTTCACTTCCGGAGACTGGCAATCTGGTACTTTTTTTAGTTAA	I
Chr01_52658276	CACTTCAGAGATGCTTTCATTACGTATTGGGTGGATGGCAATATGCTGACAATGGATGTAGCCACTCAAATATTTGAATTTCTTAAGCGGCCAGGCCACA[A/G]GCACCTCACTCAGGTTTGTTTTGTACTACACCTCTATTAGGTTTTCCGTTTTTGTTTGCTTTGAAAAAATTGTCTTGATTAACACACGTTCTTCTGTTAA	I
Chr01_52661824	TGATCAGATTATCAGCCAAATAGCATTTTACATGTATATGTCTACCAGCATGCTATATGCTCGCCCTTTTGCAAATTTATGCTGCGCTGCACTGAAGACT[T/G]AAGTTTGACGCAATGAAAATTGTGCTGCTAGGGAAAGCCAATTGCTTCATTCAAAAAGGGGAGAGGATAATCGATGATCCCTTCCCTGCCCTGCCCCTTA	I
Chr01_52714110	CCATTTTTATTAGCTGACCAATAAGTCCATTGGCAGATTTTACTCTATATTCTAGCCTAGTACTCATCCCCTTCATCTTCATCTCCTTCACCAGATTCCA[A/C]GCCCACTTCTTCATAATCTTTCTCAAGAGCAGCCAAGTCTTCTCTAGCTTCAGAAAACTCACCTTCCTCCATACCCTCACCAACATACCAATGCACAAAT	I
Chr01_52862563	TTTTAGATCGTTCAACCAGGATTGATCCGGATGATCCTGAAGCAGAACCAGTTGAATCAATTCGTGGAGAAATCGAGCTTAGGCATGTTGATTTTGCATA[C/T]CCTTCACGACCTGATGTCATCGTGTTTAAAGACCTTAACCTTCGAATCCGTGCTGGTCAAAGCCAAGCACTTGTTGGAGCTAGTGGCTCTGGCAAGAGTT	I
Chr01_52863170	AGAAGCACTGGAACGGCTAATGAGGGGTCGCACCACAGTACTTGTGGCTCACCGTCTCTCAACGATAAGAAATGTAGACAGCATCGGAGTAGTGCAAGAC[G/A]GTCGAATTGTGGAACAAGGCAGCCACTCGGAATTGATAGCCCAACCCGAAGGAGCCTATTCAAGGCTGTTGCAACTACAACATCATCACATATGATATAA	I
Chr01_53052808	TTTCAGTGTAGAGACCAGGACCCTTGCCCATGATATTTTGCTTGGAATTTCAGTGATAAAGAAAGGAAAAAGAAATGAAGCTCAAAACCACAGAGGGGGA[T/G]AAAATAAATAGGAGAATCCAAAAACCCTAACTTTCACCATCCATTTCGGGGATTGGGGGTTTCTGGTTTAAAAAATTATTATTTTATCAATGAAAAATGT	I
Chr01_53061462	GTTAATCGGGTTGAATCAGCTGTAAATTTTCGTTTCTCTTCTTAATTTATCAACATCCCATATTATAATTGGAGTGGTTTAGCTGCTCTGTTTCTAAACA[T/G]TGTGTTGTTAAAGAATAAATTCCATATGATTATTATATATATGTTTGATATGGTTTTTTGGGGGTAAAATGTAGTATTCAGATTGATTAAAATGTATTAC	I
Chr01_53163392	AGTGTGGGGGTTTGAGTAAGAAGAATTTAGCGATTATAATTGCAGCTGGGGTTTTTGGTGCTGCTGGTTCAATATTGTTGGGGTTTGGGGTCTGGTGGTG[G/A]CAGCATTTGAGATGGATCAAGAGGAAGAAGAAAGGGTATATCGGAGGATCTAGTGATAGTAATTGGGCTGAGAGATTGAGAGCTCATAAATTGATTCAAG	I
Chr01_53304266	GAGATGATTTCCGCTATGTTACTGCTGAGGAAGCAGAAGCTCAGTTTAGAAATTATCAAATGATATTTGACTACATCAACTCCACTCCCAGCTTAAACGC[G/A]GAAGCGAAATTTGGTACTTTGGATGACTATTTCCAGACCCTTCGGGAGGAGGCTGACAGAATAAACTATTCCGTTCCCAGAGAAATCGGCTCTGGTCAGA	I
Chr01_53305114	GGCAGGCATCGCATCCACTGGAAAGCTTCAATTCCTGCCATGGGTTTGCAGACATATTATATTGCTAATGGCTTTGCCGGATGCGAAAAAGCTAAGCCGG[C/G]AAAACTCAAATTCTCTTCAAAGTTGAGTTCGGGTCCATGCCTTGCACCTTATGCATGCTCAAAAGTAGAAGGAGATACGGTTGAAATCGTGAACCGGCAT	I
Chr01_53305276	AAAGTAGAAGGAGATACGGTTGAAATCGTGAACCGGCATCAAGTTCTCACCTTTGATGTTAAGCATGGATTGTTGCAAAAAGTAATCCACAAAAATGGTC[T/C]GCAAAATGTCGTGGTTGAAGAGATAGCCCTTTACTCAAGTTCAGGAGGCGCATACCTTTTCTTACCGGATGGGGATGCTCAGCCTATAATTAAGTCGGGT	I
Chr01_53314516	AACCGTGAAATATACGAAGCATAAAGCCCAATAGCCAAAGCCGCACAATCGAACAACATGTGACACGCATCTGATATCAACCCAAGACTATTACTCATGA[A/G]GCCAGCAGCAAATTCCACAACCATGTATGCAGTATTAATTAATAGAAACAATGCAATCTTCCGAGACTTTCGCTCACTCAATATATGTTGAATTGGTTTC	I
Chr01_53390228	GAGTGCTAGACAGGCAACAAAAGATCAAATAATTCTCTGTTTCGATTGAAACAGAGAACTGAAGAAGAACCAATGGAAATTTAATATAAAAAATCTGACA[T/A]TTTATAAAACAACAATAAAGATAAAAGGAAAAAACGGGTGGTGATTTGAGTTTGATTTGCAGTTAGCCAAAGCAAAGCGATGACACTTCAAGCAACTTCC	I
Chr01_53392952	GCAGGTATTATGTTTATCTTTTCAATCTAATCTGAGTTCTTATTCACTTTCTACAACTATTTGGTAGGAAAGAATGTCACTGCATGCTCTTTCTCACTCC[G/A]GATAACGACTTTGCTGGCCAAGATCAGGTTTATATTTGGGCTACTAAGTCTTTTTTATCTGTACTTACAAGCCGGACTTAGATATGAGTGTTATGTGTTC	I
Chr01_53563650	ATTGCTCTGAAAGGCCTCCAATAATCCACTTAAATTGCTTTGAATCAAAAGGGTGATGAAGAAAATCTGAAGGAGATGAAGACATTAAAACTGGAGGACC[C/T]TTATAGAGAGTCACTACGAATGCTCCTGTTACAGCTACAATGGCACCCAACAATTTAGCTTGACTGCTTGATTTTCTCATTTCTAACTTTTCCATCCTAT	I
Chr01_53654102	CATGGAATTTTCCTCTTTTATTGTATTCCTGGAAAGTTGGTCCGGCATTAGCTTGCGGTAACACGGTTGTTCTGAAGACAGCAGAGCAGACACCGCTGTC[G/A]GCTATCTATGTTTCCAAGCTTTTTCATGAGGTATCTCTGATATTCTTCTTTACATTCTGACTAACATCACGATTTTTTGATTTCTCGGCATTCTGAAATC	I
Chr01_53666285	TATTATTGACAGCAAAGATGCCTAGAATTTTAAACCTCCTTGTATTTGCTGCAGCGGACGGATTTGTTGTCCAAACCGGAGATCCTGAAGGTCCAGCGGA[G/T]GGCTTTATTGATCCTAGTACTGAGAAAACCCGAACAATACCATTAGAAATCATGGTTGATGGGGAAAAGGCACCTGTTTATGGATCGACACTGGAGGTAA	I
Chr01_53666770	CCGCTTCTAGCCAGGTATTCTGGCTATTGAAAGAAAGCGAACTAACACCGAGTAATGCGAATATATTGGATGGTCGCTATGCGGTGTTCGGATACGTGAC[G/A]GAAAATGAAGATTTTTTGGCAGACCTAAAGGTCGGTGATGTTATAGAGTCAATTCAAGTGGTTTCTGGTCTGGAAAACTTGGTTAATCCAAGTTATAAGA	I
Chr01_53669032	TATTCAACAACAACACAACACATGTTACTCGGCATGCCGATTTGGCCATTTTCCGTTTGTATGTTCAAGTCCGATGAGCCCATTGTCGCCCCTATGAACT[G/T]TATAAGAAATGTAGAACACAGATTATAGACAAATGTAAGCATCCAACCAATAAAACAGATTATTAAACTAGGCTACTTTAATTTGATTTCAATGATGTGG	I
Chr01_53714646	ATAGCCAATAGCCTATCCCCTCCCTCACCCCATACACCCCCCAAACCCAGTTTTTCTTTCAAAGTCTAAACCCTGAAAACTCAAGCAATCAATCTACCTT[C/G]TTCAATAATGGAGGAGAACCAAAATCATCACCAAAAACAAGAAGAAGAAGCACAGCATAGACAACATCAAGATCAGAATCATGAAGAAAAAGATCAACAA	I
Chr01_53716771	AGATACCACCCACAAAACAGACAAGGTGCTTTTTTATGTTCTTTTCTCCTTTCTGTTTCTTTTTTATAGCGTATTTTGTCAAACAAATCTTTATCTATAG[T/C]GGCTAAAAGACTAGATTCTTTGTCCATTAAAGATGCTTGGCCTGAAACTTGCCTAGATAGAAAGTTCAGACAACACATGAATGGTCAAAGTACTATGGAG	I
Chr01_53717180	TGTATTGGGGCTAATTTGTCTATTTTTTCAGTAAGAAAAAAATACAATCCGACTCCTAATACAAGGGCCTCTATGGTTCTTTTAACTACATGGGATTGAA[C/A]TCGGTTTTTCTTGGTATTAACATGATTAATTATCTGTTTGCCGAAGCGTTTAAACATATGAAGCACCGAACCCATTCATTCAATTTTGCAGATCTTGGCT	I
Chr01_53726985	TACCACTGGCTTTTGGGACACCCCAACCATCATCTCTTACATCAATTCCGTCTCCCAAGCCTTCCCATCTATCTCCTTCTTTCGCTTCCCTTCCATCTCC[A/T]TTGACCTATCTCAAAACTGCAGCGGTGCCGCCATTGCCTTCCACTTCATCCGCCTTCATGCACCCAACGCCCTCCATTCTCTTCAACAAATCTCCAAATC	I
Chr01_53793564	AAATATGCCATAAAGGCAGATCTATTTCCTTGCCAAAGGTTTTTCAATGCAAGTTATGAAATAATTGATAAACTATAATGTGATAAATACAAGATTTTTG[G/A]AAGATGAATAGAGAATCAGACCATGGAATTAACTATAGGCTGCTGGTGTAGTTGTCGTGAACTCCATGTGCCGGTTGTATGGGAACTCGGGAATATCACT	I
Chr01_53820483	CTGAACACAGAAACAAAAAGAGACAAGCTTTAACAAATTACCTCATTATGGCCATTCCACACAAAGGTCAAAGCATGTGTCGCAGGTCCATCATGTCTAC[C/T]ACTTTCTACCATAGCTATTAGATCCCATGTTGCCCAAGCTATTGCAGGCCTACATGACGAACACAATGCACCAAATATTAGCAAAAGACGCACATATTTA	I
Chr01_53822546	ATATATTCCTCCAAAGGGAAGCTTCCATGAGCCCATTCTCCATCTCCAGGCTCTTTCTCGGAAAAAATACAAACAAGTTGGCTAACTGGTGAAGAAAGAA[T/A]GTTCTTCTGCAATCCGGAACCAACATGTCCATTTCGATCATTCAAGAACTTTAAACCTGGTGATGCTAGAAACTTTGAGGAAAATACTACAAAACCAGAA	I
Chr01_53891042	CAAACTAAACTAAATCCTTTTACCTACATTGCCCTGCAGGCAACAAATTACAATACACTTGGTACCAATTTGAAACATGTTGTAACTAAAAGCCCCAAAC[C/G]GTATATTTCTACTAATCATATAACTGGTGCGTACTGATATCGGGTATTCATCAACAAGAATCGGAACTGGATTGAGTTCCAGCGTTGGATGGTTTCCCAC	I
Chr01_53892803	ACTCTTTAATTTAATATGCATTAATTAATTGGTCCCAAATTAACTCACGATACAGGGGCCTTGATGACAAATTTACCATTTTTAGTAGCTTACCGTGTGA[T/C]TAGTTGTGGAATCTTGTGGTTGAGCAGTGGGTGAGTCATTCCACCACACAGAACCTCGACCATCAATGGTACCTTTGCCTTTAATTGTAATCCCCTTAAG	I
Chr01_53924508	AGATTAGGAAGATTGTGAAAGAGGTGCCTACTCGTAGGCAGACTCTAATGTACACAGCGACATGGCCAAGGGAAGTTCGGAAAATTGCAGCAGATCTACT[G/A]GTAAATCCTGTTCAGGTCAACATTGGCAATATCGATGAGCTTGTGGCAAACAAGTCTATTACACAGGTTTGGATTTCATTGCTGCTAATCCTTATTTAAT	I
Chr01_54047468	ATTCCTACATTCAATCCCGAAAACTTTAAGTTTTAATTACATCCACGAGTCCGTAGAGCTTGCATTTGCTTGTTCCAGCACAAGCTGCACACTCATCGGC[A/G]TCTCCAGCTACATGGCTCAAGCAGTGTTTGATCCTATCATTCATGACATCCTTCAAAATATAGAAAAACAATTAGAGAAGAAAATATCTGGCGGTCAAGT	I
Chr01_54048516	CACAACAAATGTTCTTTGTTGAGTTTATCAGAAGCAAATATATTGAGTTACCTGGTACCAATGCCTTCCAGGGAAGAGAAAGAATGGACTAACAATCACG[C/T]GATTTGCTCCTCGTTGAACACACAAACCGAATGCATCTTTTATCGATGGCTCGGCCAACTCCTAGTTAAATTAACTGAAAATGTAAGAATTCAGTGCCCA	I
Chr01_54087289	GTATATGAAAATATTAATCTTCTGTTTCTGAATACTGCAGATCTCTATGCATTATCAAGGTATTTTGATGCTAACCACAGAGCTGCTATTCAAGAACCTC[A/G]AGTTGCTGGTTCATCTAGATCGGAGCAAGAGCAGGAGGAGTCTGACTTACGACTTGCTCAACTTCAGCATCAACTGCCTGCCAACGAACCTGGTGCACTA	I
Chr01_54130035	ATATCAACACTTTGTAAACACTTGATGTTCTTAGACATAGAAAACAATGTCACACCAGTTATCTTCCTACATCCTCTTAACTTCAAATCTGTCAGATTAT[T/A]ACATGAAATTAGCATTGAAGTGAGCTCTTTATCAACCAATAACTCATTATAAGACAAGTCTAATTTCCTCAACATCCTTAAATTTTGTCCCAAGGTAGCT	I
Chr01_54130277	TGCTAGTTCTTCAAGACTGTTATACAAGGCAGTCCCAAGTGTATTTAGACCTTCACCTGTAACAAGACAACAACTTTGAAGCTTAAGTGTTGAGAGATGT[C/A]TTAAATTCATCGCAACAGCTAAGAGATGAGTGTTGTTGAGGTCTAATGGTAATCTAAGGTCAAGTTTCTGCAAATTACACCTGCAAGTGTTTATGAATTC	I
Chr01_54270637	AACGAACCTAAACCCATCATTTTATACACTCCAAACGATGGAGTTTCCCTCACAGTTGCCCACTCCGATGCCGACTTTAACATCCTCTCCAGCGATGGGG[T/C]CTATGATGCTGCTGAGTTGCATCCTCTCAAACCTGACCTCGTAACTTCAGATGTTTCGGCATCAGCTATAGCTGTGCAAGTAACCCTGTTCCCAAATAAG	I
Chr01_54322499	GAATATGCGGCCTAAATGCTTGGACATGTGTGTGGCGATCGGATTTGCGCTCGATATTGCTCGTGCAATGGAATGCTTACATTCCCATGGGATCATTCAC[C/T]GGGACCTCAAACCTGGTATGACTATAACTTTTTTCTAACAGTGCTTATATGTCTGCACTAGTTGCTTGCTTTGAAATATTAGTGTACTAGGAAATGGATT	I
Chr01_54341477	GTAAAAAACTTTTGATCAAACTAACGATTGAATGAAGTGAAAAAAAAAATCTAGCTGGAAAATAATCTGGTAAAAACAAACATTGTATCTCCGACGACGG[A/G]GATAAGAAACGTTAAACGATGTCGTCGCCGGACATTGCTTCAATCATGGACAACTCAAGGGAACTCGATCGATTAAGGAAAGATCAAGAAGAGGTGCTTG	I
Chr01_54406530	GATCCCTGAAGCTTTCTTCCAATGGCTTTTGCAGATATTTTCTCAGGTTTAGTAATCAAGGTCTAAAAGCGCTAGGTTGGCACGGCAAGTCATATTATGT[A/T]GGTATTTCTCTATTTATTATTCAATTACTTTATGTTTCTCATCAGGGGGTTTTGGAAATAGAGTGAGCCTCTGATACCCGATTATTCTCGAACGAATATT	I
Chr01_54412259	ACCAGTTACTGCCTCTGTGTCAGCAGCAGTTCCAGCTCCACAACAGTAAATGTTTGGGGCCATGTAATGAATTTTCTCACAATTCTTATCGCAAACTATA[G/A]GTCCTTCAGTTGCTCTAGTGTCTGCTCCAAGAATTACACCATCCTATACAAAAATTCAAGTAAAACCAATGGCATTGCATAACTAGCATCACAACAAGTG	I
Chr01_54423019	GAAAAATAATACATTTTGGCAAAAAAAAGATTAAAAAAAGAATTGCAATATTACTCCGTAGACTTCTTTGAATCATGTCTTGGCATTCCTTAATGGTGCA[T/G]CCTTCAGATTTCTTGTAAGATTCTTCTTCCATTTTGTACTGTTTTGGTTTTTGGGGAAAAAATCGAGCACCTATATAGCAAGTGTATTTCTGATTGTTTT	I
Chr01_54470365	AGATTAGTGTTGTACTCAATACTCGCTTAGTATGCTGTCTTTTTAGGTTAGAGTACCATGGAGGTCCCTATTTTAGTTGTTAGATTGCATTTTGCTTCCC[A/G]GACTAAAAACATAAGCAAATTAGTTCCTATGCATTAGATCAGAGAGCCAATTGGTCATTGGTGTTAAAAATTTCATCTATTTATATTGTTAAAAACTGGC	I
Chr01_54474690	AGGCCTAGCATATCTCTCAGCTTCTTCAACATATTTGTTATGAGAAAAGGTTGACCATTTTTCCCAAGCTAAAGATTCAGACATGAATCTGCCAAATGAA[A/C]TTGACTGTCCAAGACCATGAATTGGGTTTCCCTAAAAAAACCCCCCAAAAAGAAACCGTTTTTAGTGAAGTAGGACCAATAAAGGAAGAATCGTTAATGG	I
Chr01_54483875	ATAAGATAATACACACACACACAGCTTAAGAATTATTTCTTTAATTCAATTATTCCATAAAAGAATTCCTCCTCCTTTCAGCATGAATAAAATTCCAAGG[T/G]TTTCATATCAAACACAAACTCAAATTGAAATCCAGTAACACAAGGAGCAGAAACAGCTGTATAATCATCATCAGCGTAAATCATCAAATTTAAGGCCAAA	I
Chr01_54515075	AATCTACAAGCTCTAGCAAAGTTTGTCGCTTGATATCCTTTTCTTTGAGGTTTTTTGTTGGGTCACTGAAGTCAAACACGACACAACACAGGTTCAGCTT[T/C]CGGATAAACAAGTTCTGCTTCTCGGAATTCGGAATATCTTTAAAACTAGGCAATGTCACAAATGAAGAGGCAAATACATCTCCATTCAGCTTTGTATTCA	I
Chr01_54515219	AACTAGGCAATGTCACAAATGAAGAGGCAAATACATCTCCATTCAGCTTTGTATTCACCACTTGAGAAACCTTATTCCCTTGATTCAGCCCTAAATTTGG[T/C]GTAGAACTAACACCAGAAGAGGCTGGACCACCAGAATTTGCATTATTTCTTGAACTGGTATAAGCATTTGAAGAAGAGGCAGAGGTTCCACCTCCCTCAC	I
Chr01_54531356	TTAAAACCTGATGAAAGTATCTCTAGTTTTTATGGTGATCAATCATCTTTCTTTAAAGGTGTGAATTGGGTTTGTAACAACTTTGAGATCAACGAAACAT[C/T]GAACCCGGATTTTAATGGATTTGAGATTGATAATGGTGGGAGTTTTGTAATCAATGATGAAGGTAAAGGATTGAAGGATAGTAAGGAAGTTATTTGCAAT	I
Chr01_54531685	ATGGAGGAACATCCATATTGAACATTCTTTGAGTAGAAGGATTACTAATGATGCCCTTTTGAAATTAACTAATAGGGCTAAAGGCTCTCTTGAATGCTTG[A/G]GTTTGGTCGGGTGTGTAAAGATTACCGATCATGGCTTGAAGTGTGTGCTCGAAAGTAATCCCAAGCTCACTAAGGTTAGTCCTTGTAGTGCAAGTAACAA	I
Chr01_54532334	GCATCGCGCGGTGTTTCCGTTGTGGGTGTTGTTTTAAGCATTGTGATTATGAGGAAACGTTTACTTTAGACTTGCTTTGTTTTAATTGTTTGAAGCATAT[C/T]TTTGGGAGTGAAGAGAACTCGGATGTGATCGGTACCTCCTATGAGCTGTATTTTTACGGCTAATTTAAAAGTTCGATTCCCCTTGTGCTACTGATTGTGG	I
Chr01_54543759	TAGTTGATTCTGGTGCTAATCTTGTAATCACATAGGCTGTTGGCAAAGTTTTGCCAGCGTTGAATGGTAAGCTGACTGGAATGGCTTTCCGTGTTCCCAC[C/T]GTTGATGTCTCCGTAGTTGACCTTACTGTGAGACTTGAGAAGAAGGCTTCTTACGAAGATATCAAGGCTGCTATCAAGTAAGGATTAGATCACTGCACTA	I
Chr01_54544277	ATCATACATACATTTCCTTCATTCATATCTGATAATGTCTCCATATAATTCCTTAAATCTAACAAAACACGAAACGCGTGTATGTTTCTCGTTGGCACTG[C/T]AGTTCTCGAGTGATTGACTTGGTTCGACACATGGCTTCATGCTAAGTGAGTGAAGTTTTAGCTTCTAACTTCAGCTTTGGCAAGCAATTTAGGAACTAGA	I
Chr01_54560049	TGTGGAAGTTAGTCTCTGTATCGTTTATATGGTTACCGGTGGACAATCGTTGAAGAAGTTCCATGATACTGTCTGTAGTAGCTGCAAATCGATAAAATTA[A/G]CTTATTTCATCATGATTTTTGCCACTGCTGAATTTGTTCTGTCTCACCTTCCAAATTTCGACTCGATTTCGGGTGTCTCGTTGGCGGCTGCGGTCATGTC	I
Chr01_54564871	CTGTCCATCGTCTGTCAATAGTTAATTAGCTATTTTTGTCTAGTTGTGTGTTTTTTGTTAGTTTTTTTTATATGAACAAGGATTTGATTCACAACAGTCG[A/G]TGGGTTGTTTCAAGTGTGTTTTCATGTTTGGCAATGGTCAGTAATGGTGATTGTTCACTTACTGTACATTTTCTCTATTTTCTTTTTCCCTCACCTAGTT	I
Chr01_54583591	GAAGATTAGGAAACAAAGCTAGATCGTTGATTACACAATGTGCAGCTTGGATGAGACCAGATATCATTTATGTTAAGAAGCCTGTGTATCAATGTAGATT[C/T]GAGGGTCAAGATGAGTTCTTTAATGCATTGATACCGTTTCTCGATCCGAAAACAGAAAGGGATTTTTTGTTTGAGGTTAAAAAAGAGGATAGGAGTGTGG	I
Chr01_54584159	TAAGGGAGATGAAGAATTAGGGACCAAAGAAGAAGAATCGGACGAAGAAGAGGATGAAAAGTATTGGGAGGAAGAGTTTCAAAAGGCATTAAGTAGCTCC[G/A]ATAGGATGGAAAAGCTTGTGAAACGAAGTGTTGAGGTAACTACAGAGCTCTACAACAAACAATTAGCAATGCTAGCTGACAGAAAGGAAAGGATTATGGA	I
Chr01_54584374	CCGAACTAAGAGGTAAAAGAGCAAAAGTGAAACCAGAAGAGTGGAAACGGGCAGGGATTGGTCGATGGAATAAGAGGATTAAGAAGAGTAAGATCCCACC[C/T]GAACTGTTTTTGCGAGCGGCTGTTCGACCATTTACATATAGGAATCTTGTGAAAGAGATTGTATTGACAAGGCATGCCATATTGGAAGGTGAGATTGGTA	I
Chr01_54639269	TGCACTTTTTCTCGTGACGGTCGCAGATGGGTTTTCGCTTCTTTTTTATTTTGTATTTTTCACTCTTTACTCCTCTTCTTCCTTCTCCATCTCCCTCGGC[C/G]CAACTGATACCACCGGAGTGCAGCTCTCTTGCTCCTCAGTATATTTTCCGGCTTAAAAACCTAAAACAAATTCGGATGTAGGGGAATTTGAAAAGGAGAC	I
Chr01_54643281	TCTGCTCCTTTCCCTCCTCCATAAAACCAATTTCCTTTCTTCTTCTTCTTTTGATATTTCTTAATAATATTATTTGCTTTTTGCAGGGAAGACCAAGGGC[A/G]AGTTGAGTTTTCAGCATTGGAGCAAATTGAGAACCCAGATCTTCTAATTGGTTCATTCCAGGTTATGAATTTGTATTGCAGACTAAGAGAGGTGATGGCT	I
Chr01_54682822	AGCTTACCCTTTATATACAAGCTACCGACTAGGACCATCAGACTTCATCAAGAGGCGATTCTGAGATCTTTTATTTTGTTTTCATGTTACCCGAATTGCT[C/T]CATTTTCGAGCTTACGGGTGGAAGAATACTTGAACAAAGTCAAGTCACCAGGAGTTTGTTTAAAAACTGTAAAACCACACAAGTACATGTCATATGCAGC	I
Chr01_54711433	TTGGATTGGCAAGGTCGTAGGGGCCCTTTCAAAGTTCATAAGCGAGGAGGCCAAGGAACTGTGGGCGGTACGAAGCTGAGGTATGAGAATCGAGGGGATT[C/G]CAACAGAAACAAGTCAAAATTGGGGCAAGTTAAAGCAGAGGCTTCTTGCCAACAGAATGTACCGACGAGTGCAACGGTTCAAGATAAGAGGCGACGGAAG	I
Chr01_54788823	GTGGTAATACTTTTGTGAAGGATGAAGATTAATCAAGCTTCTGTTTCGGTGATTCTAACAGGGTTGAAGATGCTGTTATCCGTTATTTGAATCGCAAGCC[A/C]GCTGCTGGAAGTGATGCACCAGGAAGCATATGAATCATAATTTTGAAACTTAAGTTGGTGCCTGGTACATTCTTTCATTGATCCGTTCCATTTAATCGAA	I
Chr01_54789927	TATGCCATCTGCTATGTAAGGGATACCAGTTTTCTGAAACCTAGTGGCTTCCCTCCATGTTTTTCCGCCATCAATAGATACATCTACGCGTTCAATTCCA[C/T]GGCAACCTCCTGATACTGCATATCCACTAATTCTTACCTGCATAACAAGGAAGTTGCTTTTATCAAATTTATCCGAATCAAAATACTCAAGTCTCGCATA	I
Chr01_54820829	GGGAAATCAATAGAGCTGTTCATACTTGCTAAATGGATTTCAATGGAAGCCTTGTTTTGTTTAAGGTGATGTTATTTACTTGAAATAGAAGAATACCATT[A/T]GGTCAAACGAATTATCAGTGTTTGCAGGCACAGCAAGTTGGATGGAATTTCATTTATCCAATCTTGCTACGAGGGAATCAGCAAGTTATAGACGTTTCCA	I
Chr01_54821651	CCATTAAAAATCTTTGAGAAGCAGGCAGCTGAATTGCATAACCCTTGCTACATTTGCACTCAGCTAACATTTTTGCTTATGGAGAGCCAGCTTGTTCACA[G/A]AGGTCTAGTAGGTCCAAAGTCTGCAAAAGTCCAATTTGAAACTCATGAGCTTCGACTAAAAGAATTTGATTATTAGGAAAGTTTACATGAAATATATGTG	I
Chr01_54873061	ATAAATAATAAGATGAAAATGATTGGAGAACGCCATATGTCAACCCGAGGACAACAGGATAAGTGCTCCCATTGCAAAATATTCCTCATATTCAACAAGA[T/G]TGAAATTCAATGAAACTACATTGAGGCTCAAAATCAAAGGAAAGGAAACATCTATAATCAAAACCAAAAACACTTGAATTTCCATAATGTGCTTTCTCAA	I
Chr01_54897875	GAATGATATTTCTCTCATGAATAAGTTGATTTCTAGAAAACCATATCCACCATAGCGCATAGCAAAAGGAAAAGCATTGGTCATTGTTTCCCCTCTTGAA[A/G]ACCCAAGTTAACCACTCCCACATAGTATGGCTCCTATTGTTCATAACCCATGCGAAATTTAACAAATGCCAAACTTCTACTGTTATAGGGCAATCTCGAA	I
Chr01_54929644	TGATAAGAGCTGCTTCAGTTGTCTACCAGCGACCACCTGCTTTCCTGGAACAGAGTCCCAAGTTCAAGTTTCCTGGACTTGTGGACAAATAATCAAACTA[C/T]GCATCATAGAAAAATTTTAGTCAACGTAACTTGTGCATCAATGGCAACTCGAAAAGTAAATAGTCCATCATAAATTATAAACGAGACTGTTCATTCATGT	I
Chr01_54929906	TATTATTAGCCAAATTAGCCACAAGACAGCTCTGCTAACAGGATTCAGATATCTGGAAACAGCTCAAAGTTTACTAAATTCTTTCCTACTAAATTTCTCC[A/T]TCTCTTCTCTAAAATCAGCTATGGCACTCTCACGCAAGCTCACCAACACTTTAAATCCTTTATTCTTCCCTGTATTTGATGAAGCATAAGGCAGGAAAAA	I
Chr01_54930795	TCGGTGGGTTTCTTGGACCCAACAGAGTGGATCGATCCCAAACCGGCTGATATTTTACTTTGTCCACCCCACGTGCGATATCAGCTGCCATACAGAAAAA[C/T]TGGGTCGCACCAAGCCCATCGCATAAAGCATTGTGTATAGCCGCCCCAAGAGTAAACCCACCACATTTGAACACCGTTAGCTGTAAAGTACAGGGGTTGA	I
Chr01_54950334	GAACATAAGCTTCTTGTAAGTAAAAAACAAATGAGAGCCAATGAAAAAAAAAAAAAAGAAACAAAGAGGTACCCTTTTCTTGAGAGTTTGGATCAGTTAA[T/A]ATGTATGTGAATACCAATAGCCACCATCAAGATAGTGATTATGCAGAAATATATGACAGCATGAACTAGGATGGCTATCCCACTTGTGCACATATTACCA	I
Chr01_55100479	CTCAAAGGAGAAATAAACTTAGCATCTCTCGAAAGACTTGTGGCAAGGTCGCCTAACCTCAAGAGTTTGAGGTTAAACCGCGTGGTGCCGCTTGATACGC[T/C]CCAAAAACTGTTGATGCGAGCACCCCAACTGGTGGACTTGGGTATTGGGTCTTATGTGGATGATCCATCTTCTGAGGTCTTCAGCAAACTGAAAGCTGTC	I
Chr01_55199441	GATTTTAAAGAACAAGCAATTTAATATCACCAGCATACCTATTCATAAGCATCCGCATGTGCAATGTAATATCAGGTTCCCTACCACCACCAAGAACCCA[A/G]TTAACTGCTTCCTCAACATCTCTTGAAGGAGAAATCAAAATGCTCATCAGTTCACCAAATACATTAGGTCGCCATTGAAGTGATTCCGGTCTTCCAAATA	I
Chr01_55293351	AGACAAGGACCAGTCTCATCTTCCTTCCCCCCGCCCCCCCCCCCCCCACTATTCTAGTCTCTGCTTAGTTTGTTGTTTTGTCTTTACTTGTTTGAAAAAG[C/A]AGGTTACAAGGCAAAGTAGCCTTAATCACGGGAGGTGCAAGTGGGCTTGGCAAGGCCACCGCCATTGAGTTCGTAAAAAATGGAGCCCATGTCATTATTG	I
Chr01_55293992	ATATCACCTGCTCCAATACCAACACCAATGGTGATACGTCAAATAGCTGAAATATACCAAGGTATTCCCAAGGAGAAGGTGGTTGAGATTATAAATGGGG[T/C]GGGAGAGCTGAAAGGGGCGAAATGTGAAGAGATAGATGTGGCAAAGGCTGCACTCTACTTGGCCTCCGATGAAGCCAAGTATGTAACAGGTCATAACTTG	I
Chr01_55331374	GATTTAGGTATCTCAGTGGATGTTGTAGCTACTAGTGAGGTCAGTACTTCTTTGACTTTGGATCCATCAAAACTTTGGAGCAGAGAGTTAATTCAGCAGG[C/A]AAGCGTACGATTCCGTTCTTCATGCTTTGATTGATATTACCTTGTACAGATGTTATATCTGTATGCCGACTGATTCTGAATAATTTCTTCACTGTTTGTA	I
Chr01_55401432	TTCAAGTAGTAGTGAAAAAGCCGCTTTGCCCTGATAAACCCAAGACGCCCATAAAGTGCCAGTGCTCCTTTATTCGTCACTTCCGCTTCCAGTGTGACCT[A/T]CATCATAAATGTCAAAATGGTCAATCTCATCACCACGAATTATAACTGCCTAAAACTTGCAATTACATTTAAATACATAATAATGCCAGGCATACCACCA	I
Chr01_55596505	TTGCAACATTATCAGTGAATACCACGAACCTGGAACCCAGCAAATAGTGCCTCCATGTGCGCAAACAATGCACCACAGCAGTCATCTCTTTTTCTTGGAC[C/T]GTGTATCTCCGTTCTGTCTCATTCAGCTTTCGACTCTCGAAAGCAATTGGATGCCCTTCTTGCATCAATACTCCCCCAATTGCATAGTCTGAAGCATCCG	I
Chr02_46428	ACAATGATACTAGAAACTGAATTTCCCCCTAGAGCTGAGAATAACTCACTTCCTGTCGGAAACAGCGATCGAGCTTTATCTTTAATTCTGTACATTCACC[G/A]AAGAATTTAGTTATTGGATGCTCTAAATGACACTTTTGGAATTCCTCGATGATTTGCCAAAAGATAAAGTCATATGATTAATTTAACAAGAACCAAACTT	I
Chr02_137286	TCCCTTTGTTATAACCAGTCGCCACCGTGTTAACACCGCCGCCAAGGGAGTTGTATTCACTCTTCATGAATGCCTTAACTAACCCAACACCACAAATAGC[A/C]CCCAAACATTGAGCTACCATGTAAGCCACCGCCCTTATAAGCGACACCTTCCTAGCCAAAAACAACCCAAATGTCACCGCCGGGTTAATGTGACCACCTG	I
Chr02_243669	AGATACTTACCTTGGCTTTCAAAATGTAAGAAAAATCATAGAAAGCACCATAGACATCAGTCATTGATTTTGTTCGATCAATGACTTTCGCAGTTAAACC[T/G]GGAAATGAGGCCGAGATGAAATGAACATCGACCTGAAATACTTGACTAAAACTTAAGGTGTAAAGTTGATCGATCAAAGATCGAAGAAAACAATTCTAAA	I
Chr02_266332	TTGATTTGGTTTTTTCAGACAAAGTATTCGGGCCTCAAGCAACATCGCAAGAGGTTTATGAGGTAGCTGCTAAACCTGTAGTGAAGGCTGCAATGGAAGG[T/G]GTTAATGGTATGAAATTTGAATTTCTGGAATGTTTATTGACTTCTTTCAGTTGATTTCTATTTGAATTTTAATTAAACAGTATCTAAAGAATAATCTATT	I
Chr02_334452	ATGTTTTATTTAAGATGCCTCATATCTGATACTTTCCAGGTATACTGACATGCATGCTGACTACACTGGACAAGGATTTGATCAGTTGTTAGATGTTATC[G/C]ACAAAATTAAGAACAATCCTAATGATAGAAGGATTATACTCTCCGCTTGGAATCCATCTGATCTCAAACTTATGGCACTTCCACCTTGCCACATGTTTGC	I
Chr02_339251	TTACTTGAACATGTATTTGGCTATTTAAGTCTTTAACATTGTTTTGTTTGCACCTTGCAGATCAACGGATCGCTTGCGAGAAAGGCTATAAGGGAACTGA[T/C]GGCAAGAGGGTCGATTAGGTTGGTTTCCGCCCATTCGAGCCAGCAGATTTACACTAGGGCAACAAACACCTAGGTCTCATATTGTTACGTTTTTTGCTTA	I
Chr02_435166	ATGAGAGTCACATCGCATATATTAACTCACCACTGCTATCAATATCTAGTTCGGAATCATTATCGAGGTCTTCCATATCATCATCAGGGTCCAAGCTACC[G/A]GTCAAATAAGAATCGAGATTATTCATATTCGTTGCAGGGATAGTAGCTTCAGAAATGATCTGCATTATCTCGTCAACACTTTGCATAGGTTGATCGGGTT	I
Chr02_435298	TTGCAGGGATAGTAGCTTCAGAAATGATCTGCATTATCTCGTCAACACTTTGCATAGGTTGATCGGGTTCTTCGAACTGGTCGTTCATCGAGTTCTCATC[C/T]ATGAGATCTGCTGGTAAGTTCTTTAGAAACCACTCATGATTCTTAATTTCAGGAATGGATATCCTCTGTTGCAATAAAAATCGAATCAATATTATATATG	I
Chr02_442291	CATAGCTATCAAGATACAGTGGATAAAGAAAGGATAAAATTGTTGAGGAAAATGATGCGAGAATCGGGTATGGAAGAAGGAAAAGAAGTGCTCATTTCGA[T/A]ATTGAGAGCTTGTTCGAAGGATGGGGATGTTGAAGAAGCCGAAAGAACTTGGATCAAACTACTCGGTTCCAATGATAGTATCCCTTCTCAAGCTTTTGTT	I
Chr02_442523	AAATTACGAAATCTTTGGAGGTATTCCGGGAGATGAAAAAGTGTTTGGGGTATACTAGCATCGCATCATACCACAAAATTATAGAGGTATTATGTGAATC[C/T]GAGCAAATGGACCTTGCTGAATCGTTCATGAAGGAACTCATTGAGAGTGGTATGAAGCCACTTATGCCATCGTACATCAAGCTAACAGATACATACCTCC	I
Chr02_443072	TAAAGCTAAGCAAAGAACAACGAGAGATTTTAATGGGGTTGCTTTTAGGCGGTTTACGGATAGACTCGGATGAAGAGAGAAAGAACCACATGATACGGTT[C/T]GAGTTTAATCCAAGTTCCATCCCACATTCTATTTTAAAGAGACATATTCACGATCAATACCACGAGTGGTTACATCCTTCGAGTAAGCTAACTGCTGGTA	I
Chr02_443293	TTCAATACCATTTCACACTCGTATTTCGGTTTCTATGCGGACCAGTTTTGGCCAAAGGGTCAACCTGTGATCCCAAAGCTAATACACCGGTGGCTGTCTC[C/T]GATTGTACTTGCATACTGGTATATGTACGGGGGCTACAGAACATCAGCCGGGGATATCCTTTTGAAACTGAAAGGGAGCAGCGAAGGCGTCAAGAAAGTG	I
Chr02_449339	GTTGATACTCGAATTATCTATATCCAACTTAAATGAAGTGCTGAAATAAAACTTGCCTGTTTTCCGGGTTCCTAACAACAAGATTCCGAATCATGAGACA[G/A]GAACTTCTTTGCATCGGCTGAGCAGCAGGGAACTTCTGCATGGCTTGAATAGCAAGATCACCTGCTCCAGCTTCAACGGCACGAGTTGCATTGTCGGGTG	I
Chr02_451091	CATTGCCTTAAAACAAGAAACTAGACACTGCCTTGATTTAGTTGGAATTTTACTACAGATCAAACAAACCAATTCGATACCGCCGTTTTTAGCAACAATC[G/A]CTGCATTCCCCGAATCTTCTTTATTAGAAATACATAATTCACTTAGGTCATTAAGCAAGGCAGTGATTTGGACTAAATCTTGGCCGCCGAATTGATCCTT	I
Chr02_487286	ACCAAAGCTTTAGGAGAGTTGCTCTTGGTCCTAGTGACCACTTTTTCTTGCCAAGTTCAGCCAAATATCATAATAGTAGAGAGTCCGGATCTCTTCAAGA[T/C]GAACGGCCAATCTCTCTACCTGTACAACCAAGCATCAATGCTCATAGTGTCCTCGGCCAAATTCTCTTTGATGCTTGTGTCCCTAAGAACATTGAAGGTT	I
Chr02_492550	GGGCTTCTTACGTGCTCGGTTGGACAAGTTGATGAACCTCTTGACGAAGTCAAGGAGGTACAAAGAAGTTAAACTCGAACAAGCCAACTCAAATGAGGAA[A/C]AGCTGAAACTCGAAGCAAAGCTAGCGGAAGTAACCCATACACTGACTAAACTTGATAGAGAGATAAGGTTATTCAAGCAAGAGAAAGCTGATGATCTCGA	I
Chr02_492982	TTTTAGTTCCGAATACACATACATGATGGCATCATTTAGCATTACATTATACAATACAAAAAAGAAATAGCAATTTAATGCTAACTTGTGGTTCTTTGTT[C/G]AAACCTAGTAACCATTTTAAACGAACATGATTCTGCTACGCATGTATGAGTATATTTCCGCTATGAGATGTAGATAGTTTTTAAGACTAATCCGGTAGGG	I
Chr02_601389	TAGCGGCTCCCGGGCGGGTTCCCAGTGGAGGTTGGCGCTAAGGCGGATGATGGAAGCGTGTGGTTGAGAATCCAGTGGGACGACGCCATCCCAGTGGTGG[T/C]GGTGAACGCCGCCTCGGCCTGCCATGTTGCTTTGGCCTGAAAGGATGAAAATGTGTTTGGGTGTTTGTGGGAATTGATTTTGCTCTGTAACGGGGATTTT	I
Chr02_616897	TATGTACGATATCCGAAAGGGAAAGCAAGCTTAGACAAAAGAAAGTCACATGTTTCGATGCACCGAGCGTTTCCTCACGGAATACGGAATGAAGAATTGC[G/A]GCACTCATTTGAGTTCTCCCCATCACCAATATGCCACTGCAATCTCGGTCGAGCCTGTGCACCTAAGTAACACACAAGAATGTTCACGAAAAAAACACCA	I
Chr02_619103	GGAGGCATTGACGGTTTTAGCAAATGGGGGTAGCGTGAACCATTTGCTTTCCTTCTTCTTTTCACTATTTCCCTCATCTGAGAATTCGGTGGTTGTACTG[T/C]AGTGTGGTCGGAGATGGTAGATGGCGGCGATGATAAAGCCAGTTCCACCGTCATCGGCGGATAGTTGTGAACGTAAGAGGCGGCGAAGAAGATTGGCGCC	I
Chr02_632743	TCAAAGTGGTTTTCTGGTAATGTTTTAAGAAGTAACTTCTAGTGTTTTCTTTCAGAAATCGGTTCTCACCAATCTGATACAGGAGATCGAACCATTGGAT[A/T]TTAGCCTTATCCAAAAAGATGTCCCCCCTTCAACTGTGGATGCAATGAAAAGGACTATTTCGGACATGTTGGGTTTACTTCCATCTGATAGGTTTCAAGT	I
Chr02_635643	AGAACAATGCAACTGGAACTGTAAATAATATTGAGATTGAAGATTGTACAGAACTTGTTGAGAATACTTCACTTCAGTTACAACCCATTATTTCGTTAAC[A/G]CGAGACTACCTTGCTCGTCTTCTCTTCTGGTTAGTCTATCTCACATCTGCATTTATTTCTCATTGCATATCAACTAAAATTGTAGTCAAACACAGGGGCA	I
Chr02_646688	GGTGAATGTTTTAACCAAGTGTTTCTTTTTTCTCCCTCAATCTTCCAAAGAACTAAGGCTAATTTTCTCAAGTTGCATAGGCCAATCTTCTCCGAGTACC[C/T]GCGGATTTAGTTCCATTGCAGCACGAAAATCCATCGTTGATACATAAAACGATCTTTCTCCTGCTCGTTGCGAGCAATTTCGACTTCGAGACCTTAGGCC	I
Chr02_648070	AAAATTCAAAGAATCGAAGCGATTATAACGAAAATCAATCGATACCCATTTGAGATTTCGATGACAATCGAAAACCCAAAGGTTCGAATTGAGAATCGAC[G/C]TACCAAAACTCGATCGATGCAGGTGTGTTCTATTTGGCTCTGAACTTTCCGAGTCTTCTTTTTATTTATTTATTTATTTGGTTTTTTTTTTTTGAAAGAA	I
Chr02_661422	AAGAACCATATCAAACCTGAATGATCTGAACTCCGTGAAAATATTGGAGTTTTTCGTTCTTCATGCACGATCATTGCTTACATGGTTTGGAACTTCTCCT[T/A]GACTATCCAAAGGCATGTATTGTGCCATTATAGCTCTGATTTCGGAATCCATGTATGACTGCATATGTAATAAATCAAGTGAATATTAGGGACAAGACCA	I
Chr02_729048	AGGTTCATACCTCCATCATAGCCATAACACTATCCTTATTTGACCGGAGAACTTGCATCACATTTTCACATGTCAAGCGGAAATTGCCCTCGATACCACC[G/A]ACTTCCATGGCTTTCACAAGCATTCTAGTCAAACGGAAAGGAACCTGAATCGAGAATTCAACACAATGGACATTAACAAACTGCAATCCCTCTTCCCTAA	I
Chr02_736414	TAAAAGAAAGAGGAACAGAACAAACAATTAAACGAGCCATTGTGCTTAAATTAATACCTAGGGTAGCTTCTAGTACGAGGTGAGGGCTTGATGCTTGAGC[C/T]GCTTTGGCAGTGTATGCCTTAAGAGCGTCATCCCATCTCTGCAATTTCTCATACCTAATAAACACAAATCTATGTAACTAGATCTTTTCCCCCCATTTTG	I
Chr02_737525	GTAAAGTGAATCTGCATTTAGTAAAGGATAAAAGCAATCAAATAGCTTGCATGAAAACAAGGAATAAAAATTAGCTGAAGGGGCATACCAAGTTGAGAAG[A/T]GTAGCCAAAATTTCAGGAGGAATATTAGGAGAAGAAAATGCCATCTCCAAGCTTCGAACCAACTGCCTCTGACTAGACTCATTAAGTTGAGACCAGCAAC	I
Chr02_763767	GATCTTCATCTTAGTGGCGACATTTTTACTTGACAAAATCGGGCGACGTCCGTTGCTCCTCATCAGTTCTGGTGGCATGGTCGTTATATTGGCTACACTC[G/A]GATTTTCATTAACGATCATCGGTCATTCGGACAACAAAATAACTTGGGCTGTCGGATTGTGCATCACCATGGTTTTATCTTCTGTGGCAGTTTTCTCGAT	I
Chr02_764015	TGAGGCTACGCGCTCAGGGAGCGAGTATAGGAGTGGCGGTTAACAGGGTGACCAGTGGTGTAATCTCGATGAGTTTTATTTCATTATACGAAGCTATTAC[C/T]ATCGGCGGAGCATTTTTCTTATACGCCGGGGTTGCGTTGGTGGCGTTTTTCTTTTTCTTCACTTTCTTGCCAGAGACTCAAGGGAAAACACTTGAGGAAA	I
Chr02_764237	TGGTGGGATGGAGGGAGGAGGCTCAAAAGTTGAAGAGAAAAAGGAAGATGAATGAAGCTAACCATCAGATCCAGTTAGGCAATAATTTAACTACAGATCG[C/T]CGATGTTAGGAAATAAATTGTAGCTTATGAATCAACTTCGCTCAATCCAATCACTCTAAATTGTGCATTTTAAAATATGGATTTCATGAAATATTAGGTA	I
Chr02_767202	GCCGGCGCTATTCTGTCGGTTTTCTTGGCTGTTGGGGTTCTTGCAATGCCTGAGTCACCTCGTTGGCTGATTATGCAAGGTCGATTAGGTGAAGCTAAGA[C/T]AGTTCTCGACAAAACTTCAGACACCAAAGAAGAAGCTCGTGGTCGACTCAGTGACATCAAAGCTGCCGCCGGAATCCCAGAAGATTGCACCGATGGCATT	I
Chr02_774525	TTATTTGTATAATTAAGGTATCTAATGTATATGAAAGCTTATCCTTCCACTACCCATCACTACCTTCTTGGCCATGAGTGGTTCCTTTAGTATTATCTTC[C/A]TTCATCTTCTTATCCACTTCCCTCCAACCTACCAAATTACCAAAAAGCCGTTCAGTTTCCTCCAATGTTTTTCCACGTGTCTCCGGCAAACATATATTGA	I
Chr02_775305	GTAAAAGTAATTCTCTCCATACCCCGTTTGAGTTGGTTTGTTTTTGGACAACGACGACGTCGCCGGTGGAATCTTGAGGGATTCCGGCGGCTTCTTTGAT[G/T]TCGTTGAGCCGGAGCTGAGCTTCTTCTTTGGTGTCGAGGGTTTTTTCAAGTACTACCTTGGCTTCGCCGAGTTTACCTTGCATGACTAACCAACGTGGTG	I
Chr02_775532	ACTAAGAAAATTGATGGGGTGGCTCCGGCGCCGAGCATTAACCGCCAACCTATCCTCGTCGGTAGCTTTGAAAATGCATAGTTTGAAACATAGCCTAATA[A/T]TATCCCCACATTAATACACACCTACAAACATTAAAAAAAATATTAATTATAAAGGAATAATTGTATCTAGGTCCCTTCGATTCTTGAACTTTGCAACTAG	I
Chr02_792735	TGCCACTTTCGTCTGGTTCATTCCGTCACCAAGCAAATAATTTCCCGGCCCGCACACAAACAGAAAAAAGCAAGAGAGAGAAAAAAAGGGAGGGAAAACC[C/G]TAGAGAGAGAAAGACGGAGAAATGGACGGCAGCAACTCTACGGAGGCGGAGCGGTGGCTGACCATAGCGGAGAAGCTACTCGCGTCACGTGACTTTCACG	I
Chr02_797838	GAAAATCTCTGCAAAAACTCATCATCATCCAATATCGAGGTTCTTGATATGTCAATGAACTTCTTTGGGGAAGTTCAACAAGGCCTGTCAAACTGTACTT[C/T]ATTGCAGTATCTCATGATCAATGGCAACAATTTCAGGAGTTTACCAAGGGGTATCTTCCAAATGATGCAAAATCTTTAGAGTTTTGCATCTTCAAAACAA	I
Chr02_805648	AACCACATTAGATCCAAGTAACCAAAACGGAGCAAGTTCATCAATCACATTACAAAAGGACTTGGGTTCGACAAGGATCAGACCCGGATCTCAAAACATG[C/T]GTAAGAAATGGTGTCGCCAAGTGCGTATTGTTCTCGCCATTGATGTGGCTATTTGTTTAGTATTGTTAGTGATTTGGCTGTCAATTTGTAATGGCATATC	I
Chr02_807462	AAACATGATGATGCAAAATGTAAAGTCTAATTCAGGTCAGGGAAGAACTACGAAATGAGATCCTTAGTACCTTCCATATAATTAAAATACAATAAGCATA[C/A]AATTAAAGTGACTACAACCGTGCGGGGATAAAACGATCTTACTTCACTCAGAAGCCTTAACTTTATCATCCCCGACAACTGAGAGTATAGGCAAACTACT	I
Chr02_808627	TGAGCCGAATTGGTTTCCTGACTCGCACCAGTTGGCTCTACCCGACTATTCTCCTTAGTAGGAGTAGTAGGAGTAGGAGTAGGAGCAGGAGCAGGAGCAG[G/A]AGCTGCTGAGTGATTAATCTGATCCATCCGAGTCAGCTCAGTCTGATTAATCTGGTTTGCCCCAACAGCCTCAGGTTGATTAATCTGGCTAGTCCGTGTT	I
Chr02_868748	GTGAATTCAAAGGACCAAACAAACAATGCCCTAAAATTGTCACTACCGGCCTCAAAAGTTCCCAAGGTAACGGGATCCTCACACCCTTTGTCTCCAAATT[C/A]TCTTCGTTAATTCCCAAAGTGTTCATCTCCACCACCACCACTTCCTTAATCACATCATCCTCATAGTCCACTTCATCTCCGTCGCCGCTTCTTGTTCCGT	I
Chr02_869481	GGACGATTGGAAAGTTTCGTAAAGCCATTGGCAGAGACGGTCGGAGCCAGAGCCGGATTTAGGAGAAGAAAGGGCGGAGGAAATCAAAGAGTAAGCGAAG[G/A]GCGACGAGAGTAGGGAGACAGCGGGACGGTCAGAATCAGCCAAGGAAGACACGGCGACTCCATCGGAAGGGAGGAGAGCGGCGAGGGAAAGGATGCGGGA	I
Chr02_932310	TCGGTGCAGAGTATGTTTGGGATTGGACCAAACCCCATAACAAAGAAAAAGAAGCAGAGCACGACACTAATGGTTGATAATGCGGCATTCGTGACGTTCC[C/G]CATTTTAACGATGGTTCCGATGACTAATACAAGGAGAGATATTATCAGGAGTGGGACTGTAGTGAGTAGCAAACTCCTGCATGCACAGGAAGCAAAGAAC	I
Chr02_933916	TGAAAGACCTGGTTCTGGTCCATATAGCTTGATTTGATCTCTATCAGCCGATATATCAGGGTCTTCAATGTCTTCATTGGCTGGACCAATTATGTACTCC[T/C]CTATCGATGTTTCACCTCCAACACCGAGCCCCTCAACTAGCAAAGCCATCTCAGCTGTTTATCTAAATACTATCAGTACCATCTACAATATGTGCATCAT	I
Chr02_941218	AAATCGGAGTTGTGAACCCCAACATCAGAAACAACAGTCTTCGCTAAGCAAGATGGCTGAAATTTTCCACCATTTCTACACTGATGAACGTACGGAGGGT[C/T]CGAAAATGAATGAAAATTGACCCTTGAATGGAGTTGCTGATGATTTACTGCTAAATTCCCAAGCTTTGGCAACGAGAAAGCTAAGCAATTAACGGCTCTG	I
Chr02_961315	ATTATAGCCCCCCCTTTGTTTGTTGTTCAGTGTAATCTGTAGAAGCCATGAAAAACCTAGCTTTCCTTTTAAGTTTTTATTTGAAGGTAATCCTGTATTT[T/C]ATTTGATACTATATTTAATATTTGCAACAAATTTATATGAACATGCTATTAGAATCTGCTCCATTTATATATAAGTTCTGTTATTTTATATTTTAGGGAT	I
Chr02_994434	CATCTGCTGGACTGAAAACCGAAGAGTGAAGATTACCATTTTCTAACCATTTGAGATGATTCTCCCTGAATTCCAAATGTTTTATCCTAGCTGCCAAAGC[G/A]AGTTCCTCCATGTACAAAGATGTCTTTACCATGGTGAGTAAAACACGACTGTATCGTGAGCTGAGCATCTGTTCGGAAGTGGCAACTAACTTAAAACATG	I
Chr02_1005477	GGAATATGATGGCACTGATGCTGGTGATGTGGATGCCTTTGATTTTCATGATCATTCTGAGGATGGGGAGGATGATAATGACGCGAGTGTTGAACTCGAT[C/G]CGGCTGATTTTTCGAGTGACGAGGCTTATGCTAGAGCACTTCAGGATGCTGAAGAAAGAGAAGTGGCTGCTAGATTGTTGGCCTTAGCTGGGATTAATGA	I
Chr02_1037376	TAGCCTCGTAGCTGGATTCCTGCAACTTCTAAACCCTGTCCTAAAAAAGATGGAGCATTTCTTCTAGTGTTTTCCCTTTAAACAGCGAGCTTTTGTTCTT[T/C]TGTTTCTCATTTCTGAAAAAGATTTCAAGACAAAAAAAAAAAAAAAAACGAAGAAGAGGGATACGAACACAAAGCAATGTCTCGCTTAGCAGCTAATTCC	I
Chr02_1037499	TTTCAAGACAAAAAAAAAAAAAAAAACGAAGAAGAGGGATACGAACACAAAGCAATGTCTCGCTTAGCAGCTAATTCCGCTTTCCCTAAATCCAAAACCC[T/C]CGACAACAAATACGTAAGTCAATTTCCATAAATCGATCTGTTTTTCTCGAGAAATTGTACAATTTTTTCTCGTTAATTTTCCTTTTTTTTTTCACTCTTC	I
Chr02_1046165	ACCTGCCAGATTCACGTTATCTTGCTGTTGATGTCGACAGACCTCGATCTAGCAATGGGGCATTGGATGTCTCAATTTCTAGAGAATCGTCAGCTTCCAA[A/G]GAGCAAGAAAATTTGGATCGGGCAGAGGACCTTAGAAGGCAGAAGATAAGTAATGCTTTGAACAGGACATCTTTGGACAGACCTCCAAAATCGATAGAAG	I
Chr02_1052580	TTTTGCCTCCAATACACGCGTGTGCTTGTATATTCATGAAATCGCCAATTGTCCTTATCACTTTCTCTGTTTGAGACGCCAGTTCTCTTGTAGGTGACAA[T/C]ATCAACGCTTGAACCCTAAAATAACACTACTTAGCATATTCACAATTCATACTTCAAAATAAATTAAATAAATTATAGATTAATCCTAAACAAAATTCAA	I
Chr02_1061773	AGTGCCTAATTATACCCATAATAGTACTTTCATCTTAAATTAAATAAATTAAAGGAAAAAGAGAAAATCTGATCACACCTCGAGTTGACCTCTGAGCAGG[C/A]TAATGAATCTGCAATCTAATGGCATAGAGATCCAAAGGGGGAACAGCTCCTTCCATAGCTTCTTGTACTAACATTTAATAATTCTCATAGAGATGTTTCT	I
Chr02_1064583	ATCATATGATGTAAAAGATTTACCATTGGCATGTTGTATGAATTTTAAAAGTGCCTTTCTAGAACAAGACTCTGATTTCTCCCCAGTACAAAGTAAGCAA[T/A]GAGACGATTCCCAATCAGCCTCTGCACACGATTTACTACACCATTCAAAGAAAAAGAAATTTTAGTTCAAAAAGGTTAAAAGAAATTTTTAGTGACACAC	I
Chr02_1064804	TACCTACAATAGAAAGCTTCTTCACATCCGCCAAGGCATGAAACAACAGAAGGTAAGGGAAACTTGTTGGAGTAAGGCAATGCTAATTCACCATTCATTA[A/G]CGACTCGACAGCCATCATAGGCAAAGGAATAGTACTACCAGAACTGCTAGAAGCTCCATTTTCAGAACTATGGTGATTTTGAACATAATGATTGTCTTCT	I
Chr02_1067243	ATAATTCGAACAGTTTATACATTGTAACCAGCTGAAGAAGAAAGTAATTTGACTTCATCATCGCTTGGATCATTCATGGAGAGCTGCATATTTGGCCTGG[A/C]GTTGATTTTATTCCACTCGTTTTCAACGCGGAAGAAAATCCATTGGAATCGCCGGAATATCTCCAAGGCAGCAATGGTGAACACCGTAAGGTAGTTATTA	I
Chr02_1073257	AACAATATCATTGAAAACAAACCTTGAATCTCCATAATAATGTAGGCGAAGGCACAATTGCAGCAGTAACCAATGGTATACTTGCATTCTTCGATCCATT[T/C]ATCTCCAACGGATGCACGTAACTGTTCTCCACACCATTTCCCAATTCTGCACCTGACAGTTATTCTACAATATATTAGATCTAAGCAGCAAAACTAAATC	I
Chr02_1077612	ACAATCTCACATTCACACATAACATTATAACAATAGACCAAAGATCATGACAGCAATAAGTAAAACAAGCAACAATCATAAAGAGACTGGTGATAAGAAT[C/T]AAATCATCAATCAACAAGCTTCATATTATGCGACTGGAGGGCGAAGAACGTGATCCTGTGATGTATCGACTGCAGCAGGTGGCATGAATTGCCACATGGC	I
Chr02_1077734	CATATTATGCGACTGGAGGGCGAAGAACGTGATCCTGTGATGTATCGACTGCAGCAGGTGGCATGAATTGCCACATGGCGAGACTTGGAAATCCGATGAC[A/G]GGCATCAACTTGTTTCCAGCAGCTTGCCTTTGAGCAGCTAATGCAGCAGATATTGAAGGGGGCTGCGTCAAGAAGCCTGGCTGTGCACTCATGGCTTTGA	I
Chr02_1078111	AGCTTTTTACCTTCAGCTCTTTAATTTTTGCTTGCAACTCCTCATTAGAGTCTTTCAATCTTTGCGCTTCACTGCGTAACTGACGCACCATTCTTACAGC[A/C]TCACTCAAAATAGCAACCTTATCTGCTTTCATTGGCCTTTCAGGCTCCAAAACGGCACCCAGTTCCAAGAACCTTGACAAATATTTAACCAACTCTGAAG	I
Chr02_1086563	AGGTTAAAGGAAGCTTTTCGGTTATGTACTCGAATGGTTGAGTTGGGAATTGGATTGAATTCCACCGTTTTCACCAACCTCTTGAAGAGTCTATCAGATC[C/T]TTCTGTGTTGGAGATTGGGGAACAGCTTCATTCTCTCGTTATAAGAACTGGGTTAAGCACCAATGTTTCTGTGATCACAGCAATCTCCAATATGTACGTG	I
Chr02_1087143	TAATAACTGGCTATTGCCAAATTGGTGAATTTGAGAAATCATTGCAGATTTTTAGATCATTAAGACTCAAAGATATGGCTATGAATTCATTTATATATAC[T/G]AGCATAATCCAAGCATGTTCAGCTCTTGCAGATTATAACATGGGAGCTCAAGCTCATGCAGATGCAATAAAAAGGGGTTTAGTTTCATATGTTCATGGAG	I
Chr02_1087779	GGAATCTCGAACTCGGGGAAATTGCAGCCGAAAATCTACTTCAGCTGGACCCTGATGATACTGCGGGTTACATTTTGATGTTTAACCTATATGGTTTGCA[C/T]GGAAAATGGGACGAAGCAGCTCGTGTACGAAGCGTGATGGGTGTAAGAAAGTTGAAAAAGGAACTTAGTTGTAGCTGGATTACTGTTAAGGGTAAGGTGC	I
Chr02_1129172	AACTGTGACCTTTCAGCCAAGATGTGGAACATTAGCATATGAGAACTGAAAGAATGATAGGCAAACAACTTACTTGAGATTCATTGGTGCAACGGGTCAC[G/A]TGAGCAATCAGGCAGTGGGAATGGAAAGCATGTCCACATGGAAAAACATAGAAAGGAGCCATTGATCCTACAGCTGTATACCCGCTAGCCATTCTGTAAT	I
Chr02_1142651	ATCGCGATCGCTTGAAGGGTCGAAGCGATCATCGTCGGACCTTTATAAGTAACCAAATTCGACTGTGCCATTACACGTACATTTTCAACTACAGCGAATG[T/G]CGGATTGTTCTTCACCGCATTCGCCAACTCCAGCCGTTCCCTCGGCGGAGCCTCGAGGTCTAAATGCAAAACATATTGATTCCTAGGATGATAAATAACC	I
Chr02_1193186	ACTATTTGTTTCTTCATCGTCGATCACAACAGAGCAAGACTCGAAGTTTTCTTTCTAAAAAAACGTGTTTAATTGAATCCCCTTTTAGTTTTCGTTTCTC[G/A]TTTTTCCTTAAAATTTTCCCGAGAAAAGTGTAATCTTCAAAATCCAGCAGGGACCGAAAAAATAGTTTGAATTAAAAAAAGGTTGTCAACTTACAAACAA	I
Chr02_1193314	GTGTAATCTTCAAAATCCAGCAGGGACCGAAAAAATAGTTTGAATTAAAAAAAGGTTGTCAACTTACAAACAAGATTCTTCATTTTCTCTCTTCAGTTTT[T/C]CCCTTTTTCCCCTTAAATTTTGTTGTCCAAACGTCAAAAATTAGGAATTTTCTCGTCAAAATTCACATTACCTAAAATCACGTCAATCTCGCTCTGCTCT	I
Chr02_1194003	AGCAATTTAAGGTAATAAAAATGCCAGATTTGTCTCTTATTTTCTTTTTCTTTGTCTTTTTGATGTGTTAGTTTGAGCAAAAATGGTGTTTTGTTTGTTG[C/A]AGGGAAGAGATAGAATCTGGTGATGGTGATTGTTTTAGTGATTCATGGAGTACTGATGAGAGTGAAAGTGATAAATTGTGGCGGTGGGATGGTTGTTGCT	I
Chr02_1224620	AATGTTGCAGTCAAAACCGGCTGAGGGATTATCGTCCGAACCCGTGACTGTTTCCGGCGAATTCACCCACTTCTCCATGGAATTTTTGCTTTCTAATAAA[C/T]AGCTTCGAACTTCGGCCTCTTCGATGTAGCGCTCATTGGCCATGATCTGCAATTAACATCATAAACATCTTCAATATTACAACTTAAAAGTACTAAATGT	I
Chr02_1284750	GAGAGGTAGCCCTGCACACTCTTCAACCACCGCTTCAGCTAACTTGCAAATATCTGGATGCATTCGAAGGGTTTCTGATCCAACCTTCTCCTCGAACAGT[T/C]TGAAAGCTTCTCCTGGTGGTAAACATTCCACTCTGATATTATTATCCATGTTCGGTTGCATTTGACAGCACACGTCAAGACGACGAGTTGTGAAAATGAC	I
Chr02_1319219	GTTTCATATAACTCCATAAGCATCTTTGATTTATTCCTTGCTTCTATTTCCAGAAATTGTTCAGCTCACTCTTCTAAAATCAAAACCTGGTATGGGTAAT[A/C]TCTTCTCAATCTCATTTTCACTCGATACCATCATTACCCGTTGTTGGGATTCTGCTGTTGGAAAGGCTTCTTTTCCATGCAAACTTGAAGAAAACCTCCA	I
Chr02_1320552	TATTGTTCTTTATATCCAGAAGATCATCTCATTGAAAAAGACGAACTAGTAGATTGTTGGATCGGTGAAGCACTTTTGGACGAGCATACCAATTTGAGCA[G/A]TGCCAGAAACCAGGGACATTTCATTATAGGTTCTCTTATTGACGCATGCTTATTGGAGAAAGAAGATAATCACCGTGTAAAGATGCACGATGTGATTCGC	I
Chr02_1324702	GTGCTACTGGACAAGCAAGTTATATATGCAACCTTGAAGATAACCTCCATGCTTTCCAAGCTGAAGTAGCAGGACTGAAGGAGCTCAGGAGTGATCTGAT[G/A]AGCAGGGTCAGAATTGCTGAAGATGAGCAGCAGCTTAAGCCCCTAAACCAAGTTGAGGGTTGGCTTTCGAGGGCTGAAACTCTGATAAACGATGCTGATC	I
Chr02_1340124	GTCATAGTTAATGGATCATGAGTTGATTTCACAAGGGGTTCAAAGTTCTTGAATTGATTTCACAAGGGGTTCAAAAGTTCTTGAACAATCCCCTCCACCG[T/A]GACGCCGCCTGCCAGATGACTTGGTTTCCCTAAACCAAAATCACCTCATAAGAGTGGCAGGACTCGAAGTTGGTGTGGCAAATGAACTGATCCTTTTCTT	I
Chr02_1340258	ACCAAAATCACCTCATAAGAGTGGCAGGACTCGAAGTTGGTGTGGCAAATGAACTGATCCTTTTCTTCCTTTCTATTCTTTGGAGAACTCGTAGATGTGG[C/G]GGTTTCGGTTTTGTTGTTTCCTTGGAAGACCTGACAAAATCATACACCATCAAAACACGAACATGGCACTAATATACGAATGTCTCGAAGCAAATTATCA	I
Chr02_1341878	GTTACTATCTCATACAATGCAGAATTGATATGAAGGAGAAAGTTACCTTTTTATTCAATGGCCTTGCCTTAAATTTAGGAGCTTTTTCAAGTTCCTCCTG[C/T]TCAAGTTCAATAGAACTTTTGACCGTTATAGGTCTTGCCCTTAGAGATGTTTGAAGCACCGGGGTTTTAGGTTCTGTGAGATGAGGTTTCCATTGAGTAT	I
Chr02_1342634	TGAAAGAATAAAGGAAACAAGGATGTGTTAGGAGCCAAAATGATGTGATTCTGTTTATTTACATTTGATGAACTGTGAGGACGTGACAAATCTCTGGTAC[A/T]TGATTGGAACTTTTTCATCATTTCTGCCATTGAAACAAATGGTGCTGCTTGTTCTCGAACATAAACCTTTCTGTCCAATTTGTTGGAAGGTTGGGCAGTA	I
Chr02_1364921	AAAAAATTCGTTACAGTTAACCGAAAAAGCTAAATCCCGAACAGCCACTCACCAGATCCTCATCATCTTTCTTCTTTTGGTCCTCTTTCTTCTTTGGATC[C/A]TTCGCCGGAGCATTCGCCTGAGAAGTTCCGGCGTCGTTTTTCTGATCCGACATCGTAATTAGGGTTGCTTTTCGAGTTATTGGGTTTTAGGGATTTCCTT	I
Chr02_1365074	TCGTAATTAGGGTTGCTTTTCGAGTTATTGGGTTTTAGGGATTTCCTTTTGGAGGAGAGCAAGAACAAAAGAGAAGTGGAACTCTTTTAAGTACTAATAT[A/T]TTTTACAATGAATTTCTCTCCAAGCAATCAAGGCATCTTTTTTTTTTCTAAACCGGCCCCTTTCCGAAGATGAAAGAGCGGAATGTACTTGAACCGGGCC	I
Chr02_1371673	AAACAACAACCAAGTTGCTCTGCAACTCTAGCCGGAAAAAAAAAAAAAAACCCTTTTGAAGGATTAGATTTCTACATGAATTTAACGTCGAGATATGTCG[T/A]CGGATTTAACAGTTTTCGCCGCTGTGGGCCGGAAGCGGTTCAAGCACAAGAAGGTGGTATCTTTGGGACTCCTTGACGTTGTAGCTCCACCAAAACGCCA	I
Chr02_1373412	TCAATACTCAAACCCATAGAATTCTGGACAAACTAAATGAAACCCTAAAATCCGAGTATCAGTTACCTTCAATTTTCGAGTGCCTTGATTGTTGTTGTTA[C/T]TCTTTCCTTTTATTGACGATTTTCTTCCCTTATCACCATCTTTAGAGCCTGTTTTAACTGCTTTAGGCTCCTCTCTTTTACTGACGCTTTCCTCGTCGCC	I
Chr02_1373625	AACCTTATTTTCTTCTTCATCTTTCCTCTGATTATCACTTTCCTCCGTTTTTTCTCCCGACGCATTCATCTCCGATTCCTCGCCGGCGGGGGGCAATTCA[G/A]CCAAAATTTCGGGGTCCATCTCCAAATCAGGTAACACGTCGCCATCAACATCGATGCTGAGAAAAAGATCGTCGAAATCGATACTTTCAAGTAAGTTCCC	I
Chr02_1373758	AACACGTCGCCATCAACATCGATGCTGAGAAAAAGATCGTCGAAATCGATACTTTCAAGTAAGTTCCCGTCAGCGAAATCCGGGAACTCGTCGGAGCTGA[T/C]TGTGAAAGTACTCTCCATCTCTCCTTCGTCATCATCTTTGCTTGTGTTGTTCCTCAAAGGTGACACAGCTAGCATTAATGCAAACTTTTTTTTTCCCTTC	I
Chr02_1400475	GGAAGAAAGGCACGAAAATCACATTCGCGGAGAAAGGGAACGAACGACCAAATGTTATACCCGCTGATCTCATCTTTATCATCGAAGAAAAACCACACAA[T/C]GTGTTTACTCGGGAAGGCAACGACTTGATCGTCGCACAAAACGCATTGTACGGTTGTACAGTTCATCTTACTACCCTGGACGGCAGGAATTTAACCATTC	I
Chr02_1400727	GCATGCCAATCCAAAAAGACCCTTCAAAGAGAGGAAACTTGAGAATAAAATTCGACGTCAAGTTCCCGACACAGTTGACCCCAGAACAGAAATCTGGAAT[C/A]AAAAAACTCTTGGGACCTTGAGACTGATATTGGCTAATGTTGTTTTCGTTCTTTTGATTCACTGCTTGAAAAAATTACTGGTTTTTTATGCAGAAAGCTC	I
Chr02_1401075	CATTTATCCGCAAAAAAGAAGAAGGTATATTTGAATTATTGACAGTGTACCACAAAAACTAAAGAACCAGATGATGGTACATTATTTAAAGTCATCCTCC[G/T]ATTCACGGAATTATACATCATCGTTAATGCTTCAAATATAAACAGTAACTCAAATTGATTGTATAAGATCCATACCAGTGCTTAAACCGAAGACCAAGCG	I
Chr02_1401399	TTGGCACCATTGTCCACTGAAAGGTACCCATATTGCAGAAACGAAACATCTTCGATACATATCAAGGCATATAATGATCTCAATGTACCCAAGACATCCT[G/T]CATAAGAAGAAAATGAAAAGACTCTTAACATAAATTCTAAAACCAGAACCAGAAGTATGCTTTTAAGGTTTCAATTGAGGGACATATAAAGTTTCCTGGA	I
Chr02_1404450	TAAAATCTTGAAGCCATGGTGAAAAAGTCTAGGTTTCGAGTTACCAGATTCGACCATTATCAACACCATTTAAACCAATTTTGTGACCACAATCAACAAT[A/T]CGAATGTTTGGACATATGTTACCATCAGCATCCCTGATTTGGACTATAAACGCATGAACCCCTTGATTTGTTCCATTGATATGTAGCTGTGAAAACACAA	I
Chr02_1405704	ATGATGGGGCGGATTGGAGCAGATGATTGGTGAGAATTTGGGTTCTTTTGAAAGCTTGTTCCATTTTGGAATTTGGGTTTTGATTTTTACTAGATTCTGT[T/C]GAAGTATTTGCAGAGAAAATTGAAGAAGGTGACATGAATTTGATTTGAATATGATACAAATCCTTGTACCTTTTCTACCTTTAGAATTTAGTTTATTTAT	I
Chr02_1425549	ACTCTTCAAATGATATACATTATCTAGCTGAAAAATGAATATGCTTTAGTTTCAAGTTGTATTCAGGTAAGAATCAAGTGCGACCCTGTACAAGTTCCGG[A/G]TAAACAGGCTACATTCAAAATCATGTTGTTTATCATGCTCTGTTTATTTACACTAAACAAAATGATTCAGAAATACGAGGATTGTTCAGGGAGAACTTTC	I
Chr02_1448911	ATACATCTCAGGAATGAAATATATTTAGACAAAAATAGATGTCTCTGTTTTTCTTTGTTTTGTTTGTACAATATGTTTTTTGGCAATTTTCAGGTGAGAG[G/A]TGTCTTAGAAATTTGAGGGTGTGTTTGTAAGTTCAAATTCACTCTCTTTGGGATTTTTATTCTATGCTCTTGAAATGCCAGAATCCTTTTGACATTTTCA	I
Chr02_1468772	AGAGATGGATTAACAGTTGGTGCCGATCCAACATGGTAGTTAATTACGGGTACACCAGTGTTCAGCGTGTGAGCCGTAGGAAGTCCATGAAGCTGTGCCG[A/G]GGGACGAGCAGCATAAATTCCATTAACCATGGAAGGTGAGTTAGGCCACATCATGCTTGGAGGCTCAGGGTGATAAGAGTTACTCCACGAACAATGACGT	I
Chr02_1537867	GTTGAGGTCCAAGGTAGTGCCGGAAACGGTGCCGTTTTGAAGCACGTCGTCGTTATCTTTTGGTGCCATTGGCCTCCTTATTTTTCCTTCTTCTTCTAAA[G/T]AGCCGACGCCGGTGGTTGTTGTTTCGTGATTCAATGAACAATTTCGTAAAGCTGCCGTGATCGCCGCCGTGGGTGGCGCTGTCATTATACCGTATTATTA	I
Chr02_1556379	ATTTCTGCAATGAACAAATAGCGGTTCTTTACTGCCGAGCAGACTCGGCCAAGCTGTGTTTGTTTTGTGACCAGCACGTACACTCAGCGAATCTGCTCTC[T/G]CGTAAGCACGTACGGTCTCAGATCTGTGATAATTGTAGCTCTGAACCGGTTTCGGTTCTGTGTTCGACCGATAATTTGGTGCTTTGTCAAGAGTGTGATT	I
Chr02_1556828	GAGACGTTGAAGAAGCAGAATACCGGAAGCGGGAAGTGTAAACAGGTAATTTATAAGCAGCTCGTTGAGTTGATGAAAAGAGATCTCATGTGCGGCGGCG[G/A]AGGAGAAGGTGTTGGAGACGGTGGTGGTGGCGGTGGAGGTGAAGAGAATCTAGCGTCGAACGTCGAACAAAACGGCGGGTTTTTGACTCAACAAGAAGTT	I
Chr02_1575051	AACCTTTTGCCTTTTTCAAATTAACCCAAAACACCCCCACCTCTTTATATATATAGCACCACCATTATAGTCCCCAAAAACCAGTAAGAATCAACCACTT[T/C]GATAATGGCCATGCATAACCTAGTTCAAGCTCTTGTTTTTGTTGCTGTTTTTTTCAACACATTGGCACCCACAGTCGCAAATGTTGAAGGTAATGGAATT	I
Chr02_1627988	GAAGAGCAGGTATCAAATTACCAAGCAGAATGAATGTCATCCACTGATCTCATGCAGTGTACTCTTGATGAATAAATGCCTTTAAACCGGTTTAATTCTC[G/A]TTTTCGTCCCTCTACTATGTCGAGATTTGAGATTTCGACATAGTAGAGAGATTAAAACCATAATTATACTGTCCTCTTATATTAGTAATAATGTCCATGT	I
Chr02_1633474	GACTTTATCAATCCCAGGTTGTAAAGAATCTTTTCGGATCGAGATTTGAATAGCGTTCCCAATGAGAATATCCGACTCTCTTGTAGCGGGGATTTCGAGT[A/T]GGCATCGTCCTTCACGTGGAGTATAGTAAGACCAATCTCTTTTCGAACTGCTTCAATTGTTTCACTTTTTACTGGATTCCCAGATGCATCAGTCACGTAA	I
Chr02_1652466	AAAAATGATCATAGACAGCAAGTCAGCATCGCTAACTACACCCTGACTCCCCAACCCCGAAATGGTATGAAATTCCAGTTAACTGAATCAAAAACCTCAT[A/G]ACCTCATGCTCCTTGAGCTTCTTGTCCAACTGAGCAAAATTTTCCTCAGAATCATACTGACCAGAGTGGTAGAAACATCTTTTAAGAAATTCTTCCATCT	I
Chr02_1654353	TTACCAAAAAAAAACCCAACTAACCATCTTGCATGAGGACAGCATTTTGATGCGAATTTGCTTGACATTGAAGAAACACCTTAGCATTAGCCGGAACAGA[A/T]AATCTCGGAAAAGAAGAGAAAACAAACCGTTGATTTTTCTTTTCATTTATTGATGAAGAACAAATGAATGAATGTGAATATGAAGGAGAATGCATTGAAG	I
Chr02_1666372	ACATTTTCTAATTACATATAAGTGAAAGATTACAGTATAAATTTAAACCATTTAATGTGTAACATAAAAAGAGTGAACTACTTGTACAACTTGTTTAACA[C/A]TGTCTGCTTAAACAGAGACTGGGGTGGGTACTGAAGGAGGGACCTGATTTTCGGCCGGGATTTCAACAAACTCCGAAAGGATTGCCCTGAATTCATCTCC	I
Chr02_1668229	CCACAAAGACAATACAGGGGGCATTCTCCTTGGCCTTCTTGAAAAGATCACGAACTCGAGAAGCACCAACACCAACAAACATTTCAACAAACTCAGAACC[G/A]GAAATGGAGAAGAATGGCACACCAGCTTCACCGGCAATTGCCTTAGCAAGAAGAGTCTTTCCGGTTCCAGGAGGGCCAATGAGAAGAACACCTTTAGGGA	I
Chr02_1673508	ACTTTAGGGCAGCTACAACTATAACTTCAAGAAATTGTGTAAAGTGTCCTGCTCAATGAATTTGATGTTCCAATTGCGTTGTCTGCTATCTGCATCTGCC[G/A]ATGATATATCTAGGACCCTACTATGATAAGCATATAAGGTACGACGATGACCAATACTGATATATGTGATGCCCGCTGCCTTCATCTTCTCGTACAAATG	I
Chr02_1676550	CCTCATTCACGTTTGCAGAATTTTCTTCAACAGGAGCCATTTCTGAAGAAGTGGGTGATTGAGCATCACCTGCTTTCTCCACATAGAATGTGATTTTCCC[T/C]TTTCCAGTATTCCAAAGACCAGCCAGTGCTCTAAGCAAAGAAGTTTTGCCACTACCACTAGGTCCTACTACCTATTTAAAAAACAAACATCTTTAGCCCT	I
Chr02_1676893	TTGGTGTCTTTAGAGTCAAATTTTCTACATCCAGCAATCTCGGAGATGTGGTTGGTGGTGTGGATCCATTAGAATCCAAAACTTGGGACCCTTTGACATG[A/G]GAATACGTAAGATCGATATACTCCATGGGATCAGAGAGAGACTTGGATCTGCTACTATCCAGAATATCATCAAATTCACCTGAAAATGTGTTTGGAGTCA	I
Chr02_1699514	ATAATTATATAACTACTCTAAGACACATACATATATTTAGGATTATATTATTTTCTAGATCGAGAACACAAAGATGAAAGATGCCTCCTCCTTCAAGGAG[G/T]ATTCTGCAAACTAAAAGGGAACTTTTCTAAATGTTGGTTTACATCTTAAATACCTTGGAGACAATTGTGTATGCTCAATAAATGTTAATGGCCTTATAGC	I
Chr02_1699745	GCAACTTTTAAACTAAAGCAGTCGACACTGTAAAGCAGTCAGTCAAAATAATGATACCCCCTGTACTAGACTGAACTAGAATAGGCTCAGCCAAAAACTC[A/G]CTGCAGATTTTACAGTCAATTAGAGTAGAACTTATGAAGCCTATGTCAATGGGTGTGCAGCACCAGGCAGCGTGAGTTCTTTAATATTTTCTGGGTCAGG	I
Chr02_1700056	GAGGAATACTTTCCCCATAATCAAGCAGAGTGCTTTGGTTGTGCTGGAAAGTTTTTTTATCATAGTCCCTAGTGGTTCTTCCACTTTCATGCCAAGATGG[G/A]GCGTTTTAAGGGGCTAAATTTGAAGAACAATAAAACTATGGAAGTTATATATATACATATATGATGTGTGTGTGTACAGAGTTTTGTATTTTTACCCAAT	I
Chr02_1756332	AATTATGCTTAGCGAAAAGAGCTTTTCTAAGATATTGCGGCGTCTCGAGATACTGCAAGATCCTAACAAGGAAAGCCGCCCCTCTATCATTTTCATTCGA[A/T]TTATTTTGGATCGAAAAAGCACCATTATTCCTCAAGCTACTCTTATTATCAAACACCACCACCTGCTTATACAAACCACTGATTACTTGGTATAATTAAC	I
Chr02_1766309	CACAACTTAAAAAAAAAAAACTTTGGTGAGTAGAAGTTTAGTTTACCCATAACTTTTTTAAGGAAAAAAACAGAGCTCACTCTTGTAATTTTGCTTAGGG[T/A]TTTCTTTTAATCAAAACTAATCTGATTCTGCTTTCTACTCCAAAATCACCAAAAGCCCAGATTTCGTTTAGAAATTAGAAAACCCCATCGTTTATAGCGC	I
Chr02_1770191	TCGAGTCACATAGCACTCATTTTCTTGGTTTTGAAAAATTTTCTAAAGAAGTTTACAAGCCTTTTTTGAGTGATTACATTTTATGGGTGTTTGTTAAAAC[T/G]GCTTTCTTGCCTTAAGTGATTTGCGGGTTTCGGTTCTTGAGTTGGTTATATATGTTGGAAGAACTGTAAAGCTAGTTGGTGTAGAACTTATAATCTTGTT	I
Chr02_1780554	GTTTCTTCTCCCGTATGATGCAGGATGCTGATGGAACTGTACCTTTCTTCTGGGGAACCGATGTTGATGGCCATCTGGTTCTTGCAGATGATGAGGAGAC[C/T]GTGAAAAAGGGCTGTGGGAAATCTTCTGCTCCATTCCCAAAAGGTAAATCTACAAGCTTAGTCTCTGTTCATATTCACTCTTAATCTGTAGACGAAAAAA	I
Chr02_1784079	CTCTAACTTTATTAAAAGGAGATTTAAGGAAGCGGCTTCGGATTCTTCGGTTCCATTGCAATCTCCGCCGCCTACGGCGTGGATTTCACCGGAAAGTGTT[G/T]CTGATGCTGTTAGGTGAGTATTATTTATATTTTATTTTAATTTTATTTTATTATTTATGTGATTTAAAAAGAACCGTTTTTCGTTGTAAATATTTTAGAT	I
Chr02_1797008	CGCCCTTTTCGTTGCCTTGATCGTCAATATAGGAGAGAACTTGTTAGAGTATATTTGACAAATGTAGAGCAAATTTGTTGCCGTTTTTTGGATGACAGAC[G/A]AAACAAACTGGGGAGCTTGATAGAAGACAAAGCTACGTGGTCAAGGTAAATGATATTATATTATGTAATACTGAGTTTTTAGTCATTTCTATCATTGAAT	I
Chr02_1807916	GATTTAGAAAGGCCTAAGGGGAAGACAGTTGCTATACCATCCTCTCCGAGAAATCTGCGACCGACTGCTAAGTTTGGGTCAGATTACAGTATTGCTGTCA[G/A]TGTAGGTTCTGTGCTAGTTAGGAAGGCATCGTCAAATGACCTGCGGCAGAGTGATCAACCTGCATCTTCGAAAACATCGATCCAAATGACTAGTATACCA	I
Chr02_1808659	CGGACGTCAGACCCAAGGTGTCTTTGCCGATGAGTTCCCCCATCTCGATATCATCAATGACTTGCTTGACGAGGAACACAATGTCGGGAGGGTAGCCAGG[T/C]CAGCAACACGCTTCCATTCTCTTGGTTTATTAAACCGTCATGTTTCGTCTCCATCCAATTTGGGCATGTTGGGTGAGACAGTATCCTCATGCGGGTTTGA	I
Chr02_1812165	CATTGATTCTTCCGTTAATGGCAGTGTGTTGCACAATGCGGTGCGTTAATTTTCTTCTGGGGAATGAAGAACTCGATAACAAAGAGGCGGAAGAAGAAAG[C/G]CCTGAAGTCGAAAACTGCTTAGTTTATATCCAAGAGGTAGCTGGTGAAGATAGTTGCAGTGCCAGATAATATTTTGCAGGTCTATCCGTTACTAAAAGAA	I
Chr02_1848935	CCCTGCATTTCTTTGCAGTAACACCACCAAAATTCCCAGCTTTAAAGTCCCACACCACACGCCACTACGTTTATACAATGCTAAAAGAACGCAGATTTGG[G/T]TCAAGAGGAGCTGTTTCAAGTCAACCATCACAGCTAAAGTCGCTCAACAAAGCGATTTGCAGTATAGGAAGCTCGGCGACTCTGATCTTCAAATCAGTGA	I
Chr02_1879684	AAAATGCCATATTCTGTATAAAATCTGGGGAAAAAAAAGAAACATACCCTGTTCTGGTCGACGACATCAACGATGACGACCAACTTGCCGTAGTCTTTGC[C/T]GTAGTTAACGAGAGCCACTCTCCCGATCTCGACGTATCTCTTGAACGGCTGCAAGAATCAAAGAAAAAAATTAAAAATGCAGGTAAAAGACTAAGAAACA	I
Chr02_1989317	TTTCTGAAGATAAATGATGATTTGGGTTGGGTTTTTTTGGACGTAAATGCAGGTAAAGCAGTGTAACGGCGGCAGTGATGGAAGTGGCGGTGATCGGAGG[T/G]GGGATAAAAGGGTTGGTTTCGGCCTACGTACTGGTCAAAGCCGGCGTGGACGTGGTGGTTTACGAGAAAGAAGAGCAATTAGGCGGCCATGCGAAGACTG	I
Chr02_2024862	AGAACTAACTGTTTTTCTCATATACGTACTTCAAAATGCAGTGTCTGGCAGGATTTCGTGGTTCTCGTGTTAATTAGCACGATATGCTATTTCTTCTTCC[T/C]CGAGCAACTACTGGTATGCTATTTTACCTATATCGGTAACTGAAAACTGGAATCTGATCTTTTTCATTTTGCGGAATTGAATGTTATCCAAGTCCCTGAA	I
Chr02_2025824	GTCCGTCATTTTGTAGATTCGGGAAATGAAGACTCAAGCGGTTGTGATTGCCGCGCCATTTGCGTTTACCCTAGGCCTCTTAGGCTCTATCTTTGCCCTC[A/T]TCTTAGGTATGCCCGAACCTCAAACTTTATATTCTTTTACGAGTTGTGGTTCATCTTAACATCGGCTTCTCTCGGATTTTGCACTTTTGCAGCAATCAAG	I
Chr02_2027812	ATTACATAAAGAACAATAGGACGAAGGTGATCATACATAAATGATAATAATATCATGAAACCTCTATGTATAAAGCCAAAAACAAGGTAGACTCGGAGAT[G/A]CATACACGAATTCGAACAAGTCGAAAACTAGACAAGACTGGTGAGACATCCAGACAAACCTATACTAAGTTTTCCCCCCACATACATCTCCTGTAACATA	I
Chr02_2028007	AACATAAATCTCAATAAAGAAAGAAAAAGAAAAAAGCCTAAATACATATAGTATGTTGTATACATTTTTTTTTTTTTTTTGCTGGTGGAAATTTACCTGT[G/A]AATTCTCGAAACCAACCGACTGCTCTCAATCCCTTCTTTTTTTGTGTTTCTTCCTTCGACCACATAATCGAAGCATTTGGAAATGTACTATAGGACAAGT	I
Chr02_2033785	TACGAGCTCCGAAAATTAGGATGGTTTTGACTCGGTTCTCCCTAATGTAAATGCAGGGTTTTCGGAAAAGGTATGTAGGGTTTTTCGGTTGAAGTTTTTA[C/T]GGGTTTGGCGGCACAGACTTATTCGATATGGAAGAGAACGGCGGAACTGTGATAGTAAAGAAATGAATCCTCCTATTTTGAAGACTTTCAAAAAGAAAAA	I
Chr02_2034255	CGGGTCGTAATTCCGACGATGAGGATGATGGAGCTAGAGTACCGATTGTAGTTCCAACAGGATAGGGTGCAACAGGCATATCGGCGAGGGAAGATGCAGA[T/G]GGACTGTAACTTAATGTTCCCATAGGATGATCAAACCTGCAAGCGGCTCCAAACTTGCACATTCCACGTTGTGTATAATGAGTGCAAGGGGGCGCACCCT	I
Chr02_2035299	ATATGCATCTATGAAACAACGATAGAGATGCAAACCCGAGGTACGTTCTTGATGACCAATTATTGTAAAAGCCATCACATTTGTAGGACATTTTACAAAA[T/G]GCTTACCGGACGAAGCGGAAGACCAAGAGGGCTAAGGACGACATCTGCTTTTGGTGCAAACACTTCCGGCGGATGATGATATCTACAGGAGGATCCGTAT	I
Chr02_2035909	ATTGTTGAGAGGAAGGGCCAGATGGTGATTGCACCGTCGAATACATGGTTGGAGCGGGCATTGGTGTAGGTGCAGGTGCAACTTGTGGAGCTGGAGATGG[T/C]GCCGGAACTTGCATAGCCGGTGGTGCAGGATGATGGAATTTACATGTTGTACCAAATTTACACTGTCCCGTCTTCACATAATAAGAACACTCCTTTTCAC	I
Chr02_2037156	TCTAGATGGAAAACGAAGAACAAAAAAAAAGGAGACAAAAAAACCCAGAAATTCTCTCTATGTCTCTTGTCTTTCTTTCTTACACTGAACCAGAAAAAAA[A/C]ACACACACACACACACACTGTTTTGTCTGCTGTTTTTTCTGGGTTCAGTTTGGTTTTTTGTCTAAATTTTCTTTCACTTTCTCTCACTTTCTTTCATTTT	I
Chr02_2045021	TACTAACCAAACCTAGTGATAACAATTCTCGAGCAAATAAAGCCCTTGGGACAATCCTCTTCTCTAAGCTTTGACTGAAAATACTCGGTTGTTTAGCAAC[G/C]AGATTCGAATGATAGCCCATTTTGTTCACGAGAAAGTCCATTATAGCCATGATCTTACCCTCTGAAGCAGTAACACACGATGGATACCTTTGAAAAGCTT	I
Chr02_2072257	AACATATTTTGAAGCAAATGAAGCAAATTCTGGGGTGAACCCACATTTGTTCATGAGGTATGAAACTGTAAACGAGTTTTGATTTGAGGTCTTGGAGAAG[A/C]ATCTAAGAGTAGTTGATTTTTTAATCATTGAAAGATTGAAACTTTGAGGGCATGCCATGGCTTGCCTCCCATGAAGAAAACTAGTTCTAAAGATGGAATA	I
Chr02_2080041	ATTTGTTAAAAAGTACCTTGATCCTCCTCATTTTATCGGTAAACTTGGAGTTGAACTCGAACTGATCAGTGGAGGAGATGGTTTTTGTGCTTGGCTCCTT[G/A]TTCAGAATTTTATATTTAGCACATGACAACGAATGCAAAAGTCTAACAACGTCATCATCGGTTAAGTTCAACTGTATCATGATCTCCGAATAGCTCAGTC	I
Chr02_2082603	GCATAGTAGCCTCAAAGTCATTCTCATAGTAATCCATTTGCCCCATTCCAATTTCAACAAATATATCCAAAACATTCTTCAACAAAGCTCGATCGATCTG[C/T]TCACCTTCACGTTCTTGATCAATCTGATTTAAGATCAGGGAGGGTATTACTTATTATTATTTGGCTGAATAAAAAAACAGGTGCACAATAAATGCAAAGA	I
Chr02_2101195	ATCCCTTGGTTCCTGTATGCTTGGGCCTGAAGAAAGGCAAACAAAGAAACATGCTTTGTGTCGAGATAGACAGATGTAGATTACCGTAAAGCTTAACCGA[G/T]AGAAACGGGTTTTACCTGATCACGTAGATTCTCGGTCTTGTCAGCAAGTGTGGTTAGGTTTTCTCCTCGATCAATCGCCTGGAACATAGAATCGAAAGTC	I
Chr02_2102128	ATAACACGGATGCATGAACATACCCGAACTCCTTGTTAAGACTTTTGGCAATAGCTGTATCAGCTTTTCCACCCCCGTATCTTTTCTTAAAGTCTGCTTT[C/T]ATACGTTCCAAAAATGCAATAGAGATTTGCTTTCCAACGGAATCTTTGGCAACAACACAATAAGCTGCATAGATAAAATGCATGCAGTCAAGACCACTGA	I
Chr02_2118696	ATTAATAACAAGTACAACTTTGATCTGAAATTTGTATTTGTAGGGCATACGGAAGTGGAAAGGAGGATAGTCCTCTTTGTGACGTGCCTGGCTTTGAAAA[C/A]TGCAGGATGAAATTGTTGAGACATGTATCTTTTGTAGATTGCCCGGTAGGGTCCTAAGTCTGTAGTGCTACGGTTTGGAAATAAGGAGATTATGTGTTCC	I
Chr02_2150186	GCTTACGCTCCGACAAAGCCTTACCTTTTGGAAGGAAAGACTTGGTCACACTACAATTGATTTAGGAATAGCCCCTAAGAAATTAGAATCATATCACAAC[G/A]GAGATATCAAACAAACAGATCCAATGGATAGATTAAAGTCGGTACGAGGACATCTTGTTTCTTTCCCTTTGGATTTCATGTGCAATGAAGATTTAAGACC	I
Chr02_2152699	GCTTCCAACCTGATCTTAATTGATGATCATCATGATTCATTGATCATCGCTTAATTGAGAGCAGAGAGGAGCGCACGAAGTACGTTTCCGAATCTATTGA[A/G]CTTCAGAGTAGCGATATTGAAAGGATTTAGGCGTGTCTTCGCTCACGTCGCCCCAATTTTCTTCGATCGTGGCATCGCCAAGCCTGAAACCAAGGTTATG	I
Chr02_2161161	CCAAAAAGAAGTTATCTAATACATAACTTCTTATCTTAATCTCAAAACGAAAGTGTGCCCTGGCATTTTACGAACCTGTCTCCGCATGAGATAATTAATG[C/T]CAAAAGCCAAATCTCCGATCGGCCATTTTCCAAGAGTCTCCGAGTATGTGAATCGGAGAGTCTCCGATATCGTAGCAATTGCTTCGAGCCACGTAGCGGG	I
Chr02_2161563	AGAAACTAAGAGGAAATCTAAAATAAACCGGCGCTGATTCCTGAAAAGGACATTGAAGGATTCAACAAATTACGGGAACGGAGGTGTTTCTCCGCCAAAT[C/T]GATGAGGGCTTTTTCGTCAGTTTGTAGGGAAAAAATAATACTACGTTGTGGAATTGAAAAGGCTCTCTTAAAAGGTAAAGGATAGGAATTAGGAATTTGA	I
Chr02_2177902	GAAGGCTGAGTGGGGTATCACCACACTCATGTAATCCGAATAATTCTTTTATGAACCCCCAAGATGAAACTTTCGGTCCGCTGTCTTCAGTCCATGGGCT[C/T]GATCTGCAAACGCTTACTGCCACTGGTCAACTTCCTGCACAATGTCTTGCCACACTCCAAGCAGCTGTGCTCGGTCGGTCAACTGCTAAATCGAGCATAC	I
Chr02_2178286	ACGTAAGTATGCAAGTTGCTCCCCACGGTGCACAAAGCAGTCAAAACAACTCATCATTGATCGAGATGGGTCAGCCATTGTCGAGAGTCCAGATACTGAA[C/T]GATTCAACTGTTCCATTATCTGTGGGGCAGCCTATAGTACCAAATGGAATTGCTGCAAATGTCTCTACACGAAATGGGATTCCAGAAAATATCCGAGCCC	I
Chr02_2178938	TCGTGCTGAAAATACGGTTCGGGTCAAGTCCGGGAGTGTTGCAGATGGGAATCCTTCCAATCTATTTGCCGATCACTTCGGACAAGAGGATCTCATGATT[G/T]CTCTTCTGAAACAGGTTGGTTTTTTATCTCTTTTATTCACTTATCAATGGGAATATTCATTTATACATACAATTTGATTTTCTGACAGCAACAAGGCATC	I
Chr02_2179134	GCATCGCACCAGCCGAAAACGAGTTCGATTTCGATGGGTATTCCTTGGATAATATCCCAGTGTAGGTGATCTCCTATCGCACTACACCATTATATGATGT[A/G]CATAATATCTCTTCTGAAATCAATGACTGGGACCTCAAGTTCATGTTTCTTCAAGAAACTGGATTTGCTTCGCTCCAAGAACTGCATCAAGAAACTGGAT	I
Chr02_2179540	TTCAGTAACCAAATCCGGCTTGACTGACTAATTTTTAGGGTGATTTTTGATGTTGTCCAGCAGCATTCCAAGTTGTGGAGGACCATTTTTAAACAGGGCC[A/C]CTTGTAGGCTTTCTACATGAAATTTGCTGCCTTTTTCTTCTTGAATTGATTTGTGATGTACATATATATTTACTCTAGACATAAGTCTGGGCATTGAATT	I
Chr02_2206751	TTGATTTGCTCATGGGCACCACCCGAAGTAGCATTTGAAATTGCCCATGCCGCTTCTTTCTTTACATCGAATTCAGCATTTTGAAGTAGGTTGACCAGGG[G/A]CCCAATTAATCCAGCATTGATCACAGCCTATATAATTTTGAAATATAATAATCAGCATAACTTACTAAAAAAAATCAGTACCAAAAAAACAAATTTGAAA	I
Chr02_2207398	CCTGCTTGAATCACAGCTTGAATTTTGTCATTTGTACCATCAGACAGATATGAGAGAGCCCAACAGGCATCAGTCAGAACTTCTTCATCATTTGAATGAA[C/T]AAGACGTTCAAGCGCAGGTAGAGCTGGTGTCACCTAGTGAACAGATTGCAGCATTTGAAAGCTCCATTAAAAGAAAGGGAGGGAGCATAAAAGAATAATG	I
Chr02_2208376	GTATCACACTTAAAGGGTATAGTTTTTACTGGCATACCTGCTCGCGGACATCATCACTTGGTGAAGCAAGAAGCTTTACAAAAATCGGAACAGCACCAAG[A/G]TCAATTACTACCTTTGTATTGTCTGAGGTTCCAGAAGCAATATTCGTAAGCGCCCAAGCAGCCTCAAACTACAGATTCCAAAAAAGAAAAATACTACCGA	I
Chr02_2208994	TGGTGTTCAGTTTTCACCTTCTTTTCGACATTAGAGGAGTGAAGAGAAGCAGCGAATTGTTGAGCTTGTAGGCCTTCGCGGCGTTTCTTTAGTAAACTCT[C/G]TTCGCGCTTGCTTTTACGGATCTCGACCATGTTGTCTTCCCTTCTACGACGGCCTTCCTCGGCGTCAACCGCCACCTTGTAGCGGTTGCGGCGGGCCTCG	I
Chr02_2215941	GACTACTTCTACCGCCCATATATAAATTACAAAGCCGCTCCACGATTTCCCCCACTCTGTGAATTAACACTCTCAAAAGAGAATCAAACAAAAGAACCCC[G/A]AAGTTTCTCCCTCTTCTCGAACAAGATGAGTACCATGAAATTTTGCCGTGAATGGTCAGCTCTCACCGCTCTTCAATTTTGATGCTTCCATGCATTCATT	I
Chr02_2217764	TTTTGTTTTGTTTTTTAGGCAACTGCTAGAGGGGAGGAAGGTATGACACTGTTTTTTGTTTGCTGTAATCCAAACTGCGGACATCGGTGGAGAGATTGAG[A/G]TCCGAGATATCAAAGCTTGCTCGATTTAATGTCTTTTTTTTCAGTAAGACAGTTGTGTTGAATCCTTTTTTAAGGATTGTTAGTGTTTATTTACTAAGTT	I
Chr02_2235175	CGGTGTTACTGCGATTAGTGAGACATAACTTTACCTTATTACTCATTCAGGGAGCTAAGAGTGGTGGTGAGATGGAGTCTGCCCAGGCAAAGAATCAGGC[A/G]CTAAGGGATGCTGGAGCTGTAGTTCCCACTTCATATGAAGCTTTTGAAGCTGTGATCAAGGAAACATTTGACAAACTGGTATGTTTCTATCTTGTCCAAA	I
Chr02_2239953	CAACGACTCGGTCAACGCCTCCATCTCCAGCTTCCATATTCGCTTGTTTTTTGCTTTAGTGTTCCAAGGTATAAGCGAGACGAGATAGAAGAAGAAGCTT[T/C]GCGAAGCTAAAACCCTAAACTCGTTGATCGATCAGAGTTTCAGTTCTCCACTTTCGAAATGGAAAATCCTTCGTGAATTGGAAACTATCTCCTAGGTTTT	I
Chr02_2284808	GAAGTGAGAAAACACATGCTTATGTTGCTGGGAGCAGTTTTTGAAATATGATAGTTAAATAGTAAAACGTTTGGACATCATATGGAACACTTGTTTTCAC[T/A]GTGATCGTTAGGGGTGCTTTTTTTTTACCTGTAATTCCATCGCCTTTTATCCAACTTTTTTTAAGTTTAACCGTTTGATTATTATTATTATTTGATGAAT	I
Chr02_2292595	TTGTATACCAGGAACAATTCTACAAATCTAGGATTGACAAAGGTATGATCAACAAAAATGACCTTGGTCTCTATGTTTTTGCCTCAAAACCATCAAGTGG[T/C]GCAGCTATTATTAAATTCTAGTATGTTTTTAACTTAATGTGTACTCTTCCACTAAATATTTTTTAGCTTTGTATGTGAAGATACCATATAAAAGATCATA	I
Chr02_2298880	CGCTCGTTTTTCACAGGAATGTCACCTGGAAGTACACCGTCGACTTACCAAGGCTCTCCTTCCCCAGCAGAAAGTGGTCTAACCTCACTTCAATCCTCCA[C/G]GAATCCATCAGCAAGCGTTCGAAATCAACCCGGTTCTCAATCTCCCTAGTACGTAACACTCAACTCAATACGTTCGTTACCGTAACTCAGTGATCAAGGA	I
Chr02_2313165	TGAGTTTTGTTCTCTTAATCCAGAGATTTTATTTTTCCATGTCTCCATGTTTGGCTACTAGGAAAAATACATAGGAAAATTGTTTTTTGTTTGTTATTTG[T/C]TTTAACCTGTTTTGTTTTCAGGAGGATATGGGAACAGAATACCTTGTCCGGCCTGTAGTACCAGCTGAAGATGAAGAAGACGCTAGTGATTTTGAACCAG	I
Chr02_2316632	GGTATTCCCCGGATGCTATGAGCTATGCGACTATAGTTTCTTCGATGTGTAAACTCGGTAAAGTCGAAGAAGCTAGGGAGCTCGTGATGAGGTTTAGGTC[T/C]TATGTTAGTGTTTATAATGCGTTGATTAGCGGGTATTGTGCGGAATATAAGCTTAAGGAAGCATTTGGTGTGTTGGAAGATATGTTGGTGGAAGGATTAG	I
Chr02_2321956	TGCCGAGAACCACAACGGGAGGGTAGCGTTGTTCTGCACCGAGTACATCTCTTTCCACGCCCAGCTCGTCCGATGATAGACCAAAACCTGCTTGTGCGTC[G/A]CCAAGAAGACGCATTCGCCGGTTTGAGCTATAGGGAAAATACCATGTACTAGTCCCTTAATGCACCCAAGACTCACCCTATCCACCATATGCCAAAGCTC	I
Chr02_2372722	TCGACATCAGAATTTCCTGCTTTAGTTGTGTAGGCTTTAACCATGAATTGATTTTTCAATCTGTTGGTTCTGGGACCTCGATTCTGTTCTCCCAATGTAT[C/T]TGGGTAACCATGCGCATCATTCAAAACCCTTCCAACAGAGATATTTGGTCGAAGCGTATCTAGTGCACCGCGTCCAGGAGCACTTGATCTGTAGTCAGAA	I
Chr02_2377985	GTCTTTTATCAGCATCGGTATCAACACATCTCAACGCAGCCAACAAAGCTCGTTTGAGAGCACTAGTTTGCGGTCTAGTCTCAATGTTAGGGTCTACTAC[G/T]TCCTCGAAGCGTCTGAGTTGAACCATCATCTTTAGCCACTCAACCATATTTACCTGATAAATAACCGTACAACGGATATAATGATTGAAACATCTCATAA	I
Chr02_2379343	GAGTGAACCAATGACCCCACCCAAGGTGCGAAAATTCGGGCAGGCCGAACAAAGGTGAAGGATCAGTCAAAGGATGTGAAGTAGGTCTGTACGTGGAAAC[C/T]GCACCCGTGCCTTCCCGTTCTCCTAGTTGAGGCCCTTTAACATCTTTCTCTAAATGATTAAAAGAATTCGATTGGCCACGATTATCTTCATTATCTACAT	I
Chr02_2399361	TATGATGGCTTTGGGGGTTCAACAGTTGAAGAAAGGCATGGATCCAAAGATCGTTTATGAGGATCTTGATGAGATTCATCAGTTTCTAGATAGATTTTAC[T/A]TGTCAAGAATTGGAATCCGTATGCTTATTGGTTCGTTTCATGTTCATTTTTTTTACCATGATGATAATCTACTGTTTTAGTCTGTAACACCTGCTGGTTA	I
Chr02_2399728	TGGCTCAAAATGCTAGTGAGGATGCTCGCTGTATTTGTTTGCGGGAGTATGGTAGTGCTCCTGAAGTTAATATCTATGGTGATCCCAAATTTACTTTCCC[G/C]TAAGTTGGTTTAATCTCACCTTCGTCAAGTTTGCTATATTTAGTTTCACCTAGATTTTTCATCTCTTTCATTTTCAATACACTTTCAATTATTGGATTCT	I
Chr02_2401834	CTCGTTTGGGAGATTCACAAGAACCCTTGCCATGATTTCATGAAATAAGTTCATGGCAAAATTAGGGTTTTAGGGAAATTGTGATGCATTTCTATGGATT[G/T]TGTAATTTCCAATAAATTGGTATTTGGCTCATACTACATTTCATGTTCTAGCATCAATTGTTGCAAATGGAAAAGTACCCTCCTTTACTGCTTTTATGAA	I
Chr02_2401936	GTAATTTCCAATAAATTGGTATTTGGCTCATACTACATTTCATGTTCTAGCATCAATTGTTGCAAATGGAAAAGTACCCTCCTTTACTGCTTTTATGAAC[C/T]GCCAATTCTCCTTTAACTTTTTTAACATTTTCTTGCGCACCAAACATACCAGAGAAGCTTGCAGGCATGTCTGCACTATCGGGATGACAATGGGGCGGGG	I
Chr02_2409461	TGAGAAAGAAGGAAAGTATATAGGAGGAATTGATGGCTTCTTGGAAGAAAACCATCGCTACGCCTTTCAGAAAAGCTTGCACTTTCTTCAACCAGCAACC[A/G]AGGGATAAGAAGTCCCAAACAGGTATATATTTCTCTCTTCCCCTTCTCGCTCTCTCTCTCTCTCTCTCTAATTTCTCTTTTTAAAGGGATTAAATTGAAT	I
Chr02_2410485	AAGTCCAAGTCCACGGCTTGTAACATCAAGCCTTAGGATTCCCTTTTTACCCTTTTTTTTTTCTTTCTAAATTTAATTTTTCTTTATTTTATTTTGCATG[T/C]GATGTAGATAAAACTACAAACTCGATTGCAAATTTGGGGGAAATTAGGAGATTGGGGAAAGAAGGGCATTATTGTAATTTTGGATGGAGAGAATTCAAAT	I
Chr02_2426426	TGGATATGTTCCTGACACGAGCCACGTGTTGTTCTATATGGATGAACAAGAGAGGGAAGTGAAGTTGCAGTACCATAGTGAGAAGCTTGCATTGGCATTT[G/C]CACTCCTCAACTCGCCTGATGGATCCACAATTCGTATCAAGAAGAACATCAGGGTTTGTGGTGACTGTCATTCAGCATTTAAATTTGTGTCCAAAGTTGT	I
Chr02_2431217	GTAGGCCCCTAAATTCTGAAGAAATAGCAGCGGGAGCTTCACTGGCTATTGACTTCGAATCTGCGAAAGATGGTGAACTCACTGTGATATCAAATGGTGC[T/C]CCCAAGAAAACCTTTAGATTTGATGCTGTTTTTGGCCCTCACGCTGAGCAAGGTAATGCCATGACTCATAGCTGTTTTGGACATAAAGCAAAATCAATAT	I
Chr02_2438656	GATGAAGTTGGAGGTTGCCGTCGTCGGTTGTGACTAGTTTAATGGGTGAAAAACGGGGATCCCATTTGCGGTGGTGAATGGTGGGAGAAGAAAGGTGGGG[T/A]TCCTTGAAGGATAGGGAAAGGGTAGAAGAGGCTGAACTGGAACGAGAGCTGGAGCTTAAGGTAGTGTCAGTAATGGCGGAAGTGAAGCTTAAGTCTGTAT	I
Chr02_2445400	GGATCAATATACAAGCAGATCAATTTTGATCTTGATTTCTCCTTTGATTTCATCTCCAAATTTGATGAAAACTTGGGCATTTTGCTGATCAGCCCCCATG[T/G]TTTTTCTTTTGCTTTCCACCTTCAAAACACCATTATACTCCATTGTTGGAGGCATGGTATAGTGTTTTTTTTTTTTTTTCTCTTCTGGAAGGAAAAGCAG	I
Chr02_2449943	ACCAGCTTCAAAAACTTGCAGAAACCAACACATCCACTACAAACCATTGGCCAATGCCTCTCCATTAACAACCCCATTTTATCTCTACAATAAGTAACCG[C/T]CGTTTTGGCCTTGGAATAAACATGTTTCTGAGATTCTAACCATTTAAAACCTTGCTTAAAAAGCCCTATATCCTCCATTCTCCCCCACTTTTAAAAAAAC	I
Chr02_2507137	GCTCCTTTCTTTGATTGACTGAAACAAAATATAGGCGTGCTCTAGATCTTTGCACCTAGAATACATAGTAATCATTGCGTTTCTAACATTCTCAAACTCA[T/C]TACAACAGCTCCGAATTGCAGAACCATGAATCTCTTTCCCCAATTTCAAGGCTCCAATATGAGAACATGCCCCCAACCCAATGATCATTGACACTTGATC	I
Chr02_2508078	GCTGAATTAAAGAATATGATTTAAATGCTTTCAGTATATGTCCTCGGGTTACAAATTCCTTGAGAGATATAACAAGGTTTTCTAACATAGATGTATCATC[A/G]GTAAAGATTGTTTTCAACTCATTCCCTCGGTAATCAGATGATTCCGACAGTTGATTGGATTGGATATCTACAGGTTTGACACTTTGTTTCCACTTTTTAG	I
Chr02_2640628	GTTTTGAAGAGGCGGTGCGAGACAAGAAGTGGCAAACTGCTATGGATGAGGAGATTAAAGCAATTGACCGCAACAACACATGGGAGTTAACAGAATTGCC[G/A]AAAGGAAGTCAACCCATTGGTGTGAAGTGGGTGTTCAAAAGAAAGATGAATGCTCAAGGCGAGTTAGAACGGTACAAGGCGCGACTTGTTGCAAAGGGAT	I
Chr02_2652189	ACTTCAAGAACTTCATGGGTAAAACTATTAGTAGCTGCCTTTTACCAGCTTTAATATCTTGTTTTTACTTGCAGCTGCAGTTTGGCACTGCTTCAGACAC[C/T]ATAAGAGCATCAGAATCCATCAAAGACCCTGAATTTATAATCTCACAGGGTGGAGTTTTCCGATTGGGATTCTTCAGCTTTGCTAATTCCACCAATCGTT	I
Chr02_2826436	GTTCCCTTTTGTGCAATTATCCTCAATGAGCTCATTTGTGGTGATCGGCTTGGAGGATTTCAACTCGGAGGTTATGTATGACATGAGCTTTTCTGCTGAA[C/A]CAGATTTGAGTTGTACTTCAACTGCCAATTCTCACAGAACACAACACCACAACACATCTGCAGACCGAGTATTGTCTGCAGAAACCAATCTGGATTTCCA	I
Chr02_2826729	AAACATGTCTGTGTAAACTATAAGGAAAGAATACATTTGTATGTGAATAGTTAGTTTCTTAGGTAAATTTCACTCTTTGTGGTCTCAAGGTTCTTCCATT[G/T]CTCATTTCTTTTTGGTTTCTTGAGTTCCCTCCATGTTTCAGCTTTCATTTTGTAGAGAAAGCAAAAATTGAGGAATAACAGGGATCTTTTCAGTTTGATG	I
Chr02_2841728	TTTGAAATGGGGTTTTTCGTTTTTGGTTGATGATTTGATGTTGATGCGATTTGTTTTTTTTTTTTTTAGATGGAGAAAATGAGAGTGGAAATGGAGGAAA[G/A]AAGGAAGAGACAAGCCAGGAAGATAATGGAAGCAATCGAAGGTGGAGTGATGAAGAAACTAAAAGCCAAAGAAGAAGAGATTGAAAAGATTGGGAAATTA	I
Chr02_2860318	TGATGAGGTACTCATTCCCATGCCTCTCGCCCTTGTAGCTCTTCAAAGAATCCTCACTCATTTCATAGTACAAAGAGATTCCAGTAGACTTGATTGTAAT[A/G]CCACGCTCAGCCTCATCTGCACGGGTATCTGTCATACGAACATCACCAGCAACTTCTTGTGCAATGATACCAGCAGCAGCCACAAGAGAATCGGTAAGAG	I
Chr02_2861319	GAAGAAATGAACATAAGGATCTAAATCAAAGACAGATCTTAATTAAAAATGAAAGGGATAAAAAAAAAGAACAAACCTGGGAGAGAAAGGCGGCGAAAGA[A/C]AATAAAGAGACGAAGATTTTGAGGGTGGAGCAAATGAGGGATTTATAGTCGATGAGATACAAGCAGTGCGTTTGAGTGAGTGAGCATTAACGTATGTCAG	I
Chr02_2883857	GATTAACACTAATCTTTGATTTCTTTCCCGAGCTTGATCCACACTTAGCCAGATTCGTCAAAGATGATGACCGTCGACGACGTCCAAGGTGTTAACGATA[A/G]CAAGGCCGATCACGAAGATATTCAACTTCCTGGGTTCCGGTTTCATCCTACTGATGAAGAGCTCGTAGGGTTTTATCTTAAACGCAAAGTTGAAAAGAAA	I
Chr02_3057109	TCTGCTTCTCTTCTGGCAAGGTCAAGTGCAACATTCTGCTCCATAAGAAGATCCCTAGCCCTCATTGACTCTTCTAAAATTGCAGCATGTGAAAGAGCAA[C/A]GGCCACCTGATTCATTATACAAATGTACAAATCAAGTGCTTTTAGCAACATTGATATCTGGACCATATGCAACAATCTAAGAGCGACAAACTTAGTTACC	I
Chr02_3071728	TTGTTATTCTCTAAAGCTCTCAACTTCTTTTTGCTCTGTAGTAAGAAAGGAGGAAGATATAAAGGGAATAAATTTACAAAATCAAATTGCCATTTTCCTC[T/C]GATTGTTTTCTTTTTTATTTTTCCTTGTGGGGTTGGGGTTTTCATTCTATGGCTGCAGTTGCTGACAAGTCAGGTGAGGCAGCGCTAGTAGCCGCAGCTG	I
Chr02_3075621	GTCCTTCGAAGACACCCGTGAGGCCGCGAGTTGCCCGTCCAACATTGGTTTAATCGATTAACCAAGTTTTTTTGAGATCCATGGATGGAACTGGATGATT[T/G]CCCAATAGAGAGAAACTTTGTTGTGTTTAGGGATAGTAAAAAAAACTTTCCCTCCGTTTTTTCATTTCCATCTTTTTCCATTCGCGACTGTTGCATTTTT	I
Chr02_3094473	CTCCCAAACAAACAAAGAAAGGTGTAAAATCCTCCTATGGTTTTCATTAGATAGAAAATAGATCTATTTTTTTTGTTTGAATTGAGCAGGAAGAACAACG[T/C]GTCATAGAAGCACAACTTAGAATAAGGCAGCAGGAACTTCAGGATGAAGAAGAAAGAATGCAGAAAAGACGAGAATCGAGTACTTCAACTGGTGTTGCAC	I
Chr02_3097233	GGATGACACCAGCAAGAGATGAAGGGGAATGGGGCGTAGATCTTGGACCAGAAGTAGCCAAAGCAGGGACTAGCTATGCAAGCTCTGATGTTCTGGGAGA[T/C]GCTTCTGGGATCTCTATGATACCACCGCAAGAAGATGAAATAAGGGACGGTTTTTATAATGTCTCTGAACCCATTGTTCCCGAAAGTTATGAGGAGCAGA	I
Chr02_3097534	ATGCTGGCCATGGTGCTACCCAAGTCTCGAACTGGGACAAATTGTACTTTTAGCTCCTCAACAACCCAGTTTAAAGGTCAATGTATTGATGATCCTTTCT[C/T]GTCTTCACACATTTCACTCCATACATATAGATGTTAGGAAAAAGTAAACAGATCATAGTAGCAAATGAATGATTGTTTGTTTATCCAATTCATAATGTTT	I
Chr02_3543204	TAGAAATGGGTTTGATGGAGATTTCAATAATGCTTCATGTTGGATTAGTTTTGTTCCTGCTTTGGACGCTTTCTCAATTCAATCTTTGCCATCCAGTTGC[T/C]TATTTCGTGTCTCTCATCTACCTCTATTTGGTAATTCATTCATCTTCTTCTGAGAATAAAAATGAATCTTTTTTTCTTTATTTTTGAACGTGGATTGAAC	I
Chr02_3546042	GATGTTTTTGATCCGTGATATATGACACCACTATTTGTTTTTCAAATTCCTTATGACTTGTTTAAGACTCTCAAATGGTGTACTGATTTGCTGTGTTTAC[A/G]GTAAGTGCTCGGTAAATATTACTGAACTTCGGGGTGGCCAGAGACATGACATGTGGTTGCCTCTTCAAAATATTAAAATGGGAAGACTGCATCTCGCAAT	I
Chr02_3551259	TTTTTATATTACTTTTTTGGTTTTTTATAGGAGTGAAGCTATCATATGGGACAGCAGGGTTCAGGGCAGATGCATCGATCCTTAAATCAACAGTTCACAG[A/G]GTTGGGATATTGGCTGCTTTAAGATCACTCAAAACCCAATCAGTTGTTGGATTGATGATCACAGCTTCACACAATAAAGTTACTGACAATGGAGTCAAAA	I
Chr02_3552010	CAACAGGGGATTGCTGAAACTTTGATAATTTTCATTGTGATGTTAAATGCATCTATCATTTGCTAATATCTGTCCATTTTTTAGGGAATAAGTTCAATTC[T/A]TGGAGCTATTGCTCTTGATTTAGGAATTTTAACAACCCCACAGCTGCATTGGATGGTTCGTGCTAGGAATAAAGGCATGAAAGCGACAGAACCTGCCTAT	I
Chr02_3553072	GACCAAGGAGGGCACTGAAAAACTTGATAATAGTTATCATGCTCGACTTGGTGTTATACAGACAGCTTATGCTAATGGAGCATCCACTGATTATCTCAAA[C/G]AATCGGGTTTGGAAGTCATTTTTACTCCTACAGGGGTAAAACACTTGCATGAGAAAGCTGCTCAGTTTGATATTGGAATCTATTTCGAAGCCAATGGTCA	I
Chr02_3554020	CTCTGCTATTGTGTAGTCTTACATTAGCAATGCTCAAACTATTTAATGTTTCCATTGCTTGTGCTAGGTCAAAGTTGTAGACAGAACAGCCGTTGCAACA[G/A]CAAATGCCGAAACTGTAGCTATTAGTCCCCCTGGCATTCAAGAAGCCATTGATGCTGAAACTGGTAACATTTTTGTCATTGATCTCTTCTCAATGCATGT	I
Chr02_3554615	TGTCATCTTACTTTTACAGGCATTGATTTCAAATTGAGTTTTCCCCACTACTTTGAACACTACAGAGTTCCTTTTCTGTTCGGTATCTACTCGTTTATGT[G/A]AATGCTTCCCTGTGCGGTAAAAGTACCCCACAATCTTTCTCCTTCATCCCTTGCCCTTCATTGTACTGGTTGATGAAATGGTTAACTCCTTTGGTTGACA	I
Chr02_3554965	CTTCAGGTTCCCGTCGGCCTTGTCAAAATGAGAACCGTTAGCCGATCAACTTCCCAATGCCCAAACTCTTGGAAGCTCTCCTCTCTGTGGGTAACATTTT[A/G]TGTTTGTGGAAGTGGGTTTTATTTGTTTTATAGTAATTCACTGAAATTATATCAAGAAACTATTGGAACATCCGGAAATATATTTGAGCACCTCCAACTT	I
Chr02_3555988	GAGTGATGTTTATAGACAAACGGCCGAGAGAATGACAATACACTCACCAGTCACCAAACCAGCAAACCAAACAAAGGATAACATTAAAAATGAACACTTA[G/T]AAAGATATCTTCTAGATTTTGCTTATTAAAGCTTTGATTTGATCGTTTCCTCGATCTCATTTTATATTTTTAAAATTAGTCTCAAACCCAAACCACCCCA	I
Chr02_3556230	TAAGATCAGCTACTCGATTTTCTCCTTTCATTATACCCCATTCTTCTCCTTCATCTCCTTCTTCGTTTTGTTTCAGTTTCTCTCCAAAGCAAACCGTCTC[T/G]TTTACTCTACAATCATCACAAATGGCGTCTTTTACTACGTTATCTCAATCGCCTCCAAAGCTATTGTTTCGTCAGTTGTTCGAGAAAGAATCATCTACTT	I
Chr02_3586362	ATAAAAGAGCTCTCAACTATGAGCAGACAAACAAGAGCCAAACCTATGCCTCTTAGTGATGATATTGGGCCTTATGTTGTTCCTTTTCAACATCAAACTG[C/T]TAACCAGTATGGTATGCTTTTTTTGTTTAATCTGCAATTTATGATAATTCTTTGTTATTTATGTATGGAATTTATTGGGAGGAAATGCAGGAAAGAATTC	I
Chr02_3751866	TATTATTACTACATTGCAGATTATTTGGTGAATTATGGAACTTGTAGGACCAATTTGTGAAGTGCTAAAGTGCTTAGGAGATCCAACATGTACATACATA[G/C]AGCATCACAGAAAACTTAAAGACAGGATGAATGATCTTCAAGAGAGACTAGTCCGACTAAATGCTATGAAGAGAGATGTGGAGCGGAGAATAAACGCAGA	I
Chr02_3752096	AAGTAGAGAAGTGGCTTCTAGATGTGCAAACCGTCAATGATACAATGCGGGACATTGATGAACGAATGCAAAATGTGTCTTGTTTTTCACGTGCACGCCT[C/T]GGAAAACGTGTTGCTCAAACAGTTGAACAAGTGGAGGGAATTATTGAACGAGGTAGGTTCCCTGAAGCTCTAGTAATTGATAATCCATCTACTGCTGGAG	I
Chr02_3818719	GTATTATATTATACAATACTTGCAAAGAGTGACTATAAGCTTACCACCAGGACAGCAACCAACTAATATTAAACCAGCTGCATAGTGAGATGGCAAATTT[A/G]AGAGCTTGCTAACGAAATACCCAGATAAAGGCATAACCTGCAACAAGTTACCCATATATAAAAGTAACATGAACTGCTATGATACTCTTGCTTACACATA	I
Chr02_3984096	AGAGCCTATTTCACAGGGACCAGCCATTTCTCGCTTAATGCATGGTTTAATCAAGTCAGATCAGTCAATGGATGCTTCATGGTTTTCTAAAGAGGGTTTC[G/A]TATATTTTGATGGCTCTCATGTTTTCCACACTATCCAAAATGGGGACACCATAGAAATATCTTCCAAGGCCCCAGTTTTGCAAGTTGTCTTGCCTCATTT	I
Chr02_3997268	AAAGACTTCAGAAACTAAAACTAATTCTACATCTAGAAGGGCGGCTCCTATGGCATTCACTGGTGGATATAATGAGGTTCTACCATCAAATCTTGGAGAT[G/T]TGAACAATGAGCTGACGAAAGTAACATACGCTGGAGGTTCTACAGCTGGAAGCATTCAGTCATGGCAAATGGATGATATATTTGGGTTAACTGACTTTAA	I
Chr02_3998586	AAGTTTAAAATGCACAAGTTTTTCGGATCCACCTTCTCAGGAGTGCTTTTAGCCTATTATATTAAGTAGGTCACCATCTTTCCAAGTACTGGCTTGAGCT[A/C]CTTGCTTCCAGTTTAGGCTAAGCCACTTTTCCTCTTATGTAGAATCATTTTCATTCTGCAGTTAATATTTTGGTTGATAACGTAAAAACCAGAATAAAAA	I
Chr02_4047355	ACATGTCCACAGAAAATATCAAAGACTTCGGAGGTATCTCAAGGAGCTCGTCTTCACTTTCAAGCATCTTCAATACTTTGGTCATTGAAGGACGATGTAT[A/G]GGCTTCGTTTGTATGCACCAAAAAGCAACCATTATCATTTTTCTCATGATGCTGTTTTCACTTTCTGTCATATCTTCAAGCTCTATGTTCTCCCCTAGTT	I
Chr02_4047807	ACTTTTGAATTAAAATTGTCATCTAAAAGAATGTTATGTGGCTTGATATCAAAATGTAAAATCTTCATGGCACAACCATTATGTAAATATTCAATACCTC[G/A]ACCCACGCCAACTACTATCTCAAACATCTTTTCCCAACTCAAGCTGCTACTTCCTGATGAAAATATAAATTTGTCTAAAGACCCATTTATCATGAAATCA	I
Chr02_4049619	CATCTTTGTCCACATTCACATCAACAATATGAATAGTTTGGTTATCATTAAAGATGTGTTGGACATAAAAGTTCCCTCGATCCATAGGGAAGATGGCACG[G/T]TTATTGTCGCACAGCAGCTCAAATCTCTTAAGACCACAGCTTTGAGGCTCGGTTGTTAATCGAAAAGGGTAACGGATGCTAAGGTTTCCACACAGAGTAA	I
Chr02_4049770	GGTTGTTAATCGAAAAGGGTAACGGATGCTAAGGTTTCCACACAGAGTAAATCCACAAGGCGTGTTTATGCTTCTAGCGGTAGAAGCATGAGGAAAGGAA[G/A]ATAAAGCAAGGGCTAACAGGCAAAGTAATGGAAGTTTTGGTGTTGCCATCCTAAAGTTTGAGTGGGAGAGACGGGAGAATTTAATACAGGCTAACCAGTC	I
Chr02_4057690	AGGGTCTGGCTTGAGAGTGCGCAGGCAATGCTTCACATCCTGCTTGCCATTTACTCATGTTTTTGGTCCTCCGAGTATGAGCTTCTTTCTTTGGCTCTCC[A/G]TGACAGCATGCTGCACTTGTTTATATTTTGATTGTTGAGGTATTTGAAATGAATCTTACCTTTCTTGAGCTGAAGTTGGATGCTAAACTCTGATTGTTAT	I
Chr02_4058413	CTTAACTGTGTCAGCAAAGTAATGTCAAGTAGATAGGCAGGCTTAGTCATTTTACTCAAAACAGTCTTTAGAATAGCTTCCCCAGGCACAGGGGGCCCTG[G/A]ATATGTTGACCCTTTCAATGGTTCTGTTTGTTTAATGCAACCTTTATCGCTTGGTTCACCCCATTCCTTGGCACTACAAACCAAAGCAAAGTGAATGAAA	I
Chr02_4160722	TACCGAATAATGCACGAGCAAGGCTGTTCTTTTCCATGTACTCGTATATTAGTAACAGTTGATTTCCTTCTATACAACAGCCAAATAGCTTTACCAAATG[A/G]GGATGTTGTAGAGCAGAAATCATTCCAATTTCATTCACAAACTCTCGATTTCCTTGCTTTGATTTAGCAGATAGCTGCTTAACCGCAATGACTGTGCCAT	I
Chr02_4182917	GTCCTCCTTATTATCACCATAACCATTTTTACTCCCCTTAGTTTCTCCAGGGAAATTAGCATAGTTCAACGAAGAGCATAGAAACATTGAGTTCTGCTTT[G/T]CTGTTTTAAAGGGTTTGTTGTATATCTTTTGGTTTTAAAGTTAAGTGAAAGAAGAGAAAATTTTGGGGGGTTGAAGAAGAGGGGAAATGGGGTTTGTTTT	I
Chr02_4190096	TCTCCTTGATTGGGTAATTAAAGCTTTATTTGTCAACTTTTTCTTTCCTCAATCATACTGCATATTGAGCTAACTTCAATCCAAACCAATATGATTTTTT[A/G]GGCCTATGTCCAGCAAGAACAAGGGAACCTTTTAGAGCTTGTTGATCCTTGTCTCGGTTCTAAGTACTCGAAAGAAGAGGCACTAAGGATGCTTAACCTG	I
Chr02_4212410	CAAAACTAGACCTCTTAGAAATTCCAAGGTGAGGACAAAGCTTATAATATTTGTAGCACTACCAATTGCCTCTGCAATATCAGTGGTTGCTTTAATTATC[A/G]TTATCTTACGAAGAAGGAAGAGAAAAGACAGATCGACAGCTCAAGAAGACTTGACACCTTTAGGAACATGGAGACGAATTTCATACCACGAGCTTCATCA	I
Chr02_4213487	GCAGGGGAACAGAATTTGAAGATTTGGGTGAAAGAGTCAATATCATCTCCACTAAATCAAGTTGTAGACACCAATTTGTTGTGCACTATTGGGAGCAAAC[G/T]TTCAGCAGCCAACAATTGTGCCTTATCCATTTTGCATGTTGGCTTAGAATGTTCATTAGAGTTACCAAATGAGAGGCCTAATATGAAAGAGATTGTTAGG	I
Chr02_4336221	CACTGTACCTTCTGTACAGTAACTGCAGAGGGACACATGATTAGATGCATTATATTAAAAGGCAACAGATATAGATACTCATGTAAACAGGTAAACTCCA[G/C]TACCTGAGAGATAAAGTAAAGGTTTGAAACAAGAGCAGAATGTAGAATGATGGGCATGTTAGAGGTGTAGAACAGCTTGATAGGATATGAACCCTGCTGT	I
Chr02_4379737	TTTTTTTCTTTATTTTTAAGTGTCAAACCCCACAATTGTTGAGGTAAACATTGTGAAGAAAAATGGAAAAACAAATGATATTTGCATGGGCAATGATATT[T/C]TGCCTTGCCATGGCACCAGTGTATGGCCAATACTACTCCAGAACTGTTAAGGCAGGTCCTCGGGTGGAAAAGATTACCCACCTCCACTTCTACTTCCACG	I
Chr02_4410518	CAGTATACATATTCATAATAATACATTAAAATATACGCGAAAATGCATTTCCAGCTCAGTTGCTTGCTGGTTTCACTGTGATCAAGCCTTTTTAAAGAAA[G/A]ACAGAATGTTGCCTTGCTTAGGATCCTTTGCATTTCCAGCCTTCTTGTTTCCGGCTTTGCCTCCAGGATTAGATGGTGCAGTGCTTCCTACAGCAGACCT	I
Chr02_4443959	TGCTAACACCAATCTCTTGCCTATATTTTTTTGTTAGTTTCATGTGAATTTCATAAAATCAAGAAACAAACAAATATAAATATAAATTACCTTGAAAATC[T/A]TTTTAGCAATATCATAGTACAAGCCGTATTTAGACCACCCTCCTGTAAAAAGCACGCCATTAACCAATTCAAGCTTCTACAATACGAAGGTGGAGAAGAG	I
Chr02_4586284	AAAATTCGGCTTTTTGATGATGCTTTGTTTAGATCAAGGAGATTAGATTTTATTGTCATTATGACAATGTGTGGACATCAACTAGTATCCATGATCCATT[T/G]GTGTACATTTGGCAAAGTTTTGCATATGTAATGAAAGTATCATTTGATCTGGTAGCTTCTTCTACTGTTTCTGCAGCCTATATCCCTCTACCAAATTGTC	I
Chr02_4589610	GTATTAGTCGAACTTCTCATGTTAACGTAGTGACGTTTCTTGGATTTTGTTATGAGAGTTCGATAAGAGCTTTGTTATATGAGTTCATGCCGAATGGATC[G/A]CTGGATAAGTACATCTACCACCACAGATCACCAGATAAAAGCTGTATACTGAACCGGGAAACAATGTTTGAAATTGCTGTCGGCGTTGCACGAGGGTTGG	I
Chr02_4590122	AACTTCCCTTCATGGATTTACGAACATCTCAAACAAGAAGCATTCAATCTTGAAGGAATCACGGTGGAAGATGAAGAAATAACTAGGAAGATGATTATAG[T/C]GAGCTTATGGTGCATTCAAACTAATCCATCAGACCGACCATCAATGACTAAAGTACTAGAAATGTTACAAGGAAACCTTCAATCACTAGCAACTCCACCA	I
Chr02_4598673	CAGAAGATGAAGAAATAACTAAGAAGATGGTTATAGTAAGCTTATGGTGCATTCAAACTAATCCATCAGACCGACCGTCGATGACGAAAGTGCTAGAGAT[G/A]CTACAAGGAAATCTTCAATCATTAGCAATTCCACCAAGACCTTTTCTGTTTTCTCCTCAACAATCGCCCCCAAACACCTCGTCTACAATATCATTATTTG	I
Chr02_4604846	GTAAGCTCGTTGCATCAATTAGCTAAAATTGACCATTTTTTAACCTTGTTACCTTAACTGCAGATAAAAGTCCGTGTGAGAAAAAAAATCACTGCCCTCT[T/G]AGTGTGAACTTCGATCCCAATTATTTATGCTCTCCGGAAAAAGAAGGGAACAAAAGGGATCGAGGTGAGCCCGAGTCTGAGCCTTTACTCGCTCTTGTTT	I
Chr02_4638241	CCTTTTCACCTTCCAGTAAATTATCAAACGAAACCACAAACTACTTTTAAATGGACTGCAGAAACAATCATCTCTCAAGCTTTTCAAATAGATTTGAGAG[A/G]GCTTGATAAAGAGTGGAAGCAGCAGGAGGCATAGGCAATGAACCGAGAAGAATATCTGATGCAGTGATAGATGGATTACCATAAAATCTAGAATTTTCTT	I
Chr02_4639609	ACCATGATCCATCATCTCTACGAGCAACAACAAGCCCTGTTCCAATATTGTATGTCACCATAACCCCGACCTTTGCAACAGTAAGAATTGCAAGCCCTTT[T/C]GCTTGTCTTAAAATAGCATCGGGTATGGACTTTTCAGGTTTCAAGGATCCAACCTGCTACAAATTAATACATCCAAACTTAAATGTTTAAGAACTTTCAC	I
Chr02_4640453	TCAGATCCTTACTTTCTCCAATAAACTGATTTGATCGTACACCATCATCAGGAAAGTATCCTCCATTCAGACATAGGCCTCTATCCCATTCTTCGTGTTT[A/T]TTTTCAGACACAGGAGGGACAGACACAGGTACCCAAACTCCAGTTTCTTCAGAAAATGGGGTATCATAGTAAAAAGCTTCTCCCTTTTTCTGATTTCCAT	I
Chr02_4713208	AAAATGCTTGAACTTGCTTGCATTTTCTCCCTTTTTCTAAACCAATGGCTTCATTTAGGTCTTCACCTGCCTTAACAGTAGGAAGAGGAAATGGATCAAG[G/A]GAAGTTTCCAAAACACTAGACTCCCCACCAACTGCACCCACAAAATCTTTCAACCGGCAAATTGTAAATGGAACTGGTTCGTAACTGTGATCTCCATATT	I
Chr02_4726709	CAATCATGCAGTTTGGGCGCTCTAAGTGGAACGGAAATGTCGGGAAGTCAGGGATAGTAGTAAGAGTAGACACGCCTCTTTCCAGTGTTGGCCGCCCATC[T/C]TTTTCTGTTCAGATAAACAACGTTATCGAGTTCTGATTTTTTGGCATCCAACACCTGCTGTTAAATTGTATAGATACAATTGCAGATAAATAAACAATAC	I
Chr02_4733817	CACTTCAGCCTCCTAAAAACGGATTACTTGTTCCTGAACTTATTCCTGTCGCATATGAGGTGTTAGATGCATGGAAACTTTTGATTGAAGGTCTTGCACA[G/A]CTTTTGCATGTCATTCCTGTTTACGGTTGCAGGTACTTGTATTATAGTTTTAGTTCCGATGTTTCTATTGTCTTGTTTTGAGCTCTGCATGTTTTGAATG	I
Chr02_4779360	CAGCTGTTGAGCACGATGTAACAAAATTAACCTGACCCGCCACTCCATTCCTCTCCGCTAAGCTTTTGAGCTCATCCAAGTACTCAACATTTTCCCGTAG[A/G]CGTTTATCAAATCCACCTAAAAGAATAACGCGATGAAGAAATTCCATCCTCATAAAAAATCTTATCAGTGTCAGCATAAAATAATGGTAATACTTGTGTT	I
Chr02_4808331	AAATCCCCCTTTCTGAATCTCTTCTCTCAAAAGTGTAAAAGGAAAAATATAAAAACAACAGAGTCTTTGAAACGATGTCGTGTTCGTCTCCGATGAGGAA[A/G]ACCTCGTGCCTTTCACGTAGGTTCTCGAGATCATTGAGACTGTCTGCCAGAACGGCGGCGTTAACAACAGTCTCGACCAGGGAGAATCACCTGGAGTCTT	I
Chr02_4810712	TATTAGTAGTTCTCCCTTTTTGTAGCCAACATGCAACTGGATGATGCTAGCTGTTAGTGGTTGAAATTACCTTATTTTAATCTTTTCCTGATGTTTGTCA[G/T]CATTCACCGAGAAGGGGAAGTTTCTATTGGCAGCACGAAGATATCGACATGGTGCTCATATCGAGTATATTATATCCCTTGATCCAAATGAACTATCTCA	I
Chr02_4811204	AAAATCTTTGCAGTTCGGATTTTCTAGGTACCAACTTTAAAATCTATGATAGTCAGCCACCGCACAGTGGTGCTAAGCCCTCGAGCAGCAGAGCAAGTCG[C/G]AGATTTGCAAGTAAGCAAATCTGCCCCCAAGTTCCAGCTGGCAATTTTGAGGTTGGACAAGTGTCTTACAAGTTCAATCTGTTGAAATCGAGAGGTCCTA	I
Chr02_4822502	TCATCATCCATTAAATCATCTTCATCAAATTCATTATCATCTTCATCGCTGTCTGATCCGGCTGTTGTAGATAAGAATTGTTTGCAAGCATCAAAGACAT[T/G]CAGCTGCCACTGCACCATGTTTATTCTAATCTGTTCTTCGGCAGAAATCACATGAGTGATAGAAGCAGTACAAGGCTCAAAGCTGGGCCATTCCGGAGTT	I
Chr02_4822648	AATCACATGAGTGATAGAAGCAGTACAAGGCTCAAAGCTGGGCCATTCCGGAGTTGTTGAAGTGGACACATCAATGGATTCTATGCAGGGCCACCCGGTG[G/T]TTGTGACCTGAGACGAGCCTAATCCCTGCATTATTTTAGATTTTGATGGTACCAAAATCATTTATCGACTTTCATCAGTTTAACATTCAAAAGCAAGGGT	I
Chr02_4824846	CATCATCACCATCATCGTTTTCTTCATCACGAACCCTTTTCTTGAAAAACTCTTTGCAACCGTCAAGAACCTTGTTTTGCATTTGCATGTTGGCAAACCT[A/G]GCTTGGTCTTCAATTGAAACAGGTCTGACCATGGGGTCTGGTTTAGACTTGGGTTCTGGCCATCCAGGAGAGGAAGGTGATGTGGGTTTCAGAAGGACTG	I
Chr02_4827382	TTGTTACCAGAGATGCTAGGGGCTTTGATATGACCAAATGGCACCACTTGAATTGCTTCCATGAAAAAATTGATTCCCTTGATGTTATTAAGGGCTTTGA[C/T]TCTCTCAAGGTTGAAATTCCTTTTCTCTTGCGGCTAAAAAATTATTTTAAAAAACTGGGTTTTGATTAAAAAGGGATTATTTTCTGTTATTGGTGTTAGG	I
Chr02_4829762	CAATCTTTTTTCTCATTGCAACTTTGGGTTGTGCAATATTTAGGTAATTTTTACAAATGAATCCAATATTGACCGCTGGAAGAATAAAAGGCAGGTAGCC[G/A]TGGACTCGAAAATTGGACGTATCACCAATTTCATCAATAAAGTAAAGGTTCCAATGCAGGTTTGGTTTTGCTCCCTTTGGTAAACCTTTATTATTCCTCC	I
Chr02_4830539	GGTCTTCACCTGTTTTATATGCATGCAGGTTTTTATAGCTTGTGGGATAAGCAGTTCTGGTGGTAAAGCTGTTGATCCTTTCCGCAAACCAAAGCCTGGC[A/T]TGTGGCACATTATGGAGAAACATTTCAATTCTGGCATTCCAATTGATATGGATCAGTTATTTTTCCCGTCTTTGTTATCTTGTTTTGCTATGTTTCACTA	I
Chr02_4831319	CACGGTTTTGTTATGGTTGCAGGCGGTAGGATTGAAATTTTATGTTCCTGAGGACTATTTCAGATCTTAGTTCGGGTTAGTGGATGCCGGCATGTAGTAC[T/C]TTATGAGTGACCGGCATGTAGTATTTTATAAGTTTCAAGCTGTACTTTTTATCTTATCTTATATATCCTTTTAACAGCAAAACCTGGACCCAAATTGCTT	I
Chr02_4877506	ATCTTGTCGGACCTATTCCCAGTGGCAAGCAATTTGATACATTTGAAGACGACTCTTATCTAGGGAACTTGGCTTTGTGTGGACTCCCATTACCGAAGGA[A/T]TGTAACAATGATGAAATACCAGAAGCAGCGCAAGATGAAAAAGGTCATGGAAATGGAATAGCTTTTATTTTGAAACTTGCAATGATGGGGTATGAATGTG	I
Chr02_4974468	GCCAATGATTAGCAGGATTTGGCATTTTAAATTGCAAATTTTAAATGTACTTTTTTAATTAAAAAGGGCACTCCTCGAAACCCTATCATAGATGGAAAAT[A/G]TGAAATAAAGTTGCCTTAAAACTGGCATCCATATAATAGCCTGATTGTTTCCAGAAAGTGACATTCACCTCCTTCCACGAACTCCAGAACCTGACCGTGG	I
Chr02_5271562	AGCAGCAACCTTATTGATCACCTTCTACGCACAGCAGAACTTGGCCCACGCTGCACTGCTCCAGCTGACGGCTGTCCTTGTGCAGGTACCTGGCCAGTAG[C/T]TTGTTCCTCAGGCATGTTCATTGCTTGTGTTATGGCATTCATGACAATGAGTCCCAGAGGGATCAAATACATCCACTGGTATGCATCAAATTTAATCATC	I
Chr02_6026314	GATGGCCAGCCTTTGTTTGGTGAAACTCAGAAACCTAAGTTCTTGGGTATTGAGCTTGTGACTCTTAAGAAAATTATCCCACTTGGGTTAATGTTCTTTT[G/T]TATCCTTTTCAATTATACAATCCTTAGGGATACAAAGGATGTATTGGTTGTGACAGCTAAAGGAAGCAGTGCTGAAATTATACCATTTTTAAAGACATGG	I
Chr02_6230995	AACAGAGCAAGTACCTGAAAATATTCAGGCATCCATAAAGGAAGAACAACAGCCTCCTCTAAAAGTCTTTTTGCTTCAGTCAGACCAGCAACATCATCCC[A/G]CCGTACTCCAGGCGTGGTTTCTAAAACATCCCTTTCTAACATTGCAGCCAAATCTGGATCAGGTCCCTCATACTGGGACCTCTTAGATTTTCCATCTTCA	I
Chr02_6453750	GAAATAGATAATAATAGAGTGAAAAACATCCTATTAATTTCTGCTAAAAATTTTTCCGTTGAACATTCCATGTCTGTTCACGAACATGTTCAGAATTTCG[A/G]GGACAGATGTAAGACTAACACAAAATAAATAAAGCAAAATCATGCTTGCCTGAGTTAGTTGTAAACTTAGAGAACAAGCATCCTATAGTTTCCTAAAAGC	I
Chr02_6453895	CTTGCCTGAGTTAGTTGTAAACTTAGAGAACAAGCATCCTATAGTTTCCTAAAAGCTCAGAGGAAATGGCAATGACAACTTTGTACTGTAATGCATAGGC[C/A]TAAAGTCAAACTAGCTTATATCATAAAACCAGTGTTTTCAGCCCATCGTCATAAAACTCAAGTTACAAAGTTCCAGAACTGAAATTTTTATAAGCAAGCT	I
Chr02_6522498	CAAAAAGGCAGGAAAGTTTTTATCACCATGGCCAACAGCCATAGTCCCTGTTGGTCCCATAACCTGAGCTCCACTGTACAGAAAAGAGCCTCTTCCAGCC[C/T]CTTGAATACTGCTTTTTCCCTTGCTCACCAAGGGTTTACTTGTTTCTGAAGATTCAACCTCTCCAGATTCATAGGAATTGACTGACATAGCTGTTTTGGG	I
Chr02_7020402	CTTATCGAGGAAACTTGGGTTTGTGTGGATTCCCATTATCAAAAGAATGTAACAATGATGAAATAGCAGAACCAGCACAAGATGAGGAAGATAATGGTAA[T/C]GGTAATGGAAATGGAAATGGAATAGCTTTTATTTGGAAAGTTGCAATGATGGGGTATGGATCTGGAATGGTATTAGGAATTAGCATAGGATACATTGTAT	I
Chr02_7293095	TGCCTGCCAGTCCTCTCACTGTATCTCTAAAATGTAAAACTAAGTATCCACTTTTTCAATTAAATTGTACACATATTTCTCAATTGTTTCTCCCTTTTTT[T/C]CTTTTTCTTTTCAAGTTTCCCACTGAATGAAAGTAGTGATACAAGAACCAGGCTGGCCTACTTTTGAAAATGGAAAAGAGAGGGGGAGAGAAATTAAGGA	I
Chr02_7294127	AACTTCATATTATAAACCTCTTCACCGCGAGATTTCTTCAATGCAACTTGTGCATGAAAAAGCGATTCAGCAACTTCATTGTCATTAGGAAGTTCCCTTC[T/C]CAAAACTTCATAATCTCGGACAGCTTCAGCCCATCGCTCTAGCTGTACTTCACAATGACTGATGATCAGTATGAAGCAAACAAATTCGGGTACACCCATA	I
Chr02_7295136	TGCACTTCTCCAGTCCCTAATTCTCCGGGCATCTGTGCACTTGTTAAGATGCCTTTCCACTGCCTGCAACTTCTGCGACTCCATTTGATCTTGTGGTTGC[C/A]CGGGAAACAATATGTGCTTCCTAGCATTCTCAACATGCCCTACCCTGAAATAGAATTGTGTTAAAATTGTAGCAACATAAATATTATATGCACATTTGAC	I
Chr02_7332525	GAGCTTAATATATTAACAAATTTTAGGAAAAAAATATATACCGTTGGAGGCCTTGATGATAGGAAGGCATCCAAGTCTTCCTCAAGGACCGTCTTCGACC[G/A]ACTGAACGGAACCCGGTTTGGATCCCAACGAAGCCCATAACTTTATGCCTCTTGGTCCCATTAACATCAACATCTCCATCGGAAGTAGCAGTTATATTGA	I
Chr02_7393877	AACTACCAATCTTAAATCTTTGTTCTAATATGAATTCAGAGACCATTGTAGCTTTTAGGCATTGTTGTAGATAAAGATAATATGCCTAGACTTATGGTTA[T/C]TGGCTACTAAAGAATTGCTATTGAATATGTTGGGCAACTTATAAGTTATAACAGATTCATTTGTTTGCATCATGTAGCACAATAAATTTTGTTGGATGTT	I
Chr02_7397073	GATCCTTCAGCTTCTGACGTTCGATTTGACCGATGTAAGCGCAAGCGATTTTCTTCAAATGTTCCATGGCGAAATCCACCTTGAAACTGATACGTAAAGC[G/A]TCCTTGATTGCGTCCCTCCACTTCAATATCCTATCCTCGGTGATTTCCTCGAGTCGAAGATCGTTCATCTCTTTGACACTAGCGCAGAACATTATGTATA	I
Chr02_7403406	ATCAGAAGAAAATATTCTTTCTTTAGCCGGTAAACAATCATTAACTCCGAATTTTAACCTACCAGTCATAGACAGATCTATAAGACCAAAAGTCAACTCT[G/T]CCAATCAAACAAAGAGATGAATTAATGAGAAAATCCGCTTCAGTATTGACAGGATCCGCCCTTCTTTCTTTTCCTTGAAACCTGAAAATTTCAGCATAAC	I
Chr02_7418148	AAAAAATAAAAAGATGAAATTTTTATATGGACCTCAGATCTGGTGTTGACATGGCTGACATCAGCTGCAACGCCGGGAGTGTTAGCGATATCATAGAGAG[C/T]CAGCCGAGAAACAAGAGGGTTAAGCTTCATGAGGAGAGCCAAGGGCTGGCCAATACCTCCGGCAGCGCCCAAAACCGCGACCTTCCGGTCGGGAACAGAT	I
Chr02_7515954	TTTACCAGTTTAAATGGGAGGATCCGTAAGCGTACATCTGAACCTTTGCCGATTTTCTCTGATTGTAGTTGGTATTTCTCAATGAGCTCTGTTTGTAGAG[A/T]TATAATCTGGGTTGGCCTTGGAAGTAGTTCCGCAGGTTCCTCTTTTGGGATTACTACCTGTTCGATGGCTATTCTTGCCTCCTGAAATGATTAATGCAGT	I
Chr02_7560215	GGGCCTGACTCTGGATCCTCAAAGGCATCATCATCATCAGCAGCAGCAGCAGCAACATCAGAATCCATCTCATATAGAAGGAGGAGAAGAAGAAGAAATT[G/C]CGAGGAACCAACAGCAAATCTTGTTTCTCCATCATCAACAACAGCAAGAGCAACAGTTGTATGCAAGACTGGAAACTCAAGTACTACGAGAGCAGCAAGG	I
Chr02_7601169	AATGAATTCCTTTCTGGCACATAATATTACCTGATAAACGCAATAAGAAATCAACATCAAGAGCGATATGACAAGCGCAATCAAAACGGCTAGGTGTCGT[C/T]CCGAAGTCGAACTTAAAGCTTGTGGCAGTTGAACAATAAGAAAAGGGATAACTGATATAGCCATTATTCTTGCAGCATAGCATGTCCAAATATCGGTACT	I
Chr02_7677197	AATGATATATCCTAAAGCCAGTAGGTGGAACTGGTCCAAAATGCCTACGCCCGACATCCAAACCATCCTGTGAGGGATTCATGGTGCTCTGTGAAGCATA[A/G]CTTGCTGGAAAGCAATAAGGAACTGGTGCTACTTGCGGATGGACATTAATGCCATGGCCTCTTGCTCCTTCGATAGGAGGCACATGATGATGAAAGTTTG	I
Chr02_7678116	AGGCACTCCCGATACCAAGATCAAGATTTGGGGAATGATGATGATGCTGAACACCAGGGTACATGGGGATCCCATAAAACATACTGTTGTCATAATGCTC[A/G]GGTAAGGGATGCGCATCAAGGTTAGTTGTGTTCCCTGGAGCTGTGATGGTCATTGGGATATCAGGTGATGGGTAGTTCGTTGTCCCACCCAAATAGACGC	I
Chr02_7711934	ACCCAAGAATGCTTTGTTGTTGATGAGGTGTAGATCTGATCCTGTTAAAATGGCTGCTCTTGCTAACAAATTCCTGGAAACTCCATTGCCAAAAGATGAA[C/T]AAGAAGAAGAAGAAAAAGAAGAGGTTCAAGAGGGTGCTGTGGAAGTGGAAAGAGAAGGAATTGAACGCCAAGAGTTTAGTGAAGTCAGTGAAATGTATGT	I
Chr02_7743879	GGCGGTACCTCGTGACCGAAGCCTCGTTGGTGTTGTTAATGGCTTCCACCTCTTGGTTCCTCGGTGGTCTAATGCTACACCTTGGCAAGTTTGTTGCCTG[A/G]AAAATGCAAATGATACATTCATATATACAATTCGAGATTATATGTATATAGGATCAGATGAGTACCTTGTTATGATTGTGCCTTGGTGGCAATATATCTG	I
Chr02_7777522	TTCTTTGTTAGAATCTATAGGAACCAACACTCCATCTCTGTAAACAAATTTCGGATCAAACCCGAATTGGATGTTTGGAGAGGTGTTGCCTACAGTGTGA[C/A]AGCTACATTCCTTAGGAATAACTAAACTATTTTCTGAGCTTTCGCATTGACATATGCTCCACTCTGGACGGTGAGATAACTTCCTGGGATTTTCCTTTCT	I
Chr02_7777630	TTCCTTAGGAATAACTAAACTATTTTCTGAGCTTTCGCATTGACATATGCTCCACTCTGGACGGTGAGATAACTTCCTGGGATTTTCCTTTCTCAAGTTT[T/C]CATCAAATTTATTGCTGCTATATCTGGCAGCAAAAAGCTTCCTAACTGTCGAAAGAAGATCCACGGACAATAATGCAACTGTATCGTGAACATCATCTAC	I
Chr02_7783329	TTTAAAGGAGATAATTTTTTTGGGCATAGATATCAAGAAACAAACCAAGTGATATGTTTTTGGACAACGATCAACACGGCATCCAATTGTTGCTCCTGGC[C/T]TCCCACATCTACTGCATTTTAATGCTCTTCCTCTACAAAGTGCTGCCCTAACTTTTTTTAAGCAACCCAAGCCGGCAAAATAAACCTGAAGACAGGAATA	I
Chr02_7880825	CCGCATCTATTTCATCCTCTAGTTCCGAGGATGATTATAAAAGTCGAAGGTCCCAGTCTCGTAATAGGAAGGACATGAAAGGTAAAAAGAAGAGAGCTAG[A/G]AGGCTGTCCTCCGGTAGGGAAAGTAGTGGGAATTCTCCTTGCATAAAGAAACGTGGAGGATCAAGGAAGAGAACCAGTAAGAGGAAAAAGTCTACAAGAG	I
Chr02_7919414	ATCTTAAAAGATGTGTTTGAAAATGTTTCACCCTATTTGTCCTTAATTATAAATTTTTCTATTATTAAACCTGAATTTCAGACAGGAGAATCAAAACTGG[A/G]CAGCAAAATTTTTTTCTAACACTGGTAATTAGATATTCTATAATTTGCTTATTTCAGACAGAAGAAAATGGCTTAAAGAGCCTAAGCATACAAACTCTCA	I
Chr02_7920199	TATGTTGCTAGATTTTACGTCTCTATGAACTATGTGTGGTTCGCAAACCTTGTGCAAATACGCCAACCCACGAGCTGCTCCTTGAGCTATCTTGAGTCTC[A/G]CGTCCCATTTGAGAACTGACGACCCATCAACACTCTCATGCAACCAATAATCCAAGCTTCCATTCTCCATATAAGAGTAAATCAATAATCTGTCATTACC	I
Chr02_7921395	GAGAGTTATTTGAGAAGTCCAAGTAAAACAAACTCTCCATCTGACCAATCCAAGTCGGGATACTGCCATTTAAGTGATTCCATGACAGGTCTAAAACTTC[G/A]AGCTTCTTGCAACCGGACAACCAATCAGGTATTTGGCCTTTCAGAGCACAATTTCCGAGTGCTAAGACTGTTAAGCTCTCGAACCCACTCACATTTCTGG	I
Chr02_7945620	CGAAGGCTGAGTGAAAATGATGATTTACTTACAATATATTCTTCACTGCTGCTCAAGTAAATTGTATGTAACTTTTGTTTGAATGAAAAATGCTGCCTTG[T/C]CTTGGTTATTGTAGTATTATTTGCTTGTACTGATAATAAACTTGACATTTCGATTATGTTTTGTCTTTGTATTTTGATGTCATTTATGTTCTGCAAATGT	I
Chr02_8084340	TTATCCTTCACTGAAACAGGAGCAGGAACAGGTGCTTCAGCACTAGCATCAACCTTCTCTGATTCTGAAGCCTCAGCCATGGGTTCAGTTGGTTCCTCGG[G/A]ATTTATAGCAGTCGTAGATGCTGCTGCTTTCTTCTTTGCTTTCTTCTCACGCTCCTGAAAGGAAAAAAACATCAAAAGAATTTCAGTTTTAACCCACACC	I
Chr02_8134193	TTGTTCCATATTCTCTACTTCATCTAAGCTTTTGATTTTTTGTACTTCCTTGCTATTTATCATCTTTTTCATGTGTCTTAATGTAGACTCTGTCACTGCA[A/G]CTGAGTCTGATTATGGGCTTCACTGTGATTCAGTTGTTCATGAATCAAAACCAGTTGATGAGGAGTTCAACATCTCACCATTTCCTGGACGTCAAAATGG	I
Chr02_8134447	ATGGACCTGCGTCGAAAGTTCTCGTTTTCGAAACTCACCACGTTTATACAACAAATGCTGAGGATGTCTATAAGGTGGAAGGAAACTTGATCTTCGAAAC[C/G]TCGTATTACTATGAACGAAGTTTCTCCAATGGTAGGGAATACTACCATTCGTATTCAAGTGATTCGAGTAGTCGCGGAGCTCTGGAGTTCGGTTTACATG	I
Chr02_8134948	TCGGCGTGTCAAGGACTATAACTGTTTGTGATATGTTCTATAGACAAACTGCTTTTGAATTGGAGTATGCAAGTGGTTGTGATTCTTCAAAGAGTTGCAG[T/C]CCCTTTAGTGATGGTATTGGATATTTGCCTCGGTTCATGCATTTGAGGATGATCCAGTGCTCGGATGATAAGCTAAGCTTGAGGTTTCTGATAGAGTTTC	I
Chr02_8137000	TACTTACCATGGAAATGTTCCTGTGTTCTGTTTCCGAAATAATTCTGTAAACTCGTCTGTTGTATTGTAAGTTTCCAAAGTCTAATGTAATCTAAACAGT[T/C]ATGTATCATGAAACCGGTATTTATATCCGATGCATATTCAGCCACAGGTATTCGAGATTGCAGTTATGATCCTTCAAAATTCGAATACATGAAAAAACTT	I
Chr02_8229132	AAATCAATGATCCAAGTGGATCCAAGCTGATGGCAGTTCCTATGGCTAATAAGAGCTTTGTAGTTGACTGGACCAGGGAGTCAGACATTGCCTACACAGT[C/T]ACATCAGATGAATCCAAGCTTTGGCATCAAAGACTGGGACATGCCAACTTCAGATCGATGGCTCGAATGGTCAGAGAGGACTTGGCTGAAAACTTCATCA	I
Chr02_8333945	TGAAGCTTGGTGAGCTTGAAGAAACTGAAAAGTTAATTGATGAGTGGGAGTTGTCTTGTAAGACATATGATTTCCGAGTGCCTAACGTGCTTCTTATTGG[A/T]TATTGTCAGAAAGATTTAGTTGAAAAGGCAGAAGCAAAGTTACAGGATATAATCAAAAGAAGGAAGATTGCAATCCCGAACAGTTGGTCTATTGTCGCAA	I
Chr02_8456304	TGTGGTTATAGCATCCGTTACACCCCTCATATTGCTGTTGCCATCTTCTTCCACCTGTTTGGTTGTTACTGGGCTACAAAGTTTTTTATCGCGTGTTCTT[C/T]CACGGTGATTGCGGGTTCTGTTGCCTCTTACTATTGGACACGTGGTGAAACATCGGTAAGCTACTAAATCACAGCATAGTTTGTGAGGTGTACATGCTGT	I
Chr02_8456617	TTGCACATTACATTAAGAATTTCTCTCCTTTTTTCTTTCCTTTTGAAGAAATTTATTCTTTCACTGATTATTTTTGTGGTTCGCTCTTGCAGTCGGAGGT[C/T]CCAGTTCTTCCTGTTTTTGACTCTATGAAGCGGCTTATAAGATACAGCCTTGGATCTGTGGCCCTTGGCTCGTTGATTGTATCCTTCGTGGAATCAATTC	I
Chr02_8507643	AGGGAACACGAAGACCAAAGGCTACATAATCGAATCCCAGGCGTCAGAGGCTTTGAAGAAAGCCACCACGATGCAGGACCTGTTGCGAGCATCGGACGCT[G/A]TGAATTCGCGGCTGAAATCCCTCGGTCTCTTCGATTCGGTTGCGATCACGCTCGATTCAGGTCCGGCGGAGATTCCCGGGAGCGTCAACGTTATTATTAA	I
Chr02_8526205	CCATGAGAGGTCAAGCACATCATCCGAATGTCCTTGAAAAGAACAAAAAGGTTTATCTGAAAGTGCAAAAACAGTATCTGGCACCACAATAGGGTCCAGG[C/T]TCAATGACTTGCGGCTTAGAGAAGACCTTCCTCTTCTCTTCTTCTCAGGATGGTGATCTGCAATTGGGGACAACATAGTTGTTTCTGGAGATCCATTAGC	I
Chr02_8527165	AGTGGGCGGCTTATTACAAGTAGACCCATTGCTTTCGCAGGTTCTTAAGTTAGGAGCCGCAACATTAATACGATCGCATTCGGTATTATTATTGTTATTT[A/G]CAAAAGATAAACCAACAGAAAGAATCGAAGAGGAATTGGGACAGACAGATAAACAAGGAGAAGAAGAAACAGCAAGCTCATTACAATCACCGTTTGATTT	I
Chr02_8559779	TGAGTCCAAAAAGGGATCACTTGAGTTTGTCTTTGGCTTTGTTACTCCCTCGGTCCCCGTGCTTGCAAAATATTTGTCTTGCAATCTTGCAGGCTGTTTA[T/A]CTACTTCAGAAGAATCCAAATCCTTGTCTTGCAAGAGAAGGTTTTGGAAAGTATCCCAGGGATTGCTTCGTTTTTCTCCCTCTGGATTTTTAGTTACCAG	I
Chr02_8560339	TAGAAGATGATTTATGACTTCTACGATCATCCGGTTCCCAACCACAAGCAAGGTTTGAATCCTCTACATTCGGAGGCCAATGCATATTTCCTGGATAATA[C/T]GGGGGAGCACCGTGCATACCAGGGAAAATGTACCCTTGATATGGAGGCATTTGTTGAAATCCAGAACCCGGAAAACTTTGCATGTACGGAGGAAAATGGG	I
Chr02_8561494	ATTCTCAGACAAACAGGAATTAAACACTCTTTGAACATAAAATTTGGGGACCAAACATACCATCTGCAACTGTCGTCCCGGCAGCGTTTGCTTCGTACGA[T/A]TGAATTGAATTCTCGATCTGTTCGATTTCCCTCTCCACTGTCACAAATCTCTCAAGAACTTCTGGTGTACTAACAAACCTCACAAACCTGTTAAAATGCA	I
Chr02_8603773	AAGTGATCTTAAATGGGATTACTGGGGTGGTTGAACCAGGAGAAATGTTAGCCATGCTTGGTCCATCTGGCAGTGGCAAAACAACACTATTGACTGCATT[A/G]GGGGGTCGCCTAGGTGGTTGCCTCAGTGGAACCGTAACTTACAATGGCAAGCCTTTCTCCAATTCAGTGAAACGAAACACAGGGTTTGTGACTCAAGATG	I
Chr02_8699578	ATTTTCCATCTTCTATATTTTCTTATTCTTTTATTTGCGTTCTTCTTCCATAGGATCTTGATGAGTTCAAGACCATTCTTAAGCCACGCCTGAAATTAAT[T/A]GTCCAAAATGATGAGCGTGAATGGTTTATTGTATTTGTGTCTAGAGCCCATCCCAACAATGATCAGGCCACTAAAATGGCAAAGAAAGTATATGCCAAAC	I
Chr02_8700153	TAGGTGCTGCAAATTTGACATATATGCCCCTGAAGCAAATTTTTGGGAAGACTTAGAGGCCAGGATTATGGAGTCTGTCAGAAATACATTGGATAGGCGT[A/G]TACAATTCTATGAGGATGAGATACGCAAGCTTAGCGAACAGCGTTTCATGCCAATTTGGAACTTCTGTAATTTTTTCATTTTGAAGGTTCGGTACTCTTT	I
Chr02_8702780	CAGAGGAAACCCTTGCCACTTGAACCTACTGCCCTTATTCGGGAGGCAAATCGGCGGAGGGCTTCCCTTTCTGCTGGAAACACATCTGAGATGTTTGATG[G/C]CAAACTAGGCTTTGCTGATGGGTAAGGAAATCGCAAGAATCAAGGCGATGTTGCTTTAGCATTTTTTTGAAGATGAGTTACTATTAGACTGAGTTTTTCA	I
Chr02_8703046	TAAATGTATGCAATCTGACAGATCAGGGTCAGATGCATCTTCAAAGACTTCCCCATCAAGTAAAGCGCAAGCAATTTCGATGTCTCGTACTTACTCCACT[C/T]CTGGAAATTTTGAGGGCTCTATTGATCGACCCATGAGGCTTGCTGAAATTTTTGTTGCTGCTGAACATGCTCTGAAGCAAACAATTTCAAATCCTGATCT	I
Chr02_8705028	GCATGTTTGTTTTGTGTGCAAAAATGTATGTTTGTTCAATTATGTTGCATGCTTTGGCAGGGGCCCCGCAGAAACAAAGTATCGTGGATGGAATGCGGAC[A/G]GTAGCTTTGAAACTTGAGTTTGGAATATCAAACAACCAGATCTATGACCAGTATTGCTTCTCGTATTTCTAGTTTTAGTTCTCTATGTTTGAATTTGAAT	I
Chr02_8705738	GTATGAAGCTCACATTGGTTCATGTTACTTCCAGGTAACACTGCACTCCCAGGTGAAGGCCACATTGACTGTCAATGATGCTTGGCTTGATCTTCAAGAT[G/A]GATTTGTTCATGCTGGACAAGATGATGGAAGACCAGTTTCCGGCTTTTTCCCACTCGTCATATCTCCAACTTCAAGAGCAGGACTCCTATTCCATGTATG	I
Chr02_8713232	TATCAGCCATTCTCTTACAGCCAAATGGTGTGGAAGGTTCTGATGTGAAGCCAAGTGATGTGTCAGTGATATATGTGTGTGAATTGCATGAGATTAAGGG[G/A]AAATTTTACAAAGAAAAGGCGGACGCTCTTGGCATAACAGTGAAGACAAAATATAAGGAATTGACTCAAGGGAAATCAGTCAAGTCAGATTTGTTAGATA	I
Chr02_8715953	AATAAACAGTAACGGAAAAGCAATACCAGGTTGGAAAGTTGTGTACTCCGGTGATACTCGACCATGCTCGGAAATGATAGAAGCATCTCAGGGAGCTACT[A/T]TTCTTATACATGAGGCAAGTACCTACGAAGTTGTGAATAAAGAAAATCGAACAGATCCTTGGTGTTCCTTTCCTTTTAAATTATTTTAACGAATGCAAAT	I
Chr02_8719261	GCCACCGCATTGAGAAGAATCCCTCTGCCGCACCCAATATCAAGCGCTAGCTTCACGGTCGACCAGTCATTAACCGACCCCACCATCCGTTGCGCCATGT[C/T]GTAATGCAGCGGCCCGGCGGAGTAAAAAAAGTTGGCGGCCGCGAAAAACAAACACACTGCGGAAATCGCCGTGACGCCGCCGCTGAACCCGGCGGCGAAA	I
Chr02_8719420	GCGGAAATCGCCGTGACGCCGCCGCTGAACCCGGCGGCGAAACGGGCTGCACCGGGACTGGAGAGGAAAGTTTGGAAGAAGTGGAAAATGGATTCGAAGT[A/T]TAAAAGGAAGAGGACTGAAAGTAGGGAGAAAAAAACAGCATGGAACAAAAGGAAAACAAGTGTTTGCCACTGGTCCATGCCGTAAATTGCATAGATCTGA	I
Chr02_9024426	ATCAAATTTCCCCAATTCAACTGATTTTACCCTTGCTAATAAGTTGAAGCAGCATCTGCATTCTAGTTCTTACTTCAAAGGAGATAGAGGCAGGGCCTTT[G/T]GTGTACGGCATTTTGCGGGAGAGGTCAGTCACTGGTCTTTCGAGGACAGTTAGAAATTCATTTTAAGATTTCCTTTCATTCAATTTCAAAGGAAACATAA	I
Chr02_9366575	CAACTGAAGTGTTAAGATGCATCAATGTAGCTCTATTATGTGTGCAACAAAGCCCCCCTGACAGGCCAAACATGTCATTAGTATTGCTCATGTTGTGCGG[T/C]GACAGTGTATTGCCGCAACCAAAGCAGCCTGGGTTTTTCATTGAAAGAAATCTGCCTATGACTGACTCTATATCAGAAAAGGATGAAATGTTCTCAATTT	I
Chr02_9400007	CCAACACATTCCAATATTATTCCACTTCTTCCAACAGTTGGGTTTCTTTGTTCTTTGTTTCTTTTTATTTCATCAAAACATGTCTGCGATTCCTCCATCA[G/A]CTTCACAAAACTCATCATCTTCAGGTTTCCAGGATTTCTTGCCCGTGATGGCTGACAAGCTCGGAGGGGATGGCTTGATAGGGGAACTGTGCAATGGGTT	I
Chr02_9400220	GGATAGAGAAAAAGGGGTCATTACTTTCGACAGCTTGAAGAAGAATTCGGCCCTGTTGGGGTTACAGGACTTGACAGATGATGATTTGAAGTGTATGATG[G/A]AAGAAGGTGATTTTGATGGCGATGGGGCTCTTAATCAGATGGAGTTTTGTGTGTTGATGTTCAGGTTGAGCCCTGAGTTGATGGAAGCATCTCGGTTTTT	I
Chr02_9480438	AGTGGAGAATTGGTTTGAAACTGTCCGAAGCACAAATGTTGAAATGGAGAAGATAGAAATGAAGTTTCGTGTTGTTTCATACTTCTCTCGTGCTCGCCTA[G/T]GGAGATTTGTTTGCAGAAAGATCGAAGAAGTTGAGAGAATTTACCAACAAGGCAGTTTCCCGGAAGGTGTGGCAGTTGATGGTCCTCCAGCCACCGGAGT	I
Chr02_9510538	TTACGACAACCAAATATTAAATGGAACAGCGATAAAAACCTAACTTGTATCTTTTCCAAATTAATCACAGGTTGACTGCAATCACTCAGCTTGTTCACCA[T/C]GGGATGATATTTGTTCCCATCGGATACAGCTTTGGTGCTGGCATGTTTGAGATGGAGCAAGTGAAGGGTGGAAGCCCTTACGGAGCAGGAACCTATGCTG	I
Chr02_9562596	TTGATTAATGGCATACAAATTATATGGCCATTTTGCAACACCCAATTTGCCCTTTCGGAGAAAAAACCTGAAAAAGGCAGCCGAAAAAGAAAAATAGCTT[T/C]TCAGTTCAGCCATGGATCTTCTTTTCAAAGCCTACTCCAACACTTCAGACGATGAACCCGAACCCGAACCCGACCCTGAACCCAAACCTGTAAACCATCA	I
Chr02_9564498	TCTCAGTTCTTGGAAGCATTTCAGAACTGGATCTACCGCATGATGTTCTTTCATCAATGCGGCATAAACCAAAGGGCCGTGCACAGCTAAGTCAAATTCC[T/C]GGAAAGCTTTCTGTAGCTCTGCATGGGCATGCAAAAGCTGTTAATGCTGTTCATTGGTCACCGACTCATGGTGTGCTATTGTTTTTCTAAAACCGTCGAC	I
Chr02_9565143	CTTGATGTTGAATTCTCCACTGATGGGAAGCAATTTGTATCTTCCAGTGACGTTTCCGGGAGTAACATCAGTGAAAATTCCATTATTGTTTGGGACATCT[C/G]TAGACAGGTTCCACTGTCTAATGAGGTTAGAGACATATTTCTACATCATTTAGTCTCCATCGCTGAGATTTTTATGGTAGAGCTATTTCCACCTCATATT	I
Chr02_9622217	AAGCCTTTTCTCCCATTAAAAAGTGCAAAAGCTATAGGGAAAAAAAAATATCAGAATCATGCCAGAAGCACCTAAGAACACACACAAACCTACTACAGAT[T/C]ACAACCTGGAACTGAAGAACAAGAAAATCCTTCAGTTCATTGAGGATGTGACTTCAAACGCTGATGAAGTTCAAAAGAAAGTCCTTCAAGAGATTCTTTC	I
Chr02_9623010	CTAGCCCGAATGAAACCATCCTTTGTCCCGATTCTTACCAAAGCATGTACTCTCAAATGCTTTGTGGACTTTGCCAACACAAAGAGGTCCTCAGGGTGGG[T/C]GCTGTTTTTGCCTCTGGCTTCATCAGGGCCATCAAGTTCCTTGAAAAACGTTGGCGTTTCCTTTGCAATGATATAAGAACAGGAACCATTGATTCCCAAA	I
Chr02_9774562	AAAAGAAAGGCCTTTCTTCCCATTCAAAAAGTGCAAACAACAAATATCAGAATCATGCCTGAAGCACCTAAGAACACACTTAAACCTACTACAGATTACA[A/G]CCTGGAACTGAAGAACAAGAAAACCCTTCAGTTCATTGAGGATGTGACTTCAAACGCTGATGAAGTTCAAAAGAAAGTCCTTGAAGAGATCCTTTCACGC	I
Chr02_10127987	AGAGCCTCCCCAGGCCTGACATCAAGCATGTCCCTTGTGATATCTGGTGCAAAAACTGGCATTCCCTGAAACTCAACTGGAATATTGAACTTCTCAGATA[G/T]TGCTTCCAAACGTCTTTTAACTGCTTCCAATCCACCACCACGAGCATATTTAGAAATAGGATCATCAATTCCTGTAATCCGGACATGAGGAGCTCCACCT	I
Chr02_10175795	GATATGAGAGGGGAATCATCTGGTTTGGTCATTGGGATTTCTATAGGAGTGGTGATTGGTGTGCTTTTAGCTATTTTTGCACTGTTTTGTATAAGGTATC[A/G]TAGAAAGAGATCCCAGATAGGGAACAGCAGTTCCAGGAGAGCTGCAACTATTCCTATTAGGGCTAATGGAGCGGATTCTTGTAACATGTTATCCGATTCA	I
Chr02_10178908	TGTATCCATGTTCTGAAATATGATAGTGAAATGACAAACAGGCAGCTATGAGTACTGAAGGGAAAGTCGGGTGGGAGGAAATTGTGGATTCACGATTGGA[C/T]GGTAAGTTTGACTTGCAAGAACTCAACGAAATAGCAGCTCTTGCGTATAAATGTGTGAATCGTGTTCCCAAAAAACGACCTTCCATGAGGGACATTGTGC	I
Chr02_10196762	CGAAGAGGATGCGGCGTCGTATTGCGCATTGATTTTTCACTTTCACTAGCTTCCTAAGCTACTAAAGGTTCCAATTTCGCAAAGTTAATTGGGCTTTGAG[G/A]GGGAGCGCGAACAGAAAAGAAAAGGTTTCTTGACATTTTCAGCAGGTAGAAGAGAAAGGGCTATTAGCTATTGAAATGGCGGCGGTGAGAGGAGTTGTGC	I
Chr02_10242235	AATATAGACCGACTTTCCCGGCCAACGAATCAAACCCGGTTTGGCCTGCCATTTCTTGTATATTCTCCAAAGGTCTATGAACTCGTCCAGCTATTACCCT[G/A]CAAACTATTAAAGCTTTCCTTATAGATGGATCGTCTTCGAGAATTTGAATGGACTCGAAAGCTCGTCCACTTGTGGAAGTTGTAAAAACACCAAGTCCTT	I
Chr02_10243622	TTGCTTCCATGAATGACATCCTTGAGGTTTGCTATAGACCTTGAACAACCAGACCTCCCTGCTTTCCTTGTCAATATTGTACTCAATTGCTTCCTGGTTT[T/C]TGGGTCATGAACATCTGATGGCTCTGATTTGCAGTGTAAAGATCTCTTCAATGAAAACCAAACTGTTGGCATTGTTTTTTTTTTTTTTTTTTTTGTTTCC	I
Chr02_10296920	TGCAAATAATGGTAGGCTCAGACTAGCTTTCTCACTTGTAAATGGCTCCCAAGATCTTGACCTCAGTAGCGCACCTGCGAGTAATGCGGGTTCAGAATGT[G/A]GTGGCATTGAGTTCACTAGAGAGGATGTGGAAGCATTAGTGAATGAGAAAATGAAGTACAAGAACAAATTTAACTATAAGGTGAGTGTGTTTTTCATTGT	I
Chr02_10353211	ATGTTAAATAGGAGGCAGCATCCAAGATGGAAATCACAGCAATGCCAACATTTTTGTTGATGAGGCAAGGAACTCAGATTGACAAGCTTGTTGGTGCCAA[T/A]CCTGATGAAATCAAGAAAATGGTTGATGCTTTTACTCCTCAGTTTCGTTCTTCTAAAATTTCTATTTAAAAGTGGTTTTTTTTTTTTTTGGTTTAATCCT	I
Chr02_10375745	CAAGTTTTTAGACCGTGCTTCAATCGTTTGGGCTGAGAAGTTTTCAATTTCTATTTCCCCACCAAAAGCATTTCCTTCAGCCATTTTGATGCCATCCATC[A/G]CCATTGACTGAAAGTATATCTGGAAAGAAAAAGAACAAGAAGAAAGTTAAATATGTTTACAAAAATGCAGTATTTAATATGCATTAGCTGGAGTTACAGA	I
Chr02_10376134	CAAAGAAATTCCTAATCAGCTTTAATACCTCTGGTTTTGCCCACAGTGGCATCCGAGCTTCATGCATCTGCAGTTCAGCTTCTGAAATATACAAATTATG[T/A]TTTTCCTCGGCGTTTGCATTTGCTTTCTTTACAGTATAGGAGGGGTCAAGGTATGTACTTCCCTCTTTCACTTCTTCAGGATATACTTTACCGTTATCTG	I
Chr02_10376782	TAGGTGTTTGTACTCCTAAATTAGGCAGCCATGGAACTTGTGGCTTAGTCATAACACCCAAACTGCTATTCTTATGGGCAAAATCAGCATCGCCAGACTG[G/A]GAACTTACAGATCCTCCCATTGGATTGATAGCAAAGAGATGGCTTGTCCCTCTCGAAGAACTAATCATAATCCAGTTGCTATCATCACTGAAACTAATAT	I
Chr02_10405722	AGGTATATCTTTTGATCTTTGGATCTAAATTTTGGCTTCCATTTCAGTTTTTTTTTTCTTTTTAAATTATGTTTGGATTTGATAGATATAAACGGCGATG[C/T]TCTACATGCGAGTATGGGATTGCCGCCTGCTTTGAATGTGGCGACTGCAAAAGTTGGAAAATTGGAGATCATTGTGAGTTTCTTCTTTCTTTTTTTTTTT	I
Chr02_10411243	CCTATTGATGCTAGCATGAAGAAATGGACTGCTGGAGCTTCACAACTCAGTTTGTCTTTGGAAACAACTGCTGGCTTAACTGGAGTTCAAAGTTCTCTTC[G/A]CTGGTCTTCAGGCTTGTGGAAGTGTGTTGAGCTGAAAGAAGCTTCTATTGAGTTAGCTATGGTATCTGCTGATGGGAGCCCCTTAACAGTTGTGCCTCCT	I
Chr02_10413469	AAGGAAGAACTTCAGCACCTTGCTTTCTTATGCAAGTCTGAGGTTGATTCAATGGGTCGTATAGCTGCAGGAGTCTTGCGGCTGCTCAAGCTGGAAAACT[C/T]GCTCGGCAAGGATGCCATAGATAAACTTAGCAACCTAGGTAAGTGTGATTTGGTAAAGTTATTTTATTCAAGTTAAAAAGTAACATACCGCCGGACCTTT	I
Chr02_10451165	AGGGAGGATTGCTAACCTCAGGAATGTTAAAATGTTGCAACGAAGGCCAGCCGCCTGGTATTCTCTCCAAATTAAAAGAGAGCTCTGTAAATCTTTTGCG[T/C]TTACGCAAGAAGCAAGGAGAAAATCAAGACTTTTACGAGAAGGAGTAACGCCTAATTCGTCCTTCATGGCTTGAAGCAAAGCCAGGCCAATCTGTAAATC	I
Chr02_10452534	ACTTCTCTAGCTAAATGCTTATATACCTGTTTTGCCTTCTCAATTTGCCCACAAGCTGTATATGCATTTATAAGTGCCATAAAAATATGCTTTGTGACTT[G/A]AATTCCAGCAGCCTTCATTGCTTCGCAGTACTACAAGCAATCACTGAATTACTTCATCACTTTAAGTGAAACTCACAAGAAAAGATATCTTTTAAGAATT	I
Chr02_10457736	TGAATGAAGCGGATGATGGGGATGGGGATGGGGATGGGGATGGGGCTGATGAGGTGTCAAGGGAGGAGACGAACTGTTTTAGGGGTTTGTCACCGGAGGG[T/G]AAAGAGGAGGACTCTTTAGTGGCATTTTTAACGGCGGTTTTAAATAAGGAGCTAAGGGTTTTGGCTTTAGAAGCGGTCATTTGATACAGAGGTTTTGGAG	I
Chr02_10550704	CTAATTAAGCCTGCTGTGATGCAGTGGCTAAATGCTATAAGTTATAATTTGCATAAACTCTTTTTTAGTTCTCTGCTTATGTTTAAGGTTTCATGGCTGC[C/A]AGCACTTTGGTCATTGAAATAATTTTTCATATAAAGTTTCTAAGCTATCATATGCTCTCTCTCCCTTTTTATTTTTATTTGTAAGTTTTGGTTCCGTTCT	I
Chr02_10581301	AAAGTAATTTGATAAAATGTTTGATTGAGAGATGTGAAGAGAGATAAAACTTTATAATCTAGTCAAATGAAATCACTGATCAACATTTGGCCTTGCAATG[T/C]AGGTCTTAGTTTTCTAGTTGTTGGGCTCTTTCGACCAGCTAAGTTTCATGTCTGATCTTGACATCCAGATTCCTACTGCCTTTGGTAAGCATTTCCCTCT	I
Chr02_10615263	TCTCCAGACTTCCGAGGAACACCAAAACCTTCTTTTGTTTTCTTCTTCTAATCAATGGCATCTTCCATAGCTACAACTCTCACTTCCTCTTCAAAGCTTT[G/T]CAGGAACACTTCTCTCTTCGGGTCTTCCTTCCATGGGGTTCCAATTAAACCACTTTCTTTTCATTTCAAAACAAAGTCTTCCCCGTGCAACGCATCCATT	I
Chr02_10771460	TACCACATATGGAGACCGGTGGTGATCTGACGGTGTAAAAGGGAGATCGGAGAAAGAAAGAGATCAAAGCTTTGGCCTTTGTTTCATCAAATTTGGGTCG[G/A]ATTCTTGGAAAACTAACCGACCGTTTAAAGAGAGATGGTGGAGAAGAGTGTTCTGATGGTGCCCGATCGAAGCTCTGACAGTTGTAAACGACGGCAAGTG	I
Chr02_10988701	AAGACACCGGTGTTTTAGGTGCCGGTTTAACGGAGTCCAGTTCCCGTGTCATAAGGGAACTGATTGTTCCCTTAGTCCCCACCTTAATTGATCCTCCACC[G/C]CCCTTGATAGCTTCTAGTTTTTGCACCATGTTTCCTCTGTATTTTTAAGATATTGTCACCCTTTGAGAACCTGTTTTCCAAGTTAATATTTCAACAAAAG	I
Chr02_10994385	TTGGGAGCACAGACTGGGCAACTCGGAAGGCAGCTGCTGATGCTTTAAGTGCCTTGGCACTACATTCAAGCAACTTGATTGCAGATAGAGCATCTTCAAC[G/A]ATAACATTACTGGAGGATTGCCGATTTGATAGGGTAGTTTTCTAGAGCCATTTTTCTTTCATATAATGTTTTTATGCCTGCACTCAGTGTCACATACAAA	I
Chr02_10995437	AGTTAAATCCTGAATTCTTCCAGAAACTTGAATCGAGGGGTTCTGGTGATTTGCCAGTTGAAGTAATTGTTCCTCGCAGATACTGTAATTCTTCAAACAT[G/A]AAGGGTGAGGAAGAATCAGAACTGCATGATCCAGATGCAAGAAGAAGATTGAATTGTCTACGAAACAGCCAGACAGATGACATTCATGCATCTTCCAACT	I
Chr02_10995646	CATAACATGGAGAGAGGAGCTGCTGATGTGGGGGATAAATGGCCTGAAGAGAAGATAAATGGGAAATACCTAAGAACAAAGGCATTTGAGGCTGATGGCA[C/T]GATAGATGTAAATCAAAGAGAACAATCTGGAAATCATTTGGGTTGCTCAAAGGTGGATGGACAGTCTGAAGGGTCATTCATCAGCAATAAAGGAAATTGG	I
Chr02_10998003	AATTACCGCAGCACCAAAGAAAAGGACAACTCGAGCTCTGACATCCCTCTTTAGAGGAAAAAGCAGCATCTTGGAATAAAGTTCTTGAAACCAAAATTTA[C/A]ATGTTCGGAGCTCGAACCACTGTCTATTTGGCAGCATACCAGTTTTGAGCACACTTGGCGTCAACAGCTAGTTCAACTTTAAGAGTGTTCTTTCCTCCAA	I
Chr02_11001179	TCCCCTTTTCCTCATCCTCAAAAGCTGCAAAAGCAGTTCCATATGCAGATTTATCAACTGCAGTCATTGTTTCAGGATAATCATCAATATCACCATCACC[G/A]GTGTCCTCTGTGAAATCATATTCAGCGGAAACCTTCCCAGCTAAGCTCTTCAAAGCAACACCACTAACGGATGGCCAACCAGTGGCAGTGTAAATCTCAG	I
Chr02_11102314	ATTTAATCTTCAATATGAGAAAATTGTATAGACACAAACACAATTTTGATCACAAACCAGGGTTTCTTTCACAAATAACACAACTTTTTGTCTTTTTCCC[T/C]TTTCATACACACATCAGAGTAGAGTACAGCATACGTGATACAATTAAAAATTTTCTACTACAACCATCTGAGCTTCAATGATCTTGTCAGATCTGTTAAA	I
Chr02_11106681	TTAATTATATTAAAAGTTAAAACATGCAAAAACTTATATAAAACTCATGTTTTCTTAAAGCAGGACATCAAGAGGCTCTCATTTTGGGGGGCCTGGAACT[G/T]ATATCAGCTGAAATGATTCCACTTTAATCCGTGGCCTCATTTTAGGTCAGTTACTTTGTTTATGTCAAAAGCTTTCTTTTCTCGTGGCAATATTTGCGCT	I
Chr02_11119678	CAAGAAAAGCAAATGTCAAAATGAAACAAGGAATCAAACACTTACCAGCAATCTACCAGTGACATGGCCATAAATATTTCCTTGTCTAACTCGCTGAGAA[G/A]GCCAAGGAAGGAGCATGAGCATGATAATTGCCCAGATGAATGTTGTGACCATCATTGCCAGGTAACATGTTACAATCCTTACACAAGATATCAATGTTGG	I
Chr02_11186895	CCGGTTTTTCGAGTTCTTGCTGAGTAAGCCGGATGATGTTGTTCATGAAACATATTAGTTGGGATCATCTCCTTTCATTTGTAATAGTTGTAACACTGCC[T/C]GGAGACATTGACATTCTCTATGTAATAGAGAACCAACGCATGACATTTGTATTCTATCACTCGGATCCGAGGTTATCAAGGAAAACAAGTTCATGGTTGT	I
Chr02_11191974	GTTTATGAGCTAACCCAATAGCATTGAAAAGGCAGCTGTTATCTGAGGGGATGACCCTTCTAACGATGATACCTTCCATTTTTCCAAACTATTATGCACC[T/G]AAAAAAACCACAAACTCAAAATCAACTTGCATCATTATATGATTAAATAATTGGTAATGGAAACAGCTACCAACTGGTCCTTTAAATTCCAGATATATAT	I
Chr02_11265016	TTCCTGTTTCAATCGCATGCAATGATATTGAAGCAGGACATTAAGGTTTGACAAGGGGTATAAACCTCATAAACAGGCTATGAACCAAAGTTAATATTGC[A/G]GAGGGTGCCCTTCAAGCGAGTCTACAGCCCGGCGATGTTTAGGCATACTGAAGCCAAAGCTGAATGATGTGGAGGGAGATTCTTGGGAGGAGCTTGATAC	I
Chr02_11304303	ATTCAAAGTTGCCACCACATGAATTCCTTGCTAAGAGGCTTGCAAGGAGTCAGATATCTTCTTTCTCGGTTTTTGAAGGTGTTGGGAGGAAACTCAAAGG[G/T]AGGGATTTGAGGAAAGTGAGAAATGCAGTTTTAACAAAAACAGGTTTCCTTGAATAATGGTCAATGTTAAAGCTTTTCCCCATTGTTGTAATTCATAGAT	I
Chr02_11304529	TTTCAATGTTGGTATTTTGTTAGTCTAGTGTTTATGTATAGGGATTTTGAATGAACAAATGATCATTGTCAGATGTGTTTTTATTAGAAAATATTCAATT[A/G]TAGCCATGGATTTGAATTATCAGTGAAATTCGAGTCCTGATACTTGTCAAGGTGCTGATGAGGATTTTACCCATTTTGACATAATCATTCGGCATCTATG	I
Chr02_11341712	CAATAACAAACATTGCTGCAGATTGCGAATGGAAGGCTCAAGCGGGCAACATCTGTGTTGCTTCATTTGACTGGACCTGCAGCGGTATTTGCAGGTCAGT[C/T]GACAGGATGAAGGATGTTCACCGGCGGTGCGGAGAAGGGAAGAATGCTTTACGGACTGCAACTTTCTAATGAAGCTCAGTTCCTCCAACCTCAGGAGGGA	I
Chr02_11392332	TGATGCATACAGAAGGTTTCTCTTGATACGAATCCTTTAATCATGTTAAACTCTATTATACCAGGACTATGATCGAGACCCTGAGATTCTGAAACATTTG[C/T]ATCCTTTCAAAGTTCTGGTACTCTGTTCTGAAATGCAGATTATACCTTGTAACGGCTGCAATGAGGATAGCTTCAAGTCGTTATTGAAGGAGCTACTGGA	I
Chr02_11413573	GAAGATTTTGTTAGATGGCACTCTCCACCTGATTGGACTGACACTGAGCGAAACGATGAGGTTAACTCTTCAGTTTCAAGAGGTCAACTAAGTAGCAGAA[T/C]GCAAAAAGAAGGTTCTTTTCTTTATCCCAGTTCCCTTAGTCAAGTTTGCTGTAATTAGTTTCTTCTTGGTCAGGATTTACTTTTGAGTTGTGAACATTAG	I
Chr02_11415382	TGTGCATTGCTTCAACAATATTGTGAAAAATGACCACAACATAACAAGGGAAACCTTGCCTTGATTTTCTGTTATCTTCTTCATCCTCATCTTCCTTTGT[T/C]ATCATTATTTTCACTTCCCTTCTGGTCTTCCCCAATCTTGTCGAATTCAAAATACTTGGAGATGAAATAAGGTGCCACAAAATTCGCTAAGAAGTAAACA	I
Chr02_11519895	AATCCCTTGATCTGCACTAGGCATTGATCCAGATAGTAGCGTCGATGCTGCCGCTGATGTTGTTGATGCCATTGCCATGGCAGCTGGTGGTAGTGGATGG[T/G]TATGGTTTCCTTCATATGTTGTAACAAGGATGGTTCGATCCTCCGCACACCTTTGCACCTGTTTAATGCATGCATTTCAAAGCTATCATTGGTAAGTGAA	I
Chr02_11569200	AGAATAAAAAGGCACATGGCCTAGGTCTCTTCACCAAATGAAAGTTACCTGATCATAGGAGTTATCATTGCTGCACTTAATAAGATGAAGGATATCCACA[G/A]CATGAAAGCTAACAATGTCAATAGGAAGTTCCTTCAGTAAATGATGAAGTACAATTGAGACACATAGGGAACCACCAAATAATTCCTCCTGACTTCTCCC	I
Chr02_11569717	AGTTATAAGCGCATTACTGACCTGAGATGCATCATTTAATATGCATTTCATAATAAACTCAACAGATGGTTCCATCAGACTGATAAGTGACCTCTTACTG[T/C]CAGCGAAACATCCATGTGCAGATTCCTTTGTTGATGATATCCGTGTAAATATGAGTGTGATGTCATTAAGACATGTAATTAGATATCCTGCAACAACAGT	I
Chr02_11718792	TGATAAGGTTCTCCAGCCCTTCGATGGGAACAAGTTCAACTTCACCAAGGTCGGGCAAGAGGAGGTTCTCTTCCAGTTTGAAGCAAGTGAAGATGGTGAA[G/T]TTCAGTTCTACCCAAGTGCTCCCATTGATGTTGAGAATTCTCCAAGTGTTGTTGCCATAAATGTATGTTAACGCTACTAGAATAACTATCTGAGCAAGAG	I
Chr02_11723194	TGTTCTTTAGGTATTTCACTGCCATTTGTGAATCATATTCATTACTTGTCCTGCATATTGCATACTGGTTACCAACTGATTCAATGCTGGTTATTCTAGC[C/T]TCCAAGGTATTTCAGGGATGACGATTTTTCAGTGTTCTTTCTGACAAGGTATTTCAGGCAGCCAGCATAGCCTCCAAGCTTGCTCACGGAATGTTCAGCG	I
Chr02_11821076	ACATCCCTTGCTTCAAAGTGGCATGTTTGTGCAACACTAGATTCCTTTGATGAAGGCGAGACCCCGAGGACTCCGGCCATCCATGACCAACAAGTGTTAC[C/A]ACACGTGGGTGCAAATGGTGAATCTGAAGGTGACGATCCCGGTGAAGAAGACGACGAGTTGGATAACTGCAAGCTGATCCCAGCACATGCTTATAGTACC	I
Chr02_11834667	GTTTTGATCTCGCGTGTTATGCACATACTCTCTTTCCCTTTATGCAGTCGGGAACTGATGAAAGAAGTGTTCCAGGGAACACTATCGCTGTCCAGGCAGA[C/T]ATGCCATTCAGTGGCCTCACTACTTTCGGAACTGCATTTTTGTCGAAGTTTGAGTGTTCTCAAATGCCACATCCAGTGAGTTAATTGTTCAATTCTAGTT	I
Chr02_11837593	TTACATAAAACAATGCCTTCTTTGCATACCCATCTCTTTTATTCCCCTTCGAACCATTAATGTTAGCTTCAACTCTTTCTGATGGCTTAGTTGATTTTTC[C/G]CTTTCCCCCAAACCGCTGCCATTTTTAACTCTCGGACTAGAGACCTTAGATCCCATTTATTTAACAAAACAGAAAATAAAAAGAAAAAAAAGAACCCTGG	I
Chr02_11841464	TCCTTCATCTTCAGAGACTTGATGTCTAGGGCTTTGTCACGCGTTTCAAAGAGCGTCGGTGCACGCTCCTTGCTTCTCTCTGCTCCGCAGAAGCTTCAAA[C/A]GCCAAGCTTTCCCACCCAGTTTCACTCTCTTGTTTGTCAATCTTCGAATAAGGTACTAAACATTTTCAGCAAATGAAGTAAAAAAAGATAAAACCCTTGT	I
Chr02_11843703	GCTGCTATTCAAACAGCCTTAAGTGATCTTGCCTCCTTTGTTGCAGGCAGGATACATGCTCTACGATCGAGTTATTCGACCAGCAGAGGTCAGTGTTACT[C/T]AAGCACCGGATCCTGATGCAGACAAGAATAACACAAGTAACAAAGACTCTGATGCTTGATGATAAACATGGTAGAGTTGCCATTGGCAAATTTTCAAAAA	I
Chr02_11843903	ACTTCGCCTATGTCATAAGAATTTATATATCATAGTGAGGTTTTCACTTATGTTAAAGATTCATCTTTGAAAACTTGTTTCCTTATCAAAATTTTTGCCC[A/T]TCAATATCTTGTTTCATTGCCCAATAAAGATGTCACAATAGGCTAAGCTTTTATGTAATACTTCTGCCTTAGAGCATAATCCACATGATGACAGGAGATA	I
Chr02_11869597	CCTGGAAAGCTGCTGATATTAGGAAAGCTTTGAAAGAAGGAAGAAAGCCCACCTGTGGCCCTCCTAATGGTGATGAAGATTTGTCTGTTCTATCAAGTAC[A/G]CATAGCGGTTCATATGTATGTTTCTTATCGGAACAGTGCTTTAGTCATTAGCAATATAGGGACAATGGCAATACTTGGCCTTGATTAAATAAACAGAATG	I
Chr02_11927262	CCTTTCGTTTTTTTTCTTCCACAAATGCAAATGGAATGTTTCTGAAATCTCTCTAAAATCCTTTCTCTCTATCTCCAAGGGAACCCCAACGTATAGTTTT[A/G]GAGTATAGAAACTTGTTTGCAAGCTTGACAAAATGGCTACACTTCAAGTAACACACGCGAAGGATTTTATATCCCCAACTTCCTCTTCTTCTTCGCTATC	I
Chr02_11928072	AGTAAATGAGTTATGGTAGCCGCATTGTTACACATTCGTGGAGGCTATTACTGAAGTTATTGCTGCTGTGTTTTGAAATTAGGGTGTAGATTTCTATGCC[A/G]TAAACACAGATTCTCAAGCGCTATTACAGTCTTCTGCAGAGAACCCAATTCAGATTGGCGAGCTTTTGACCCGGGGACTAGGTAAGCCACTTTTACTTAT	I
Chr02_11928366	GGGAATCCTCTTTTGGGAGAACAAGCTGCAGAGGAATCTGCAGATGCCATTGCAAATGCTCTTAAGGGCTCGGATCTTGTCTTTATAACAGCTGGTATGG[G/T]TGGAGGCACTGGTTCAGGTGCTGCTCCAGTTGTTGCCCAGATAGCAAAAGAGGCTGGTTATTTGACTGTTGGTGTGGTAACCTATCCCTTCAGCTTTGAA	I
Chr02_11928481	CAGGTGCTGCTCCAGTTGTTGCCCAGATAGCAAAAGAGGCTGGTTATTTGACTGTTGGTGTGGTAACCTATCCCTTCAGCTTTGAAGGGCGTAAAAGAAC[C/A]ATGCAGGCATTTGCGTTCAACCCCTCCATTTTAACGCTCCATATAGTGGGAAATATTTTAGCTTGAGATTCCACTGTAGTACAGAAGCATAGGGTTATGC	I
Chr02_11929608	ATCCTTCTGCTAACATCATATTTGGTGCTGTTGTGGATGACCGCTACAACGGCGAGATCCATGTGACTATTATTGCTACAGGCTTCTCACAGTCATTTCA[G/A]AAGACATTATTGACAGACCCCAAAGCTGCAAAAGAGATTAACAAAGCTACAATGGGACAAGAAAGCAAGGGTATTCCCTTACCTCTCGAATCACCATCGC	I
Chr02_11930143	CACGCACACAAAAAACAAAAAGATATGAAGAATAGAGGGTAAGGGCAAGTAAAAAAGTCTAAACATATGGAAGTAATAAATGAAAATTGAAAAGCAATTC[C/T]ACACCCAACAAATTGTGTTTGCTGTTGGTGGTATTACAAATATTTAACAAGTAGGTATATGGCCACAACCAGAATCACGATTCCGACGACAGCCAAAAGC	I
Chr02_11931091	CCTCATCTTGCTCTGCTTGAAAACACACCCTCATAAAACAGAGGAAACTTGAGCAAATTTACAAGCTAGCATCATTCCATTTGAAAATGAAACAAAAACA[A/T]CTTGCCTTTCATTATTTGTCGCTGAAGACCAACAAGACCAGAATTATCCAAACCAACTGTTCTACTCATGGCATCTTGCTTAGTTTCTGGCCCCAGCAAG	I
Chr02_11931300	GTTGGCAAAGTTTGACATGTTGAATGCAGAAGCCATCTGATTTGCTTTAGATCTCAAATTTGCAACCATGTCTTTGCGGCGATTCATCTCCTTATCTGTT[C/A]TGTAACCAAAATATAAAGCATTAACACGTAATCTTAAGTCAGTTTATTGTCAGCATGAAACATATTCCAATTTGCAAGTGGACATATAAGTATCATATAT	I
Chr02_11956766	ATAAATACACCATGCAACTGTATAGAAGCAATACAATATTTGGGTGCAGAGTTTGTTTATAATCATGTGCACTCACCAATATGGCAAAAAGCAATACTTT[G/A]GTTGGCCAATTTAGAGGCAATTTGGGATGTTTTTTAGATGAATTTTGATGTATATCGGGGCTTTTGAGAAATGGGTATTTCTCATTTTCCTTTATTTTTA	I
Chr02_11970897	ATTTCTAGTCTAAACATGCACAAAACATAACCCTACTAATTAAGAAACAGGAGCAAAATATTTAAAAGATAAGTTTCAACGTTATGCAGCAGAACCCATA[T/G]TACAGAATCAGTTAAAAGGGTTCGAACAACCAAATTTCTAAAGATCAGGTCCTCGAGTTGATGGATGACGAGCAACTAACTATTCATTGAGTCAACCAGC	I
Chr02_11972217	TCCATTATTTTCTTCACTGTGCTTTCTCTTCTTATTGCTCGAGGTTTCCTTGGATTGGTTCTTCTCATCACTTTGCTGACGAGGAGAGCACTCTTTCGGG[G/A]TCACCTCCACAGATTTCTCTTTTTTACATTCCTCAATTACATGATTTTGCATATGATCTTTCAACTCAGTAGCATCATCACGAAGACCATCATCCTCCAA	I
Chr02_11993809	ATGAATCATGTCTGAGATATTATTTGTATTGAAACTGTTGTTAAATTTCACCATCTTTCTTCTTGTTGCAATCACTTCAATTTTTCTTCTTATTTTTCAC[G/T]GATGGCTTCCTTTCAAGGCAATCATCAATCACTAAACATAAAATGGTGGCATCACCAAGAAATTAACAGCAATAATCTAAGAGAAAAAGATGAAATGGTT	I
Chr02_11993994	AAAAGATGAAATGGTTTGCCTATAACAAATTTCATGAAATCAGCAAGACGTTGGCTATCTAACATTCTGGCGATTAAATAAACTTCACATGAAGCACATA[A/G]TTCATATCAGAAACATGTAATCAGCATTTTAAGCTTTCATTTCCTCTCAATGATTGTTGGCAAGTTTTAGTTAGTAAGTTCAACACTAGACATCTTATTT	I
Chr02_12016660	AATCTATCAATACTTCTCCTGTAGCTGTAATATCAAGCCCACAGTCACAGTACAAATTGTTTCGAAATCCAAAGTTCCAAAATGCTGGGAAGTACTTAAA[G/A]TTATCTGAATTTTTAAGCATGGCAAACACCACTAGCTCTCTAAATGGTGTCTTAATCAGCATAGAGGTCAGTTCTTGCAATTCTATATTTTCCTCATTGT	I
Chr02_12038606	TATCAAAGTTTCCCTTTATATATTCATTCGAATTCTTCACCTTTTCCTTCACAAACTTGTAACTAAGCCAAAACAAGCTTTCAAAACTCTTAGCTGAAAA[C/A]AAACAGACAACAAGAAAGAAAGGAAAATGCCTGAGAAAGAGGGTTCATGTGTTGGTTTGAATGAGTCAAGATTGGTGGTGAGGAAGTTTTTGGCTAGGCC	I
Chr02_12039762	AATCATGAAAAATGGCTTAATGCTTGTTCCACTACGTTACACATGCTGTCAAAAAGTCCTCTGGTTTAATCTTTATGTTCATTTATTTATTTATTCTATA[G/T]GATTGAGCCAAGGTATCAAGAAATATCAAGTAAGGACATTGCAGAAGCTACAAAAGATGGGATCAAAGTTAGAGTTATAGCTGGTGAGGCTTTAGGAACT	I
Chr02_12039863	GATTGAGCCAAGGTATCAAGAAATATCAAGTAAGGACATTGCAGAAGCTACAAAAGATGGGATCAAAGTTAGAGTTATAGCTGGTGAGGCTTTAGGAACT[A/G]AGTCAGCAGTTTATACTAGAACCCCAACAATGTACTTGGACTTCACTCTCGAACCGGGAGCTCACCTTCAACAGCCAATACCGGAATCGTGGAACGCCTT	I
Chr02_12060933	AGCTCCTTTCAGCTCATCTGGAATAGGGAGCGAAAGAGGGAGCGCTATAGGATGAGGCCCCTCGTAGTGCCCGCTCTTGTTTCTCACAGAAAATGAATGT[G/A]CCAATGCTGGCTGCTGCTTGTTAAGCCCTTCAACGATAAATGAGAATGCCCCAAATGTGAGACAGCTCTGTATAAGTGCCTGGGGTGCACCTGCATAATC	I
Chr02_12178021	CTTGGTTGTAAGCCGTTGACTGTTTCGTATCAAAGATTTGCATCTTTGGATGGAAGTGACTTTCACCGTTGGATTTGAATACCTTGTGAATGTGGGTTTT[G/A]ATTGGGGGAGTGAGACTGGGGGTGTAAGTGAAGGAGAAATACAAAGAGAAACTTCCATGGCGGAGTAACTGAAATTTTAATTAATTTATTTATTTTTGCT	I
Chr02_12221739	ATGTCATGCATTTCAATGTAGGAACCGTGGCAAAATATACTGGTGGTCAAGGATATTATTATCCAAGCTTTCAGTCAGGCATTCATGGGGAGAAGTTGAG[G/T]CATGAATTAGCCAGGGATCTGACTAGGGAAACAGCCTGGGAAGCAGTTATGCGCATAAGATGTGGAAAAGGTCTGTTGATTCTTTTTATTCATTGTTGCT	I
Chr02_12326122	GCATTGTGTCTATATCATGGTGAAACCTCTCAAGTTCGGCTCTCATCCCACTGAGATCCGGAAGAAATTTGATGGATGGAAACAGATCAGCAATATTAAA[A/C]CCAGCCATAGCTTCCACGAATTTCTTTAGAAATGAAATGAATGCTTCGTGTTTCTTGCACCTTCCTGCGAAAGCAGTCCTTAAAATGATGTTATATGATA	I
Chr02_12566910	TTACAACCCCTTCCCACCAGCCATCACTCCACCATGCATCAACAGCAACCCCAAGCTCCACAGCAAGTTCTTTTTTGGAGCTAGGAGGAGCTGGTCGTAC[T/G]GTTTGGCGGCCTGAGTACCTCATGCCAAGTTTGTCAGGCATAGCAAGCTTGAAAATTGGGACCCATTCCTACACATGAAGAAGGCATTGGCTTTCATTTC	I
Chr02_12586355	AGCAGAAAAACAGAAGGGAAAACCAAAATAGAAGTGCTTCAAAGGAAAGTGATTAACTTTAACATACTCTATAGTGCTTGCCATCCTGATATTTAGTAGC[A/C]CCCCTTGATAACCTATATCGTATATAATGGTTAGGATCCAGCCTCTCGCAAACAGGATCGACATACTGCCCAAGTCAAAACAAACAAATAAATAAATTAA	I
Chr02_12688480	TATGTGTTTTGGGGCTGAAAGGCTTGCTGTTGTTGGATTGAGCTTCTTGTTAGTTTTTTTCTTGTTGTAAGTGATGCCTGATATGAGGCTAACTTATTAG[T/C]CGCCATCAGTGTGGTTACTCTTTTTTTCTTTTGGTACTGTTTGTTTTGTAGTGTGTGATGAGTATTTTTGTGTTGTTATATTCGCTCGAGTAAATGCAAA	I
Chr02_12750832	ACTTGAAGAAACTACGGGTCATTCTCTGAAGCAGAAAATGGAGCCAAGTCTGGCTCAATACCAAGATGCAGATTCAATGGGAAGATGTATTGCTGATGAC[A/T]TTGATTCCGTTCTAGATCGCAAACATGCAAAATCAAGTGAAAACAAGGTTGCAACTCAATCCATACAGCCAGGTAGACACTTTGGCACCGACATGGAAGG	I
Chr02_12805940	ATGAACTAGCTCGAGCTCTTGCTTTATCACTTGGAAATTCATCAGAGACATCCAAAGTTGACAGTGTTGATAAGCCAATGGATGTCATGACTGAAGAAGG[G/A]AGGCCCACAGCACCACCAATTGATGATATCCTCAATGCATCTGTTAAGTTGTTCCAGAGTAGTGATAATATGGCATTTTCATTAACAGACTTGCTTGTAA	I
Chr02_12808414	GATGATGGGGAGGATGATGAGGATGATGATGAGGGGGAGGATGAGGATGAGGATATAGCTGAAGATGGTGCTGGAATGATGTCTTTAGCTGATACTGATG[T/C]GGAGGACCATGATGATACTGGTTTGGGAGATGACTATAACGATGACATGATTGATGAAGAAGATGATGACTTTCATGAGCGACGTGTCATAGAGGTGAGG	I
Chr02_12809945	CAGAAGTTTTGGCTTCCCAACAAGCCCAATCTGTTCAACCTCCGACTTATGTACCACCTTCAGCAGATAATATTGACCCTGAGTTCTTAGCTGCTCTTCC[G/A]CCAGACATTCAGGCAGAAGTATTAGCACAGCAAAGAGCACAGAGAGTTGCACAGCAAGCTGAGGGTCAACCTGTGGATATGGATAACGCTTCTATCATTG	I
Chr02_12906389	CGAAAACCTCCTCTTCCTTCCCCTCGACACTTACGACCGGCGGCACCTCCTTCTCCCTTGGTTGATCCAAATTACTGACAGAGTGAGGACATATATTCTT[C/A]AAATGATCGTACCTGCCATAACCAAAACAAATCAAAGGTAAGGCCTCATATTCGACACGTTGTATAAATCCATTTACCATAATATTTAGGATTAGAGCTT	I
Chr02_13000736	TGGGTATTTCTTGGTGGATTTTGGTCGTTAGGTTGAAAGACTAAAAGGGTTTTTATTTTATAGAAAGAAGGAATAGTATGAAGATCAAAGAAGATGGTCA[T/A]GAAGCTGTGAAGGGCTTTTAGCTTTAGACAAGGTGCTTCTCTCCCCACCCCCCTCTTTCTTTCTTTTTTCATTTGAAGACTTTTTGTTTCTGGGTTTTAA	I
Chr02_13008246	CTGCTGCATCAATTGCTGTTGCTTATAGCTGCTATAAACAGCTAAGTTAGAAGTGTGATATGATGTTGACATTGCTTATACTAAGCTGATGGTAAAATGA[A/G]GTCTCTCACACCCCTTTTGAGTACTTTTGCTATTTTTCTGCAAGAATTTTGTTTGGCATTGGCCATATTCCAATTATCATCTTCCCCAGTTAATGAATGA	I
Chr02_13008546	AAGATAACTATTCAAGAAAGCTGCATGTAGTAGAACTGGGAAGGTCTTGTTTCATACAGAGTCTCGTTTAAAAAGAAAAGGCATGCGCAATTATCCACAA[C/G]AAGGTGGTATACCAAATTACACCGGATCAGTTGTCTACCAAGTCTGCATCGAGCTGATGCAAGAAAGCTCTGCTATAACATTTGAAGATCGAAATACAAG	I
Chr02_13008703	ATGCAAGAAAGCTCTGCTATAACATTTGAAGATCGAAATACAAGGCCTCTCATTCTACAGTTGTTAATCAGTCTCGGTTCTTTGTAACATATTGACAACA[G/T]CTATGTAATCGGTATTATCTAAAATCTAAACACCATTCACTTTAAGGCCATTTAATGACTTGCACAGGCCATTCTGGTCTGCAAGCTTGTGCAACTCAGA	I
Chr02_13008980	GGCGAATTGGTCTCTTTATGTGTAGCTTGATGCTTTATGTAAGTGTAAAGCTGTTGATGGTAGGTGTGATCCAACGAGAAACAATTATCTGCAGTTCCAT[T/C]GCTGCTGTGACGGGTTGATCCAGAACCTTCTTTTCTACAAAAATGTGGAAGGGATGAATAATCCATTATCTGCATAGTTGGAATGAACATGTCAAAAGTC	I
Chr02_13032669	AATTTATCAGTCTCGAAATGGGTATACAATGTTGGAAGGAAGGGATGGTCCAGGGATTGTAGTATTTCTCTCTCTGTTTGAGCTCGAAGAAGTTTCTTAC[G/A]ACTTGCTAAAGATGCTTTGTCCATCACCTTCATTGCAAAATAACACTTTGTACCACTTAATTCTGCAAGATAGACACTTCCAATATCCCCACAGCCTAAT	I
Chr02_13032942	CTTATATCATTTGCCTTATGAGGTTTGTTGATACTACTACTTAAGCTGCTACACGTACTTTCATCGCTCACATCACTGCTTGTGCTACCTCTGCAAATAC[T/A]GCTCTTACCACTCTCATTATAATCAGGATGATCACCAACTTTGGCACTTCCGCTAGTCTTAGCAAGGCCGGTGGCCCCATCACTAGATTTATCTGAAGCT	I
Chr02_13033047	TTACCACTCTCATTATAATCAGGATGATCACCAACTTTGGCACTTCCGCTAGTCTTAGCAAGGCCGGTGGCCCCATCACTAGATTTATCTGAAGCTGAAT[T/C]AATCCCATGCTCCGATGCTTTCTTTTCTTGTTCACGAGAATCTTCTAGTGATCCACCACTCAGGGATAGACCTGAATCTACTTTCTTCGTCAAGGAATCA	I
Chr02_13090909	CATGTTCCGATCTGCATCAGTAAGGAAGCCTTCTCCAGCACCAGGCAACAGCGACGCGCCTCCCAACCAACATCACGCGCCACCCCAGACTCCAAACTCA[A/G]CCGACCCAGATCACAAAAACAGCCTCTCGGGTGATCCCCAGGTACGGTTGGCTCTTTACATAGCCATGGCTCATGCTGGCCTTGCCTTCACCATATTCAT	I
Chr02_13091319	GTTTGAGGGTGTTCCTTAAAAGACCAAAATCTAATCTTTCAAGGCGCAAGAGAAGTGGGTTTCCAATGCTAGTTAGGTGGTTAGTAGCTTTCGCTGTGTT[T/C]GTGATTGCCTATGAGAGAATTGGTGGTGTTGGGTCATTAGGCATAATTGTGTTGGGGTTTGTGATTAGTACTAAAAACATAGATGATTCATTGACTGCTG	I
Chr02_13092489	TGTTGCCCATCTTTCCACCTTGGTTTGCAACAATTCCTGCAGCTATAGAGCTAGTGCTTGAAAGTAGATACATAGTAGCTGTGGTCTTCTCCATTAGTCA[C/T]ATTGTACTTATGGATTATGGTGCTACTGAAATCCAGGAGAGCATACCTGGTTACAGTGCCTACCTTACAGGGCTTAGCATCATTGGTGGAATGACATTGT	I
Chr02_13092964	CAACAACTTCAAACCACAATTCTTTGCTACTTGAACAGTGCTTCAATCTACAAGCTATGTTTATTACATTTTTTTATATCCCTTTGAAATCAGTGGCAAT[G/T]GTTATGTATCCTCGTGTTTGCTCAGAAAGAAAGCAATATCGTATATTCTTTGATTCAGTATTTAAACATGTAATAACTGGTGAAGCCAATGTTTGAGTTC	I
Chr02_13111399	GGACATGTTTAATCTGCTTTGATTGCTTCTTTTTTCTCCACATGAACCAGGTTGCATGTGCATTGCTTATGGCAGGGGAGAATCTTGACAATCATACTGA[T/A]GTGAAGAATGTCCTTGTTGAAATGGGGACCTATTTTCAAGTACAGGTGACTACTAATTTTGAGACTAGATTTCCTGTTTGTTAATTTGACAGCTTGAGAT	I
Chr02_13112090	AAAAGATGATCGAGTATGTGTTGCCAAAGTGAAAGAGCTATATCAAACTCTGGATATTCAGGTTTGTCCTGGTGCAATCTACTTTTGCATTCATTAGCTG[C/G]GATATTTGTTTGGTTGACAGATAGGTGGTACTCCTACTTGTAGGGTGCGTTTGAGGAGTACGAGAGCAAGAGTTACGAGAAGATAATGAAACAAATCGAG	I
Chr02_13124846	TGTTTTGACAGGCATGAAGGTTGGAGGTACCTGGATTCTTGATCATTATAATTGCCTACTGCCACTACAATAATACAAGGAAAAAACGGACAGAAAAGCC[A/G]TAATCTTGTCTTGTGCATACATGCATTGATAATTGGGCATGGATTTCGGCAACTTGGTTGAGGCGAATATTGTTGCTAGTCTTTGTACTTAACAACACTT	I
Chr02_13127488	TGCGTCTCTACCAAAGCGAAGACCTGTTTGACTATTGGTCATTGATATGTTTGCTACCTGGAGTAAAATAGTGAACTATTTGGTGCCTTGTTTTGCTTGT[A/T]GTTGAGGATAATTCAATTGCTGGTACTTGTAGATTCCTTGTCTTTCTATTTATCTCCAGAATGTAATATTCCTCCTTATTACCCCCACTGCAACACAATC	I
Chr02_13128572	TCTGTTTCCATGAAAATTCTAGGTCCTTGCACTTGCATACTATGCTGTTTCTTACTTCCCTGGTGGGTCTGCTGGGCTCAAATTTCTCACCTCTGCTCTT[A/G]CCTCTTCAGTGTTGAGATGTTTTGGGAGGTGACCTGGTTTACTTTGACTTTGTTTTTTCCTTGTATACATCTCTGATAGTTGCGACTTTAATGGTCTTAG	I
Chr02_13129081	TTGAAGAGCTAAAGCTAAAAGTATTGAAGGGTGAAAGATGAGGCTATAGTATTATATGCACTAGTTGATTGATAGGGTACTGTGTTTTTATGTTGGCTGA[T/A]GGAAGCAAATTGGCAATGTCCTATGATCCATGACCATGTGTGCTTCCATCCTTTTGTGAGCATGGATCTGGATACAAGTCTGAAGTAGATCTGGCATTAA	I
Chr02_13129194	GCAATGTCCTATGATCCATGACCATGTGTGCTTCCATCCTTTTGTGAGCATGGATCTGGATACAAGTCTGAAGTAGATCTGGCATTAAATGTGTGTTGGC[T/G]GTATCTGATTCTAGTATCTTGGGATTTTCAAGCTTCTCAAATATCACAGCTGAAACCGACTAGGGGGAGATGGGATGGATGTGTAAGTAGCTTCTATGTC	I
Chr02_13413344	TGTGAACAAAGAAAAAAAAAAAAAAAACAGTACTATCAATCAACAGTATACCTCTTTAACAATTTCCTTAACCCTTCGCAATGAATCCAGAACACCGACA[T/C]GGACTGTGCGACCATTTCGAATGACACGGATGCCACAACCATCCACTATCTTTCCCTCTGTTACCATACATCCAGCAACACGACCACTACCACTGCTGAA	I
Chr02_13416875	CAACCTTTCCAAAGGCTTCTCCACAAACAACTACATCCCCTCTTTTAAGGGTTCCATTCTGCACAATAAAAGTAGCTACAGACCCCTTAGATTTATGAAG[A/C]CCCGCCTCAATTATTGTGCCTTTTGCATTTCGATCTGGATTAGCCTTTAACTCTTGTAACTGAAACAGTCCAGGTGAAGGTCATATTGGAAGTAACAGTA	I
Chr02_13833064	GGAAGCTGCTGGGTAAGTGTGTGGAGGAGTTGAAGAAGAAAGGAGTGGAGTTTGATTTGTTGAAAGAGGTGGATGCTCTTAGGAGGGCTAAGAGTTTGAG[G/T]GTGGAAGCCAAGGCTGTGAGGAAATGGTCTGCTAGGGACTTTGTGACATTGTTTTTCTTCACTGTTTCATGCCTGGTTCTAGGGTTGACAAGGGTTATTT	I
Chr02_13871912	TTGTGGTCATGGCAGACCTAGTAAATTAGAGAGGGCTACAATCAAATTGCGACAAACCCCAGATACCATACCAACAAAACCAAGCAGCAAATATGGTAGC[T/C]TCCGTCAATGCCCAGTTTTGCTAATGAGTCTACTATGCCATTCATTTCAAATTCACAAAGAACATGTACAACATCCAATATCCTCGTACTTGATTGACTT	I
Chr02_13873339	TCACCTAGACTACCAAAAGCATTTTGATCATAACTATCTAAAATTGGGACAATCCAGTCACCATCTCTTCTGCCTCCCACATTTGTTCTAAAAACTGAGC[C/T]ATTTCTTTCCTCCTTAATTTCTTCCAGATCTTCCAAAGATCTAGTATTTCGATGCCCAAGCAAGATAAGGTCCAGCATTTTCCTTCGAACAACATAAATT	I
Chr02_13874229	TCGCATTCTCTGAGTTATCTTGCAGCATAAATTCCTCCTAAGGGGGTGTACAAATAACTCAAAGACATGTGGATATTTGTGAAGAAATTCACCCATGCCC[A/T]CGTTCAGACCGACAATGTTTCTCCATTGTGACATCAGTTGCACAGAGACAAAGGGACCACGCTTTCGCTGGGCCATAAGCTGGTGGATGTTAAGGATGGT	I
Chr02_13874403	CATAAGCTGGTGGATGTTAAGGATGGTTTTGAGTTTGTTAATGTGCATCATGAGCTTGTCTAGTTTTAAATCTTTAGTTCTGGTTTCTAGGCGAGTCTGA[G/C]CTGAAAAAATTGGTTTTTTCCATCTCCTTTGGGAAAATGAATTGAATGGTCCAAATAATCTTCCATTGCACCTTACACTTTTCAAAAAGATCATGCTTTC	I
Chr02_13925309	ACTGTTGGCAATTGTTCCGATGTTCTGCAAGGAGGAAACTTCAAATTGCAGAGGAAGCTTGTTTGTTAAAATGATGTCTATTTTATCTGCATGTAGTTCA[A/G]CAATTATTATTCTCCAAGGAAAACAAGGTGCATTGGTTGCATTAGGATCCTTGTTAGCAGGTAATTTTCCTTGTATTTACTTTGGCAGCACATATGATCT	I
Chr02_13926182	CATACCACAAGCAATCCTCCTTACAATTGATACATTCGGATTTTCTCACATCCTTTCTGTATTTGGACTACCTCTTTTTGTTGCATTCCCATCTTCATTC[A/T]ATCAGACGGAGCACAAAAGTCTCTTTCCTATAAAGTTATTTTGGGTAAGTTTTTTACTAGGATATCTATTTTCCTATGATGTGTTTGGCATATGGGATCA	I
Chr02_14436159	GGGAAAGCAGTTCAGTTAGTGCTTTGTAATCTCCTGTTTTAGGGTCCATTTCCATATCAAGATTTGAGATGACACTAGCCAATGCTAAAGCTACAAGACC[G/A]AAACTCAGGAGCAAAACTTCTCGATAACCAATCTCGATCCCTTCCTTGAAGCCAAATATGAAGGTGTAGTTAATTCGATACCACCTCCAAAAGAATATGT	I
Chr02_14446167	GCGAGTGGTGATTTTGAGACTTCTCTGCATCTGCTTCATGTGCTTGAGACGCTACTGTAGCTTTCACCATTTTCTCTCCAGTAAAACATAGCTCATACCT[T/G]CACATTAATTTAAAATATTTAAGGGAAAAAAAAAGGAAAAGAAAATGCCAATAGTTAGCACATCAACTATTATGAGTTTGTAGGCGCTCAGCTCTTCTAA	I
Chr02_14481922	AATTTTTATTAAAGAAATCATATCTAAAGAAAAGGAATAAAAGAAAGGTACCAAATGACTAGAGAGGATGACTTTAGAGCCATGACCCATCAAATACTTG[A/G]TGGTGGGAACAGCGGCACGGATCCTTGTGTCATCAGTTATGTTGAAGTTATCATCCAATGGAACGTTCAGATCGACTCTAACAAACACTTTCTTTCCCTT	I
Chr02_14619533	GAAATAAGTGAAGAACAAGAAGAGATCAAAGAGAAGCAAAGACAAGAAAGAGAAAAATTTGAAGCCATTCAATTAGAATGTGAGGAACTTAAAAACCAGA[C/T]AATCCTCATAGCACAACAAACTGCGAGCACCCAAATTCGTCTTGCTCTAATGTTGCAAATCTTGAAAGCAAGAGAAAACCTAGAGTTCGACAAGGCAGTC	I
Chr02_14776533	ATAAGACAAGTAAAATTATGTAGCATTTGGGACTACAACCAGGAGAGACGCTAAGGGGTGAACAATTTATGAAGTATGAAAGCACAATAATGAGGTTGGG[A/G]GATCAAACCACACCGATGCAAGCATCGGACTCAGACCATGGTCTTATGTTCAGGCCTATGTGTAAACTCAAAATCGATATGCACAAAGGCTCGCTCAACT	I
Chr02_14807187	GAACAAAAGCATGAACGTAGGATTTAAAGAACATTTCAACTCATCACTTCACACTAATTCCGACAATTACTATTACCAATAAAACAACCAATATTTGTCG[A/G]AAGAGCTAAATTCTTACTAATTAAACGACCTAGATTACTTTAAAACACAAAACTGAATCAGAACCAAGTGTTCAGTGCTGGACAATCCAGTGAGAATGAA	I
Chr02_15060858	AAGGACAATCTACTTATCGAGATTGAACTTCTCAAATTTTTGCTAGAAGCTTACTATTGCCTCAGAAATTAAATGATAGGTCATTCAAGTAAGCTACCCT[C/T]ATCTCTGTCTGTGTCAAATAAGGCTGTCCATCAGGATCCCTTGATAGGTGAACTCTTTGTCCTTCAGTTTCCCCGGCACCCGTCCACTCTGTTCTCACTT	I
Chr02_15443342	TAGTTTGAAGGGTTGTCCTAAAATAGCTCTACATCCTTTCCATTTGTTCTCAATTTCTTTTTTTACTGGACAACCAAAACTTGTTACTTCTAACAATTCA[A/G]ATGCCAGAGTGTCCATACAAAATGTAACAAGCAGTAAGCAGTGGAAATGGAACATAACACATACACTTCAGCGAGAGCATCATTAAAGACAACCGAACCA	I
Chr02_15454875	TTTTAGCCAGCTAGAGACCCAAAGAAAAACAAAATAAATAAAAATTGACATAAAAGAAATAAAAGAGTGAAAAATTATATATACAAGAAGCTCACACTCC[A/G]GCCATCACGGATAAGAGAAGCAGCTAGTGCCGTTCCAGAAACCCCAACTGGGATCTTTGGGACAAGCGCATGATTATCCTCAACCATGTCATTAGCATCA	I
Chr02_15573449	TTGTTTGAAGACAGCCTTAGAGCTGCAGGGATATCAGGAGTAGAGGTTGGCACCAAGTTATATGTTTCCAACTTGGATCATGGAGTCACAAATGAAGATA[T/C]CAGGGTAAAGTGGTACTTTTATCACAAACTTAAGGCTAAAGTACTTTGTGTTAGTATTTTTGGAGAAATACCCTGAAACTTGATCTACATCTCAGGAACT	I
Chr02_15708157	CTAGCTCGCATATACATCAGCTCCCCGTCCTCTTCACACTTTGGAGAAACCGGCAAAACTCCGGCTCCCACCGACACGGACTGCATGAGCTTAAGCACCG[C/G]CGCATCATTGCTGCTCATCTTCCTCTTAATGGCAAACCCCACCTTTCTTCCATTGCAGTACATGGACCAAACGGGGACGTTATAAAGCCCGCATCTCTCT	I
Chr02_15782125	TTGGATTCCAACCATGAATGGGTAAGAAATGCAAAAACTTGGCAACATGTGAATCAGGTAATGGTACAACATGGTATACTATAATCAATCCTACAGGCTG[T/G]TTCATCAACTTTACAAGGATAGATAATGAAACTAATACAAACCATAATAACTTCTCTAAAATACTCAAGGAATCAAATTAAAGTGAAACATACAATACAA	I
Chr02_15842164	CTCCTTCATATTTTCAGGTGCGTTCTGGTGCCCCTTTCTAGTCTCTAAATCAACCATTTTGGTGTCTTCTTCCCATTTAATAATTTCTAATTGCATCCTT[G/T]CAGGTTGTTGGGTACTCCAAATGAACAAGTCTGGCCTGGAGTAAGCTCACTACCAAACTGGCATGAGTATCCCCAGTGGAGCGCCCAGAGCCTGGCATCA	I
Chr02_15867778	TGGGGGAAAAAGAGAGAGAGAGAAACACCCCAATACACCATTCACTCACTCGTTTTTTTTTTTTTTTTTTCATTTATTATTATGCTAAAGAAGGAACAAG[A/C]CCTCAGCAGCCAAGCCAAGCAAATCCAAGCCGAGCCGAAACCAACGACGCTAAAAAAGGAAGGAGAGTTCTTATTTGGTAGCTAAGTTGGCAGAGCCGAA	I
Chr02_15868567	CCTCACCCCCCACTAAGGATCAAAATGCCAATGAAACAATTGCTGATACAACTTCAACCTTGCCCACTGATGTTAACATGACTGATAATCCTCCTATGCC[C/A]GTTAAACCTGATAACATATCTTCCAATGGTGCTAATACCGATCCTTCTGATGCTCCTCCTGCTGAACCACTGGAGCAGAAAGTCAATGGAGATGCTACTC	I
Chr02_15878252	TCAATCCTCATACACCTCCTGTATTCTTCTTTTCCTTCCTTTTTTTTTTCTTCCTGTCATACATAGTAAGCTGTTCCTCACTTTGTCAAGCCTTCACTTT[T/G]CTTTGCTTTGCTTTTCTGTGTTCCTCACTGTCTCTGTGTATAGAGCCCCAAAGTGCATGTTTCATCCAATCCCACCACTTTCCACTTCACCCCTCTTCTT	I
Chr02_15881730	TGCAATGCCAAGCCATCAAATAGTGCAGTTTGGTGGAGCCGTTGCTAATGCAATCACAACTTCTCCAATGCCCACAATCCAAACACCATATCCTGGAGGT[T/A]AATATCAATATGAAAATCTTCTTTTTGTGCTTGCTTACATTACTGGCTTTGTTTTTTTCTGCTAACTCTGTATGCCAATGATTACTACCCTCTTCAATAC	I
Chr02_16097971	AGTTATTGTCCTCTAAATATTGGAATAGCCTGAGTAGTGTGTGCTTTGAAGTTGATGGACCAGCATTTATGTGTTGTCTAAAGTTTATGGGTTTAAAAGC[A/T]GAATAATGAGTGACCTTTAATGTGTAGAAAACTCGGAAGGTACTGACTGAGAAGATTGCTCAGCTGAACGCTGCCATTGATGATGTTTCCGGTCAGCTTC	I
Chr02_16114021	TTATTCATCTTATCAGGCCTTCCTTGACCAGGACAATGATAAGCTTAATGCATCTGGACCCAACAGTGATTTGTATGTTGATTGTGGGGATGATTTGCAA[C/G]TCTATGTTCATAGCAGGAGCCATGGAAAACAGGTATCAATGCTTATCCTGCTTCTCTTTCTTACAGTTGTCTGTCGCATACTAATTTTGGGGTTTCTTAG	I
Chr02_16138165	CGAGGTCTTTGATTTATGGTTGGGAAAGGAATATGGCTGCCCGTATGGATTTTTCACCTCCATTTGCAATCATAGAAGGTGGTTACACTAACGATAATGT[A/G]CCAGACATGGATAATGAAAAATTGGATAATGAAAAACAAGTCACTCTCGGGAAACCTCCGCGCCACCTCTCCATTATGCAACATTGTGTGAGTTCAGGGA	I
Chr02_16140608	CCCTTCACACCATGGCTAACATTCATCCTTCATCCAGGGACATCCTTGTCGTGTAAAATATCATTCTTTTTGGTTTTTAAATCCTGTACACCTGAGATAA[C/T]TCATGATGTAGCTCCGATTTGCAGGATTCATTGTTCTTCCTTTCTTTCTTTCTTCATCTGCTTACTCCTCTGTAAATAAACTGAATCTTGAGAGATATGT	I
Chr02_16141655	CTGTAAATCTATATAAAATAGACTTTTAGGATAGAGTCAGAACTGGTTACTTGGAAAGGGGGGAAAGAGAACAACAAATAAAATCAAGGATACCTTGACC[C/T]GCTGCAGTGCTCACTCAAGTCCTCACATAGAACTTTGCTTACATCTCCTTGCTTAACGGATCCTTTCTTTATCAATCCTGTTAACTGCATGGGTTTGATA	I
Chr02_16149649	AAATTAAAATAGAGAGAGGCAGCAGATAATGGCAAAAGGGTAAAGCGAATAGCTGAGTTAGAGCTGAGCTGAGCTCACGAGTCGCTTTTTTCATTCAGTG[C/T]TGAGTCGCTTTACCAACCTAACACTTTTTTTTTTCGATTAAATTTCCATGGGTTTCTAATAAACGATCCCTTTCTGCTTAATTATTTTTCTTGATCGTAA	I
Chr02_16152287	ACATCTATAATGTCTTCTGCTGCAATGCACTGTAATTCAACCAGAAAATTATAGAACATGAGATGAGAGCTGCTCATTTAGGGGATTTCGCTCATGCATT[C/T]CTACCTGTGAATTTTCTTATTTATTTCTTGGAATTTCCACAATTTGTACAATGGCGACCACCACATCTGGTCTCTAGTACTTAGCCTTGCTAGTAATTTC	I
Chr02_16207154	ATTCATCTTCACTGTGTGTATATGCAGACTCGCTCTCGATGGCACGATTACTAGCACTGAAGAGATTCGCAGTTTTTTCATCAGCATAGGAAGTGGAATC[A/G]GGGGTCAAGCTACCATCTGGAGAAGCTTTTCCTCTCTGAGAGACGGCCCCTTTTTTCACATCAATAGTGAGCTCATTGCCAAATCCTGAAGTTTGAAATG	I
Chr02_16241619	TAAACATGTTTAGGAGTTAAATGTGAATTCCTGGATTAGAAGGCCAACGAACAGCCACTAGGAAAATCCATTAACAACACTTACTTCAAGGTGGCCTTTT[C/T]ACTATCCTTTAGCTATAACATCAACTACAAAAATGCTACCCGAATCACACCATCCACCAAGTATATCCCTGTTAGAGCACTGCAGCAGAAATCGACAAAA	I
Chr02_16312304	AGCCCCTGTATCCCATAAAACGCATAGTTCAAACGGCTACAGTTTTTATCAGCTTTAACATTGCTTTTTTCTTTCAATAAATTTAGAACGGAATTTTACC[A/T]GTGGAGTGTCCGTTTCAACAAATATGGAGCTAAGCTCGAATTCCCACTCCAGAGCACAAATGCCAGGTAACTTGCTTTTATCAGCTTTAACTTTGTCTTC	I
Chr02_16336376	GTATTCATCTCTGTTTTGTAACAGAAGAAGGGGATAGAGTGGATGAGCTTGCCAAATAAAAGCGGCAATACACATGGTTCAATTGTTTGGGATTGAGTGG[A/G]TTGGTTAAAACTCTAGAATGATGGAACAATAGAGAAGAGACTGCAAATTTTCTTCTTTTGGTGGTATTGTTTACGTTTATGCATGCACTTTGCTTTATCA	I
Chr02_16379025	CCCAGAATCTGCCGTCTATTTACTTATTGTGTAACTTTTTGAAATTTGAGTTGGATCATTTATTGTCTGTAACCAACCAGATTGTTGCAGTGAAGCAACT[T/A]AATCATGACGGTCTTCAGGGCTATCAGGAATTCATTGTTGAGGTTCTTATGCTCAGCCTGTTACACCATGTTAATCTGGTCACCTTGATTGGCTATTGCA	I
Chr02_16381412	AAGATCAGAAGAAGTTTAGCCTACTGGTTGATCCTCTAATTCGAGGATGTTATCCTCGCCGTTGCTTGAACTATGCAATTGCAATTACAGCTATGTGTCT[C/T]AATGAAGAAGCCAACTTTCGCCCACTTATTGGTGATATTGTGGTTGCACTTGAATATTTGGCTTCTCAGAGTCAGAATTGGAGCCCTGAATCACGTAATG	I
Chr02_16435420	TTGGTGTGGATAATATGTGCATACTGGTGCACTCTGTTAAGCGGCAACCTTTGGACTTACCTCTAGAAGGAAGGATAAGCAATGCACTTGTGGAAGTGGG[G/C]CCATCCATAACCCTTGCTAGTCTATCTGAGGTTTTTGTGTTTGCAGTTGGAAGTTTCATTCCTATGCCCGCCTGCCGTGTTTTCTCCATGTTTGCAGGTT	I
Chr02_16440811	TTTTTTTTTCCCTCTTTCATGGAGGGTGAAATGAAATAATGTAGAAAGCCAAGCAGTAAGTTTAGTTCCAAAGCAAAAGCATTGACCAAATGTTTTATTC[A/C]GGTGGTGTTGAGCATGGTCGGTCCACCGTCGAGATGTATACGAGTTGAGAAGCAAGATGAGCGACCCTCGGTTTCATCTCAGCCATAATTGATGATCTTT	I
Chr02_16597888	TGTTTCGGCCATACCTATTTGAACTTTTTTACATAGAATACAAACTCGGGACAACAGCACGATACATTCTTTTGATAAAGATGTATGTTGTGATTCTGTA[C/T]ACGTTAATTAGAGGCCTTTTTTCTTTTGTATGTTGAGTACATTCTTATTAGGTAATGTAGATAGTTTTTTTACCATTTTGGGTGTATCACAAAGCTAAAC	I
Chr02_16665348	ACCTTTGAAGGTAAAATTTTACGAACTGCTATGTTTTAGGTTGATATGGTACCAGATGACTCCAGTCCAGAGAAGTGTACACTTCTCCTCACTGGTTATA[C/T]ACGTGCTCACAGCCTCTCAGTGAACCAGCTGGTAGTTATATCTCTCTAAGCCTTTGCTTCACATGTATATCTTGTGGTGGCTTCTTACGGTCTTATACAT	I
Chr02_16875458	ACATGCTGATCAAGAAAGGGGTTTCGGATCTTGATTGGCGTCTTCTTTTCTTGATAATCGTTCCTCTTTCCATTCTTCTTTTTATTGCTCTATCATCTAC[A/C]CCCTCCATCCATTATTTTTTCCCGCTCCGGTCTTTTCTCTTCACCACTCCATCTCCCGACGTAACTGGTATGTTGCGCCAGTCGAGGATGGCGGTGTGCT	I
Chr02_16996051	ACAAGCCTTTTCCGGTGACAACATGCCATCGCTTTGGATGATGCAAAGTTAGACCCTTGTAAGTTGTACTCCCTCCATGGCCTCCTCCCATCTCTCCCCG[T/C]AACCAAACCCTAAACACCAGAAATGGATTAATCACTTGCCGGTCGCTTAGATTTAAACCGATCCTGAACAGTTGGATGCGAATTTGACCAACTGAAGGCC	I
Chr02_17036299	CCAGTTCCTCTCGTTTCTTAAAATCCATCAATCTGTGTAGCCAACTTTGTACGTACAAGTGAAGTGATCCACAATCTTGATACAGTAATACGTTAGGTAG[C/T]TTTCATCATACTTGTTTGAGTTTATTGGTAGTAGATAAAGAAAAAATGGCTGAGGAGCATACCAAGGTTGGTGGTGAGGAAGCAGTGGCGAGCAAGGAGC	I
Chr02_17036774	GAGGAAGAAGGTGATGGCGGAGAGAAGAAGAAGAAGAAAAAGGAGAAGAAGGGAAAGAAAGAAGAGGACAGTGCAGTCCCAGTGGAGAAGTGCGATGAGG[C/T]GGCAACAGTTCACCACTCAGAGACGCCGGAAAAGAAGGGTTTCATGGAGAAGATCAAAGACAAACTCCCAGGACAGCATAAGAAAGATGAAGAGGTCACC	I
Chr02_17152975	TGGTTAATCTCGTTGTCTATTGACATTCCCAAGTTAGATGAGCAGTCTGATGGTTCGGTTGGCTCAGGAAAATTGAAATCAAAGAATCCATCTCAAGTGC[A/T]GAAAGTCATGACTAGAAACTCAGCCGTTACTGATTCCATTCTGTAAGTGTGGAGAATGGGTGGCTATGATGACCTGTTTCTCTCATCACTCTAACTTGAA	I
Chr02_17186224	TTGTGCTGAAACATTGGTTTTTGAACTATTCTGGGATGCAGTATGGATGGAGGGCAATGGACAACAGCTAGTAGGAGGGAATACAATCTCCGTGACGCGG[T/G]TTCTCGATGTACCACTCAGGTAAGAATGACATCTTTCTTCATCTAGCATCTTAAAAAAAACACTCAGAAGAACTAGATTGTGATATTTGGGTGGGGATAA	I
Chr02_17192606	ACGCAGAAACTGAACCCATGAGACTAGCAGTCGAAAAGAAAGGGTTGAGGCAATGGCGACTCTTCCGTGGAGCTGAGACTTTTACTATTAGATTGGGAGC[G/A]AGGTTTCCGAGAAGGCGCGTAGTGTAAGGAAGATTAAAAAGGAGCGCGTGGCATGCGCGTGAAATCATCTATTATAAATAGGGGAAAAGAAACGGCTTGA	I
Chr02_17316521	TCATGTGCTTTATAGAACGAAGAACCACCATGCAGTGCCTCTTGCGAATGCAATTGAAACAAGGCTCCTTGCAGCAGCACTGATCCACACCATTTCAACT[T/A]GAGAAGTTATATTTGAACATTTCCAGTGGTTGCTAATACGTATATTCTCTTTTAGAGTAATGCAAAGTTCAGTAAGGAATAATTCAGACCTTGCTTGCCT	I
Chr02_17340165	CCATGCTAGATCAAGCGACTGGAAGATGTTGCGAGTATCATAAGCACCTTGAGTCACGAATTTTCTCTCAAATTTGTCTAGGAACTCCAGATAAAGCTGT[A/G]TCATTGATAACAATACAGAAAATCAAAATGCAATTCTTAATATAGAGCTTTATATTTGAAGTAGCTTTCCCATGCATGCGAAACCGAGAGATAGAGAGAT	I
Chr02_17340271	GATAACAATACAGAAAATCAAAATGCAATTCTTAATATAGAGCTTTATATTTGAAGTAGCTTTCCCATGCATGCGAAACCGAGAGATAGAGAGATGCAAA[C/G]CAGATCCTCAGAAGAGAGTGCTTCCTCTCCAACTACAGCTTTCATTGCTTGAACATCTTTTCCGATAGCATAATTTGCATAGAGCTGAAATCAAGGTTAG	I
Chr02_17458431	GGATACATAGCAATTATAATGCCAAAGCCAGCAGACTGGCTGAAGGTCAAGGCTTCCTTGTTGAGCCTTGAAGATTTCAAGAAATTGAGAGCACTTTGCT[G/T]AACTTAAACTGCAGAAATACAGGAACCAAGAGAAGCCTGCTCTATACTTGATCGCAGAATTCAAGCAGAAGGAATCCCTTCATCAACGGTTTTTCTGATT	I
Chr02_17497643	CCCAATTCAACACCAAACTGTACAATGTTAAATCGACAAAAGTCTTCTAAGCGTGGTAGCAATAGCTCTGGTAGTGGGCTTCCACAGGTTGCTTCTTCAC[A/C]CCAACACCCGCCGCCGCCACCGCCATTTGCTGTGCCCCAAATGCCTCCAAGTAGTTTTGGTAATTTTGTTCCAGCAATGCCATATCCTTCGACAAGAGAC	I
Chr02_17498027	GGTCATATGCAGCCTCCAAGAGCTCCCCCAAGGGGCTTCCCAAGGCCTTCGCCTCCTGCAGTTCATTCTTTTGTTCCTCCACAGCCTGTGAGGCCGTTTA[T/C]GAATCCCATAGGATATCCTGGTACATTCAAACTTAAGATTTTGGTTCTTTATGTTATGTTGGTTTGGTAGTAATTTTTCTCTGCTCTCAGAGTATATGTA	I
Chr02_17498167	TTTGGTTCTTTATGTTATGTTGGTTTGGTAGTAATTTTTCTCTGCTCTCAGAGTATATGTATTTCACTATGGAGCCATTTAGGGGCATGCCATCATTTAC[C/A]CCCGCCACGCCTCCAATGTTCATGCCTGTTCCAGAGCCTCCTGTCTCTGCATTGTTATTACATCAAATTGATTATTATTTCAGGTACATCCACGTTGTCA	I
Chr02_17604816	TTCGATTGAATAGCTGTGTTCATCACCCTCTCAACCATTGGCGATGGCATTTTTGTATCTTCAAATTCTGAACAAGAATCTGAAGTAGTGGAAGCTGTAA[T/C]GCGGAGAAGAGGCCAACCAGGCTTTGATTTTGGTTCCAAATCTTTCATGTTCGAAGAAACTGAATCTTCTGCATTGCATTCAGCCTTGTGATTCTCAATA	I
Chr02_17618672	TGAACAAGTCAGTGCTCTGTACCAAATCAAACCATTACTCGTATGCTACACAACATATTCTTTTTCATTATAAACAAGTATTTTTGGTGACTTTGATATA[G/A]GTACATCTATTTCTTTGAAAAAGGAAATAAGCAAATCACCAGTTCCGCAATCCAAGGGCTGATAGAATTAATTAATACTGAGATGCAAAGTGATTCCACA	I
Chr02_17709172	GAAATGAATCCCATCCCCTCCTATAATATAATATGACTTGTATTGTAAATATATGTAATGGTCCCTATCCTAGAGAAATGAAGTTAAAAGAGTAGTTGGC[A/G]TGAGCAAGAAATGGCGATTGTGATGGTGAAGGTTACAGCAATTGCGTGTGATCCGAACACGTGGGGGAAAATGGAGGGTGATGCTGCACTTTCGTCCAAT	I
Chr02_17782524	AATGTTCATGTTATTTTCTTGTTAAATAGGGACCGGTATATGGCCTACCAGAAGAAACGTGTTGGAGAAGTGGATGATGATAGGTTGACATTTGAGATTA[G/T]CACTATTTGTTCTCGAGAGGTAATCTCTTGGCATTTATGTTTGGTTTCTGATGGAGAATGTTTTGAAAATCCTGCTGTGTTGTTTTCTTAACCTGAATTG	I
Chr02_18074976	TGACTTCTCTTTTCATCTTGAAGCTCATTTTCTAGAGTGTTGATTTTTGTGCTGAGAAGGTTCACATCAGTCTCTAACTCCCCTGCACGTCTTTCAAGTG[A/G]CCTATAGGACTCTACCATGCACTTGAGCTGAGTCTCAGCCAAACTATTTGACTTTTGAGCAGCAGCCAATTGAGATTTTGCTTCTGCTAAAAGCTGCTCA	I
Chr02_18352506	TTCCTTACCTGGCCTATGTAATCAAGTTTCTGTTGGGCCATTTTCTTTTTCGGTGGATGACTTGGTGAATATAATTAATCATAAAATTTTAACAGGGAAA[G/T]AGAAGAACTATGTATACAGTCATTTGCACCCTACAGGAAGAGTTTATGAATCACATCCAAAGCCAGTGGGAATTGCATTTGGAGGAACTACTACAAATGA	I
Chr02_18490853	GAGGAAATAGATGGGAAATCAAGGCATGAATTTTGATAAGTTGAAGAAATATGTGGAAAGGAATAGTGGAAAGAAAGGAAAAACAGAGGAATTTTTCCTT[A/C]ATTTTTGTGTCCTGAGACCTTGATTTTCCACTGTAGTCTCGTCACGTTCCGCGGGTGGGATATAAACCTAAGCACTCAATCACACAATCCATCGCCTAAG	I
Chr02_18491462	CTATCCATTTACATTTACACATTCCAATCTTATGAACTCAGAAACAAACGCATCGGACAATACAACTCGAATTCAGCCGACGCAGATGCCTGAGAACCAT[T/C]CTCAAATCCTTTGATCTTCTCATTGTGGAATGGAGCATCAACTTGCCTGCTATTATTCCTTACAATCATGTTTTCTATAATCCCATATGGTAACCCATCA	I
Chr02_18577139	CTTTTCTTGGTCCCTCATTTCTCAAATCTTAAGCTTTGGTTGATTGGCTTTGGTTGGCATTTCCTTCTTCAGTTTTTCCGAGGATTAGGAGAAAAGAGAG[G/A]GAAAAAACGAATAAGGGTAGGAGGAAATGGCGACAAGAGGGAGTAGATCAGAGAAGGTGAAGAGGATTTTTCAGCAATTCGATAACAACCGTGATGGGGG	I
Chr02_19150731	GTCTGGAGTTGTTTATGAAACTAGGATCTTATGAATGTCTGACAGACAGACACTAAATAATGTGTGGTTGTATTTATATTTGGCTACTCTCTGCCTTTTG[T/C]CCTTGTTTCTATTTCAGATCTTATCTTATATTTAAATTAGCGAATGCTTTCTATAAGTTATCTATGTTTTTATACTTGTTTATCCCATATTATTCTTTTG	I
Chr02_19235152	GCCACTCCCTCAATCCCTCTTACCCCTCAAACCTGAGACCACCAGCCGAGCCCCTCATCACTCCCATGGCCCTTCCACCTTCCTCATCACTACCGAGACC[C/A]AAAAAAACCCAAATCAAGCACAACAATCACAAAGGTAGTAGCTAAACCGAAACCCAAACAACAATAGTAACCAAAAAAATAAAATAGATAGAAAGAAGGC	I
Chr02_19350546	CATGATTTTTGATAGTTATTATCTTATTAATGTAGTGAGTTCACTTTTTCTTCTGATAATTTTGTTTTGGGGTGTTTACTTTTAACCCCATTAAATGAAA[C/T]ATAGTTGATGCCAAAGATGGCAATTTCTTGCGGAACACCAAACCTAATAACATAATAGTGTTATTTGTTTGTGCAATTGAAATGGGGGACATGCTTGTGT	I
Chr02_19704525	TTATTGACAGGAATTGCCTTCAGGCTTTGAAACAGAGGACTTTGGAGGATTGTAGACTTTTTTACACTGATAGAGGGCTAAGTTTTGATAATTTTGGAGC[A/C]CCCGACACAACGCAGCCACCTCCTGCAGAATCTAGTTCGGAGAGCAGGAAACGGTTGATATTTATTTTGGCTGGAGTAGTTGGAGGACTTGGCTTCATTG	I
Chr02_19872511	GGAACCTGAACCTAGGAAGCTGCCTGCTCCGGAGGACCTTGTCCTTCACTACAAAGATCCTCAAGGTGAAATTCAAGGCCCTTTTTCAGGGATTGATATT[A/T]TAAGCTGGTTTGAGGCAGGGTATTTTGGGATAGATTTGGAAGTTCGGCTAGCTAGTGCACCCAAGGACTCACTGTTTTCCCTACTTGGTGATGTAATGCC	I
Chr02_19872682	ACTGTTTTCCCTACTTGGTGATGTAATGCCCCACTTGCGGGCTAAAGCACGTCCGCCACCTGGATTTGGTGTGCCAAAACAGGGTGAACTCTCAGATTTG[T/C]CAAGCAGACCAAATTACAGTAGCCCTGGGAAAGTTCATGCTGGTGCAAGTGAGATCAATATGATCAGAAATGAGCTAAGGCCAGCAACAGAAGCTGAAAA	I
Chr02_19873892	GAGCAGCCATTGGATTATACTCCGAAGATTGATGAAATTGCACCAGTTGTACCTACTGTGGATGATGCAACCTGTGGAACCTTGGAGCACCATGAAATTG[C/T]TACTGCTAGAACCTCTAAAACTGATATACCTATTAACGAGGGTGTTCTATCTACTGATTCTATTGATGAACTGCCAGTTGGAAGGGACAAAGGCAATGAT	I
Chr02_19874625	TTGTCTCTAGTTTAGAACCCAAAGTTTCTAGAGTAAGTAAAAAAGATGCAGATATTTCTGAGTCAGCTATTGTGAAACCCGAAAGTTCTTTAAATTCAGT[G/T]AGTAAAAAGAGTCCATTACATGATCTGTTGGCAGAAGAAGTTTTAGCAAAATCTAGGGAAAGAGATGCAGATGTTCCTGGCACTATTTCTACATCTTCTG	I
Chr02_19876982	AGGGTTTTATTTATTCCATTGTTAACTTTGTTAGAGAGCAGGAGGAATTGAAACTGCTCAAGCGTTTTTGGAGGAAGTTCAATTGCGGTGAAAGTCGTTT[A/T]TTTTTGTTAAGAGGTTTATTTATAAAATAGCAACTTTGATCTCCAAAAAAAGGTCGACTACGGTGAGCAGTTTTTCTATGCGATCCGTGTGAGCCAAACT	I
Chr02_19954230	TCTCATGGAGGTCACTCTGAAGTCATGAAGCCGTCTGGAAATGGCGAGGGGATTCATGATACCCCAAAGAAGGATGTCTTTAGGCCATCCTTACTTGATA[T/C]GGAAACTGGCCGCCGAGACCGCTGGCGTGATGAAGAACGAGATACCCATTCATCTCTGCGCAAAGATCACTGGAGGGATGGAGATAAAGAGCTCAGTGAC	I
Chr02_19955371	TTTGAAATTTGAAGTAGTGTCTAATATCTGCTGGAACATGTTTATGCAGGCAGTAGAGAAGATATACCAGCTGCTGTTGGTGATTGTAAAGAAGAAAGTT[C/G]TGACATTCCAAACAGCAATTATTCACAGCTTGAAAAGCATAAGGGATACCCAGATACTAAGTTCAAATATGAAGGTATAATTACATAAACCAATTAATCC	I
Chr02_19956259	GAGATGAAGCAAATTGGCAATCTAGTGAGGATCCTATCCTTATGAGGCAGCCATCTGGAATTTTGGTGAGGGAACCTGAACCTAGGAAGCTGCCTGCTCC[G/A]GAGGACCTTATTCTTCACTATAAAGATCCTCAAGGTGAAATTCAAGGCCCCTTTTCAGGGATTGATATTATAAGCTGGTCTGAGGCAGGGTATTTTGGGT	I
Chr02_19958345	AGCTCCTGAGGTAAGAAAAGCTTCAGAAAAGAAGTCTAGAAAGCAAAAATCTAGTAAATCACAAGCTTCAGACCCTGCAAAGGGACTTTCAAAGGCTTCC[T/C]CTTTGGTGCAATCAAAACCATCTGAAACTGAAGAGTCAGTTGTTGGTAACTCAAACACCGCTGGACATAACATTGATGGGATGTCTCGAGGAAAGAAGGA	I
Chr02_19973310	TGATTTGTCTCCAGCTAGTGCTGACCCTGTTAAAGCATTTGTTGATGAAGAAGCTGAAGAAGAGGATGACAGTGACAATGACTTACTTCGCTTCCAAGAT[G/T]ATGACAATGAAGAGGATGAAGATTCTGAAGATTTAGAAGAACTTAGGGATATGATAGCAACTGGATTTGAAGAAAAGCAAAGTGATATTGATAGGCGAAT	I
Chr02_20007523	ACTGTAGTTACTGTTGGAAGTGCTCTAACACACATGCTTTTGAATTCCACTTAAAGTATTCAGATTGAGATGGTTTTTATGTCAAAAGTTACGTTTCACC[G/T]CAATATCAAAGGCTAAATGTGTAATTTTCTTTGGTTTTTGATTCAATAGTCGGTTTCCGAGCCATAATGTAGCAATATTACATTTTTCTTCTTTGAGTTT	I
Chr02_20020746	TTGGCCAATCATTAAAATTGCGACGTGTGGTTCCCATATTGGGTGTACCTGATGCTCTTGTACCTCTTGACCTCCCTATTAGCCAAATAAGCCTACAACC[T/C]GGGTACTACTCTATTGTCGTAGTGCATGTTTTGGTGGCATGAACAAATGTCAAGTGACTTCTTATTGCTCAGTGCTAAGATGGTTGTGTTTGTTTTTCCC	I
Chr02_20337531	GCTATTTAGAAACTATTAACATCTACTGACTGAATCACGAATCCATGTCCGGCGTTGATGCTATTAGCTCGGGTGAGCTCGGGAGTGGGTCTGCTTGGCT[C/A]AGTGGAACTGCTTTTTGGAGAACATGGAAAATGTTAACATCCAGGATCATTGGTTTACGTCCTATATTTGCAGGCTGAAATACACACACATCATGTTCCT	I
Chr02_20471953	TGTGGGGATCGTCTTGTATGGCTAAGCAAACTCGGCCTTTACGATACCCGAAAATTGTACCCGTTGTAGCACTATCTTTAAGCATTGGCTTCCGGGGTCG[A/C]CCCAATAGTGCTACCATCTTGCACCCGGAGGTTAGCATGGGGAAAAGCTTGAACATGCGCAAGAGACCGCCACTACTACTGGTGGATTTCCGGTGCTTTT	I
Chr02_20549039	TTGGATGAGTCAGCAACATCTGAAACTTGGGTTACGGCTGTACTATCACTGTTTGTGGTATCAACCTCATTCGAACTAGACTTATCTTTCTGAACAGAGG[A/G]CTGATCTTTTCCAGGACACTTCCAATGGGGACGTTCAGGGTTAATTAAGAATATCATGTCATCATAACTTGGACAGATGCTTGTACCATCTCTGCTACCA	I
Chr02_20550998	ATCATCATCATCATCATTTCTCTCTCCCTCGTCTAAATGCATGTCACCTTCTTCAATAACTTGAACAGCTGCAGCAATATCTCTCATTTCTGCATTTCCC[G/T]GTAGCCAAGGCTTAAAAGATTCCTTTTCTACACACTCGCAATTGGATGTAACAATATCCATTATAGCAGCCACAAGCATACTTCTACCTTTCAAAGAATC	I
Chr02_21230003	AGGAATCCCTAGAAACCTCGGCAACACACCAGCACTTTATTTAACCCTAGCTAACAACAATTTCAATGGTACTATCCCACGAAGCATAGGGGCTGCTTGG[G/A]AAACCATGACTGAGGTTTTGCTACTAGGTAACAAGCTGTCCGGTTGTCTGCCATTCGAGATCGGCTACTTAAACCGAACCACAGTGTTCGACGTCGGATC	I
Chr02_21418142	ACAAGGTCTTGCCTACATCCACCAAGCATGGAGACTGGTCCATGGCAATCTCAAGTCCTCTAACGTTCTACTCGGCCCTGATTTCGAGGCCTGTTTAACG[G/T]ACTACTCTCTGGCAGCCCTAATCACACCCACACACGATGAAGACCCCGACTCAATGGCGTGTAAGCCACCCGAAACACGGCATTCAACTCACCAGGCGAC	I
Chr02_21739252	TACCTATAAAAACGACACAGTTCCTTCTTCGCCGGTGCGGTGCAGTTTCTCTGCCCTCCTCCCCCAAAACCTTTCTTATTATTTAAAAAAAATCTATTTT[T/C]CCCCCAAAACTCATATATTCTCCGTCGGCGTTGTCTTCCGTCCGGTTCTCCTCCGGATTTCCGACGATTCTATCCCTATTTATCACTCCCTCTCCTCTTC	I
Chr02_22509090	GTATATTTCTCTCCTGGGAAATGTTTATAGCATTAGGAAATACTTAGCTTCCTTCAAACTTATTTGAATGTATACTCAATAATCTCAGTTCTCACTGCTG[T/C]ATGCCAGAACTAGTGGTATTTGTTCCAAAAATATCAAATCCTTTTATTGTTTTAGAAGCGAAAATTTGCTATAGGATCAGGAATTTCAATATTTGTGTCA	I
Chr02_22869527	TACAGCTTGACGGTCGTGTGAAAACACTACATCCCAACATACATGGTGGTATTCTTGCTAGAAGAGACCAAAAACATCATATGGAAGCTCTTAATAAGTA[C/T]GGCATTGGTGAGTTCTAACGTCTTTATCCCTGAGGGCTTTTTTCCAGGTATTTTGTAAGACTTCTCTATTTTTTTTTTGTCTTTTAGCTAAAGTTGCTTC	I
Chr02_23019047	CTCAATGTATATGTACCAAAATATGAAAGCGGGGGACAGTTTTGGCCTGTTGTTCACAACACAACAATCTTCTCTTTGGTGTTGACACAAGTTATCGCAC[T/C]CGGGGTGTTTGGTATAAAAAGATCACCAGTTGCTTCTGGTTTCACTATTCCTCTAATATTTTTAACTCTTCTGTTCAATGAGTACTGTAGGCAGAGGTTT	I
Chr02_23210913	CCTATTTATTTCTCCTTTTTTTAATGATTTTATAGGTTTTTTTATTGATTGGAACTACAATAGCTTCCTCTCTTTAACAGGGAGTTGGTGGTAGATTAGA[T/A]GTTAGATTGCTCCAGAACTTATCCAAGGATGATAAAATTAAATTATTTAATCTATGGGGTGAACAAGTGTCGTATTTGTGGAACACATTCCTCAATTTCC	I
Chr02_23225324	ATCGGGGATTCCAAGTCTATTTCTTGAACAGGTTAGGTCAAGTTCTGCGGTTAGTGAAGCCGCCGTTGGTTTGGATAGTGGTGGAGGAGAAAACGGTGTC[A/T]TTAGAGACGGCCCAGATTTTGAGGAAAACAGGGGTTATGTATCGGCACGTTGTGTCCACGCGCAATTCTAGTGACGTGAAGGACCGAGGGGTTCATCAAA	I
Chr02_23229893	TTTGAATTCTTATGTTGATGTTGCCCCCTGAACTGAAGAAGTGTCCGAAGAATGCAAATTTGACATATGTGGTTGCTGCTGCTGCATATGCGACTCATTC[G/C]CAAGACCGAGAACCGCAAGCGTTACTCTGCCAAGATGTATTTATTAGCACTTATAAATCACCACAGCAAACCAGCATAAAAAGGCATATATGGACTTGAA	I
Chr02_23245564	GGAAGTCCTATGCTAACCCAAAAAGTCAATCTGCCAAACATGGCTGTATGAGCAAACCAAATCATGTCCTAGTGGAGCCCTTAACAATTGGAATGCAATA[C/G]CTTCAATGTATTTTTCAGAATTAACGTTGTCAGATGTAAAAAGTAAGACATGCATCTCCAAAAATTTCAGAGCCAGCAACTTTATCCCAACTGGACCAGG	I
Chr02_23604021	GATTTGTCCATAACATGATTCTGGCATTTTTTGACTATTGAAAGCGCATCCCCTTCTATTATTGTTTCTGATAAACCCATCTCTATTCCTGTTTGAATCG[C/A]ACATAAACATGCCAGGGACTCTGCTGCAAAAGCAGATCCAACATTCTCTTGCAGTTTCGATCTTGCAATCAAGACCCGACCCTCCCCATTCCTTGCTACT	I
Chr02_23720358	CATAAGATGATGGATAAGGTAAGTAGTAGGAAGGAACAGATATTGCAGTTCATGATATAAAAATGAACCATTATAACATCTGTTGTGTTCGGAGTACAGG[C/T]GGCACATATATGGAGCCTAATAAGCAAGGGAGGATATCTTTATGTATGTGGCGATGCCAAGGGTATGGCAAGAGATGTTCATCGCACCTTGCACACCATC	I
Chr02_23841991	ACAGCACACAAGGAAGACATACTGTCGGCTCGGGTCTCGAAAGAAAAGGACATATCCAGTCCAATATTCACACTATTTAGGCCTCTTCACTGCTGTTTCC[G/A]CTGCTCATCGGTTGATACCAGCTCAGATTCTCTTCTACTAGAGACAATAAATCAATGAAGCAAGCCATCTTTTTAAAATTTTAACACTATCTACAATATC	I
Chr02_24401548	TACCACTCTCACTCTCTCGCTAACTCCATTTCTACTTTCCATCAGATCCCCTTTTCTTTCATTTCATTCAAATCGAAGGCTCTCTCTCTCTCTCTCTCTC[G/T]CTTTGTTTCTTCAATTAGAAGCGTTTCTTGTTTTTCTTGGGGTGGTTTTGAGAGTGGAATCAGAGAAAACCCAAACGAAAATGGAGAGGAGTACTCCAGT	I
Chr02_24514485	TCCTCGATCCTTCGATTTTCTCACCAACCAAACAACATATCACTGTTTAGGGTTTTTGTTTTTACTATTATCTTCCTCCAAACCCAAGCGAGATTTTTCC[C/T]TCTTTTCTTCACAACCATACAGATCACAACTGCCCCTCTTTCGTTCTTAATGTAAAATGTCAAATCTCGGTGACGATTTCTCTCAGTTCGATATATCAAA	I
Chr02_24523068	TGTAGTGTCCTTTAGAGAATAGTACATACATACCAATCAATCCATGCAATCACAAAAACTTGCCTTATATCTGAATAATAGCTTGGTTGATGTGGAAGTT[A/G]CCTTGTATCATAGACTTGGGAATCACACATGCTGGTATGCTTGTAAACATGCTATTTTACATAAAATCATGGTTCCTAGAGAACCTAGCCCGACAGTTGG	I
Chr02_24526081	ATGGTGCATTTGTGGCATTTTATCGTTTCAGCTCTCTGGACTTCCCTTGGACTCCCTATTTTTAGTAAGGGAGCTCGCGTCTCATTTTCAGAAGATCTAC[A/C]TGTAATTGGCAACTGTAGACAGCATTTAATATTCTCATCATCAACTGCATAATCAAGTGGAGATGAAGTGTAAATGATGAAACACAACAAGAAACTTACA	I
Chr02_24673840	TGATGAAGCAATCGCTGAGTTGGATACTCTAGGCGAGGAATCATACAAAGACAGCACCCTCATCATGCAACTCCTCCGCGACAATCTCACTCTCTGGACC[T/C]CCGACTTGCAGGTGAATAAAATTTATTTATTTCTTTATTTTTATAAACGGCTTATTCATATTTATCCAGGAAAACAGGAATATAACCTGATAGAAAATAC	I
Chr02_25259779	AGAATGACATGACACGCTTGCAACATTCAATAAGTACAGCCTGTTCATCTATATTGGAGCTCATTGATGAGGAGCTTTACCCACAACTGGTTGCATTAAC[T/C]TCGGGGTAAGATCTGTTTGCTATGCTACATGAGTTCATATTTAGATTTCTTTAACCTGTTCGGTGATACGCAGAGGCATAGTTAGGGGAGAAGGCAGGGG	I
Chr02_25372023	GTGGCTTATCCCCCATTTGACCATTCATTGGAATTTATGCTCAGATGACTTTAAGTAAAGCTGATTTTGCTAACTAATACTATTTCCATACTAATAAAGG[C/A]AAACACTCAAAAGTTCAATAAATAGGTAGAGTTATTTGGATTTTGGAGAAAATGGAATACAATCATCAAAGTAAAACAACAGGATCAATTCCATTCGTTT	I
Chr02_25560712	CCACATCAATATAAGCTAATGTATCTCTACTTAATATGGTATACTATAATAAGCTAAAATCGCTAAGATATCTATCCAAAAGGACTAAAACGAATCTTCT[A/G]CTGCCCCATCCTAATAGTCATAAATCAACATAAAGCCACCAACAATATTCACAGCATGGCAACACGTACGTAAATAAATACATGGTTGTGGATTGAATTC	I
Chr02_26317020	ATTATTTTTATTGCTGTGATGTTGTAAAAGGGAAAGTAAGGGGATTTTTGGGAGAGAAATGTTGGCCATGGAGAAGGATTTTGATTCAAAGCTTAGGGTT[C/G]AGGGAACTGATGATACTAACAAAGACAATTCTTCTAAGACTGGTGCTTCTAACAATGTTCAGAGATCTAAAAGCTTTGCATTTAGAGCTCCTCAAGAGAA	I
Chr02_26318522	TGTTTTGAATATCCATCAGGTTGTGAGGGCAAAGAAGAAGGATACGGGAATGGTGTATGCTTTGAAGATCATGGACAAAAAGTTCATCACTAAGGAAAAT[A/G]AAACTGCATATGTAAAGCTGGAACGTATAGTGCTGGACCAATTGGAGCATCCTGGTGTTGTGCGGCTCTATTTTACATTTCAAGATACTTTTTCACTATG	I
Chr02_26322784	TTAAGGTGTTTTCACAGCATGCATGTTCTATTACATTGACATTTTAAAAATGCTAATGTTTGTTGTTACATGGCAGCCAGAGAACTTGCTTCTTACTACA[G/A]ATGGGCATATTAAGATTGCTGACTTTGGCAGCGTAAAGCCCATGCAGAATAGCCAAATTACAGTCTTTCCTAATGCATCCTCAGGTAAAATCATGATGAT	I
Chr02_26324516	TCTGAGTTACAAGTTGTGGCCTCAGAATTATAATGCAACTATTCGGTGCAGGATCTAGATCCCAGTAAACGACCAGGTGCTGGACCTGATGGTTATGCCA[C/T]GCTCAAGATGCATCCTTTCTTTAGGGGAATTGATTGGAGTAGTTTAAGAGCACAAACCCCTCCAAAGCTTGCTTTAGAGACAGGGGTATGATGGCAGCAT	I
Chr02_26326083	CCTATACAAGTACAGGGGCTAACAACACATTTTAACCTTTACATTTCAATTGTGGCTATGCTTTTGTGCTTTTTCTGATTTATGGTGCTTCAGCCAAAAA[A/C]GGTGCTATCATTTGATGATGCGAAACAAAGAGCATGGCAGTGGAAAAAAGTGATCGAAGGGCTTCAAAACCGGTGAAGAGATTCTATTTGATGGACATCA	I
Chr02_26328052	CAAGCTCACCAGCTTGGGATTCGAAAGGACATGCCCAACGAAGATGGAATTGGGGCCAAAGTGTTGGGGCTAAAGCAGCTGCTGGAGGTAAAAGTGGCCC[G/A]TTGTGTTTCAATGTATCATAGAAAAGGTTATAATGGGCATGGGACCTCCCCTCCGAAGAACGCATATCAGCCAAATAGGCCCACAAGCATCCACAACTTT	I
Chr02_26334881	TGGGCCATTTCGGGTAGAAGCCAAGATGGGAAGTGTGGTGTATCGTTTCCAACTGCCTCCGGATTCAAGAGTTCACCCCACCTTTCATGTGTCGCAACTC[A/G]AAAGATGCATTAGTAACCAAGCAGCACAGCCCTTGCTTCCAGCCATGAACATTGATAGAACCATGGTAAAAGAACCCATCTGAATTGTTGACAGGAGGAT	I
Chr02_26509948	CTTTTCCATCTTCTTCAACGAAAATATCCAGCCGTAAGAGTCGACACCATACTGGATCAACTCAGTGAAGGCAAGTTCAAAACTCTTCAACCCTGGATCA[C/T]TGCATTTCTTCGCAAGCCTAGCCACAGACTTCGCCACGTGGGTAACATTTTCGACCATTTCTGCACATATCAGGCGCCCGATGTATTCTTCATCTTCGGA	I
Chr02_26578948	ATGAGTTCCTTGCTATCCCAAGCGATATTCCAAGCGGATGAAGGTTATAGAAATGGCTACAGTAATGAGGCAGCTTTTCCCCAGGTTTCGAAAAGAAGGG[T/G]AATTGAGGATGAATTCCATGCATATAAGTATGGAATGAAGTGTTCAGTGTCACATGCTGCAGGACTACTTCAAACAAAAGGCACAAATGATGTTAATGCG	I
Chr02_26636593	GAGAATGTTCGCTTTTGTTGTCGGAAATGGAGGTTATCATGGCTGGTTTTCGAACCTTTTGTGGTTGGTTTTGGGGTATCTTAAAAGGGCAAATGTAAGG[T/G]TCTCTGGACTTGCTGCCTTTTTAATGTCTCAGCCATTGTCAAGTGTTTACGCTTCTAATGGTGTTCATTTGTTGCGGGTAAGTTCTTAAGATTTAGTTCT	I
Chr02_26637059	AAGACAAGCCATGTCTAACCTCTGTTGTAGATTTTTCCAAGCGTTTGAGTGGTTCTAATGTAATTAAGGTTGATAATTTCGGGAGCAAAGGTGTTTCAGA[T/C]CGAGCTTCCAAACTAAAAGAAATAGGTCGAAATGGTCACTATAAACATGGTCTTTCTCGCATTATCCAGAGGAGGAGGAGTTCGATGCGGAGAAGGAGAG	I
Chr02_26887170	AACTATCAAACTACAAAACCAGAATACATCTGTACATCTCCAAAAATAAACTAAGCCCACACATGGTGAGACTCAAACTAGGGATCTCAAAGTCCCATAG[C/T]CTCCTCCTTGCCATTAAACCAAGACGTCACTGGCAACCCTAAATTAGCTTGAAACAAATACTTCAAATGCAAAATAATTTTCTTTTAGAAACATAAACAT	I
Chr02_26942097	CATCCCTAATTCCATTCAAATAAAAATATGAGAACATTAAATGTACGTTTTAATTTGCTTTCAATAATCTCGTAACAAGAAGTTTCTTTACATTTCAATT[G/C]TTTGCTTCTCTACTTTTTTTTCTAGCTAATATAATACACAATGCCTGCTTATGATATTCACATTTTACCCTCAAAATCTAGGTACAAAGTAACAAGTTGA	I
Chr02_27200646	AGAAAGCAAAGGCATGGGTTTACTCTTGGTGTTCTTCCATGGCGACCAAAACAAAATCACTAATTCTTCCGTTGATAACCAAACCACCACCACCACGACG[C/T]CACCGTCAACAAGATTTGTTCGAAGAACAGCTTCTTCCAGTCTCCTTTTCTCTAAAGCTCAATCCACTATTTCCATTTGCCTTGTTTTGGTTTTCCTCAC	I
Chr02_27201004	AACAAACCACTTAATGTTAAGCAAAACCCTGGGGTTTTGCCATCTTCGTTTGCTTTACAAAGGATGGGAACTTTGTACAGACGTGGGACGAAAGCCATGC[A/C]CGATCTTATCGTCAGCCATGTTGTTGAAGATGTGACCGAAGATGAACTCAGGCTTTTCTTACGAGTCTTGCATAGGTCTGGTATTACTTCGAAAGCCGAC	I
Chr02_27201334	AGTTTCGAGTCGGCCCAGTTTTGGAAATCTGGGAAAAAAGATGTTGGGGAGACTATTTGGGGAAAGAAGGGTCGAGGGAATTCCGGCGATTCAACTGAAG[C/T]TGAAGGTGAGTCAACTCGGTTGACTTACGGCTCGGTAGTGGGATTCGATGTGAACGAGTTGGATCCAGAGAACTCGCTGGCTGGGTTTTTAGATCACGTT	I
Chr02_27333942	AGATCTGACTACAGACCTGAATTTTTGAGGAGCTAACTTTCTCAATGGAATATGCAGTACCATACCATGGCTCAACCTTGTCAGTCAGTCCCTCAAATTT[C/A]TTCGACTCCCAGAAGATTCTGTCAAAAAAAAAAGTAGGCTTATCAGAAATAAACTGTATCAGAGCAAAACAGTAACTTCTCGAAACTGATAAGATACAAA	I
Chr02_27342127	AAGAAAGACCGCACAAACAACATCTACCGGTCCAAAGCCTCTTCAAAGCAATCAGTGTTGACATCAAAATAATAGTTGGTCATCTCAGAAGCTGTGAAGG[C/T]GTTTGTGCTGCCTCCATGCTGTAAATCAGGAAAAAAGAACTTCGTAAATTTAAATCAAAGGAATACTATTGAAAACAAGTCATACAAATAATTTTACTTC	I
Chr02_27720700	GTTGGCACAAACAGAACCTGTAAGTGTACCAGGTGATGCATCATGAATTCGGGTTTTCTTGGTGACCTTGCACCAACCAGCACCTTGGCAGTTAAAAACA[C/A]CCACCACACCGGAACACTTGTTTACATTCCAAATCTTGAGTAAGCTGCAAAATAGGATTCTCTGTGGGTAAAACTGCACGATAAAAGATTATGATGTGCA	I
Chr02_27724883	TATTGGAAAGACATGAAGGCTTTTGCAATCCGAAGCAGTAGCACCTATAAAAGCACCAGCAACAAGCCCGACACCGGATCCTGGGGTCAAAACTATGTTA[T/C]CAGGTATTCCAGTGAGGATGGTCTTCCCATGAACCACAAGGTTCCCATCGTTGATGGAAATTCCTGGCGTGACAGTCATTTTTTATGATGAGCACCTGAT	I
Chr02_27919408	CTTTGAGTCTGACACAAACTATTTGTTTTACTGATATGAATGATCTCTCTGCAGGTCAAGAAAGAAATCTTAGTGAAGCTTGGCATGTCAGTTTCACCAG[G/A]TATTTATGTGTCTCAACTCAACTGGTTTAATTTTAATTTTCATTGACTGGACCATTTCTTTTATAAACCTGACAGAGAAGGGGGGTGGACAAACCAAAAG	I
Chr02_28028366	TCAACTGCAAAGATGGTAGCAAATTAGGAACAATACAGCATGAAAGCATCATTAAATATATATAAGACCACATTCATAAAACTTGTAAAACAAACCTTGC[A/G]CCTCAATTGAAGCTCCAGAAGCATGAACTTCCTCCTCCCTTCTGGACAAATCCACCAAGTTTTGCTCTGCAGCAGCCAGACTATCACTTCCAAGAACTTG	I
Chr02_28973765	GTGGGAATGGCTGTCCATATGAACATCAAGAGCATTACCCTTCTTCCTTCTTTTCTTTGTTTCTATAACAGCTACGATCAAACCTAAGATGCAGAAGAGA[G/C]AGACCAACAATCCCATTCCCACACTCTCTGCAAGAGTAGCTTTTCTGTTATGGGGTTCTCGGTGCTCGGCATTTGAACTAGCCGACCGATCTCTTCCACA	I
Chr02_29125572	CCTCGAAATCTGGGAATGGGACTTGGTGCAATTTGATAAAATTGCGTGGGCTTTGAGAGAATTTACCAAGAAGTTTGCAGAAAGATAGAAGAAAAGAAAC[G/T]AGTAGAAACAAAGACAAACAGCGAGTGATTCCCTTTTCCACAGCCCATTCACCGGATACGATATGTGTGAAGTGTGTGAAGCGTAAGGAATCTATGGGCT	I
Chr02_30217982	CAAGTTGGTGAAAATTTAGCAAGCAGTAACAGTATCCTACAATTACAAGCCATTTTAGTTGCTCGTGTATCAATGTAAATTTAACGTACAATTGAAAATA[C/G]TTTCATGCCGAACAAAAAGAAAGTTTAAAATAACAAGTGACACCTCTTTATCTTCTGCCTTTTGCTCAGTTGAGGACTGCACTTTCTGGTTCTGCATCAA	I
Chr02_30336632	GAATAAGGCAGAGGTGCTTTAAGAATTTCAAAACTCATACCTTGCTCCTCTTTTGGCATAGGCGAACTAAGATAGTTGAGAACGTTACCTTTTTCAACCA[A/G]GGTGAACCTTCTCTCCTTGGAAAGGTAATGGAGTTGTAAATTATCGTCACTCGGCCTTTTGGATACCTGAAAAGCAGAAACAGAACAAGAACAAGTTTCA	I
Chr02_30631123	CCGAGTGCCCATTTGTTCACCCTGGGGAGAACGCTCGGAGAAGGGATCCTAGGAAGTTCCATTACAGTTGTGTTCCTTGCCCTGATTTTCGCAAGGGGAC[A/T]TGTAGGCGCGGAGATATGTGCGAATATGCTCATGGTGTTTTCGAATGCTGGCTACACCCTGCTCAGTATCGGACCAGGTTGTGCAAGGATGGTACTAGTT	I
Chr02_30631912	AGCAAAACATGCTATCACCTATAAATACAAATTTTTCTCCTAAAAGTATCGAGCATCCTCTCTTGCAGGCTTCTCTATCTGGTAGGATGTCCCCTCGAAA[C/T]GTCGAACCTATCTCACCAATGAGCTCTCGGGTCTCAATGTTAGCTCAACGGGAGAAGCAGCAACAATTTCGTAGCCTAAGCTCTAGGGAGCTTGGCTCTG	I
Chr02_30766014	TTGCAAGCTTGCTTGAGCTTGCTGCTAATAATGATGTTGAGGGCTTTAAACGATGGATCGAGCACGATCCTTTCAGTGTGGATGAGGTTGGATTATGGTA[T/C]GGTCGTCAAAAAGGCTCGAAACAGATGGTTAATGAGGAGAGAACTCCATTGATGGTTGCTTCTACCTATGGTAGCATTGACGTTATTAAGCTGATCATTT	I
Chr02_30766296	ATAATGTTATCGATGTCGTGAAGCTGCTTTTAGCGGCTGGTGCTGATGTTAATATGGTTGACGCAAATGGTCATCCTCCTGTTGATGTTATTGTTGTTCC[T/C]CCGAAGCTTCGAGATGTGAAATTAACTCTTGAAAAACTCCTTGCAACTGAGAGTTCCTGTTTTGATTCAAGGGTTGCAGCTGTTGCGAATTCTGATTCCC	I
Chr02_31385803	TCAGGTTTTTCATTCACTTAAATGAATGTATTTGTGTTTTTTCTTCTTCAGGTTTGTTTATAGTGTAATGGAATGTGTCCGAGTTGTGACTGTATTGAAG[T/C]TCGATGCCTATGGTCGTATTTAATATCGTATTACTTTCTTTCTTTCTTTTTTTAATTTATGAAATACTCCTTTTAGATAAAAGAAAAGGCTGTATAAGAG	I
Chr02_31430287	GATGAATCTCTTTCTCTCTGTGAAGGACTTCTCCAAAACCCAGTACCATGAAACCTTTCCCACATCTCTTCTTCAAGTTGGAACAATGCTTTATCAGCTT[C/T]TTCAGAAACCTCCATCTCCACCATCAATTCTTTGGCGCATACCATGGGATGATTCCGCAACTCCCTTTCTTCACACCCATGTCGGCTCCCATAGTTTCTC	I
Chr02_31430548	TATAGTCCTGCCGGAACCTTGTATATCACTAAAACCAAAAGGTTCGCTATCCCACAAGGACAACAACAACAAACAGCCGCACACTCCGCTGCTGTCCCCC[C/T]ACAAAGCTCCCCGAACTTGGCACTTTTCCTCGAGCTGCTACTCCGGCTGTAACGACTGCCATCGTCAACCATGGAAAGAGAAGAAGACGTGGAACGGCTT	I
Chr02_31430825	TTGCTTGTTCTTTTCCCCCTAGTTTTGGCAACAATGGATGAAACTGAACAATCTTCAGATTCCTTTGATGAGCGATGTTTATAAAAGAACCCAACAATCA[A/T]ACAAGATGGCTACGAAAGGCAAAACAACAGAACCAAAAACAGAGGAAGAAATGTATAACGAATGAAAAACAAAGAAACAAAACCAGTTTTTTTTTCAATC	I
Chr02_31635923	CATATTTCTCAATATCTTCAACATCATCACCAGGATTCTCATTCAAATTGCACTTTGGAGGTTGATAATCATATTGAAGAAGATCGCCAGAGTCACCAAA[G/A]TTCTCAGCCACATTTCGAATCAGCCCATCCGGCTCACCTTCAACCTCTGCCTCCGTAAACCCATAACTCATCATCCTATGCTTGTAAGCCTGTGCTTCAC	I
Chr02_33394930	CCAGGTAAGCCATATTTTCTCATTACTTGGTATCTCTTGAAATCTGTTAAAGCAAGTCTTTTGTTTATTGCAATAATAGGTAGTGAACCATAGTGTTAGT[A/G]TATCATTGTTGGAGGATTTCAAGTTGGAGATTGAAAATTTCTTCAAACTACCTCATGAAGATAAGAAGCTTCTTTGGCAAAAACCAGATAACCATGAAGG	I
Chr02_33702842	TGGCTTTGAGTATGGAACTCGCTTCAGTGAGTTGAATTCGGGTTTTTTTGGACTCGTTGGAACCGACATTCTGCCTCCAGCACCCATTGTTCCACACCCT[G/T]AAAAAATAAATGGATAGTGGAAATGGTTAAAAGAACAAACATGGTTTCTCCATGTTAATTACTCAATCTTAACCTCTAAACCCCTACAACAACCATATTA	I
Chr02_34457259	CCCCCTGAAATCCCTAAATTTTCCCCCCTAAAATTGGTATCCTCAAAACACCCAAGTGTTTCTCTCTGCCACCACCGTCTTCATCATCATCTTCCCCTCT[C/A]TCCCTCTTTTTGCATACATCTCAGAAGAGCTCATACTTTATCTGTTTCTCATGTGACTCTGAAGCCTCTTTCTTTCCTTCAACATACCCAAGGTAAATTT	I
Chr02_34585240	CGAAGCACCCATTGGTCTTGTGGTAACATTTGCTGATATGCTTGGTTCGATAAGTTTGTAGGAAAACCGGACCACCAGTAGTTAACCGCTGGAGCCACCA[A/C]TGTCGCCCCTGCTAACCTGTCAGAGTTGCAAACATCACTTGTATGAGAGAAGTGAGAAAAAAAGCAGTATACACAGTAGCAGAACAAACATTATATGCAA	I
Chr02_34596197	TTATTTAATACTTTTATACATTTTATATATATATATATATATATAAGAAATGGAGGTTATAGGATCGTCTTCAGGACATGCAACATAAAAAAGCCCATCG[A/G]TGCTAGCAGCAGAGTTTCACTACAATATGACAGGCGATATCATGGAGTTTCGAGACTGTTTATCTGGGATTGGAGTCTAATCTAGGATCATGCCTGCTTT	I
Chr02_34597519	TATATGAATATTAGTTACATATGCTCGCATGATAACTGGCATACCTTCTAAAAGGATTCTGAGAGAGAAATGTTGTCAAAAAAAAATAGAGCCTCATGAT[A/C]CTTCTCGTATTTTAACATTTGGAGAACCCAAGATATTAGCAGCCACTTTTCCAACGTTACCCTTTGTGTTTACAGCAGTTTGTCCAATGATGTGCTTAGC	I
Chr02_34622364	CCCACAAAAGAATCGCTATAGCTTCAACAAAAATGAGCAAACAATTCACAGTGCCACCGGTGGTTTTTCCGTCCGGCGGTGGTGTCAACCCCAACGTCGG[C/T]AACATCAACCAACGCCGTGTCCCAACGGCTCCTTTCCAGCCCTCTTCCTCCGCCATACCCTTCATGGCCTTCGATATGGGGTCGGTTCCATCATCATCCG	I
Chr02_35261458	AACTTGAAGCTTTATATGGGGATACTAGCAACAACAATGGAGTTTTAGGCCAAGAAACTCCCCTAATTGGCAACAGTTTTCAGTTTCATGGTGCCCAAAA[T/G]AGCATCAATACTCAAGCAAATCAAGAGATCTATCACTCGCAAAAGCTTTGCAGTGATAGTCTTAGTCTCTCAAGTTCCTCAAAATTCGACACTTGTTCCT	I
Chr02_35840339	ATTTCAGACAGCGCCCCCGCCGCCGCCGCCGCCGCCACCAAAAACCAGAATAACTTATGTTGTGTTGGGAAGGAAGAGAGCAAAAGAGCAGCCTCAAAGA[G/A]ACCAATAATAAGAGAAACTAGAATGGAAAAAGTGGGAGTGAAATAGAAGAAGCCAAGACGTTGTTTTATAGAATGAGAGAGGGTGATTTATACATTACAT	I
Chr02_36540731	TTAACTATGGTAGAAGAACCATGAAAAGAATAAATGAATATCTCTCATTTGTTTGGAACATAGCTGAAGTTGGAAATAGAATATGTTCTCATTGTCTAAT[C/T]ATCCCAAGTTCCACTTGTCCACTAAGGTGGGGACCTGTTCCATACTATACATCGTTGATTAGTTTCTACCGGATCTATCACAAAAGAGGAGTCTGGAGGC	I
Chr02_36981471	CCTTCTACCTCGACAGGAACTTCACTAATTACGGCTCCGATCGACTCGCTGGACTCGACTCCTTCAAGAACTACTCTGAAAACGACAACGTTGTCGTTGA[C/T]TCTTTTCGTCGCTACAGCCGGGACTCCGCGGGTCACAAGGACCAATTCTCCAATTACGCCAGTGCATCAAATGTCGTCGACCAGAGCTTCAACACCTACG	I
Chr02_37202848	ATCCGAAGGTTTGGAAGAAAACCGAAGGAAAGGAGATGGACGATTGGAGAATCTGAAGGGACTAGGGAGGAAAGAATTAGTTTCTCTCCAACGAGAAAGA[G/T]AAGGAAAGGAAGAGAAAGAGAAAGAGCAGAGGAAGATAGTGGACGTTTTAGCCATTAAAATGGGTTCTTTTTTCCTTTTTTCGGGAGAGGAAATCTATGG	I
Chr02_37318512	GCAGAGAAGGTTTTACGTTTAGCGGAGACAAATTGCCTGGGGATTTGAAATTTCCGAGGTGCGAAAGATGATTGAGAGAAAAGGAAGAGAGGTTTTAGCG[A/G]AAAACTGAGGCGCGGATTCAGTAGCGAAGAAGAAAGCGGAGACATTTGCGGCAAAATCTTTAACTGTTCCTAAGCTGCTCTTTGCAGTTGCAGATAGCGT	I
Chr02_37716411	ATAACGATCTAAACATAATAGCATCATTACTGTACTCATAGATACCAGCAAGGAACAAATACTGCAAGCCAGTAAACACCAATTGATTGCAACAAAATAT[A/G]CAGACAAAAGCAATTTTAGTGAAAATATACAAAGCAATGTATTGCCTCATGATAAAATCAAACGTACATGGAACGTATTGGCAGGTTCTTACACCAAACA	I
Chr02_38522605	ACCACCTCATCAGGTTCTTTTCGTAGTTTTGATTTGATGAAACTAAGCAGATGTTTCTGGTTCATGCAAGCAGAATGATGCACATGTGTATCAACCTTCC[G/A]GATATTGTAGAAATCCCTGTGTGGTGCACTCTTCTGAGCCAAAAACTCCCTATCTGCATTTACTAACAGATGAAGGCGGAACTTCTGTGCAGCATCCAGT	I
Chr02_38523476	AATGTTGTAACCTTTTTTTTCTAAACAATATTTAAAAAGAAAAAAGAATAGAAAAACGAAACACACCGCTGTTTTTTCCACAGGTTCAAAGTGAAATGGA[T/C]CACAGCTCGCCTTTGGAGTGCTAGGTTCCATCACAGGTTCCTTGGTCCATGGAGCAATCTCCTCCCTGTAAACATAATTGTCTCGCAATTCCAAGCACTC	I
Chr02_38574158	AATTGCTTACAAGCTAAAAACAATGAAGATGGCAATGGCACCAACAAAAAGACCTTTGGGTGAGAAAGCACACAGACCTAAAAAAAGGAAACTTACAATT[G/A]ATTGCTTTTTGATGCGTTTATATTTTCTGACCAAATTTTATGTCTCTATCTTAAGGAGAGAATTAAGAGATGTACTATTGAACCGCTGAGCAAGACCACG	I
Chr02_38590209	CTATCACATCAAACTTAAAACTTACAATGTCTGACCGCACATAACAACATCTTCAGAAGAGCTAGATATATCTGTCAAAACCAACCCATTTGGCTTGGTC[T/C]TTGTTCTATGCCAAGTATACTTTCCAACACCTTCCTGTCCACCAAAATATGTTTTTTGTGGGACAATCTCCTGGTTCTGATGGCAATCAGGAATGACTAG	I
Chr02_38597365	AAAGCAGAAGTAACAATCTAGCGTTAATCAATTACCTCACCATTGACATCAGGAATAGCAGTGAAATTCGAAAGGGTTCTCTCACCCAGAAACCATTTAT[A/G]CTTTAAGATTATATCTGAGTCAATGCTCAACGTGCTCTCCTGAACAAAAACTATGTGACAGCGACAAGCATCCTCTTCAAAAGGTTTGTCAATAGAGGCT	I
Chr02_39008036	GGGCTCAAATCTCTTGATAGACTGTAATGGAAACCTCAAGATTGGTGATTTTGGACTGGCAACCTTTTTCCATCCCAATCAGAAGCAGCCTCTAACAAGT[C/T]GTGTCGTAACCTTATGGTACCGCCCTCCTGAGCTTTTGCTTGGTTCTACAAACTATGGAGTTGCTGTCGATCTGTGGAGTTCTGGTTGCATACTTGCAGA	I
Chr02_39010745	ATGATGTTTGTTATGTTGCTTGATACAGAAATGGCGAGGACAGTTTGATGCTAAAAGTATCAGTGAAGTATGGTACCCTGAAGAAGACAGAGGTGCTGGC[T/G]TCCCTATTGAGCCTTCAAAAGGAACAGAAAGAGTTGTATACAACTCTCATTCTGGCCAGTTAATGCACCCTGGTAAGTTTGAATCTTCACGGAATAAGAA	I
Chr02_39011490	GCTTTTATGTTGTTCATGGCACAATTTATCAGTTTCAACTATCTGGAGTTACTAACACTTAAATTTTGGTGTGTGAATCCAGGGTTATGTTTCCATGAAT[A/G]ATCGAGTCCACTATTCTGGACCATTGATGCCTCGCGGAGGAAACCTTGAGGAAATGCTTAAAGAGCATGAGAGACGGATTCAGAATGCTGTTCGCAGAGC	I
Chr02_39029093	TTGCTTGTTCGGCTTGAATTGTTTGTATTTGCTAGACATGTTTAGCGCTTATCCCTTCAATCAATGTACTGATGGCCAATGTAGATTGGCTTCCTCGGGT[G/A]ACTGAACCATAGCCAAACAACCTGGATTTGGTCATCCCACGTCCATATCCCAACATTTTCCATCCTTGTCAAGGCCGAACACTTGTGTATACACCTCGTT	I
Chr02_39249324	CTCAATTCTCATATCAAGAAAAGCATGCAACCCATAATCAGTGCTCATTACTTATCTACATAATAATAAGAAGAAGAAGAAGAAGAAGAAGCTCATTTGG[A/G]GGGGAAATCTAGTCAAACGAATACAGTTAGAAACTGTAAAATACATATCTCAGTGCAGTCTGTCAAGAACTCTTTCAACTACTCTTTGAAGAAGAATCAT	I
Chr02_39249767	AACAGCATCATGTGAACTTGGTGAATGCACAGAACGGCTGATCCAAAATTTAAGTCGCTCTTTGGCTGTATCCTCCTCTATGCCATGGGATTTGGCTCTT[C/A]TCCAAATATATGTAAGCCATGCCTATACAGTATGTTTTATAAATGGTCAGCCAGATAATACTATATTCCTCTTTCTAAGTGTCAAACAGGACACACAAAA	I
Chr02_39251110	TAAAAACATGAAAAATGTGTATGACAGGACAAGAGAAGGATGCCACTATCTAGTTAACCACAAAGCATAAAATTATTTATTTACTAGCCTTTTTCAGAAA[A/T]CTCCTCCTTAGCCTTTTGTCCAGCAGAAACAACCACCTCAAAAGGAAGAGGAGCTAATGATGACCAGTACTCATGCTTAGACACAGCGATATCTGCACAG	I
Chr02_39260237	AACGAGTAAAAATAGAACAGTAAGAATTTAGCAAATGAAGTAAACCTACCGCAGGTGAAGGAGATCTCCCGATCCTCGTAGAGTTAAGAGCGGTTTTATT[A/C]CCGGCACCACCAGCCGTAGCGGCGGTGTTTTTTCTAGAGAGAGCGAGAGGAGGTGGAGCACTGTACCGGAAACCTAGATCGTCGCCGTCATCTTCTTCAT	I
Chr02_39308997	CCTGGGCAAGAGTTGTAGCAATTTTGATCCTCATGGTCCAATCCAAGCTCCTACCACCCCTTGGAATGTGGTATAGCCATCTATCCAATGGTCCGTTTGT[G/A]ATAAACTCATATACGATGTAACGGTCACCATGATCATAGCAGCATCCTTTCACAGCAACTAAATTAGGGTGATGAAGCTTAGCAACCCTACCAATTTCAG	I
Chr02_39311405	CCACAGGGTTTCTCAGCAATAAAACTGAGACACACACGGAGAGAAAGAGAGAGGGGATTGAATGAATGGTTGAAAAAAGCAAGGAGTAGATGGGAATGTT[T/C]AATAAGAGTAGGAAAGTAGAAAATTAAAAGGCAAAATAGAAAAATAAATGCTAACTGGGCTTGTGCTTTTTAACAATCCATCTACCAAAGAAGTACAGAG	I
Chr02_39508660	GTGGACATGACTCGCATAAGAATTGAAGGTCTTCTTGCAGCTTTTCCCAAGTTGGTGGGCACGGGAAAGCAACACACATATGTTGAGACTGAGAATGTTC[G/A]ATATGTTTATCAACCAATAGAAGCTCTTTATTTGCTTCTTGTAACCAACAAACAGAGCAATATTCTTGAAGATTTGGAGACTCTGAGACTGCTTTCCAAG	I
Chr02_39529965	AACCAGACAGGACACCCACCTTGCCAAACAATGAATATTGTTGTTGAAACCCCCTGTGTCAACATTGAAGCCAGTCGTGTTCCAGATATTTGACGTCATG[A/G]AAGTGGCAAATAGATAAGGCAACAAGCTCCAGGACCCGTCATTAGCACCTCCAACTTCTTCCAATATAGATCTAACCCACTCTGAGTCATGATCACCGGC	I
Chr02_39540989	CTTGTTTGGCCACACTATATTCCAAATCTGCTTCTTTTTGTTTGGTCCGCCCCGATTTTGCCATCTTCTTTGACTCCAGTATCCGAGGCAAAACATATAA[C/T]TGATAATCCTCATGCAATAGTACATACTGCATGCCCAAAATTACAAGAGTAGTAGGCCATTAAAAATAAGAATTTTGTTTCAACGTCAGAAATTAAAACT	I
Chr02_39750087	TTATGGGTTTTTGGTTGTGTGAGAATTAGAAGCAACAACCATTTTCTGGATTGTGTACTGCCATTTACAAGGGAATTAATGTACATAAATATGCTTTAGT[T/C]TTGCCAAACAAGGCTGTGACGCAGAAACAAAACGAGGCAGCAAGAATGGAGTGCTGATGGACACGAATCTATCACCAAAACCCTCCAAACTGGACAGCAT	I
Chr02_39841453	TAGCAGAACTTACTTTTCAACAAGAGAGCAAATCTTGGCAGTAAGAACTCCCTTAAATTCTTGATCACTTGCTTCCAAAGATTCAATTAACTCTTTAGTC[A/C]AAGGCTTCACATTGCTTTCATTCACCAGCAAGTATACAAGGTCAAGTGCCTTTTTTCGAATTGAAGCATCTGAATCCTGGAAAACAAAATGTCCAATCAA	I
Chr02_39842393	ACCTGATATTGTTGTCACGATTTGACAAGAATCTTCCCAAGATATTGATGGCAAGCACACGTAAGCCACCATTATCTTCAATGCTCATAATGGTTCCAAC[A/G]CATTCATAAAGAATAGCATTTCCGGCATTTTTGTTTGACTCGATTTTTGTTGCTACCTAGAAAAGAATGTGACCACAGAGCCTTAACTTCATTAGGAAAT	I
Chr02_40340111	ATAATTTGAAATTACAAGTTTTTACTTGTCCTGCACATTTAGGTGTGCCTAAATGCTTTGGGCCTGTTATTGCGAGTTTTTGTACGGGGAAAACTAGATA[T/C]CTTTGAGGATCGCTTGAAAGTTTTGGCAGCATCTCTATCAGATCAAGTGAGTTGACCCTCATGTACAAGTTTATTCAAATGATTTACTTTTTTTTTAATG	I
Chr02_40648548	TTGCCACCCTCTGCGGCGTTGTTCCGGGTGTCATTGGCTACGGCGTCATGCAACTTACCAACTCCCGCAACCCTCACTTGGAGGCCCGGCTGCGCGAAAA[C/T]GCTCGCCCCGAATCCCTCGTAAGCACCCTCCTTATTCTTGAGTTCCATCCATTATTAATTCATCTAGTAATTGAATGATTTGCATAATTTATGTCATGAT	I
Chr02_41098374	GAGACAAAAAAAGAAAAGTACTTGCATATCATTCAAGTCAGAAAATATTACATCTCCTTACCTGTCCAAGTTCCTCATTCAAATTAGATGTCCTAGCTAA[A/T]GCGGGGGTGTCGGTTTCAGCATGATACATATTTAAATCCTTGTTGATAAATTGAGTGGACTGAATAAACTTGACCATCTAAAATTGCATGTAAAATCCAG	I
Chr02_41100801	GGGGTAAACTGCTGTAAATATGAAAAGCAACAGATACCAATAAATTTAGGTTCCATTTGGTAGATGCTTTGCTATTTGCTATGTCTTCCCTCTTTTGGTC[A/G]TTTCTCCTATCTATTTTACGTTCCATCCAAAAAATGCAAGTAGCAAAAGCATCAACTAAATCAAGCATTAGCAACCTTATGGCCTTATCATGGGAAAATG	I
Chr02_41374661	TTTCTGGTTGCAGTTGTTCCAATGTCAATTTTTCATTTCGTGGTGTGTGCAATCGATGCGGAACTGCTCGACCTGCAGGTACATCTGGTGGCGGAGGGGC[T/C]GGTGGTCGTGGGCGGGGTCGTGGTGCTCCTGATTCTGGAGGTCATGGCCGAGCAGTAGCTGCTACCGGTGGACTTTTTGGCCCAAATGATTGGCCTTGCC	I
Chr02_41459681	GTATCAATTAAGCGTTTCCCTTTTTTTTTTAACATTTATTGCTAATTTTAAACCTAGCTAAGCTTTTAATTTTGTTTAGAGCTTTCTAGAAGGATTTTGA[T/C]GAAGTGAAGAAACTATGGCTAGCAATTCAGGAAGAGGATACCCTACAAACGGTTCCATCTATGTTTGTAATTTACCTGAGGGAACCGATGAAAGTATGTT	I
Chr02_41460497	GGTGTGTGCAATCGATGTGGAACTGCTCGACCTGCAGGTGCATCTGGTGGTGGTGGAGGGGCTGGTGGTCGTGGGAGGGGTCGTGGTGCTCCTGATTCTG[G/T]AGGTCATGGCCGAGCAGTAGCTGCTACTGGTGGACTTTTTGGCCCAAATGATTGGCCTTGCCCAATGTATGACTTCTAATGCTCGAGTGAAATCTTTCCT	I
Chr02_41495083	GGATTTACATCACCATTGGCATTCATTCATTCATATACTGATGGTTAGGTTGGTATTTGTTTAATATTAATGAATGCGTGCAGGCAGTGAGCATATTTAT[A/T]GACATGGACGAGACTGGAGGTCGTGCAAATGAATGGATTTACAAGTAGGCAAGATTGTTCTGCCGCCATTACAATACAACAGCATCATTATCATCATCAA	I
Chr02_41495452	TACTCAAAACCCTAAATTTTGATATAGCTTAAAGCATCCAAGACATTTGGGAATATTTGGAACTTGTAATTGATCCAATTAATAAACAATTCATACAACA[A/G]ATCCCTAAAAGATTTTTAAATTTCAATCACCATAACCTTCTACCCTCAGCATTTTTAACTTTGATCAGTTTGTCAGGGTTGCTACAAAAGCTTAGATTTA	I
Chr02_41580668	ATACCCTGGACCAACGGGAATTTACATTGATATCTCCTTTCTCTTTAAGCATGGACTTAAAACTAGAAGCAGCAGCAGCACGTATAGCTCGAGCCTTTTC[T/G]TCAGCAGCCCTCTTCAAAAGAAGAACCCTGAGACAGAAGCAGCGAGATTTTGTAACCAGTATGATATAAGTACATGGGAAAAAATTAGGCATTTACCATT	I
Chr02_41582316	TTTTGGCAATTAAATAAACCTCTGATGCTTCATCCAGCAACTGCTTAAATCCCTCTATTGCAGCCTTCTGAGCAGCTCGCTTTTCTTTGCGTTCCTCCTC[A/T]GCACGTGTCTTAACATAATGTTCAAACAAGGACCTCCTAGCAGAATGACTTGGAATTGCCTGCAACAGGATGCACTTTTAGAAATTAAAACTCAATAGTA	I
Chr02_41716672	TCATATTTTGATGTACTTTGGACTGGTTATGATAATTTTTGTGTTATTCTGATGGTGTCTTTTCAGCCCCTTGATGGTTTGTTGGGAACTCAAGCAACAA[C/T]TCCGACTGGTTCTTCTAAGCCTTCTTCGCACACAGCAGTAACTACAGCACCTGCTAGTCATATGCCTTACAACCAGGGTGCTTCTTACAGCTCCAGCAAA	I
Chr02_41849123	GCTAAATTTAATGCAGTTATATGGAAACTCCTGTCCAAACAACTCTTATCAGCAAAGAGCTTACTTCATTGACGGTGTGAAACCCTTGTGCATTAGACAA[A/G]GGAGAACTGTCACTGCCAGAGAATGCCTGCAAAAATATAAATGATTACAACATCATATATTTCATGGGCAAACAAATGGAAATTTTACTTACAATGAGTG	I
Chr02_41850355	TTTTAGGGAATTTTTTAGCCAACCTTCTGTACAATCCGCCAGCAGCTTCAAGCGCTACCCCAATGGTCTTATCACGAATGCCATTCAAGGAAGCAATCCT[C/A]AAGTTTACTTCATTAACTAAAGTTTCATACAAATTGGCAACATACATTAAGGGCAAAGCGAACCTAGGATCGCCTTCATATTGTATATCTCCTATCTTTC	I
Chr02_42368784	AGTCATCTTGAAGAACAAGCTTCAAAGAAAAGCAGCATCTTCACTAGACTGGCACAGCATTTCCCGTTTGTTTTTAATCTATTGAGGAGACATCCTTCAC[G/A]GTCAAATGATACAAATGATGTCAAGGTGATGAATAGGACTGATTCTGATGAAATGGGAAAAGAAGTAGCTTTAGAAGGCATATCTGGAGGCTTTGATGAT	I
Chr02_42586169	CTCTGTATGGGATGCGGGCCTTGTTCTCCACCATTTCTGCCTCTGTTGCTATCATCTTCTTCGATGAACCCTTCATTTCCATTTTTCTCTCCTTCGCTCC[T/A]AACAGTATTTTGGGTCACGAAGCTGCCTTGTTGCTTATTTTTTACATTTGCAATGCTTTTCTTTTGTTTTGGAGTTTTTTACCGAAAATGATTTCAGATT	I
Chr02_42587437	GGTGTATGCAATGGAGCAAGGTGTTGATAAGCATGTTGATTTGCAGAATTCGTCTGCAAAGAGGTTGGTACCAATGGCTACTTCAATAGCCTCTCTTACT[A/C]ATGATCTTTTCACTGCATCATGTTCGATGAATCTTATATACGTAAATCCAAAATGAATACCTTTTTCTTTTTGTAGGATGATTGGCAAAGTTGCAGTTGT	I
Chr02_42588207	AAACAACACCCGAAGAAGTGAAGAAACTGGTCGGTGATCAAGGGAGTCTATTACGTGGGAAAGCTGCAACTGTTGAAGATGTGGCCCAAGCTGCAGTGTT[C/T]CTTGCCTCAGATGACACCGGATTCATAACAGCACATAACCTCATTATCGATGGTGGATATACTTCTGCTATTAGTTCACTGAGTTTCATCTACAAATAGT	I
Chr02_42588777	TAATAACATTTCAGCTTAATTTCTCTCCATATGAGAAGGAACTTTAGGAAGCCTTCTTCTGCTTGTACCTCGAAGCACATAGGGTATACACCAACATGTT[T/G]AAGAAGCTGAGACCAGCCAAGAGCCAGAAGAAATAGTCGAGATGACCCTCGTTAAGGTTGTCCGATATCCAACCAATCTGGCCACCCTTTGTTGTGAAGT	I
Chr02_42786997	TTGTTAGTCTCGTCATGCTCATAACAACTATATTGTTGACACTGGTCATGATCATTATATGGAGAACACCGTCATTGTTAGTTGCATTGTACTTCATCAT[C/T]TTTTTTATGATGGAAGGTGTATACGTTAGTGCAGTTCTGACCAAAATTCCTGAAGGTGGATGGATTCCATTTGCCATATCTTTTATACTTTCCTTCATTA	I
Chr02_42792126	CAGATTTGTGTAGGTTGCTGTTACTTTAATACCTCTTTGGCTCTTTTCAACCAACCAAAGATCTTTCCTGTCCCTTTACGTGATGCAGAAATCCAGTTTT[C/T]TTTAACCAACTAGTTTTTTATTATTATTATTATTATTATTATTATTATTATTATTTGGGCTCAATAAATAGGTTAATTATTCTGTTCACTTTCAATGGAC	I
Chr02_42938474	CCTATTACAACACGGATGTATTCCTTATTTTCTCTGCTTCAACAATGATTACCCATTCCGTTCCAAAAGTAAGGATTAGCTAATCGTTTATGTTTTACCC[T/C]CCCCAGCCAAAATCTGCTGCTCCACCCCACCCTCTCCCTCCCAACATCAACAGCAGTACACAACCCACCAAACTCCAAGGCAAAAGTCTTCGAAGACCTA	I
Chr02_43360630	CTCATTGGGCCAGACATGGTACCAACAAGTTTGTCACTATCAGGTAGAGAGCTAAAAGGATGGTATCAACAGCGGGTCTGCATCGCATGTATATATATCT[C/T]GGCCTCCTGTGGAGATGTTTGTTGCCTGTGTAGTTTCATGAATTTTCTCAGTCATGATTATGTTTTAAACACTTGAACATCATGGTTCTAGCCAACCTTT	I
Chr02_43445734	CAACTTTCTGGACATTTTTTAATGAAAGATGACGATCAAAGGGGAGTTTCTTCAATGCAGCTGGCAATTGGTGGTCAAAAACTCCATATATCCTATCACC[G/A]CCAGGTCGCCTGAAGCAGCAACTTACCATTTATTTTTATTTTTATTTTGAAAGAAAATACCCGAAGGTCAACCTCAATTTATTGCATCATTTAAAACAAT	I
Chr02_43454217	GGCCACCAACAACAGCAACAGAAGGAAGAGCTTCCCATAGCGACATTCCTTGGCCGCCATGATCGCCAAGGACGGTGCAGGCTCTTTGGATTTTGTTTAC[G/A]AGCCCGATCAAGCTCTCCATTGTCGCCATTTTTTAACGCAAGAAAAAAAGAAATGGAGGGTTTTGGATCTGACAAGAGAATGCCGGATCCAAAATGGGTT	I
Chr02_43491158	TCTCTAATGATCTTGTGCCTCCATCAAATGATTTGGATGTTCCTTTAGCATGCTTCAAAACTGTACTAGAAGACAAAGAGGATCTCAATTGAGAGCTTGG[C/T]GATTTCTTCGACAAAAACCCATTGGATGTAAGTTTTGAGAAGTTATCAGCTCCACCCAGAGACTGACGCCTAGAAGGCCCATTGCTCATGCTTCTTACAT	I
Chr02_43716043	AAATAGGTCACAGTGTAATGGCATTTTCATTATTTGTGCTATTGATTAGGAAGGTGCATCTGAAGCAGATCTTAGCATTCTTCCAAAATACAGATTTCAG[A/T]TTATAAACATTGGTGAGAAGCCTAGCGTGGGGGTAGGAAAAATGGTTCCCGTAGAAACAAGCAGTGGATATTTGGCAAATGAGCGCATACTCTTACCTGA	I
Chr02_43781616	AAACCCAACTCCAAGAAATCGAAGAAGTGTTCAAAAAGTTCGATGCGAATGGAGACGGTAAGATCTCAGCCTCTGAACTGGGTTCCATCATGAAATCACT[C/T]GGTCAACAACCCTCCGATGAAGAACTCCACAACATGATCAAAGAATTCGACGCCGACGGTGATGGGTTCATAAATTTCAACGAGTTCATCGAGTTGAACA	I
Chr02_44411435	TCATTCCATTTTCTTTTTGTTTTGAAATTTTCTTCCTTTCGTTCTTCCTCTCCTGGCGCTTTCTAGTCTGGTTCACACAGCCTATCATTTCTTCTTTGTT[C/A]TTCGGCGTACTCAGGGACCTCCATTTCCAGGTCTACCTCCTCTTTTCTTCTTAGGGTTTCTGTTGCAAGAATATGTGCTAGAATATTTGCGTGTCTTGGT	I
Chr02_44411725	TGTATTGCATTTTTTAATTACTGTAAGAGAATCTCCTTCAAAGATGACTGACTACCATCCCTTATCTGCTCTTATATGAACTGCTGCCCGGCAAGCTACT[A/G]CTTTCGCAGCAAATGCAGAGGTGATGTCGTTGTGGATCTTTGAATAAGATAACAGAACTCTGCCTTCATCATCTCTGGCCACAATACTTGAGGCTGAGTA	I
Chr02_44412048	AATGTAGTTGTTGGTGAAATTTGCAATTTCTTTTCCATTGCTGACTTTTCCTTCGTGTATTCTTCTATTTCGGTCTCCCCATATGGCCCAAAGTGCGCAG[C/T]AGAATAAACAACTTTGCCAAGGGTTGAGCTGTTCTAACACCCAGGTTAGCCACTGTACAAAGTTCGTGCTCTGGTCCATAATAATATTCTAAAATGATAA	I
Chr02_44468136	CTACTGGGTCGTACCTTATGCTCAATGTATATCCGTATTATGATTATATGCAATCAAATAACGTGATCCCGTTGGACTATGCTCTTTTCCGGCCCCTCCC[T/C]CCAAACAAAGAAGCTGTGGATGCTAACACACTCCTGCATTACACTAATGTCTTTGATGCTATTGTTGATGCAGCATATTTTTCTATGTCATACTTAAACA	I
Chr02_44779815	CGATTGTGGCGATTGCATGCGTCATTTCTGCTGCGAGCCTTGTGCTTTGACACAAGAGTATCGTGAGGTCCAGAACCGTGGATTCGACATGTCTATCGGT[A/T]TGTCTACATACCAATATTATACCCCTTTTAATTATTCTTAATATAACTTCAAGTATATTAATTGAGTAGCTGTAAACAAATATCTCCGAATAAATACGTT	I
Chr02_44835819	CAAATGATATTACCTTGCTACCAAGACATAGCTAAATCTAATTGACTTTAAAAGAAGCAATGCAGCTTGTGATGGAACAAGCAAAAAAATTGTTATTAAT[A/C]CCTGAACTAGACGTTTACCAGCTAATGCCTGAGTAGTGATCCTCTCCTCAAGTAATGCCTGCATATAGACATTGGTCCGAATTTAGAAAATCATACAAGA	I
Chr02_44895884	AGCTATGCAGAAAAGGGTACACATAAGTTGTTGAATGAGAAAAATGTATAATTTCTAATAACCTGATAGTTCTTCTTGATTGCTTTGCTTCATTTCAACT[T/C]TTTTTTCTTCTGTACAGTGATTTTGAAGAGAGTCTGTTTTATTTTTCTGGTTTTACTATGTTCTTTCCATAGTGACTGAGAACAGAAAGCTGCATCTTTT	I
Chr02_44948907	TCTTCATTTCATTAAAATAAAATGAAAACCACAAGATGAATCGCCATACCTTCTAGAAATGAAATTTAGACGACAATTCAACCAAAAAAGATACGAGTAT[G/T]GGCATCTGTAACGTTCAAATTATTTTTTATGAACCCTGTCAAAAATTTTGCTAGAGTATTATCAGTCACTTAGGATACTCCAATGTAGTCATTGACAGAC	I
Chr02_44949199	ATCAGACAACCCTTATAGGGGTACGAGTTTATGTGATAACTGTAGGTGCGGATCGGCCGGTGAACTCCAGCATTTTAGAAAGTTTTAGAGCAACCTCCAC[C/A]TGATATCAAAAGCAAGTGTCAGCCTATAATATATAAGTGATCTCAAGTGGACTTGGGATCAATTTAGCCAAGTTCAAGGATGCTCACAAGAGGAGCAAGC	I
Chr02_45198856	GTGAGACTAGTGACCAACCAATGAAAAACCATATATCATTATCTTCAGAGCTTAATGATATTGAGGAAGATAAAGTTCCGGATACACCGACTTCCATCGA[C/T]AGTCTCCATCTGTTGCACAAGAAATTGTTATTGCTTGACAGAAAAGAATCCGGAACCGAAGATTCCTTGGATGGAATTGTTTTCAGTGACATTGAGGGTG	I
Chr02_45259529	CTTATCTGAACTCGATTGAAAGAAAATAGAGAGAAAAATGAAGTACCGGAGGAACGGAAGGTTGCTTCAGTAGTGGTACCAATCCACTCCCCAGTCTCGC[G/A]AAGCTTCTTTTCAATGTCTCCTTCAAATTTACCACCAGTGACAGGCAAAAGCCCATCGAATATCGTCTTCCTCCTTTGCTCCTCCAAATCACTGCCCATG	I
Chr02_45260417	ATGATACAAGGCAAGGAGCGGAGTATAAAACTTTTGTCACAAAAACATGGACTTTCCAATGAAATTAAACCAATGCGATTGTTATAACTCGATAGAAATG[G/C]CTCCTGCTGAATAGAACAAAAATGATTGTAGGATCTGTACGAAGGCCCTAAAAACATAGTATTCATGTTGGCATCACACAGGCAGATTCCTTAGCAGACG	I
Chr02_45261332	GAAAAACAGCTTCCAAACCAGATGATACATCTACTTTGATTATTGTTTCCATGCTTGGTTCAATTATTGTTATGAATTCCAAGATAGAAGCTACTTTTCT[T/C]TGCAGGTTTGATGGTGATGTCTTCAAAATCTCAATAAGGCGAGTAATGACAGTAGAGTCTAGCAATTCTTTCCTACAATACATTTCCAAAATATACATCA	I
Chr02_45263470	GGTCTAAAAGCCGAACCAAATGCTTGATAGCACCAGCTTCCTTGAATGAAGTCCGCATATGTTCATTGATAGATGAGTCAGCAATTGACTCAGCAGCTCT[C/G]GATATGGCAACCTCATCATTAAGCTCAAGTATCAAAACTAATCGAGCCACACCATCTATCCATGGGAGAAGAGTAAATCGGTTATCAGTGGGGATATCAG	I
Chr02_45327072	CTTGAAATACATGTAGTTGCTCTAAACCCAACTCCTCGCAATAAGGTTTCACTCATCCTTAGGCTTCGCTTCTTTAAGACAAGAGCCTGTGTTCTCAACA[C/A]TATTCTCCTAAATCCCACATTATAACACTTCTTTTTTTCTTTTCCCCTTACCAGTTAGAAACTCCAGATCAAAATGCACTTAACCGAGAAAGACAGTACC	I
Chr02_45329879	CACAAAGAAAAAAAAAAAACTCACATCAGCAAGCTTGGCAACGGTACTCTCCCTGAAAAGCTTCAACCAAGGAAACTGCCCCGCTACCACTAGCTGAAAT[G/A]CCTTACCATAGTAATCCGCAAACTTCTGCATTTGAATTTCTTGCTGTTCGCCATTCCATTCCTAATTCCCCAGACAAATTAAAAATATTTATATAATGAA	I
Chr02_45551578	AACCTTACGTAGAGTATGAGATAAATAGAATCATCCATCAAAAGCCATTCAACAATAGAACGCAACACTTTCAAAGACAGAAATGGAAAATCAAGCACAC[C/A]ATGAATGTTCTCTTCATTCTTATCGTATAAGGCAAAATACTGAAAAACAAGTTCCAATTTATTCCTGCAGGTCTTTTCTCACCTAAATGAGAAATAAGGT	I
Chr02_45552760	CATCAATATACTACAGCTCCAAATTGTTTCCACCATTCACAAAAATACCAAAAGATCAATGGTTTGATTCCAACAAAAAGGGAAAAAGAGCCAGAAAAAA[A/G]GAAGTTCTGGGACGCAGATTTCGACGAAAAAAGGAGAGGAATTTTAGTGGTTGTAGGTAGAAGGTGTGGGAAGCGTTTGGGGGTATTTAATAGAGGAAAA	I
Chr02_46042696	TAACAAAGATAAGGTTGATGATAAACAACCTGTGCCGGGTGACGAAACGGAGAACAAAAGTCCAGTCCAGAAGGATGAGGGAACAGAACATAAAAACACT[G/A]CATCTGTTTTCAAAGACGATATGAATGTTGTTTTACGGGAAGATTTGAAGGAGGCCTTCCAAAAATTTGGCACTGTGAAGGTAGATATCTCTCTTTTTTC	I
Chr02_46096975	CAGTACCTTAAAGAACGATGTACGAGTTGTTGATAAGATTCCTGAGTACATAATGGAACGATTTGACCATAATTTGACCAATGTTTACAACTTCAGAATT[A/G]AAGCATGGTCATCCATTAGGTATTACAGGGATGTGGTCCTGCCCAAGCTGCTTGAAGAAAAGTGAGTTTCAGCACTGATTGTTGCATAACTATATATTTT	I
Chr02_46137840	TTATAGGTATGTTTATTGTAGCTAATCCTTCAGTTTTATTTGTTTGTGCAGCGTTACATGAGATTGATCCAGTTTTCAAAGAATTCTCTTGCTCTGAGAA[G/C]GTTTCGAGTTTGCTTTTCTCCTTAGGTTACAAGAAGCCCGTGATCATTCAATCAATGTATATCTTTAAGGTATTTAGCTTGATTTTAACTTGACCACAAA	I
Chr02_46140941	CTTTCTAAGTTTCTATGTATTTTGAAGATTTGTAATGCCATTCCCATGCCATAATAGGAGTCTAATAAAGATGTTCGACACGGACACTTAAAAGTCAGAG[C/A]AACTTAGTTCACCATGTACTAATAACCAAAATGCCTGGTCATTTTAATGATCCTTCGCTTATAACACATTGTTTATTGACCTCTCAACAAAGTGTTAATT	I
Chr02_46387973	GCTGCATTAAAGAGAGTCCACTCATTGATTCATGTAATAGTCCTTTTTAATTGTCTGCAGTTAAGAAAGAGAGCAAGCGGTACCATATTCATATATCCGA[A/G]TACCGAGAATTGTGGTTGAAAAGCCTCCACTCCTTCGCAAGATGCTGCTCTCCTATCTCTCGTAAAAATGTTTTCAAAATCGGATCGATGGTTGAATTAG	I
Chr02_46589303	GCGTCCACCCTGACTATGTGTCCTCGGTGCGAGCGTGTGACCACCACCACCACTGCTGCCATCGAAAAGGGCTCCGCCAAAATGACTGCCGCCACCAACC[C/G]CACCGCCACCACTTTGTCCTCTAAGGTAGGAACATCAGCCCTCCAATCAAGGCCATCTTCGGCGGCTTGTTAGCTAGTCAGGCTTAATGATCCACTTTAT	I
Chr02_47054648	TGGAGGCAGTGCTGGGGGTGATGGTGGTGGAGGGCATGGTGGCGGCAGTGAGGGTGGTGGAGGACTTTGTATACATGATGGGGTACACTTGACGCCTTGA[T/C]CACCTGGAACAGTGCTGTCATCAAGCCTCCTTGATTCCATCCCGTTGATGGGATATACAAAGATGGTGATGGCAAAGAAAATGGTTAGTGATGATAGAAT	I
Chr02_47180009	GTTAAATTGATCGATTCCCTTCAGAACTCTACTTCCTTTTAACAAATAAAAAGAGAGTAAAGGCACTCTCCCTCTTTAGTACCACTAAAGAAAAAAAAAA[T/A]TCCATCCATCATGTCTCCAATAAAAACTAGCTTTATATCCTTAGTTATCATCGTTTCCATGGGCGTTGCCGTCGCCGGGAAGACGCATGTCATCGATTTC	I
Chr02_47304367	TGTTGCTTCGGGTAGCAATTTCCCATATAGTTTTCTGACACTTCTGGGCTGTTACTGAGTGGTATCTGTTAGCAGGTAATATCAGAAAGCTCACTGGGCT[A/G]CAAGAGCTTAACACAGAGACATTTCATGTCTGGAATTCTTTCTTTTTCCTCAATAGTTTTGCCTGATTGGTGTTCAACTTCAAGGTAAATTGTTTTCTTC	I
Chr02_47374003	TTTCAATTTTGAAAAAAACAAAGCAAATAAAGGGTAATCTTCTTGTTATACATTGAATTGTTCTCTGTAATAATAAAATTCTTTAAATCAAATTGCGTCT[C/T]GTTATTTATTTTGGAACATAAATTTTGACAAATAAAATAATGGGAAACCAAAATGTTTTTTCATTTCATCTCTAACTCTTAGCTATTATAAAACTAACAT	I
Chr02_47743288	AGAACAGTTGTCATTATTACAAACCAATCATTCATCACTCCATGGAGTTTCTGTTTATCAGTTACCTTTATTAAGCAATGGTGTAGGCAGCAGCCAAAAA[A/G]TGTTCTCAAATGCGATCGACTCCGGTCGTGCTCTCTCTCTTCTGTCATCACAGCCGGCTGAGACTCGGGAGATTGGTTTGAAACCCATGGTGCTATCTGG	I
Chr02_47795556	AACCTAAATAAATTTAATTTTTTGTTTACTAAACAGCTTCTACCGTGCCTGCTTCCGAAATATAAGTTCCGCCACCAATTTCAGTAATTAAATTTAGTGG[C/T]TATAAAAGAAAAGAAAATGCTAAGATGGAAATAGAAATGCAATTCGATACCGACAGCAATATCCAACCTCAATACTGGAAACAAAAGTACCAAACCAAGC	I
Chr02_47886414	AATTTCTCACATCAAAGCCATGATGAACTTTTTTTTAATACCACCATTAATGTCTACAAGCACTATGAACCACTTCAAACATTTTTCCGACCTATACTAA[A/G]GAGTACAATTACATGTCAAGGATGAGCTAAAAGGGACAGGCGATTTTCCTGGCATACTATATAAAAATATTTTCACATCTAAAAAACTTCTGTGTCTATT	I
Chr02_47915336	CCAATACCTGTGCCCCCATGTGTTCGAGAAATAGAAGGGCCCACTTGCATAAAAGGGGTGAAAACACGAGACTGTGCTTCTAAAGGGATTCCTTCTCCTG[T/C]ATCTTCAACTGACACGATAAGATTAATGCTGTGAGAGAAAGGATGTATGAATCCTTCTTGACTGAAAGTTCTAAACCCTTTCCAGCTCTGGCGTCTATCT	I
Chr02_47968591	CATCACCATGATCGAAAATATGTATAAACTATTTCTTTTTTTAAATCTAAATTTAAATGGGATCCCTCTGATCTGGTTTGTGCAGACAACATCAAGGCGC[C/A]TTGCAGACAGGAAAGTGTTGAAGTTCGAAAAGAACATAACAAAGAGAGGAGCTGTTCCTGAAACAAGCACAAAAAAGGGGAAGGATTATCCTGTTGGCCC	I
Chr02_47978576	TGTAAAGAGAGAAGGAAAGGAAAAGAACCTGCGGTGGTGGTCGTAGAAAGGATGGGGCAGTTGGTGGAGGTGAAGAAGGTGAAAAGGAGATGACGGAGGA[A/G]GCGGCGGAGGAGGAGAGCCGTAGAGATGCAAGAGGTCTTGAAGCTGACCGATGAGCTGCCTAAGCATGGCCAGCCCTTCCATGCCCCAATAACCCCTCCC	I
Chr02_47978710	GGTCTTGAAGCTGACCGATGAGCTGCCTAAGCATGGCCAGCCCTTCCATGCCCCAATAACCCCTCCCCTACTCCAACACCACCAACAAAAAATGCTGCTC[T/C]CTTTCTCCCTTTGTTGTGAGTTAGCCAGTCATCTATTTACACGTCAGTTGGCCCATTATTACGATAATTTCTTGTAATAATTCTGACCCGCACGCAACTT	I
Chr02_48104527	GGATATTGATGGAGAGGGAGGAATGAACTCAGGGTCTTTCTATTCTTCTGGTGCTGCTGGAGGTAGTGGTGGTTCTGGCTCAGATTTGGGCCTTGCTTCT[T/A]TGTCTAAAAGTTCAAAATCGGCATCTATTAATTCTTCTTCTATGGGGGAGGTAAAAATGACCAAATTTACTTCGGAAGCCTTTGAAGCTATCCCAGATGA	I
Chr02_48546382	CTGTGATTCAATTCAATGGCAGCGGCGGTTCCAAAAACGACAAGGATCTTAGAGCCGGTGTGGCCTTGTGCGCTCGTGCTGCTTTTCTTGGCCACATCGA[C/T]GCCCTCCGTGAGCTCGGTCACTGCCTACAGGACGGGTACGGTGTTCGGCAAAACGTCGCCAAGGGCCGTCGGTTTCTTGTCCAAGCCAACGCCCGAGAGC	I
Chr02_48549507	CGCCGCGCGCACCGTTGGTTCGAGCCTCGTCGATTAATTTGTGAGCCTTTTGTGCTGCCATGTGAGCCAAATCTTTGGCTTGGTTCACCATTTGCTTACC[T/C]GCTGGTGGGACATGCTCGTCATATTTCTGTGAAGCCTCATCTACCTGCGCGGTTGTTATAATACTTTAATTGAAATTAAACAAAATAAAGAAAGAAAGAA	I
Chr02_48638312	AGTTCTGCACACGGTCACCTATGTTAAATCTTTTCACTGTCCAACACACCAACTACACTTCACTTATTTCTCTCCTTTCTATTTTGAATCCCACGCTTCC[C/T]ATCTCAAGTCTCGATCAATTTTCCAAGGCCCCCCTTGCCAGTGTTAGGCTCAGGCCTCAACAAAACGGTCATAACAGTCTATGATAAAGGATCAAAATCA	I
[truncated: 35,636 more rows]
