# Supplementary material for: Transcriptome and Complexity-Reduced, DNA-Based Identification of Intraspecies Single-Nucleotide Polymorphisms in the Polyploid Gossypium hirsutum L
Source: G3 (Bethesda). 2014 Aug 7;4(10):1893–905. doi: 10.1534/g3.114.012542 (PMC4199696; doi:10.1534/g3.114.012542)
Supplement: Supporting Information [file supp_g3.114.012542_FileS2.xlsx]

## Sheet: RAD-SNP
File S2 Complexity reduced genomic DNA based SNPs between MCU-5 and Siokra 1-4
SNP ID*	Sequences
Chr1_824043	ATTTCTTGTCCTACTTATTCAATTTTAAGCATTTACAAAACACAAATCAAAAGAAATTTAACTGTTGTGTTGGGATACTTCTGGTGCTTCAACCTCTGCA[T/C]TTTCCCTGTCTGTTGGGTAACTTTTTCACCCTATTGTTTTGGCCACTGAATTCTAAAACATGAAGTTCGACTTACCCTTCAAAAAGGACTATGGTTTTAC
Chr1_926166	GCACGGTACATTTTAGTCCCTTCTCTAGGACAGTATGCTAAAATGCGCGTCAAACTTTTTTCTATAGTGTGTCAAATTAATTTAGAATTCAGTCCTCCAT[A/T]TTTTAATTTAACGTAATTTGATCTAATATTTTTATAATATTATTAGTTAATTAAAATAGTAAAAAAATTAACTCTTTATATTTTAATATAAAATTTTAAG
Chr1_1017623	AAGAAAACAAAGGATATAATCACTTACACCTAAACATAAAACATTAACAACATACATACATACACACGCATATATATGTATGAAACTTTACATTTTTTAA[C/A]GACCCAAAACCCCAATTCTTCAAACGAATTCAATTTCGTCCAAAGAATCTCAAAAAAGAAGCTACCGGTTCACTGAACAAACCTTCCTTTGTTCCATGAA
Chr1_1299129	AAGTTCATGCTCGGATTGAGAGAGAATTCGAATTCCGTCCTTGTTGATGAGGAGATCACCGTCTTTGAACGTACCACTTTGTGTTCTGAAATGAAAAACA[T/A]TCATCACCAAAATAATTTTTTTTTAAATAGTATCAAATTTGAAAAAAAAAAAACAAATAAAAGGACGTCGTAATAAGTAAATTAAGAGATTACAAGAATT
Chr1_1557944	AAACTCGGGTTGGTCGCTCACCAGCAGTAGATTCATCCCATCCTACCTGTCAAGAAATAAAAGCAAATTGCCAAAATAAAAAATTACATGGTCTTCTCTC[C/T]TTTTGCAGCAATATTGTATCCATACTATCGTTATGTCCAAAGAATACCTGAAGATTGCGCCACTGTGAATTCTTCCATCGTACAGGATCCAGGTCACTGA
Chr1_1701974	ATTGGATATAAACGTAATTATATACTCAAAAGTGCTTTTTCCAAATTTTTGTTCAAAAATCACTTTATAAAAGCACTTTGGATGGCAAAAACACATTGTT[T/G]AGCAAATTTTTGGCCAACAAAAAGTACTTTTAATTAGACAAAACGTACCAACCCATGTATGAATTCATCATTCAGAATTTATTTTAATTACGTAGGACTC
Chr1_1747851	AAGATCAGAAGAATTAGACGAAGTAGAGACCTGAATTCCATGTAAAAGATATTAAGACTATCGATTTTCTTCCTGATATAAAAAGGAAGAAAAAACAGTT[A/G]AAAGGTTAGAATTATAAATTCCATACTGGATCAGCCTCCATTCTCCTAAAGATGATGCTAATCATCTGTGTCAACATTGCCTTTGATGTCGCTTGGTTTA
Chr1_1799367	ACAAAAATATGGTGAACGCCCTTAATCAATAAACCGAATTCACCAAAAGTTTGATATAAAAGAGTAAAACCTTATTTTGCTAATACTGTAGTAGCAAAAT[A/C]TTTATGTTGACCTTTCTTATTCTTTTATTAGAAAAGTTAAATAAATAAAAATTTGTTTCAAAAGCAACATTAAATAAGGTATTTCATAATCGGTTCATCT
Chr1_1859879	CTCTAAGTCAATTGATCATCTGGCAATTTTGGATTCAAATTAAAAATGGTAAGAAATAGAACAAAATGTGTGAAAATTTACTTACAATCAAGTTTCTAGT[A/C]TCACAGCAGCCAAATATCTTGGTGAATTCGTCTTCAGTGACTCGGGAGCAGTCATTGACTCGAATCTCTGTTGGTGATCCGCTAGCAAGAAGTTGTAAAA
Chr1_2047068	TCAATTACCTCGTAACTCTTCATTTCTACATTTCCGCTTTACTTAGTTTAATTTTTGAATTCGAAGTAAGGTTAATAGTATGTTTCAGTTTACTTTTTTG[A/G]TTCGAAGTAAGATTCTTAGTATGTTTCAGTTTAATTTTCGGATTGCAAGTAAGATTAATAATATGTGTGATTAAATTCCCTTATAGTTAATTTGTATATT
Chr1_2096144	ATATGTGAACCTATGTTAAATAAAACTATAAGGACTAAATCATAGTGTTAAGTAAAATGAAGTGTAAAAGTAGAAATGAAGCAAAAATAAAAGGAGGCAA[T/A]AACGGAGTTGGGATATAATTTGAAATTCAAAAGCAGGGGAGAAAGGATCCCGCTCAATGGAATTCCTTCACTTTTTGAGTCTCTGACATTTTAATTTGGA
Chr1_2150816	GGAGGGAATAGGTGGGCCGTTTGTTTAAGTCTTTACTGTTTAGCTCGAGGGGAAAACAGTGCGCAGGATAAGCGAATCTGCTTTGGGCGTAGGATAAGCC[T/C]GTAGATAGAATAGAATTCAATAAGCAACAGTTAAAACAAGAACAAAAATAAATAATAATAATAATAAAAACAAATAATAAAAAAATATTAGTAAAAAATT
Chr1_2165119	TTCGTCAATTAATCAAAGTATTAGGACTGCACTACCTTGAGAATGACATTTCTAATGCTGGATATTAAATGGCTTGGGTTTTTGCCTAATTTTGAAAGGC[G/A]ATGAGTACAACCGGCAATAACGGAATTCTTGTATGATAGTGAATTTTGATGAATCTTTTGGTTTATGTTGACATTTGGAACTTTTGCTTTCTTACTACAA
Chr1_2221274	ATTGGTTTAGTCAATTATGATGTTAAATTGGTCAATTATTGATTATTAGAATTCATTATTGAATCGACCTATCAATGTTAAATTGATTTGATTAGATAAA[T/C]TGTTTTAGGTCGGCAGTACAAAAAATTTAACCTTGCAAAAAAGGGCCTTTTATACCCTAATAACAACCATTTTATTCCAAAAGTGAATTATGATTCAAGA
Chr1_2267930	TTGAACTATTATAAGAGTTGGAGGAGCATCTTTAACATCACGCCCATGGGTGAGGGGAGCTTGGTGAAATGGACTATGGAATTCGAAAAGCAAAACGAGA[A/G]CATCCCTGATCCAGACAAGTACATCAGCTACATGATGTGCTTGACCAAGAATATCGATGCTTATCTTCTTGATGCCTAATCAAGTTCTGTTTCGGAAAGG
Chr1_2348348	AACTCATAATGTAAGCATAACACGGGGAATAATAGTAGAATTTGACCAATATTTTTTAAGGAGGTAAGACTTAAATTATGAATTCTGAGACTAAATGTAA[T/A]TTTATAATTATATTATTTTATAAGGGACGAGAACTGAAATTCTACCATTTGGACCAAGCTCCTGGCACTGCCTGTGTACGTGGAATTACACTCAGTTGCG
Chr1_2395146	GTGAATAAACATATTAAAAAGGTGATGGCATTGGCAGGCAGCCTGCCAAATCAAATTACGCCTCTTCTCTCTTTGTTCTTTAAACTCTCTTCGATCATCA[T/C]TCTCCCCCATCTTGTTGAATCAAATCTTTATTTTTAAAAAATGGGAATTCCGTCAGAAATGAGGGATGTTTGGGTACAGAGAAGAGCAAAGTTCTTCATA
Chr1_2415482	AATGAGAGTTTATCTTTACCACAAGTCAGGGCTTCCTTGAAAGTCTTATATGAAGGGGCAAAGAACACAATAATAGCATAGTTTGATCTTCATCATCTAT[A/G]TTAGTCTAAATATTCTTCAAATCATTTACGAGAGTAACGAATTCATTGATGTGAGCCCTAATGGACGCACCTTCGGCCATACAGAACGTGTATAGGCGTT
Chr1_2800850	GTCAATACGTCACTCTTAAATCTCAATCACATACAGATCATCCAACAGAGAATAGCAACCAGAAAAGCACTCAACTCAAGATAACTCTAAAAGCAAACAT[T/A]AGCTAAACCAAAATCATGAATTCAAATATTGCCAATAATTTCATCAATATCTCTTCCTAATAATATTAAACCCCACATAAATAGAATTCAGCAAAAATAC
Chr1_3051032	AATAAAAAAAAATTCACAAAATTACCAGTTGGACAATTTCATAATTTCTCTAAAATTCTGGAGTGAAGTTGTAAATAATAAGAATATCTCTAGAAATTTT[C/T]TAAAATAATTTTTTCAGAGAATTGTCTCTCTACAACTTTTCTTGAATTCAAGTGTTTAGAATTAATCACATTAATATTAAATTAATAAAATATTATCTAG
Chr1_3102782	CTGGTTTCTGAAATGGAGTGTTCCGAGATTGAAAGAAAGCTTCCCATCACGTTGAACGTGAATGGTGTGGTCATCGAAGCTACTCTTTCCGTAAGTTCCA[C/G]CGGTTTATCAAGATTCGAATTCGACACCTTAGAATTACCCAAATTAATTCTGCAATGCCTTCTCTCTGTTTTTCAAATATATATATATTTTAGTACCATT
Chr1_3295758	ACTTAAGTAAAGTTCTTACAACAATGTTAACTTCAAAATCTTATTCCAATTTGTTGTTAATAGATGTGAAATGGGTATTGATATATCTATATATACCATG[C/T]AAGCTCTTTCTGCGATCTTGAGACTTTGCAGGTCAATGCTCTTAATTAAGAAGAATTCTCTTACAAGCTGAAGATCTACGAGTCCACAACCTGGTCAGGA
Chr1_3408351	AGAAGGCATAAAGTGTATTCTCATTAGCATGAATTCAAACCACCTCCCATTATACGGCACACCAACTGATGGGAAATTAAAAACTCCTTAACCATAATTT[A/C]TATGCATTCCAATCAGACATGCTCGCAGACCATTCAAACCCAACAGAAAATGTCACCACTAGGAAAATAATAGCTAACACTTAACTATCAAATGTTTAAA
Chr1_3554060	AAAAAATATATAATCATAATAAAGGTCGCTTGATCCTTTCTTTAAGGAGTTCATTTATCAGATTTTTCACATGGGCATCGTACTGGTTTTCCAACACGAA[G/C]GAGTGAAGTGAACTCTTTTAGATAGTCAGCTTGAAGAACACGAGTGTGTTAAACAAAGTTGAAAGACAAAACTAAACCGATGTCACAAAAGGGATAGTTC
Chr1_3599049	ACTTGCCTTTTCATTTGGTTTATACTACACACAATACTACAATTGAGGCACATATTTAAAGAACCACATATTTTTAGTATTTGACATGATCGATTAGGCC[A/G]TCTCGGATCTATTATGATGCAAAGAAAAATCAAGAATTCAATTGGACACCCATTAAAGAATTAGAAGATTATTGAATTAAAAGAATTCTCATGTGATGCA
Chr1_3755703	GAGAGAGGTAATCAAAACTCAACTACCTCTTCTAGGGTTGGTGTTTTTTTTTTTTTCTGGTATACTTTACAATTTTACTTTGATTTATATAGCTCCTGAG[G/A]GATTTAGGACTTGCATATTCATTGAGTTGTTATAATAGTAAAAGAATTCTTGTAAGGAAACAGTAATTAAGTCTTGTAACTAATTTTACATGTAAATGGG
Chr1_3771177	GAAAATAAGAGTGGACAGAACAGAAACCCCTCCAATTATACCTACAGTGTTTGCTTGGCTAAGCAGGGAATTCTGAGCTTGGGGTTTTACTTGTGCTGAA[T/C]ATGAACTTGATATCTTTTTGGACTCTGATAGGTTTCCACTCTCATCACTTTGTAAAAGAATTGAACACACCTTCACTGCAAAACATGGGTTCAACTTTGT
Chr1_4184938	TGCTATGTACCGAAAATTATCATTCTTCATCTTCTGCTTTTGAATGAATAGTTCCCTTTAAGTTGGGTAATGAATGAGATGGAGACGGATTCATATGTTG[T/C]GCACAACATTTGTTTTCTTTTTCACAAATCTAATTAAGAATTATACTTTTGTGTCTTTTTTTAGCAACTTTTTGGGTCAATGATGAATCGTTTTGGTCAT
Chr1_4816568	GAAGTAGCCACATTACCTTCTTTCTCACAGTGTTATCCGCATTGCCAAGTAATTTGGTGATGCATTCAAAGCATGTGGAAGGCATCATACTCATTGTAAT[T/G]GTCTTCAATATAGCATGCACACATGCCTTAAACTCTTTCCAACTTCCAACTGGAATTCCTATTTGCTTTCTTCTTGCATCAACAACTTGTGAGAGAAAGA
Chr1_5787395	GATGTTGTGGTGGTGGATGGACCTATTGGGGACGCACCGGAAGCACCAGGCAGGATGTCAACCATCTACACTGCTAGCATATTAGCAAGATCTGGGAAGA[C/T]GACCGATGTTGTAGTACACGACGTTCATCGGACGATTGAAAAATGGTTTTCTTGGGAATTCCTCTGCGAAGAGAACTTGGTTTCAGCTAAAGGAAGATTC
Chr1_5790296	CTTTTGTTTTATCCTTATAAATTCTCGAATTCTCATAGGCGTCGTTTCGAATTTCTTCTAGATCTTGCAATTGCAGTTTCCGATGCTTACTATCCTCATC[C/T]ATCCTCATGTTACAATGCTTGATGACTCAATATGCCCTGTGTTCTAGTTCAACAAGAAGGTGACAGGGGTTGCCAAATATAAGCTGATAAGGTGACATAC
Chr1_6033726	CTCATTCAAGCATCCATTTTCAAAATTCCAGAGGTTTTTAGTAACCAAATATGATTGGCCTTGGGAGTTACGGTTACACAGCACCATCTTCCAAAAAAAT[C/A]AACGCCTACGATGTTCCTCAAGGCGTTGATATTCGTGGTCGATTCGATGAAGAATTCGCTAAGATTTTAACAAAGGATGCCTTACAATTCGTCGCTGATT
Chr1_6356952	CTTCTAGCGTTATGACTACTATTAGTTTGCAAACATAATATTTATGCATGAGTTTATAGGTCATATTTATTGTTTGTACTATATGTTATGTCTTGTAACA[A/G]CATACTCTATGACCAAACGAATTCCTTTGCAAAACTAGATTACCTATTTCTCCACAAGCCTCCCATTTGGGTTATGCTTTACACTCTAAGTTTATGCAAG
Chr1_6386027	ATTATAAGCTTATTCTTTCTAGTAGCGACACAGCACATCTCAAATATCTTAGGGAGAACAATCCATTTCTTCAAAAACTCTTATTGTGTTCTAAAGCCAA[T/C]ACTCAGCTTTGATAGGATCATCATCTGATCTACCCCTGAATTCTTCGGCCCCACACTTTCTAAGTTTTTCTATCGGAGTACGTTTACTTGATTCAGGTAC
Chr1_6389216	ACTTCCTTGATTCTTCTCAGAACTTATTTTTCACCTACGCATTTAGAAACAAACGCGTTGATCTCGTAGAACTTAATAAGTAACAAATTGAATTCATTTA[C/T]TTACCGTTCATTTCTTTATCAATTTAATACACAATAAACATAATAAATTATTCTAAATAGCATTAATACTACAATAAGTATATGAAAAATATCATTAATA
Chr1_6524115	CGTGTTCAAAATTCAAGATTTCGACAACCTTGTGATCTGAAAAGCCCAACTCGAATCAACGACCTCAACCGTGTGGGTCGTTTGAATCCAATCTATATCT[C/A]CTTTGACGGAATCCAACTGGCTTTTTCCACCTAGACATGCCAATTTGTTGGCGGGAATTCGGACACAGCACGGCTGATTCGACTTTCCAACGGTATGTCA
Chr1_6654357	GACCTGCAAATAATCCTCTGCTGGGAATAGCTCACGAGCAACCCTCCATAATGACCCTCTGCCCAAAAAGGTTCGTTGATGATCCTCCGTGAATTCTACC[T/C]GAACTATCTTAAAAATAACTTGCTATGAACCTTCTGTGAGGACCATTAAAGCCTAACATCCTCATTCAATCTCAACAATAAGAATGTCAAAGCTGGATCA
Chr1_7783783	GCTAGAAAAGTAAGGAAGTGATATTAAAGTAGAGAATTCTCATGAAAAGTTTCATGTTCTTGACATAATATTGAAGAGAGAGATAGAGGAAGTGATTCAA[G/A]TGGCAAAGAAAAGAGAAAAACAAGTGATTAAAGATTGAAGAGAAGTAAGTACCCTCGAATTTCTTGTTACCTAAGGACTAAAATGTAAACTTTATGAAAT
Chr1_8070473	AAATAACCAAAGTGAGGCAGTTTAAGCTTTTGATGAAATCATGAGTTATATAATCTTAACTCTTCTTTAAAACTTGAAATTTCATTAATACAAAATGTGA[T/C]ATTTTTTGATAATTTCTATATCTTGAATTCCAGCTTTCAGCTGTTTACATAAAACACCATATGTATACATATAATATTGATACAAGTAAAAGCAGCAGAT
Chr1_10803686	ATCGGACTTTGCTCCCTTAGCTCCGGCTTCTAATCGGGAATCAAATGCGGATTTACAATGTGAACCAATCCCGATCAACTGTAATGCTGGGGAATTAATC[A/T]CAAGTGCTCCTCAAGAATGGAATTCCCCCTACCAATCAAATGTTACACCTTGCTCAATGAACTCTTCAATCCCTGTTAGTGGTACTATGGTTCAGTTTGG
Chr1_11269803	AACCAAAAACTATCCAAAAATCCAACAAGGAACCCAACGGCCATCCTAGTAAAAAAGCATAAAGGTTCAAAGAATTCATCATTTTTCCAGATAAGTTGTT[G/A]TTTGATAAGTCCAAAACACTGAGAAAAGATAAAACTAGATATGCTCTTCGGGATTTCACTAGCAAGGTTGTTTGTGGACAAATTGAGTGATTCCAACACC
Chr1_11313999	AATCATAGTTTCATACAATCCATTCTCATATATTTGATGCATAAGATTTTGGAAATAACAAAACTTAATGAATTTAACAACTATTATTTATTTATTTTTT[T/A]AAATTGGACTGACCCGGTTTGATCATCGATTCGCTGGTCCAACTAGTCCAATTAAAAAATTATTAAGAATTCAAAAAATACTAATAATTAAAAAATCTGG
Chr1_13004211	TCTAAATTGTTTTCCACAACTTAAACACCAAAATGTTATGTTCTTGCTTTCTTCGTAGGTCTCTTGAATCTTGCTTTCTTTCTTCTAACGCCAATCTCTC[A/G]ATCTCCCTAATTTTTGCTTCCTTACAAATTCACGATCTTGGAATAGAGACAATGGTATGTCCATATTCACTATCTTGAAAATTTATCAATCCATATGATT
Chr1_14173009	GACAGAAGACTTGTCCCAAGAAAGAGGACATGCTTCATTTTTTGTAGGATGTTTGGCCCTTAGAGAAAGAGATATACGCAAAAGGAATTCCTTTAGGCAT[A/C]AGCTTAACATGAGGGGAAAAAGAAAAACACAAAAAAACAAACACCATGTTTCCTGCTGGGGGCCCTAAGGTATACATATAGCAAGGTGTCCTACCATTAT
Chr1_14182003	TGTGGCCGACAGGCCCTGCTTGATATGCTTAAAAAAGCTGAGAGAGAGAGGCAAACAGAGCTTCAGAGGTTGTTGGAGCATCGGGCTGTATCAAATTTTG[C/G]CCATCGCAACCGAATTCAGGTAGATGCATAAAATGTTGAGCTATTTTTCATTTGTTGTGGTTGTCTTTAATTTTTCACATTTTTTGTATACGTTCTTCCA
Chr1_14207628	TATGTTTTTTAAAATTTAAATCTTCAATCAAAATGAGGAATGAATAAAGTAATGTCATTTGAATGTATTTTCTGGTTCACCTTGTAGGGGCATAGGATAC[G/C]GTTTTTGGAGTTGGGAAAAATAATTCCAATCTTGACAAACACATAGAATTCCCTGCCGCATTATATAGTTTTCTCCATCTCTTTAATGCCAATTATCCCC
Chr1_14251009	CCTCTGCATGTGATATCTAATGTGTTTGGATTCACATATTAATTGGATGAGAATTCATGTTCCTACTAGTTGGTTAAGATTTATCACACGTGACTTAATC[T/C]AATGGGTGTTGGAATTATTGTTGCAATAGACTTACAAATGTTTTCAATGTTTAATGTAAGACACGTGAGTCATCTAAATGCACAGTATGTTAATTTTTTT
Chr1_14272718	AAAACCTCACTTAAAGAAAGACAAAATGAATTCTGAACCTCTGAAAAACCATCAACATAGGACACACAATAACTAAAATCTAAGATAGAATAAAAAATCT[T/A]AAACACTTCCAGCCCCTCCTCCAAAGCAATAGTTAAATTAAAAAATTGACCCCTTAACTAAAGAAAGAACCAAAAGACAACCAAATCAACCACTCTGTAT
Chr1_14294029	TTGATACGGGGACGGACTTGTCAACTTGGCGTTCGATTTCATATACTTTTTAAACTATATTCGCGCTATAAACTTAAATGCATTAAAATTAAATATGGAC[A/C]AGTGTGTTCCTTTGGAAGAGATTATGAATTCATAGGACTTAGGATAATATTAAAAAAAAAAACATGATTGTGTCTGTATATAACTAGTTTATATGAGCAA
Chr1_14303373	TGTCACGAAGTTTTTGTAAGAGAAGGGAAATGGCGGCGGTTTTTCCCGCCTGGATCATGGTAACGATTTTGGTTTTGGAGGCTAGTCTGGTCATGGGTGG[T/C]TTTCAAGCGAGTTTGAAACTGGAGAGGAGGATTCCACTAGTGAGTCATGAAGTGGAGCTGGGTCGCCTCAGAGAATTCGATAGACTCAGGCATGGAAGGT
Chr1_14342985	GTAATAAAATAACTTTGTATCTTAAAGTTATCGGTTGGATTGTTAAAATATTAATTGTATAAATAGATATGAAGAGTAAAACTACTTTAGTTTTACGTAG[G/T]GGTAAGTGAATTCCTCCCAAATAAATTTTAGGGTAAACTATTAAAATAGTCATTTTTGTTTGTCTCAGGTTACATTTTAATCACTTACGTTTGCAATGTT
Chr1_14357428	TTAAAAGTTTTTTATTTCATAGTAAATAATAATATAAAGTATAATGTATTATTTAATAATCAGGTTCATATAATCAATTTTTAGAATTCAATATAATTAA[C/A]TTGTAATATGTCACATTTTTATAATAAAATTATTTAACCCAATTAATTTTATATAATTTTTACACTAACAAGTAACAATGATAAATTTTAATTAAAATAT
Chr1_14555960	TGCTGAGTTTTCAATGACCAAGTTGGGAAAAGTATCAACAGACGAGCAATTAAGAGAATGAAGAATCTGGGAAACATAGCATGCAACTACAAACTCTTAC[G/A]AGAGAAGAGAAGGGGGAATTCTAATGCAAGTCCTACCGGTCTTCATTATATCCTTTCCATTTTTCACCAATAAGTACAAAAAATGGATAGAAAATGCAAA
Chr1_14604377	ATCGGGGAAAATCAAAGGTTATCGAATAGTCGATCCATTCCGTTTATCCCGAAAACAAGGTAAGTTCATAAGTAAATAAATGTTTTTAAATTTAAATGTA[T/C]ATGTTTTATACATTGCTGAATTTGATTAATTATAGATATACATTGCTGAATTTGATTGTTTTATATATTGCCGAATTCGAATTGTTTAGAGTTATACATT
Chr1_14911618	ATCATGCAAGCGAACTCACACCTAAAGAACTTGTGTTAATCTTAGGATAGGATATGTGTTAGCATGTGTAACACCCAAACCTGGCCTAGGAGTTAAGGCC[A/G]GATCCGAAGAGTTACATTAATCCACTTGAAAAACATCCATATTAAATATTTAGAATCTCAAACGATTCGAATTCATTTAAACAGTTATAGCAAATCACAA
Chr1_15705231	AAATGTTAAAAATTTTCGGGAAAATGGCATATTTCACGTTAATCGAGAAAGAGAATTATATCCAGTAAGTTAGGACACAATGTCTTGAATTCCCGATGCG[T/C]GAATGAATGCCAAAAATTTACTTATTTAAAAGATATTTAGCTATCTCGGATTTTTAAAAAAGGATCATGCCCAGTAATTTAGGATACGATCTCTTCTTAA
Chr1_15723817	TGGCGTGGGCGTGGCTCAAAGAGCTTCAAAAAAGTCAAGGAATGTTAATGATGAGTTGCAGAATTCTCCCGTGGAGATGAAGCCGGGTGAAACGTGGGAA[A/G]CTAACATCAACATGATTAAGCTCGGCGATGAAGAAAGGCTACTCAAACACAGTTTTTCATACTTGAGTGGAACAACTTACACTAGTATGGGAGAGATTGG
Chr1_15797406	CATATACTTCCCCCTTCTTTAACTTCTTCATAGAATTCTATTTTTTTATTGTCCATCATGCCTTGAACCAAGGCTCTGAATCCTACGCACGCTTGGATCT[C/T]ATGCCCCACCTCATGATGGAACTTACAGTAGTTTCCCCTCTTTTCGTAACTTCTTTTTGAATCCAAAATGATTAACCCCCTTTTTATCATCTCCTTCCAG
Chr1_15894795	TTCATCAAGGGCAAAATGTACATTCACTTCACCGTTGAATTCCCTGATTCTCTGAACCCTGATCAGATTATGGCACTTGAGGCTATTCTGCCGCCAAAAC[C/A]AACATCTCATTTGACCGATATGGAGCTCGATGAGTGCGAGGAGACCACGCTACACGATGTGAACATTGAAGAGGAGATGAGGAGGAAGCAGCAGGCAGCT
Chr1_15909052	TGTCTTCTCTAGATACGTGATGGATTGACCATTGCATTGGTTTAGCCAATAATTGTTGAATTCTTCTAACCAAAGCGGAATTCAACACCCTTGAATAACT[G/A]CCTTGTATAGCTTGTACCGCCTCCAAATTGTTTGAAAGAAAAATCAAACTGTCAAATCCCCGATCAAGTGCAATCACCAAACCATTCAGAATACCCCATA
Chr1_15982387	CATTAAACAAAAAATTCCAAAAAATATATGGTCAGGTAATCCTCCCAACTATTCTAACCTTAGAATTTTCAGTTTTCTTGCTTATGCAAAAGTTAGTCAG[T/C]GAAAGCTTAAACCAAGGGTCATGAAGTGCATATTTATGGAATTCTCTACTGGTATGAAAGGTTTCAAATTGTGGTTCCCAAAAACCAACAAGATAATTGT
Chr1_16048473	TATCGAATACAGTTTTATTCCACTCTTGTATTAACTTCGAAAATGTGTCAATATTCTGCATAACATCACCTCCAGAATCCCACACCTTCAAAATCACATC[T/C]TGGAATTCTGAGCGTTGTAGCCAACTTACAAGGAACCAAAATGGATGAACACCCATCTTTACCTCCTTAGGGCTAGTTGACACCAATAAAAAATGGTGAT
Chr1_16076547	ACTGCACCTGCATGTGCTGCTAATAACATCTGCTCATGAGGCTAATGGAATTAGAATGACCCGATCCAAAACCAGCATATGCAAGCCAGTAGTTTAACTT[C/T]GGAGCCCAAAGTTCACAAGAATAAGTGAAACTACTACTGCCTAGCAGTTTAACTCATGTACTTCCTCTGAATTCTCCCTTTCATTTTTCCGGACTTGAAC
Chr1_16124952	TCAAATACTAAATAATCGATATGCCCTTTTAAACCTTCTTGGCAAAGGAGGATTCAGTGAGGTTTATAAGGTCAGAACTTTAGTAAGCTTTTATCATTTG[A/G]GATTCAAATGTTTTTCTAAGCATGTTTGGCCAAGGCCTATTTGCTATGTCAAAAGTCTAGAATTCCTTTGCCAGAGTTGGCAATTGTGAAAATATATCAT
Chr1_16191324	AAGTGTTTCCTTTGGGCCATCATCAGGTTTCCACCTATACTAGCTGAATTCCTTAGGAACCCTGAGGCAATCTTTTCCATATGATCTGCAAGCTTTTTGA[A/T]CACTAGTTTACCTTCTTGGCTGAACTGAGGTTCATTTGCTTCCTTCAAAGTTTCAATGGCCTTGGAAATTGTCACTGCTGCTCCAATTTCAATCCCAGTA
Chr1_16351893	TACCTGGTCTTCCTTGTTCCTTTCTAATCCTTTAGATGAAGTAGCTTCACAAAGGAGCTCAATGTCATGGTTGCACTGTGAATCAGTAGAAATTGAGGGC[T/G]CCTTCTCCACATGTAGGCACTCAGCCATCTCATGAACACAATTCTGCAGTGCAGGTGGAATTCCACATGGAGAACTGGAATTTGCCAATCCCCTTTGACC
Chr1_16382930	AACAGTGTCATGCTTAGGAGATTATTGAATTTTCTTACCAACAATAGAAGCCACTGAACCAGACTTTGAACAAGGTGAATTCACTTGCTCACCACCACCA[C/A]CACCATTCAAGGAATGATTCTGACTGGCTTCAAGTACCCCTAGTGCTATGATGATCTACAGAACAAACCTTGAACAAACTTCCAACTTCAACAAGAAAAC
Chr1_16422713	AGCCTATCTTGCCAGAAAACCCAAAGAAACGGTCGAGTTCGTTGAGGTGCTTTAGTTTTCCAAATCAATTGCCAACAATTGGAAAAACCACCAACATCAA[T/A]TTGGAAAAAAATTCCTGTAGGTTTTTGCAGAAGAAAATACATAATTTTCATCCATTTCCAAGCTAACTTGTCATTACCCGCATCATACGAAGGAGGCACC
Chr1_16511836	ATTTTAATAGCTTTGTGATCAGTTCCAATTTTGTTTAATTTCATTTCGATTATAATTTATCCCTTTGCGCAACTTCTTAAACATATTCTCTTCTATGGTT[A/G]TTGATCTTTTTCAAATTCAAAATCTGCCATACTGCACAACAGAAAATCCCGCTGGTTAACAATTGGGTATATGAATTCGGATTTAGGGGTTTCTTTTTCC
Chr1_16599253	ATAGAAGGGGTTGGATGGGAGATTGTTGGACGCTTTTTACACAAAATGGGGCAAAAGCTATTTCATTAGAGTCTCTCGTTAATCCTAGGTCGAGAGATAC[A/G]TTGGTTTGGCATCCACTAAAACTGCACAAGTATGTAAATTCTGTTTATAGTACCTAACATGAAAACTGAATTCGATTGAATGAGAATCCAATATCAACAC
Chr1_16693040	TTAGTCTTTGTAACGTTTTATACAAGTTAGCTGCAAAGGTTTTTGCCAATCATATTCAGTTGATTTCGAATTCTTGCATAGGTAAGGTTATAATAACAGG[G/A]CCACTGCATTCGGTGGTGATGGATAAGATGCATTACTTTATTATACTGAAACGCCACTATGTTTTTCTTCCTCGTACTTATGTTTGAGTTTTATAAAGCA
Chr1_16699536	TATTTTAATTAAAATCTACTCTTGAGCCATTGACTTAATTTTAATTCTGTGCGAATATGTGCCAAGAATGAGCCTGCTGGTTCAATAGTTAAGCCTCTAT[A/T]TACCCTCTAGTCTTGTGTTTGAGTCTTGGTGCTTGTGTGGAGGAATATTTTTGCTACATGTTTGAATTCTAATCAGTAGTTAAATCATAATGTAATGCTT
Chr1_16734055	TTATAAGGATGATCATATCGTTTTTTTATATTTTTAAAATTAAATTAATTATTCAATGGGAATCCAATCTTATATCAGTTATTGTTGTTGTTATAAGAAT[C/A]TAGAGGTCAAGAGCTTGAACATGCTTAAACAACACTAATATCTTTCAATTTACAATATGTTTGGATTAATAATAATAAAATTAATTTTTTTTGTATAATA
Chr1_17099751	TACTCTTAATGAAAATGGATCAATGTATATATAAATGTATCAATGTTTGAAAAATTGACGGTTAATGAGTTCCGGTTGAACCTTAGGAATTCGTAGGATA[C/T]AAATGACATGTCATTAGGGATTTCATGTTTTGGGTGCTGGTCTTGAATGTCCTACCGATGGTCGAGGTCCTACATTTGTTGCGGATACTCCACAGCTTGT
Chr1_17141310	TTGCTACAATTACCTTTTTACGGTGATTTAATTATTTGTCAATAAGAATTCTTGTCACTGTAGGTCATATTTTCATGTTGCTATAGTTACCTCGTCACTC[T/C]AAAATGCATTAGCAATGTACCCATGACAATTTTAGCCCTAGAGGTAACAATCATGTTACTATAAAAAGCATTTAACAAAGCGAGATCAACATTTTTAGCA
Chr1_17146632	GTTTGGCAAAATTTAAAGACAAACTTAGCTTAGCTTTGATTTTTTTTTTTTTGTTATCATAAGTGATTTATGAGTAAGATTTGAATTCAAGTAATCAAAT[T/A]TTAGGAAGTGCACCTTGTTATTGTTGGTTTGTACATTGAGTAACTCAACTATTATTACAAAATTTTTTCGCATTTGTTAAGTCCACGCTTGTTGATGATT
Chr1_17167169	TAAGTTAAAATGGCCAACAAACTCAAACTCACTCTAAGATCATGAGAATGGTATGTTTGAATGCTAGACATGTTATTCTTGAGACTAGAATTCGTTGGAA[G/T]GATCCAAACCTTAACCAAAACAAACTCAAAGTTACCTAAGCTTTACACCAAACTTTGTTTTATCATTGTAACATATAATCACACATTTCAAACGCCAATA
Chr1_17172527	AAATGAAATAATTAAATAACGCAAACAAAGGTCTAACAGTCGTTTCGAGAATTCTCTAAGAAAGGTTCAAGAGAATTTTTTTTGTTCGTTCTTCGACTAT[G/A]TGGACTACGTAGAGGCTAAGACGACTTTTTTGTGGCTTGGAATCTACATCACGTAACGGAATCATATCGAATAAAAGGTATATCTTCGACCCTATTTTAA
Chr1_17216446	ATATAGAGTTGCTAACTATGTATCGGAAAGAATTCACTAAATGAAAAGTATTTGGAGCAATATTCTATCTTGAGCAAATGAGTTTGCACAAGGTGCTTAA[C/T]GATTTAAAAAACCCTAAGAGATTTCACCTCAATACAAAGTTTCCATCGTCTTGATTGAAAAAGAAGCAATTGTTGGGATCTAGTGCCCTTAGTGTAGTAT
Chr1_17242951	CCCCTCAATTGTCAAATTCCTCCTGATGTTATGCCTTGGGGTCCTTCCTCACGTCCTTATTGAGTAGAACATGAACAAGGGCATTTGAGAATTCCAACAT[A/C]CATTCATTAACTAGGTATCCTTTGGTTTTTCACCTTGAGCTTAAGCTCTTTGGAACTGTTTCCGGTGTTTGAGACATTTTCACATTTATCTTTCCTTGGC
Chr1_17248469	CACAGTCCCAGAGGCTTGAATGCCGATCGATTGCAGCTTGTATTTCGGTTCCTCTGTCAGAAATGATGCATATATCGGGTTATATCACAACATGCCTTTT[C/T]AGGCTAATCAAGAAGAAATATCAGTCATCTTTGAATTCTTCGAGCATTTTTGCAAAAGTTATTGACATGATTTTTCGATTACCATCCTATGCAACAGCCA
Chr1_17384110	TACCTCTCCCTTACATCATATAAGGTCTCTAAGTCGATCTGTAAGAAAGAAGAGATATCATTCGTCAACTTGGTTGTCTTAGCCGGTGGGAAATATTTCA[G/A]TAAAAACTTCTCGGTCATTTTTTCCCATGTAGTGATAGAACCTCGTGGTAAAGAATTCAACCACAGTTTAATTTTATTCCTCAACTAGAAGGGAAACAAC
Chr1_17530256	TTGGATAATGATGTGGTCAAATATTCACCACCAAGTTCTTGTCCTTGAAAGGAATTCTATGATCTTGCAAACGAGGGAGAGGTAGGCCACTAAGTGCCTA[A/G]AATACATTAGCATACTCTGCAAGGAGCTGCTGCAGTTCTAGATTAGGAGCCTTGGCAATTGTCGCTAATGTAGCTTGATTGCTTGAAGTCATGACTTCGA
Chr1_18161090	AGCATATGTATAAAAAAAATCGAATGAAGATAAGTAAAATTCCTTAAATAAATCAAAAAATGTCTTATAATGTTAGTATTGAAAAAACCGTTATTAAACT[C/G]ATAATGATAAAATTTTAATTAATTAAAAACTATATCGTAAATGAATTCAAAATATTTGTCATAATTCAATAACTGTTACAAAATACGGATATAAATTTTT
Chr1_18176778	GATATGAAGCTAATGATTATTTGTTTGGATCAATGTTTCCTACTCAAGAGATTCCTCCAAACTTCCAATATGTTTTTACTTAAGAGTCCACAAGGTGTTT[C/A]AAATTATGTGAATTCTTCATGGTTATTGTCAACTGAACCAATTCCGTCATATAATTGATGCCTTTAAATGAACTGATTCAATCATATCATTTAGAGATGC
Chr1_18264625	ATAAAAAAAAAACCATTGAGATAATAATAAATCATTCTCGAAGAATTCAATAGGTAGCAATAACATTCAGACACACGAGTGTACAATCAAACTCCCAATA[A/G]CAATTGATGAATAATAGTGAAAACACAACAATGATAATACTTCATTACATGTTAAAGACGAGTTAATCAATAACCAACCAAACACTAAATGCACAAAGTG
Chr1_18320886	GATATATGATTATTGACCAATGAAAAGAGATAGGTATACATAACCTACTTTCCAGACGATAGTGCTTTATCCTTTTAAGGTACATGTAGAATTCGGATAT[G/A]ATGTCTACAGACACAATAATAACATCATTGCAGAGCAGGGATTTGATGATATTCATAGGACAACTTGCTTGTTAATAGTTTTCCTAACATTGTTTCATGT
Chr1_18872032	AAAGTTGTCTAATTACTAGCACTTAAAACATTTCAGTCAACTATCGACATACAAACTCACATAGATTAGGGTTGGTGAATTCAATTTAATAAATTACAAC[C/T]TATGCAACCACCTCGTTGGATATTGAAATATGAATATTTAAATAATATATAAATATGAAGCTGTGGGCACGTGCTATGTTGGGTGCATGGCTACATTGAT
Chr1_19048708	AGTTATAATTATCAATTCATCTCATAACATATTAGAATTCAAACCAAATCATATCATAACAAAACATATTATAATGTATCATATCATATCGTAACGTAAC[A/G]TAGCATATCATATCATAACATATTATAATGTATCATATCATATCATGTCATACCGTAACATAACATATCATATCATGTCCTACCCCCATCTGCAACACAC
Chr1_19204370	TGCCTCACCACTTCGCGGGATCATTTCGCTCGACCATGAATTCACCTTGCGACGATCATTTTGCCACTTCATAGAATACGCCTCACCATCTTGCCACCTC[G/A]CGAGAGGTGATTACCTAGCCTTATCACCTCACAATGTCACAAACTGCCTGTCGTTAACACCATGCAAGGCATGACCTTCTCACCACCTCGCCTGGGGAGA
Chr1_20192288	ATGAGATCTTGTACCGATGTTGTAATTTTGATTGGGTCCCATTACTTGGAATCTGGGGAGCGGTTGGTTATGCTCCATTGATGGTGCTAAGATAGTACAG[G/A]TCAAGGCAGTTTATACCTACAACCCAAGGCTTAGCTGAGTTCGAATTCTCGTACAAAGACAATGGATATAAAAAGAAGATTCGAGAGATAACCAGTGCAT
Chr1_20239236	CACCATGAACTTAACCAAAACATGATACAAACCCCCAAGCAATCTAGCTCCCTCCAAAGAATTCAAATAGCAAAAAGAATCAAGAAAGACTCCCCAAGTA[T/C]ATTTTAGATAGAGTGGAATTACTAACAGTCACAAAACTGCTCTAAGCTAATATCTCTCAACCCTAACATTGTAAAAATGCTTAGCTTGTTCAAATCAACC
Chr1_20538445	AGTGGAATACAAATGCCTTCCTAAGTTTGATACATGCCCTATTAGATATGGGAATTCTGATGCTCATGAGTCAAATAATAAGGAAGTGTCATTGACGTTA[G/A]TTGTGGATCAGAGAGTAGAGTTGAAAAACTTCGATGACTGGATGATTGTGGGTAAGAAACAAAGAAGGAAAATAATAAATTATATCAAGAAAAATGATAG
Chr1_21266848	TAGTACAAGCAAAGGTGCATACCCAACGGCTCCTCAAATTCTAAGCAACGGAACCCAATCAAAGCTCCCGCATCGGTAAAGAATTCTGTCAGGAATCAAC[C/A]AAGGAGCTCTCCACTCAACATCCTTTTCTTGGAGATTTTGAAGAATTGCCATCCAATTTTCCTCTAATATGTCGTCCCTTCTTGGCGTGGCCACTATCTC
Chr1_21314124	AAAAATGTTATATGTTATTTTTCCTTTCTGGTACGAATGCCCCTTGACTATCATCAATACAAACATGAAGTGCTTGGCGAAATCTGTTGACAATCACCTT[C/T]GAAATTATTTTATAAATCACATTGCAAAGACTAATGGGTCGAAATTGACTCATGTCCTTCGGTGAAATCACCTTAGGAATAAGAACTATGCTTGTATGAT
Chr1_21356681	GAAAGGACCAAATTGTATAAAGTGCAAAAGTTAAATTCTAATAGCTAGAGGGATTAAATAGCTATGGAATTCAAAATTTGAGGTCCTTATAAGGCAAATA[G/T]ACCATTAAGAGAAGTTAGTAGATAATTATGATGATTCATCCTTGAAAATTTAAGAAAAGAAAATGACTAAGTTGGAAAGTGGAAATAATAAAAGATGATA
Chr1_21914474	GCCAATGAGAGGATATCTTTTACCCACGTCTCAGGCTATGAATTCCACTGTTGTGAATGACGTTACATACTGCAAAAGTAGTACACCTAAAGTACCAGCT[T/A]TCAGTTCCTTATCTATTTGAACTCAAGCTTTTACTTACATCAAAGTGTACGAGTCACATATACCTAGCCCGTCATCCACTCAGGATTTAGGTATGCCACA
Chr1_23730226	CACAACATGTAACACCTTACATCTTCAGCGGTTTTAGGAGTTCATTCCTCGAGCAGGAACTAGTTGTACTAAATGAAATCCAATCCGTGTAATTAGTGGA[A/C]AGATTTCCCTATCTTATGGCTTGAAATAGTGTCACACAAGAAAATCCTCCCTCTTATTTTATTCTAATTCGAATTCTAACTCACTTAGGACGACAAGGCT
Chr1_24755635	AGTCTTCCTTCTCTTCACAACCAAACCCCAAATAGTTTTTTGCAAAAGTATGTATGCAGACAGAGGTACAGAATCAAAATACAAAATTTCCAGACAGTTA[T/C]TCGGACATAAAAACTCACATCTAGACAATCAATCACAGAATTCTCATGCAGCCACAAAATGCGCACCACATACAAACTTCCACACACCAATCAAACAGAT
Chr1_25734219	ATTTTGTTCTAACCCCATGCCATAGTATTGAACATCATTATTTTCTGGATGACTAGACGAAGCCAAATCAGAAAATGAATTCCCTGGTACACTAACTGTA[C/T]TACCATTAAATTCCTTCAGCAGATCATCTTTATTCCCCACTTCAGCAAAAGGGTCCTCAGAATTATCCCCCAAATCATTAAATATTTCCGAAAATGTCCT
Chr1_25755139	ATTATTATTATAGCAAATTTGAATTTGGAGATGGAAAATTTTTGGAAAATGAGCTAGATAAAGAATTCTTTTGGAAAAAAATGACTAAATTGTAAAGTTG[G/A]AAACGTTAGAGGACTAATTTGCAAATTTGGCCAAAAGAGAAATATGAATTATTCTAGATTTTTTGGCATGGTAATAATTTGGGGTATGTATTGAGGTTTT
Chr1_25774093	TTGTTGTGATGAGGAAATATTGAATTTGTGATGTCGGCCCTAAACTTTTAAAACTTTATATTTTGGTCTTGGTTTATATTCGAGTTAGCAAAAGAGCTTT[C/T]GTAAGCTCGTGTGACACCCATAAATGATTGTGTATCATGTTCTGAATAATTTTTAATCCTAAATCACATATTTAAATGGTTGGAAAGCATATGACTGCCT
Chr1_25865363	AGTTCCTAAATATTCATGCAATTCTAACTATAGCAAGAACCTCCTAATGTACTTAGTTTATCCTTCCACTAAACTCAGTTTTTCTTCTTATACTTATTCT[G/A]TCATTGCATTATATAAAAAAATTTCTAGGGAATTCATCTTGTCACATGATTTCTTTACTTGACAATTTCAATGGGTCATACACTAGATTGTCAGGTATTA
Chr1_26527975	TGTTTTCAATCTGCCCCTAATCATCTTTACCATATTTTCAGTTTTCTGAATAAAATCTGGCCCGATTACTTTCTTTTCACTCAATTCCAACCAACATAAG[G/C]GTGTTCTACATCATCGGCCATATAATGCTTTATATTGAGCCATTTGAATTCTCGACTGGAAATTTTTATTATACACAAATTCAGCTAATGGTAAATAATG
Chr1_26528084	CATCATCGGCCATATAATGCTTTATATTGAGCCATTTGAATTCTCGACTGGAAATTTTTATTATACACAAATTCAGCTAATGGTAAATAATGTTTCCAAC[C/T]AAATTTGTGATCAATAGTATCAGGTCACAACATATTTTCCAACACTTGAATAACTCGTTCTGACTGGCCATCAGACTGAGGATGGAATGTTGTGCTGAAA
Chr1_26536606	TACCAGCACTTATGTAGCAGCATGGTTCCTTTTTCGCACTATACACCTCTTTATGACTTGAACTAAAACCTTAAGAAAGGCCCCATCAGTCTCTACCAAT[G/A]GAAACCCAAAGTTCTTGGAAGTTTTGCCAATGTGTTTCTTGAGTTGGAACACGTGAAATGTGGAATGAATTCGATATCCTTCAGGCAAAGACAGTTTGTA
Chr1_26633398	CTGTAAAGTTTCTGTGACCTCTGTTACTTCTGACTTGTGAATTCTTTCCTCATTTCTGACATTCAAACTATCCAAATCTAAAACCTGACTAGCCATTTTT[G/C]CCTGTTGCGAACTTTGACCCTGCGATACCTTCTCATGTGTTTGTTTAACTGACAACATATGACACTGCCTGGCTATTTGCTGATCAGACTTCATGAAACC
Chr1_26670268	ATAAAGTCTTGTGTTTCTATGAAGTTCTATTAATTCCTATTTTTTTATCTAAATTGGGATTTCTCTGACTGTTAGACTTGAATTCTCTGTTAATTGGTCG[T/C]TGATCTCTTTCCCTTAGGCGTGAATACTGAGGAAAGTGGTCCTTCGTTTGCTGTTTCGAGTTAGTTCTATCGATTTGTCGGTAAGCATTCATTTGTTGGA
Chr1_26671400	ATCTGTTTCTGATCTGTATTGTATATGAACTGGACTTTTTCTGACATATAACTAATTCGTTAAATCTGTACTGGTTATTCTACGAATCTAATTGACATAT[G/A]AGATTCAAGAATTTATTATTATGATTGTACTTTTAGTTAGACATATTTTGTTTATACACTAAGTTCTTGACTCATTTTGTTGTTGACTGAATTTCAGGTA
Chr1_26941600	CTACTGAAGTCTTTGAGGATATGGAACTCTAGGTTGATATTGACAACTTTTTTGAGGAAATGAATCTACAAAATAAGGTGTTAGCTTTTCAGAATTCACT[A/G]GTTTAGGGTTTACCTCATCAGATTTTTCAACATCTAATTTTTTTGGGGGTAGGAACTTCAACTGTTGGTTGACTTTCCTCCTTTTCAGTAGGCTCATCCT
Chr1_26986242	AAAAATTCTCTTAATTTTTGATTTAGTCCCGATTTGTTTCTGCAATAACACTTTCGTGTTAAAAAACATTCAAACCCCAAGATTAAAAAATAAAAGAAAG[A/G]TTGAATAAGATAACATTTAATCAAGAATTCATGTGTACTTCCATACAAACAAAAAACAGAAAATAATCACCAGCATTTAGAAAGAAATAAGAAAGAATCG
Chr1_26999248	CTCCTCCTCTTGGCACTTTTTTTCTCTTCTTGTTTCTCAATATCACCGAACCAATCCCTTCTCTCCCTCTTTTCTTACTCATTCGAAGTTCTTCTCACTT[A/T]TCTAAAACGAATTCTCCTTCTCTATATTTCTTTTTCTGCAACTTTTCATCTCTATCAACCTTGAGTATTCTTTATTAATCTGGAATTAGGCCGAATATTA
Chr1_27094463	TCAAATTTTAAGTTGGTGACAAGGTATTTTTGAAGGTTTCATCGTGGAAGAAAGTTTTGAGATTTGGTAGAAAGGGTAAGATAAGTCCAAGATATATTGG[A/C]CCTTATGAAGTTGTTGAGAGGGTTGGTTTGGTAACTTATCATCTCAAGTTGCTGCCAGAACTTGAGTGAATTCATGATGTTTTCCATGTGTCCATGTTAA
Chr1_27101700	ATTTGATGTATAATAGACTATCCTTGACACCCATGGAACAATGTCTTATGGAAAAATGTTACCTTTAAGAATCTCTGATAGAGAAGATTGAATTCAACAC[C/A]TATGCGTGTTGAGGTTAGTGTAATGCAATGTTTTATAAAAAAAATGTCCTTATTAAAAATCTTTGACAGAGAAGATCAAATTCAACACCCATGGGTGTCA
Chr1_27467660	AATAAGTGAATATATTAAAAAAATATATGTAGAAAATGCCTTTGAACAGAAGTGCTTTTCAATTTTATGCCTTTCAGATTCTTTGTTGATTCAATTTTTT[C/A]TAGCACTTTAAGTCGAATTCCAATCCCAAATGATAGCATTTAGAGAAGAAAAAAATCTGATAAAATGGAATTAAGCAGGAAGACTAGAATTATTTGAAGT
Chr1_28123561	ATTCAGTCGAGTTGTCTAGGAATAGTATTCTCCACTCAATTCTTTTTTATTTCTTTATGAATGCTGGTGATTATTCTCTATTTTTTATTTGTATGGAAGT[A/G]CACATGAATTCTTGATTAAATGTTATCTTATTCGATCTTGTTTTTATTTTTTAATCTTGGGGTTTGAATTTTTTTAACGTGGAAGTGTTATTATGGTCAC
Chr1_28153796	ATGACTTCTACCAATACTTAGGTGGACAAGTATTGGTAGAACTCAAGATGAAAAGATCTTAAAAAGCTACAGAATTCTACTAGTAGAACTGAAAGTTCTA[C/T]TGATATAACTCTAGGTTCTACTAATATAACCCGGACTTCTATCGGTAGAACGCACTCTAACGTGCAAGGTAGTTTTGGCCTTGGAGATCTACCGATACCC
Chr1_28158626	TAAATGATTGATATGCAGTTGGAGACCGTGTATCAAGGGTTATAAATAGCTAAGAAATAATCCTCAAATGAATTCCTTTCAGTTTGTTTCATTACCTCCC[C/A]TTCTTCAACCTCCATCATTGCTTTGAGGAAGCGATGGTCATAGAAAGCTCTGCATGGAGCGACGATCGAAAGGTTTAAGCTGGAAAAGTAGGGAAACCAG
Chr1_28159812	AACTAATGGAGTTCACTAAGACATTAAGCATGGGGTACTTGCGAAGATCATAGCTCGACTATGAAAGTATAGAGAAAAAATGAGAGAATGTCCATCGGGA[C/T]AATAAACTCATAAAGGAATTCAGAACAAGAACTAAGAGATAACCCACCAATGGAAAAAAGGGTTGAAAGGAAAATGAAAGTATTAACGAGCGACAAGTCA
Chr1_28206767	GGAGCAACCTGCAGGGCAACTTTCTCTACTCGCTAAGAAACTTCTACAATAAATTGAAGTAAATTTGTTTCTTCCTATAGAGGGCTACCATTTTTGTGAG[G/A]TCGAGCAGCAGCTGGACCAATTCTAAGTACCTCGAGTTCAATCCTATTCTCACTTCCAACGGAGCGACCACTGTTATAAATATCATTCCTAGTATCATTT
Chr1_28225946	TTTCACTATAATTTTAATTTTTTCTTATTTTGATTTTTATTGAATTCCAGTCTTCCAAAAACTTTGTTTTACTTGTGTTTCAAAATTTTATATTCAAATT[C/T]TCTTACCCAAAAATTTAAATTTGAATTTTTACTGGTCTTTTTTTGACCAATTTTCACTTGAAAGAAAGGAAAGCAATATGAATGCAAGTAGGAAATAGAA
Chr1_28289360	TTGAGAGTTGGGTTAATTGAATTGTAAGGGTCCAAAATTGATCTTTTTTGGGCGTCCATGGCTACCTATCAATCCGTCCTTGTTTGAATCCTCATGTTGT[G/C]AAGGTGCTATAGCAATTTTATCTTCCTAAGGGTGAATTTTAAAATTCATTTTTCTTCTGTTGTACAAAGCCGTTGAAATTTGGCAGAATTGTGTAAGTTG
Chr1_28354067	CGCGTCATTGGATGAGAAGCATCGAACACTTACAAATTATTTTTTCCGGTCAAGGCTTGTTTTGCTAGACAGACTACAACTTGATTTTGATCTCTCGGAA[T/A]GTACCGCAATAACCATCGGTTTTCTTGAAATAAAATACTTTGGATACACCTGATTAACACTGATTTGCCTCGGTAGAGGTACTTTCAAGTATATCTTTAA
Chr1_28369251	GACCATGCTTGGTAAGTGATATTCGGTATGTAATATTAACGTAGAATTTGCTAGTGAGAATTCTATGACAAAGTAGGAATACTAGAGGCTATTGAAAATG[C/A]TTGAAGAAAAAAACTAATTGTTCATTGAAAAAGAAGCTAAACTTAATGAGATTATGAAGGATTTAACTACAACTCAATTCATATTAAAAAAGATGAGTTC
Chr1_28412591	TTGCAAAAACATTTCCACTTTGCTCACATAGTGATTTGAACACAAGACCAAAGGTGTGACACCCCAAACGCGTCTAGAATGGATCGGCCTGAATTCGAAG[C/T]GTTACATTAGCCACCTAAGTGACTCTCTAGCTAACGACCACTCAAGACACACCCCGATCTTATAACACCTTAATCTTATCTAGATATTAATTAATTATTA
Chr1_28538740	TGATTTTATTCTCTAACAAGAATTCAGCTCTCTAGGGATCATTTTCAACAGTAGCTAAGAATTCTTCAGCCCTGTACTTACGTATCTTATCAACAGGCGG[C/G]TTACTAACTCAGATTGGTTTTATACCTTGAGGAATAACGAGAAATGATTGGGGAGCAGGAGGGGGTGGAAATTGTTGAGCAACCAGGTTCATCCGTACAA
Chr1_28647689	AACACTTAAGGATTGTACTGCAAATTCTGCGCGAAAACAGTTGTATGCAAAATTTAGCAAATGTGAATTCTGGCTTAGGAAAGTTAGATTTCTGGGACAT[G/A]TAGTCTCTGCAGAAGGGATACGTGTTGACCCGAGTAAAATCTCAGTTATTACCAACTAGAAAGCACCAAAAAATGTCGCATAGGTACGAAGCTTTCTGGG
Chr1_28658232	TGTGACATGTTGTACACTTGACCAACTTGTGAATTCTTACTTGTTACCTAATATGTTTGAAAGTTTCAAAATATGAAATGATATGCTATAAGTTATCTTA[G/A]TACTTGGGAATGGAATGGGTGTATATTTAAGAGATAAATGTGTTGTGGTTACAAGTTGAGAATGAATATATGATTATGTTGTGAATGTTTGAAGTTGAAT
Chr1_29232621	GCTCGTCTACTCCTTTCGTCATCTCAACCAGTGCCTTACCGAACACTGGCTCTTGATACCAATTGTCATGGGGCTAGAACTTTAGTTTGGGAAATCGTGC[G/A]ACCTTAGGTGATTCATTTGCTTCAAATCCGCCTAAGTCGGCCTTCCTCTAGAAAGTGAGAATTCAGAAAGGAAATTCACTAAGGCATCAAAATAAAGTGG
Chr1_29458349	CTTAGTAATGAGTGGTCAGTTCTACATGGCATGATCTATGGCAAACACACCAACGAATTTGGATGGAATAGCACAAGAAAAGTGATCATAGTTGAGCAAG[C/T]GATTTGGGATGAATTCCTTAAGGTGAATTCATAAATTATGATTGTATATGAATTTTGTATTTATATTTGAACGTGTTTAATAATTTTTATATGAATATGT
Chr1_29791825	ATGTAAATGTACGAATCTTTTTAAACTCAATTTTTAAATGATCTTGGGATTAAAAAATCGCGTCCTAACTTACTGGTCGTGATCTCGTTTTTAAATCCGA[G/A]GGGGCTAAATTTTTTTAAAAATAAACATTTTTCATTCGCGTATCGGGAATTCGAGACATTGTGTCCTAACTTACTGGATATGATTCTCTTTCTCGAATAA
Chr1_30404273	TGTTAAAACTACTTCTAAAGAAAACTCAAGAGAGAATTCGTGGAGAAAACTCAAAGAGAATTTCTACTCAGCAAAATCTGAAATTTTAATGTATTGTAAT[A/G]TGTTCAATAGGGTGGCCGACCATGCCTATTAATAGACCTTCTATCTATTTCCTAATCTCATTAGGAAAACTTAAAAAAAACCTAATTAATAAATTAAGAG
Chr1_30439064	CTTTTCAAAGGGTAAAGATAACTTATGTTATCAATGTGATATGAAAGATTATTGGCCACATATGTGGCATATGCCCAAATATTTTGTTTCTGTTAATATT[C/T]TTTGAAGAATGATATGAAAATGTAGTAATGAATTCTATCATTATAGATAGAAAATATTTATCTTATTTGGTATTGAAACAAACAAATATTATTCTAATAT
Chr1_30462390	TAAAACAATTTTAAAATAATAAAACGAATTCAACGAAATGATGCGTAAAATGAATTCAAAATAAAAACAGTTTATAATAGTTAATATATATATAACACAT[C/G]TTAACATAAAATAAAATAAACAATAAAAGCAAACCAATATATCATATAAAAAATTTGGAATGTTATATAGAAAAGGATATGTATAAACAAAAATGTTTAA
Chr1_30510347	CAACACGTCTCAAACAATCTTTAGGAGTGCAAATCAATTTCGTGAAGACTCTCTTTGTATTCATTAACTAGTACTCGGCTTTTTCAGGATCATCATCCAC[C/A]TTGCCTCTGAATTCTTCCACTCCACATTTCTAGATATTACCTATAGATACTCAAGTAATCATCAAAGGAAAAGGATTTTGAGGACCCAGAGTGCCGAAGG
Chr1_31085237	GACAACAAGTCCAATTATATTTTTCGAATTCCAGAGTTTTGAATTTTGGTGGGAGCACTAGATCTGGGACTAAACTCAATTCCTTAGCATCAACCCCACA[A/G]AGGTAATCAAAATTCTCCATAGCTCTAAATTTCTCCTCCAACCACTTCCACCGATCTTCTAACTATTTTGGTAATTCTACTATTGTTCTATCCATTTCCT
Chr1_31530496	GAAGATTCGTCAAGGGATTTTTGATGACTGCTGCATTGTTGACAAGACTGTTGCAAAAAGTTGTTAGTTCGAGTGGTCCGAGAAATGTCAGCAAAGCTTC[G/A]ATCAGTTCAAAGCATTGTTAACCGAGGCACCAATGTTAGTTCAGCCAGAGTCGGGTAAAGAATTCGTGATTTATAGTGATGCATCATTAAACGGTTTAGG
Chr1_32857606	CTGCAATAACACTTTCATGTTAAAAAAACATTCAAACCCCAAGATTAAACAATAAAAGCAAAATTGAATAAGATAACATTTAACCAAGAATTCATGTGTA[C/T]TTCCATACAAACAGAAAATAGAGAATAATCACTAGCATTCATAAAGAAATTATAAAGAATCGAGTGGAAAATACTATTCCTAGACAACTCGACTGAATCT
Chr1_32951366	ATTTGTAATTAAATTTTTATTTATCGACCAAAGGCCTCAGTTTTTTTAATTCAAACTAAACAGTCTTTTAACTTAAACCAAAATGGAACCTTAAAAGAAT[G/A]AATGAGAAATTTCTCTTTACTTTAATAGAACAGTAAGTTTACTTACTGAGTTTTTCTTTGAATTGAATTCAAAATTGCTCGAATTGTATAATCTTCAATT
Chr1_33308230	CTCATCTTATTAGTATGGATTCTAGTGCTCAAATCTGGCGTACTCTTGTTAATCTTTATCGCAGCAAAACTACGTCTCGATTGATGTTTTATAGACACTC[T/C]CTTCATTCTCAATGCAAGGGTGATTTTTCAATGAAAGAATTCTTATTGAAAGTTAAGAGTTACTGTGACAATCTTGCAATTTGTGGAGAAATCATTAGTG
Chr1_33374840	ATAACTTACCATTTTAATGCATAACATTAAGATTAAGCATACTATAATGCAATCATAAGCTTGGCATAAGCCTAAACACCATCAACAACACATGTTAGTG[C/G]ATTAACATATAATTCACTTGAATTATCATAAGATAAGCTAGATGTACACGAACATATTACTTTTGAATTCATCTTTTTCATAAACATAGATATACTTTCA
Chr1_33556469	AAAATGATTTTTAGTATGAGTTTTGATTATGTATTTGATGTGTTCATGAAATAGAAAAAGAAAATAAATAATGAAAGTGTTGGAAACAAGGTGAAGGTGG[T/A]GACTAAAGTGAGCAGGGAAGAGAATTAAAGCAAAAATAGTGAATTCCTAACAAAAGAAAGGTACGTATACCAAGAATCTTACCTTATCAATATAGAATTT
Chr1_33612877	AACTTACCTGGATATACAATTAATCGTACAAGTAAATAACGTAATACAATACAAATAACCTGACATAGCATATTCACACAACAAATAGGTGAGTTCCTTA[T/C]AAATCGAATCACATAGTAATTTCAACATTTATAATGCTATTCAATTTAATGACATAAACGTAGAATTCATGTTTCAATACCATACACATTATCGGATCAT
Chr1_33632597	TAGCCAGAATTTCAGATGGGCATTACTGAACATAGGAAGAATTCACTCACCATGTAGGTGCTCCAACCATGAGCAGGAATTGTGTTTTGAGAAGGAGAAA[C/A]AACAACAGGCATGTAGCTTTGGGTTTGTACACGTGGTCCAGAGACATGAGGTGGCCTAGGTAGTGACCATGAGGGTAATCCACCAACATATGGCACACCT
Chr1_33645198	TTTGCACCTTACATAATCGTCCCAACCCAATGCAAAATGACATGTTTTTAACTAAGACAGAACAAAACAATAAGCATGATCAAAGCATGCAAATAGTGGC[A/G]GAAATAGTAGGCATGATTTAAACATGCAATCAGAGATAGAATAGTGGCATGAATTCCCATGCAATCGGTAACACAATATAATAAGCGTATTGAATGACAC
Chr1_33874057	TTAATCTCCACTCAAAACCTTTGATTTCTAAGCAAATTTTCAAGTGAAATCAAGTGCCCAGTAACATCAAAAGCTTAGTTTTCATGTGTTCAAGGGAGGA[A/C]GTAAGAGAGTTAAGAAAGTGTAGGAAATCAAGGTGACAAGGTAAGAATTCAAGTGATCTCTTGTGAGTTTTATATCTTGTTGAATTAGAAAGAAGAGATA
Chr1_33921323	AGGGGAGAGCACTTTTGTTGTTTTCTGAACTTCACATGCTGGGGCTTTAATGCATGTATCATCATCTCATGTTTAAAAGCCGTTGAATTCTTGTTTTATG[T/A]ATATATAAAAAAAAAAGTCGTTGAATAATTTTAAAAAATACTATTTTATTTGGTTTTTTATTTTTGCAATGCATCATCAATCAATATATTCATAAAATTT
Chr1_34142027	GAATTTCATTTGCAAACACAACTAGAAGAAAACTAGCCCAAACAACTCAAAAGGATAATGCAGATTGCTATATCATCACAAGAATATAGTGAAATCAATT[A/G]GAGAATAATATATATAATAATCATATGATCTGGAATTCTAAAAGCTTATTTGCTAAGATGGGGAGATTGCATAGCATTTTTTAAGTAACTTTCATCATGG
Chr1_34201609	ACGAGTGAGTGAGATGACAGGCTCACATAGTCGTCAGGACGATAACCTACAGGTTCACCAGAATGGAAAAGTCTGTTGAAGATAAATAGAATTTAGAAAA[G/T]TAAATAAGTCATTTTAGAACTAGTGCACATGAAGAAAGAGTCTGCCAAGGACAGACCCAATTACGGAAGTCTGCCAGAAAAGGTATGTCCTAAGGGCCCT
Chr1_34238465	GTTGGACATGGGTACTTTAGGGAGAATTAAGAGACCGGGTATATGAATTCCTTCCATACACTCCCGATGAAATTTTAACACTCTACAACCAGATTTATAC[A/G]TTAAAAGACAATAATTCAGTGTGTAGTTTCCTTATTTATAGTTTTTTTATGGAATATTTATAGTTAAATAAATAAAACTCTTGTAAGCATATAAATCAGT
Chr1_34419677	AAGGTTGTGGTTCTTAGGAAATAGATTGTGGACTATCATCTTCATGTAGGATTATTTTTTTTTATATAGAATTCTTGTGAGCCAGAGCCGAAAACAGACA[T/G]AGGACTTAAATGTAATTTTTCTCAAAAGGAGTCCATGACGAGGTAAAGATGGAGGAATGGTGGTTGAAGACACAATAAATATATTGTGGTGGAAAGCTAT
Chr1_34430414	GTGGGAAATATTTTTTTTCATTTAATAAAGTTCCAAGAAATAGTAAACAAAATTTCAAATCGATTTGAATTCGTTTACCCACTGAAATCAATATTTTTTT[A/T]AAAAAAAATAGGGTAAAGACAATTTTTAGAGGCTGTTCAAGCAAAATAGGCAAAAACACAGTATTTAGCATAATGAAACAACTCAAAAACACTCAAATTT
Chr1_34462316	GCCTTTATCCTTACTGGTAAATGGTCTGACTAGTTCGCAACATACATAAACACATATATTACTTAAACAGACAAAACTTACGAAATTCACACATACAAGC[G/A]AGCCTAGCTTTCTACACAATCAACCCTAACAGGACAAAGGCTTACCTTGGTTGCTACAAACTTGGTTCAGAACAGAGACTTAAAAACATAATATCGATGA
Chr1_34561789	ACAGATATTAATCACTGGCGGATACATACCCATTATGTAAATCTGAATACCATCAAACTACTAATCAAATCATACATTGGTTCGATACCATACAAACTCT[C/T]ATTGATAATGTACTACACAAATCATTCAAATGAATTCTACATCACTTTATTTCAAAACTCTAGATACTCGGGATAATGATAACTCATATTCCATATGATT
Chr1_34653544	GACCAAAGCATTTCAAGTGTACCCATAAGGTTTTTATACTTCGTCTAATTCTACACTCCCAAGATCTAATCTATATGCCTTACTTCATAAATAGTATTTG[T/C]ACATTTAGAATTCATTTGGTGGGATGTTACAGAATAGTTTACTGAGTACCTCTTAATTTAACCTGGTTTAAACTGCAAGGTCAAAAGATAAGTAGTTTCT
Chr1_34983559	TCATAAAATATTATAAGTCAAGAATTCATAAATTGAAATATCAATGTCACATAAGACTTCTAGGATCGTAATATTGTAACACCCTATACTCGACCCAATC[G/A]TTGGGTTCGGTATCAAGTGTCTTAATTAACCCAATTTACTTACAGACTTAGACAATACCAAATTATATATTGATTGCTACTATTCAACCTTACTCAATTC
Chr1_35383092	TAAGGCTGTAGTTGTAGATATTCGTCTATGTTGTTTTCCTGGAATTCAACAGATGAACTCATGATGTTATATTAATGTTCTTTTCAAACCTGAATGGGCT[A/G]TAGTGTTTCTTCTTGAGATTATCACACTCTTGAACAATGACCAAGGAATCTTGTTCTCTTTACAATTGTTTGTAGGTAATGAGAAGATTGATGTGACCTA
Chr1_35400522	AAGTGACATGGTTATACGCCAAGTCTTCAGTTAATTTCTCATGAATTTATTTTTATCCTTGCACACGAAGACTTCTATCACCTACATGACCATGTTAAGT[G/A]TTGGAAAAATCCTGATAAGGAATTGAAGTGGAGGAAGCAGACTAGGATCGAATTCAAGTTTTTTTTCACTCAAGAAGGAAAGATTTGGAAGTGACCTGAA
Chr1_35525116	GAGAACACAGAAAGAAAGTAAAAGTGAAACATACTAGCAATAAGTACCCTTTTTATAGCACAGACAATGGAAATAAGCTTAGTGGAAAAGTAAAAAATTC[C/T]ACTATCGTCATTGAATTCAGAGACTAAGCTTGCCTAATAAGGTTTGAAATCTAATCTTTTACCAAACTCAACTACTACCACTAATCAGAGTGGTAAAACA
Chr1_35794921	AATGGATGGTTTTTATTAGGTTGAATATCGTGCATGAAGGGATATAAAAAGCTGAGAAGTGGATACCCGAAGTGAATTCTTCTCAATTCTATTTTCTTTT[C/T]TTTTCTTCTTCATCTTCTTCTTTGGTTGCTCCAAAGAATAGATAACTATGGGAAGCTCTGCATTGAGCAGTGATAATGAGGTTTGATTCAGAAAAGTAGA
Chr1_35803495	GAATCCCCTTTCTTGAATAAAAATTTTTCCCTGAATTTTAAGGTAGTACTTCTCGGCATTTTGGTTTTGAAATTTTAACGAATTCAAAACCGTCAGTGGT[T/C]CTTGCATAATCATCTTTTTAACCTTCCTGGGTGGCATTTTTTTACTATAATCTGCGCTAATACGAATGAGATATCAAGCAATATTCCCAATGTAACAGTA
Chr1_35903871	TTCACAACCAAATTCGACAACAAAACCATTCACTTCCACCTTAAAAGAATTTGAAAAATCCTATTTTCACAATAATACCATCGGCTCTAGCTCCACTAAC[C/T]CGGGTTTCAAGCAGACAAAACAAATCTGTCAAAAACTCCTTGTATTCTTTAACAAAACTGTAAAAATGAGGATGTCCCACTCCTTGGAAATTCCAACAAA
Chr1_36112174	TCTCAACCTCAACAACCTTCAACTATAATGAAAAATAATTTCTTCCCATGGCGTGACTTTTATACAAAGGGCTATCATTTATTTCTTTGAATTCAATTTC[C/T]AAAATTAGTACAGTATGATACCTCCTCAGTTGAAAGAGTCTCTCCGGTCTTACCTTTCATCCAATCTAGATTCGTCTCCTCTTTCACAAACGGTTAAGTT
Chr1_36232328	ATGAGGTGTACTGAACTGTAATCCGTCAATTCCTTTACATGTATGCTCATACGAGTTGTAAACGGTAAGGTCCTCCGAGCTGAATAATGGTAAGCTCCTC[C/T]GAGTTGAATAACGGTAAGCTCATTCAAGCTGTAATCGGTAACCCTAATGATATGTCATTTGTATCCTACGAATTCCTAAGGTTCAAACAGGACTCGGTTG
Chr1_36430291	AAATCAGGAAAATAATTGAGTAAACAACCAAGAAGCGAAATAATACCCAAGAAAGAATTCACCTAGATTTCATCTTTCATTATCAATCTAAATTACGCAA[T/A]TTCTTCACTTAGTATCTTGATCTGTAGAAATCCCTAAATTATGTTAATATCTCTCTTCAAGACTAAGAACAACTGACTCTAGGTTGATTAATTGAAAGTT
Chr1_36461911	TGGATATCTATTTGTAACACTTCCTTAGGGGATTCATCAACTTCAAGCACTATCTCAATTTGAGGAATTCCCTACTACAAACCTTCAATGATCATCTTTA[G/A]AAATTTTCCCAGTTAAATAATATATTATAGAATAAAATAATGCAGAGATATTTATTCATAATACCACTTGATCGCATGTCTCGTATTTATGGAATGATAA
Chr1_36560610	TCTCACAAAATATTCAATTCAACATCAAATTGGCAAAAGTCCCTTACAAGAATTTGAATTCACCTATTTATAGTGCAAAAATAGGGTAGCCAAAAAGTCA[C/A]AAATATTCACTTAATGTGCTAATTAAGAAAAACTGATTTAAAGATCAAGACTCTTGGCATTCTTGAAACAAATAACTTCTTCATTGAATTCTCTTCAATT
Chr1_37172107	TCAAAAGATGTATGTTGGGTCGCCGTATGGACAGATCGATTGTAAGTAAATTCAACATGCGGTAGACATTCTTCCCAAGAATTCAAATTCTTTCAAATGA[C/T]GGTTCTTAATAGAGTAGATAGGACTCGGTTGAATGCCTCCGTTTGTCCATCCGTTTGAGGATGACAGGTGGTCGAAAATAATAACTTAGTCCAAAGTTTA
Chr1_37432372	CAAATACTCTCCACCTCGATCAGATCGAAGTGTCTTGATAGTTTTGCCTAATTGATTTTGTACTTCATTTTTGAATTCCTTGAACTTTTCAAGGGACTCA[A/G]ACTTATGACGCATGAGATAAACATACCCATATCTACTGAAATCATCAATGAAAGTAATGAAGTAGTGAAATCCACCTCTAGCCTGTGTATTTATTGGTCC
Chr1_37486327	TGTCGAAGATGAGCATGTTGAAAATGAGGAAAGTTAACCAGATGTTGAAGTTCCTACACCAAAGGAATCAAAATCTGCAAAGTCTGATAAGGTAAACCCT[G/A]ACTTAGTGAATTCAGATATTTTAACATCTTCTTTGGATGCAGATTTACCTACTCAGAAAAGTTGTCTGGTTCAACTGAAAGTTCCATCACCTCTATATCC
Chr1_38243109	CCAAGATACAAGGCAGCCCGTGTTGCCACATGGAACAATGATGCTACCAAGGCTGAAAAATCATTCAACGTCATGATGAGGAGTTTTCCTTCGTCACAAA[G/C]ATGTGACGGATATGGGAAGGAATTCATGGTGACGACATTGTGACAATGAGTCTTCCCACATCACGGTGATGCGACGATGGCAGGCTAAAATGCAGTTGAT
Chr1_39349375	GCATGATCAAATGCTGATTTGGCAGATAGAAAAGCAAGCAGAAGCAGATGAAAATGCATCTATCTAGCAATTCAGTACATTTAAGTTTTCAGGTTATGTT[A/T]TGTGAGTACTGCATATTTAACCGGATACTATTTTACAACTCGATCGAATTCAAGAAGATCGAAAAAACGCAGACCAAAGACAGTCTCCAATTAGTGCATT
Chr1_39716662	AATGCTAAAGTTGCCTATATTGGTCCGCCAACCGAATTCAACTATGATTGCCAGCATCTTGGTACTGGCCCACAAACACTTATAGAAATTGCTGAGGGTC[A/G]TCATTCTTTTTGCTCGGCCATCTCAAATGCCAAAAACCCAGCCATCATTGTTGGTGCTGGCCTGTTTGAGAGGGACGACAAAGATGCAATTTTTGCTGCT
Chr1_39761652	CGTTAATTATATGCTGATGACCATTGATGATTTTTGTAGAAAAGTTTGGGCATTCTTCCTAAAGAAAAAAAGTGACGTGTTTTCCACGTTTAAGGCTTAG[A/C]AAACTATGATTGAGAAACATATAGGAAAACAGATAAAACACATCCACATAGATAATGTCTTGGAATTCTGTTATGATGAGTTTAATGAATTGTGAAAATC
Chr1_39841295	ATGGACTATGTACACGTGACTCGTACATTTTGATGTAAGTAAAAGCCTGAATTCGAATAGATAAGGAACCGAAAGCTGGTGCGTTGGGTGTACGACTTCT[G/A]CAGTATGTAGCACTATTCACAATAGTGGAAGTAATAGCCCAAGACATGGGTAAATGATATCCTTTCATTGGCATTACATGATTGATGAAAAGTAAAGGTA
Chr1_39880843	TCTGATTAAAGTGATTTGTAATTATTGAAATCTGACATATCTATTTGCATGCCTACCGAATTCTGTTAAATATATGATTGTATGTTCAACATGCTTACTG[T/C]TCTGAATTTGTATTTTCATGCCATGTTAAATTACATGGGGTTGGGGTAATATGGTAAGGAGGAAGTTCTAGAAGTTTAATGATCTGTATTATTTGGTGGT
Chr1_39933333	AGTTTGATAGATTGATTTCTTAAGATACTTGCAAAAAGTTGAAAACTAAGTGCTAATGTTTGGTTTATTCAACATAAGCCAACAAGTAAAGTGAACTTCC[G/A]TTGATTTAAAATGGAGCTAGACGTTCTGATGGAGAATTCTGGATATGCTTGTTAAGAGATTAAGTTGTTTAGGATTTTATTTTACATTTTATGGGTTTGA
Chr1_40059310	ATAAACTGAAATTTCTCAGATCATACATAACATAACACTATTGTAAATCCACAACTAATAGCAGCTGAATAAATTTCGTATTCGTTCAAATCCCAAACTA[A/G]CAATGAAAAAAAAGAAGACCAAAATCCAGATATCAGCCAAACTCAGATAAGAATTCTCAAGTAAAAGCCAGAAAGACAATTGGTTTTGCTTAATTAACAA
Chr1_40482941	GAAAGAACAGATGTTGACTTGACCACGCCAAGAAGACGCATGGTGTCCTTGATCTAGAGCAGAGGAGCAGAGAATCATGTTAGACACTATATCGATATAA[T/G]CAAACCAAGTCAGATAAACATCCAATTGGGTAAGTACCTGGTAGTATGTCTCTTTTTTAGGAAACACAGCCTGCAGGACACGGCAAGCAGCAGCCTGCAT
Chr1_40484560	CATACCTTAAATCCTGCAGGACTTGGACTTTCCAGAAAACCATCCTCTGAGGCCAAGCTCTGTTTAGCTCCTTCAGAATCACCATTCCTGATTGCATCAC[C/T]GCTCAGTTTCACATCTGCTGTAATGCAAACTGTTTTCTCAAAGAAGTCAAGGGGGAATTCTGGCTTTGTGCCAGCATAAGCTTTATTATTAAGGATATTA
Chr1_40561935	TTAACATGTTGATCATGTTCTTCGCATAGCGGTAACAATATTATCACTTTTAATTTAACATTTTTACTTTATCAGAAAACACATAACGTTCATGTATCAT[G/A]CGATGTAATAAGCGCAGTTAAGGAATTAAACACAAATTTCAGAATTCACCCAATATCAGGGACCTAACTCAACAAAGGTAAACTCTAAAAACAGTTTAAG
Chr1_40907996	TTTCCAAGTCCTCTTCCAGGTAACGCTCCATTTCCCATTGTTAGTTGCAAACCCATTGTCGTAGCCTTGGATATTTTAGGCGCTGGAATTTTACTCCCCT[C/T]GATGACAAATGTTGCATTTACGAATTCCAATGATCAGAATGAACATTCTATCGTTTCACTATCGGCCTCTATATATGGCGTGTCATTGGTAACTGATGCA
Chr1_40953314	CATATGTACTACTTATTTCTGGATAGACTTTCTGGTTACTTTCAAATCCCGATAGCTCCCGATGATCAAGAAAAGATGACATTTACATGTCCATATGGTA[T/C]GTTTTCTTATCGAATAATTTTTTTAGATTATGTAATGCCCCTGCCACTTTTCAGCATTGCATGTTAGCCATCTTTGATGAACTCATGGAAGACATTATGG
Chr1_41164906	CACCTGATCATAGTATTTGTATTGAATTCGTTGTTTTAGAATATTTCATTCTCTTTTTCAATATAAATGTCCCCAGACAATTCCTCTATCATTGACAACC[C/T]ATTGCGAGCTATGCTCCCAAATTAATTTTGTTTATGTTATCGTTATGATCTTTTCGCAAGCATGTTGCATTAGAATGACGATTAATGGACTAGTAAAACT
Chr1_41766858	CTTTAGCTCACTTCCAGCTCCTTAAGTTCCATTCAGCTCCAATCAGCTCAGTTGAGCTGAAATCAGCTCGTTTAAGCTCAATTTAGATTATTTTCAGCTC[G/A]TTTCTCTTATCATTCACAATAACTAAGTATTAGATTTATCTTATTCAGCTTGATACAGCTCATGACAGAATTCCCTAGTTCAAATTAGTTTATTCATTAA
Chr1_42462312	CAAGATTCGTAAAAGATCGTTTAATCAATCTTGAAATTGTTGAGAACAGGAATTCTATAGATATTTGAGATCTAATTATCAAGATTTGGAATGTTCTTAC[C/T]GATCTTGGCACGTTAGAGACGAAATTTGACAATGTTACGCTAAATCAATTAGAAAATCAATTCAATAGGGCTCGATTTCAAACTCAGGATCAAAATAAAA
Chr1_42514485	CTTAGCTTTAATCATGGCCATTTGCTATCATAAAGTGTAGATAAGCAATGGGTATTATTTCCCCTTTTTTTTCAGGTTACTTTTCATGGCTACAATGGTT[C/T]AAAGAATTCAGAAATAAACCTTCCTCCATAACATTAATGCCCAATCTTCACCTTCATTTTCTCTCCCCGTTAAACCCTCAAAAACCAACACCAAAACCCC
Chr1_42957221	ACACGGGCTGGCACATAGGCGTGTGGCCAGCCTGTGTGGAAGTGCCTAGGCCGTGTGGATCCTGGAAACAGCTCTATTCATCTGATTTTTGCTCGTTTTT[C/T]GCTCCTTTTGCTCCCAAATGCTCTCCTAAGTATAGAAACATTAATTTAAGGGATTAGGAGCATCAAATTCACTAATTTACATCATTACTCATCCAAAAAA
Chr1_43187591	TCACATTTACTTTTCATCTACCATTTAATGTCGATGAGATGTATCATCTACCCTTTAGTCAGACTATGAATTCCACTATTGTAAATGATGCTACATATTG[C/T]AGAAGTCGTATACCCAATGCACCAATTTTCGGTTTCTTATCTATTTGAACTCATACTTTTACTTACATCAAAGTATGCAAGTCACGCATACATAGTCTAT
Chr1_43426957	TCATCATGTTGGCCAAGCACACATCCCATAGAATTCTCAAATACTGCCAAATATAGTATCAGTGGCTTATCTGGACTAGATGGCGTCAGCATTGGGGAAT[T/G]GGACAGGTATTGCTTAACCTTGTCAAAATTTTTCTGGCATTCGTCATCCCATACACCTGGATTGTGTTTCTTGAGAAGACGGAATATGGGGTCACATTTC
Chr1_44009699	ATGGTAAGTAGTTGAGGTGAGTATATGAAATTTTGATATTTAATTGAATTGAATTCATTATATATGTGATTTTATGGAAAATTGATATTTGATATTGATT[A/G]TTATTGAATTGTGAAATTGAAACCTTATTAAATGTATTAGGTTGAGTCGAATATAGATGGCATGCCATAGGATTGGAAGAGTTTAGGGATTTCTTCGACT
Chr1_44057594	TTGCTTCAAATCTACCTAAGTTAGCCTAATTCTTGAAAGATGAGAATTCACAAAGGGAATTCTCTAAGGCACCGAAATAAAACGGAAGCACATTCAATGA[C/A]AAAGAAGCAATGAAAGAACTGAATAAGCCACAAGAAAACAATGCACACAAGGTGTTTGAGTAAATGCTCTCAAATATATTCAATAACTAATAATGAAATG
Chr1_44141158	TCTAGGAATTCTCTTTTTTGTTACAGAAATTACTCAATCTGAAAATTTTCTAACTTCATAAAATTTCAACTAGCTTCTAGTTTTTCGACTATTTTTCATT[A/G]CAAACTTTCTGTGAAGAATTCCTCCATGACATTGAACTAACAAATACTTGTATGCTAGACATGGCAGAAAAAGCTCATTCTGCCTGGCTTTTGATTCACC
Chr1_44562241	AAAAATGTATGATTTAATTGTAATCCACCTCACACGTAAAAGTCCGGGGTATAGTGAGGTGTCCTATGGATTGCCTCGGTTGTGGCATAAGAGGCATCTA[T/C]GAAAATGCCTCTTACGAATAGTTTATTGTCTTGTGTCTCCAATAAATTCAGGTAGAATTCCTGCACTATCGATAAAACAGTCGATTTTAGAGGTTGTCTG
Chr1_44563899	TCTAAAGCAAAGGAATAAAAAGTCTCTATGAGGGATGTTATCATGGACATTTCTCCTACTGCAATTGAGACTTTTCATAAAACACCTCACTATGAATCCA[A/G]TTTTTATGATACTTTGAATGAAGATGAGATGGATTATGATGAGATTATTGAATTCTTAATTGATGGTCGAGGTAGTTAGGTTCAAAAGTTAGTTACTAGA
Chr1_44575590	TACAAATGGGCTAATTGCCATTTGACCCCAAACTTTTCTACTCAACCCAATTCTCTTAAAGTCTTTTCCTAATTCAATTAGAATTCCTATTTATTATTTT[A/G]GCAAATAAAAACCCTACCTCTACTCTCATCTTCACACAATCTCAAGAAAACACTTTGCTACAATCTTATTCTCAAAACCTTGCTACTAGAAATTTCTTTG
Chr1_44609398	TGATCTGCTAGTTCACTAAGAAAAGATTCATGGACTCAGTATATATAGGCTTATTGTTATGTGCATACTTACAAGTTTTTATTTTCTTTTGTTCAGGAAT[C/T]GCTACCTAGGATATTATTTTGATTTATCATAAAAAAGTATAGCTGAAGGTAACTTGTGAAGCAAGTGATCTGTGAATTCTGCACATTTCCCTCATTAATA
Chr1_44819700	TGTAAATCAGAGGAGATGTTCACTTCAGACATATATTGCATGGTCAGAAGAGAATATTGAGTGTAACTTGAGCTGCTAACCCGATCCTTGCAGAAGGTGG[C/T]AACAAGAACAGTAATAACTTTACCATGATCATCCACCTGCAGGTCTAGAGGCCAGATTCGTTTTTGTCCAGCCAGATCCTTCTTAATTCCCAAATCACCA
Chr1_45231658	AAGCTTCAATGGCAGCGCAATGCCCAAAAGCCTAAACAGCCCTCTCTTCCGCCTGGCCCTAAACCTTGGCCTATTGTGGGAAACCTCCCTGAATTCATCA[T/A]AAACAAGAAGAAAACTTCGGTGTCTCATTGGATACACAGTTTCATGAAAGAAATGAACACCGAAATTGCTTGTATTCGTCTAGGAAATGTTCATGTGATT
Chr1_45558544	TTGAGATAAGCTTTTTGATAGCTCTTAAACAACCTCCATTCATGTATTTCATGAAGGTAAATTATAAATTTTAAGTTTAAGAAGGTAATGTAGCATATAA[A/T]TATGATGATATGATATCACATTCTCCTGATTATGCTGAAGGCTGACTGGCTGAGAGTGTACATATTAAGAAATTCTTGAAGTATCAGTCTAACATCTGCA
Chr1_45760066	TGAATTAGTAGGGAATGCAATACGGATTTTGTTCTCGTTTTTCTCAGCTCTTAGGGGTTTGGCCATGGCTGCCATTAGGGTCTGGGGAATTCATACCTAT[C/A]GGAGGAAATGGCCTCAATCTCCGACGGTATATATCACTCTTCAAACTGCCTGTTATGTGCACAAACCCAAAATTACAAGGACATACACCTGAGAATTCAT
Chr1_45760342	GTGGGGAATTCTTGCTTCAACTAACACACACCCTGAATTCCCCGTTGATAAAAGTAGAGATGCCAGAAGCAGCGCAAAGATAAGTGGTGAGTTGTTATCT[T/A]TGGAGCACCTTTTCATTGTTTTCTTACTTACAATAGCAGCAGTAGTGTTCATGGTGTTTGATTGAAGCCTGGCTCAGTATTTATACATAACAGAAACCTC
Chr1_45804209	CAAATAAATTATTATAGTCCCCAAATAGAAATTGATAATTTAAAGTGAAAATACTTTTTAAAGTAAAATAAAAAGTCTGAGATGATTCTCCGTATGTCGA[G/T]TCCAGATCCTAACCTAGTGAATTCCCTATAAAAATAGTAAATTAAGGAGTGAGCTATAGAGCTCAATGTGAGCCTTAACACATAACTTTTTCAATTACAA
Chr1_45951913	AGAACAGGTTCAGGAGACAAATTAGTATAACAGTAACTTTATCACTTTTGTCATGAAATAGGAGGTTATCAGGAAAAGGATAGAGTTAAGCCACAAGGTG[T/G]TCTTATGTTTGAATTCATTTATCACTGTTCCTATGACAACTATCTTATAATTTCCCTTAAAAAGTCATCTACTGCATGAACAAAACATCTCAAAAAAGTA
Chr1_46074123	AAGATGCTGAAACATGGCACTCTAAGAATTCAAGGACGGTTAATATTGCATGTCACAGTTTCTTCTGGTCTTCTATTTCACGGCGATATGCATAAAATAA[T/C]GATTGAAGGCCAAATAAAATGAGGTTGAATGCTCGAATAATCTCGAACAACACCGAGCATGAAAGATAAATATGTAGATAGATATACAAGTTGATGCTAA
Chr1_46076664	CAGGTTTTGGGTTTGTTTTTGTTTTTGTGAAATTTGCTTTCTTTAGGGGCCAATTTCCTCTCAGCAATCAGTCAAACCTTTAAACATCTGGTTGTAAGCA[T/G]TTTACTATAGTTTGATTTTTTTAATTATAGTAAAATGAAAATTATACTCCATAAGAATTCATCACATAATAAACATGAGGTTATACTATAATATTATTTT
Chr1_46483126	ATATCCTTAGAACAGAACCAGAATATAACAGTTGCAGGTCATTTGTTATACAAGGTTTGGGAGAAAATTAGAATTCTGTATGCTAACCTATCCATCCTTG[T/A]GGTTATGATACCATGATCATAAAATATAGACTGACAAGAGTGTTAGGATAGAAAATGTCACCTTTAAAACCAAAATAAGAGCTGTGACCACTATCCACAA
Chr1_46886783	AACTCCTGAAATATATGAATCCCCAAAGCTGACATCAGTCCCTCTTAGGAAGAAAGAGACCACCCCAGTCCAGCTTTTGAATATAAATTTTCCTCCGAGG[G/C]TTGTGAAAACTGCTATCGTTTTGGAGCCTGCCAAACAACAGCTTCTGAATTCAGATGAGAATGCTTTGAAGGAGCTTCCACCAGAAAGCCCATTGATTGA
Chr1_47117892	TATTAATTTTGATATTTAAATGTAGGTATAATAATTGTCCAATGATTTGGAAAATAAGTTAAATCGTAAGTCGTATGAAAGACTAGGCACGGGAGCTCGA[G/C]TTGATGTACCGAAACTTTTAGAATTCAAGATTATTTTATTTTAATAATTATTTTTATTATTTTCATTTGGAAAGATATATATTTAAAAGATGAATTGGGA
Chr1_47221225	CACTTTGCTAGCAAAAAATATTAAATAATTTCTAACATGTGCTTGCAGTCACTGATTAACCGGATTATTCCTTAAATAATGTTTTATACATCCTAGTACC[T/A]AGGATTGCAAAAAGGCTGGTTATGTTTTTCAGAATTCCCATGCACTCAACGTAAGAAATTAGAGAAGCCAACATTAAGCTCAACGAGAACTGCTAAACAG
Chr1_47328558	CTTCATGAAAAGGAAATCACCATCACGATGCGGTTTATCAGTAAGCAGGCGGTTTCCGGGAACACCCGAGTTCAAATCAAACAGGTTTACCATCCTGCCC[A/T]GGCATCCTGGAAACTTTTCAATATTATGACCTTTCTTGTGCTGAATTCCATTCATTTCAATACCTGTTAACCACACAAATCAAAAGTACCAAATTCATTT
Chr1_47329096	AATTTTGACTCAAAATTAATTGACATTGCAGGAACATTGTAATCCAAAGTCCCAACTACCAACCAACTGAAAATACAGTACTCCTAGAATTCAAACATTC[A/C]CCAAATAAGAAAAGAAAAGCCAAGGAGGCTTGAAAAACAATGGAATGAAGAAAAAAGGAAGCTGATTTTGAAGGGATGCGAAGAATATAAAGTTAAATAA
Chr1_47552939	TTTAATTATATTTTTGTATTCTCACCTGTTGTTGAAAGAATGAAGATCATTTTCAATCTTGAATTCTAGGGCCAAGTCTCCACCTGGACCTCTCAGCTTT[G/A]TTTTTTTCTTTAAAGATAAAGTAGGTGACTTAAAAAGTAATTAAGGATTTGTAGCCAGAGAAAAAGATACTGGTCTCCTTGTGTGAAGAAGACAGGTGGA
Chr1_47559155	TGTGATATTATATATTTGTATATAATTATTTTTTTTTTGCCAAGGTTGTGGTTCTTAGGATATAAACCGTGAACTATCATCTCCATGTAGGATTTTTTTT[T/A]AAAAAAATTCATAGAATTCTTATGAGCCGGAAACAGATATTGGATTTAAATGTAATTTTTTCAAAAGGAGTCAATGATAAGGAAAAGATGTAGCATAATG
Chr1_47959912	TTGAGGGAAGATGAACTGACAATGTACTTTCACAACTTTCGTCAACAAGGTGAGTGAACGAATTCATAGGTCTACTTTGAAGGATGCTTTCATGGTGTAT[G/A]GGGAGGTGGTAAATGTCTACATCGCGTATTGGAACCATAAAAGGAGGTATGATAAGACAACTTTTGCTTTTGTTCGATTCAGATATGAAGTTGACTTGAG
Chr1_48063561	CATAACTTGTGACGTGCCATGTGTACCTCATGCTGACATGTAAGTACCAATTATGAACCTCATGCTGACGTGTAGTTGTGGTTGTTAAACTCGTGCAGGA[T/C]GAATGGAGAATTCGGATGTTGCCTCTGCAGTTATTGGTTCTAAATGTATGGCCGGTAGTGGACTTAAGGTTGAGATGCAAATCAGGAGGTAGAGATTACC
Chr1_48072708	TGATAATCAGCATATCCTGTAAGGCGGTGTCCAACAGCTGGAACTGTAGGTTCATTTGGATGGATGTGATTGAAGCCAGATTCCTAACAATTATTTTTTA[A/T]AAAAAAATTGGAATTCCACCCAATATGGAAGTCAGCAAAATAAAACAAATAAAAGATTATGTGAATCAACTAAATTAACAGAAATTGGTCTCAATGGTGG
Chr1_48991432	AATTAAGCTGATTACTTAGACCTGAAGAGTTCATTGTTTGAGCAGCTCAAAGCCTTAATTCCTTTCAATAAATCTGCCTTGGGAATTCAAATGATCAGCA[A/G]CAGCATTAGTGACATCTTGGACACCCAAAACAGCTTCTAGTGTGAACTAGTGAAGACAATCGGTCACCATGTGTGAAAAGTTGGTTCTAAACAGCCATCA
Chr1_50062484	ACCACAGATAAAGAATTGTTGGTTGTAGTCTTTGTTTTTGAAAGGTTTCGTTCTTATCTTGTCAACGCAAAGGTTATCATATTTACTGATCACTCAGCGT[T/C]GCGATATCTTTTTACGAAAAAGGATGCAAAACAACCACTGATATGCTGGATCTTATTGTTGCAAGAATTCGACATCGAGATAAAAGACCGCAAGGGTTTA
Chr1_50085407	TAGTAATAGGACCTAGTTGTAAAAGTCTTATAAACACAAAAATTACAAGAAAAAGGCAAGGATTAACTCACTTGGTGCAAAAAATATGAAGTACCAGCTT[G/C]AATAAACCCCTAGGATGTTTTTTTACTGATGATAATGAAGAAAATATGAAGAGAATTCTAGATATTCCAATTTGGTCCTATTTTTATGTTAGTAAAATTT
Chr1_50541195	GATTTGATCCGTGAACTCGAAGGAACATCATCAGGAACCCAGATTTTATTCGAATTCAACAAGACATGGAAAGCTTCATCAATGGATGATAATGGCGGCG[A/G]TGATACTATTTCCAACAGACGATGTACTCTTCCACTTAAAGACGCCATAGCAAAAAGCATTTCTCGTGGAAAGCTCGTCTCTGGGGGCAATGGTGCCAAT
Chr1_50626788	TCCAATAAATTTATTTCCCTTAATTAAGCTAAGTAGTAATCCCTGGGTTTAAATTATGCCTTCACATGTTCAATTCAATAATTTCTCTCCACTAATGTAG[T/C]AGACAAAACAATTCAAATTAGAAGGTATTTTGAAAGGTTGTAATGGGGCTAGGTTTTAAGGTAGGAAAAGAGATAGACATTTTAGGCTAAATACCCTTCA
Chr1_50979272	CTGAGGAGCAAGTTGCTAACCTGCTTCCTACGTGAATTTTTCAAGATTGCTTCCCTCACTTCAAATACACTTCAATATTTATCCTATTCCATACCACATG[T/C]TATTATGATATTACAACTTCTATTTTTCCAAATTCCAAGAATTCCTTTCCTTTTATGCTCAACATAAATTCACAGAATTATAAGGCAAAAAATCTCACCA
Chr1_51016680	TCTGTATAACATTAACGTGTAAAAAAATTTTAAATAGTATAAGCAAATTAAGCTTTGTCTGTATTCGTGAGGTAATAGCCGAGATTCGAATTCGACAAAT[C/T]AGATCGGGTTGAGAGTGTTACATAAAATGGTTTAGCAAAATTTATGAAGTCAATGCCTCTAGTTTGTAGCTAAACCATATCTTTTGAGAATGAATTTTTT
Chr1_51057139	TCCTTACCTCTTATTTTACCTTTTTTCTATCTCTTTTCATATTGTACTTGTATCGACCTGAATTGAATTAAATTTGAATTCCCATTAATAAATTTTAGAA[T/A]TTAGACGTCTATTAGGTGGGAAATAATAACTGATAAGCATCCAAATCATGCACGACCCAGATTGATTTGCTGTCAAAGACCTCAAAAGCATTTTAGCATC
Chr1_51059560	AAGCTAATTTTTACATTTTGACTTTAATGTTAAGCCACATACACAATGTATGAACATACATGTTTGGATTTAACTACTCCCTCCTCTATAGCATAAGCAT[C/T]GAAAAGTACTGCTCGAATTCTTGATCAATGGTCGGTTTCCTTTTGGTTTGTTGAGCCTCTGCAGTAAAGTAAAAAAGTATACTTCTCATTTTATATATAC
Chr1_52170906	CAATTTGCAAATAAGACTGTCGCAAGGCTATGCTTTGCACTTGTCATTTTTTTTTTTGCAGATATATTGTTTGATCTTCCTCTGTTCATAACAACCCAAC[C/G]CACGCAATGCATTAAGGCATATTAAGTAATCTAACACATGGCTAATCAGTAGCAATTCATTCTTTTCATGAATTCAGTATGGATAATAATATAGGGCATG
Chr1_52307999	ATCGATTGAAGGTCATCAACATCCTGGAAACTCCATTGTCTGTTATTTGTTTGCATGTCAAGGGACGAAGACATTGAATGAGGAGCCTCTACAAAAGTAG[T/A]AAACGAGATATGATCTTCTCCTGATGAGACGATTGAATTCTCATAATAGATCCCTGAAGAGTTGGGATTCGAGAACCCATGTTCACCGTATGAACTCGGG
Chr1_52438891	CTTTTAATGAGATTATAATGTTTTACATTACATATAAGAATATTTTAATTAAAATAATGGTTTAGTTTAGTCAAGTATTTCGTATAAATTACAATGACAC[A/G]GTTTAAGCAAATTTACTTGTAACCTCCTCAACCCGACCTAGATGTTAGACCCGAATTCAAGAGACTACATCAGCCACCAAGATGGTCTAGCAGAATTATC
Chr1_52780637	TGGATTCAAACAAACTATTTAATCAAAGAGAATTCAAGCCACAGAAACAACATTATAAGGATGAAAGAGGGTAATAAAATGAGCATAATAGGAAAAATAA[T/C]CAACCACCACAAAGAGAGATATTTTCCCTAGAGATTTGGGTAGCCTATCAATAAAGTAACTTTCTTATCTAGTATCTTGACTTGATAGTCATGCATTATG
Chr1_52859407	ATCATTTGGATGGAAAAGTACTTCCCGAGGTCAATGGCAACATAGAATTCAAGGATGTCACGTTCAGTTACCCTTCAAGACCTGATGTTATCATCTTTCG[C/G]AACTTCTCAATCTTCTTTCCGGCAGGAAAGACCATGGCAGTTGTTGGTGGTAGTGGTTCTGGGAAAAGTACAGTTGTGTCTATGGTAGAGAGGTTCTATG
Chr1_53206266	AACAAAACAAGCTCACGTAAGATTTTAAATATAAATCAAAATAATGAATTCGAATAAAGGTAAACCCTATCTCAAAATATAAGACATTCTATTAATATTT[C/T]ATCTTTTGATAAAATATTGTCTTGTAATTGATATCTTGGTGTAGTAATCAAATATTAACAATGAGAACATGTTAAACAATAAATCTTCCTTTGGTCGATT
Chr1_53310064	TCAACGGAAAACTGCAACAAACATCACAGTTTAGCAGGAAGATATGTGACTGTACGAAAAGAAAACGATATGAGAAGTAAATCAAAGCTTCCGCACATCA[A/C]CTTATAAAAATGAACACGAATGAATATGAAAAGAAGGAATGCAGAATTCGAACCGGATTGTCTTCCATTATAATATTTCTGAAGTAATAGAGGCCACCAG
Chr1_53386836	AGCTAGCCAAAGGAAAATTTTTACTCCTTGCAACCTTTGATACTTCCAACTATTCTTCCAGAAGACATCCTTAGCATTCCAAGAATTCTCCTCAAGAGAC[C/T]AAAAGGCCTTACGAACCAAAAAGGATTCAGAAGCCGTGGGTGTCCAAATAATTTTGTCCTACCCTGAAGAGGGATGGGGAGGAGGGATACTAACTATCTG
Chr1_53819092	ACATCTACAACCTTCCCCTATTATTAGGCAGTGGCATCTTTTGTACAAAAACATAAAAGGCAGTTACATGTTTTATAACAGTTCTTAGAATTCAAAACAA[C/T]AAAATCTATTGAAGCAGTTAGCTTGTGCGAAAATCACCCAGACATTTAACAAGTACTTTGACTATATATTAATTGATAAAACTCTATATAACAATCACTT
Chr1_53826838	GATTCTCGGAAAGAGTATTAACGAACTCGAATTCTTCATCTTCGGAAACGGCGTCGTTTTTGAAATCCCGGCTAACGGTATCGGCGATATCAACGAGATT[A/G]TTGTTATCGGAGGAATAGATGTTAAAGCTGGGACAAAGCGACAATTCCGAGCTGCCGTTCTGCATCTGAAGCTTTCTGATAATAAATAAATAAATAAAAG
Chr1_53921567	TCTAGCTGGTGGATTTATGGGGTTCTGAATTCTAATTTATCTAAAATTACCCCATCTTTGTTTGCCTTGTTGCAGGTTGGTTAAGTTAGGGTTTAGGTTT[G/T]AGTTTTAGTTAGGGTTTAGATTGTTTAATGATAAAATGTGAAGAAGAGAATTGTTTTTTCCCCCCTTATATTGGTCTGGAATCTGGGTTCTGTTTGAATG
Chr1_54217939	TTTACCGAAGCTGCTAATTTTTAAGTTTGAAAAATCAATCGACTTGCAATGCATTTTTTAATTGGATCCAAGCATTTTTGGGTTGAGATGTTCATAGAAT[C/A]CGAAGATCTATCTCTTAGAGTCATAATGCACTTTGAATAACTCGATTTTGAATTCGGGAGCTCAAGTTATGACCGTTTTAGTGAAGACTACATGAGCAGA
Chr1_54342815	TCTCATTACTGTATTCTCTTGTTCTTGAATTCCTGATGTTTTGTCTTCGATACAGGATTTCCAATTCCTTAGTAAGTAAACTTGACACTTTCCTGCCATC[C/T]GGAGCACCAGGACAACAGCGAAGAAAAATGGGTGCGTGTTATCCACCACTAATGCTCATTTTAGTTATGTTGTAATCAAAGAGTATGTTACGATGTTACC
Chr1_54544005	AATTTTGTGTAGGGAGGCTTCTCAGACCACCATGAAGGGAATTCTTGGTTACGTAGATGAAGATTTGGTCTCAACCGACTTTGTCGGAGACAGTAGGTGC[G/A]AAGCTTTAATAGTTCGATACAATATTCTTTACTGTCGTTGAAGCTTTTATGATGCAATGTTGTGTTTGATTTGACAGGTCAAGCATTTTTGATGCTAAGG
Chr1_54550383	TGCCTACACATCATGCAACCTGAGAGTCCAAGAATAGTGGAGAATATTTGAACTGATGAAAGTGAAGATTGAAAGCTTCTTGAGAATTCTGAAACAATAT[C/T]ATAACATTCTAAGAGATAACTTTGAGTTCAATTTTGGACCTCCCCAGTTTGATTCAAAAAAAGTGCAAAACTATTTGGTCATAGATTTTCAAGTTTTCTT
Chr1_54630054	AGTTCTAACCCTTTCTAGTCGTGAGGGGAGCCTTTTACCTTCCAGGTTAAATCCTAAAATAGGATCAACAATTCCCTCAAATTTTTCTACACTTCCCCAT[T/A]CACTATTTCCCCTGAATTCACCCCTTCTACTCATTCTTACTCTAGATCCACCTTCCTCCCTTAACCAGACACTACTCATTGCTTGGGCTCTTCTTGACTG
Chr1_54790898	TAAGTGGAATCGATGCCTTGTATGGACCTCCGTTTTCCTCCTACATTTTTTTAAAGAGAAAAATACAAAGTGATGTTCTCGTATCGACAGAAACTGCCAT[T/C]GAATTGCAGAAAAAAGTTGACAATGAATTCCAAGAGGCCAAAGTTACCACCTCACACTTATCAATGCTCACAAATTCAATGTGTTTTCCTCCACTCTGAG
Chr1_54930910	CCCATCGCATAAAGCATTGTGTATAGCCGCCCCAAGAGTAAACCCACCACATTTGAACACCGTTAGCTGTAAAGTACAGGGGTTGACCAACGTGTCTTCC[G/A]GGCTTGGGTCGGGAACCAGTTGTTCAGCCGAATTCATATCAGGGTCATCAAGGTGATTTACAGACTCCAATGTGCAGTCCACGCTGGCACTGACGAGCGG
Chr2_445166	TTTTAGGTGACAATGCGACATAATCTCAGAGTATTACATTATCAAACTTTAATGGAATTCAAGTTCAAGGACTAAATTAAAATAAATTGCCAAGTTTCGA[G/A]ATTAATGTAAACCAAAAAAGTACAATGACCAAGGTGAAAAAAAGTTGTCAAGTCTAGCGACTATATGTTACTTTATCCCTTAAATTATTATCTACATAGC
Chr2_505971	TAGTTTGAGAGTTCCAACTTCCAATCTATGTTTACTCGAATTCGGTTGTGAGTTTCAATGTAGGTAGGTGTCTGAAAAAAAAGCAGAACAATTGAAAAGA[A/G]TTTCAGATACATACAGTTTTGACATCTTCAGCTTTATAGTCTATGACTCGATCAACCCCCAATTCTTTCAAAAGCCTTGCCTTTTCTTTTCCTCCGCACG
Chr2_630345	ACAGCCCAACAACTTAAATAAAAACTTTTGAATAATTCAATGACTAATTTATAATATTTTAAAGTTGGGTGGTTAAAATATAAATTTATTAATAATTTAG[T/A]AATTTTAAATATAATTTGTCTTTACAAAATACAGTGGACTCAAAGTGAATATTTAAATGATGAATTCAAAGTTAGATATCCAACTCTATTATATACTCAT
Chr2_657730	AGTTGCTAATGTGTAGACTGGCATGGAGAAGAATTTGTTCGGGAATCATCCTCCACCTGCATTTGCTTCAGATCCACTGGTAAACGTGAACTCTACTGGA[C/A]AAAGGGATCGGGATGGGAATTCATTGCCCTCTGTGGCAATAGATGAAGGATACTCAACTGTTGCAGGACCTTCTAAACTTTCGGTGACTGAAATAATGGA
Chr2_727101	CAAACAATCAAACCTACATAGAAGTCCGAACATAGGATTACAATTTTTTAAATTTTTATTAATATTGTGAATTCATTAACTATTTGATCAAAACTAAATG[A/T]ATCGACACAACATAAATATGTGATGCAATTTATCAAAAGCTCAAAAACCATAGACATGATTTGTTTTGTATGGGAAAAAAGAAATTGATAACTTAATTCA
Chr2_770425	CTAGGTAAATAACACAGATAATTATTTTAGTTAAAATCAATGATGATACCAGAAATTTTTAAAGAAGATCGAGATGAAAATATAAAAATTTAGGGAGAAA[A/G]CTCGACAAAAATTGTTAAAAGAACTTAAATTGAAGTCTTAATATTCTGGTGTGACCAAACATATAAAAATTTCTATTAATCAAAAGGTTATAAGGACTTA
Chr2_775225	GGCGTCAACGCCGGACGATTGTTGGAAGAAATGAATTCCGACGGTGCAAATCAAAATGTGTTTGACGGTGGGTGTAGGGTGTAAAAGTAATTCTCTCCAT[A/G]CCCCGTTTGAGTTGGTTTGTTTTTGGACAACGACGACGTCGCCGGTGGAATCTTGAGGGATTCCGGCGGCTTCTTTGATGTCGTTGAGCCGGAGCTGAGC
Chr2_781825	CGAAACTCAAACGGGCAGATCTCATCGCCTTTAAGAAGCGACCCTATCCTTCGATTGTTCCTCGCTCTATCGATTCGAAAGGGGTTAGATCCGAAACCCT[A/G]ATCTTTTTACTTTTAGATTATTAAAAGAAAAGAAATTAAATTTTTGAATTTTTTTCCCTTTGTTGAATTCTTGGTTGCATTGGTTAATCGGCACGTGGAG
Chr2_801138	GCTATTTTTTGAGAAGAGGAGCAAAATGTAATTCGAAGTACAAGCCCTGTACTTTTACAGGTTTCTTTGCAAAAAAAATACTAAAACAGCAACATAAGCT[T/C]CTAATCATGGAATTCCTCTCAAAATAACATCATGTCAAGGTTTTCCACTACGGAATTTCGTTATAATTTCAAAGAAATAACTGAGTTAACAATAGAATCC
Chr2_811797	TCCATACAAAAACAACCAGAGAAGTAAAATACTAACTCGAAGATTAGGGATTTTACTGTTGTTTCTCATCCTCAGGTTTGGAGGCTTCTTTGATTTCATC[G/C]GTTCCATCCTCCTAAATAGATAAAAAAATAAATAATCATTAATAAAAGAATTCGATATAAGAAAAGTTAAAACCAACTGTGCGCATTCTAACCTGCATAT
Chr2_841197	AATTGTAAGGCCATACGATATCGATAGTTCCGCTCCACATTAGCTTTGCAAATTGCTGGTAGGCCTTTTCCGAGAAATGGTAGGCATCGAAAAAGAGATA[A/C]TCGTCGGGGTTCTCACATAAAATGAATTCTGTTACCCCTCTCTTCCCTCCGCAGCTATAAACACCTCTGCCTTCACCGTACCCACAACATGCTGTCGCAT
Chr2_933074	ATACGAACTGTTTCTGGAAATGGAACAAGCAGATTATGGTAAGGTTTTCGACATACCTGCTGAAGTACTTGAATTCCCACCCCCACCAGTAAAGCATGCT[T/C]GACTCCGGGATCAAAGAGATCACTCCAACTTGGACCCTGCACAGTTTCAGTTGGATGGATCATAGCTGGTCCAACCGGATGCTCCTTCATAAGCTCCTTG
Chr2_957469	TTAAATCTAATTAGGGTTTTTTGATTAAAGCAGGGGGAGAAAGTTGGAAACAAAGAGCCTAAGCTTATAATTTGATGGACACGGGAGGGAATTCATTACC[G/C]TCGGGACCCGACGGCGTGAAGAGGAAAGTGTCGTATTTTTACGATCCGGAGGTCGGCAATTACTATTACGGCCAAGGTCATCCTATGAAACCTCATAGAA
Chr2_980824	ATATTAATGTATGCTAATCGATGTTTAGTTACTAACTTAAGAGTCTGTTTTTGAATTCTTGAGGTGTATTTGTTTCATTATGTATACTGCATTTGATCTA[G/C]TTCTAAAATATCATCATTTGTTTTCCTTGTGTTCTTTTTGACTAAAATGATATTGGATTTTACTCAAATCCTGATATTCCTTAGGTTGATAGCAATGGTT
Chr2_994434	CATCTGCTGGACTGAAAACCGAAGAGTGAAGATTACCATTTTCTAACCATTTGAGATGATTCTCCCTGAATTCCAAATGTTTTATCCTAGCTGCCAAAGC[G/A]AGTTCCTCCATGTACAAAGATGTCTTTACCATGGTGAGTAAAACACGACTGTATCGTGAGCTGAGCATCTGTTCGGAAGTGGCAACTAACTTAAAACATG
Chr2_1086563	AGGTTAAAGGAAGCTTTTCGGTTATGTACTCGAATGGTTGAGTTGGGAATTGGATTGAATTCCACCGTTTTCACCAACCTCTTGAAGAGTCTATCAGATC[C/T]TTCTGTGTTGGAGATTGGGGAACAGCTTCATTCTCTCGTTATAAGAACTGGGTTAAGCACCAATGTTTCTGTGATCACAGCAATCTCCAATATGTACGTG
Chr2_1087143	TAATAACTGGCTATTGCCAAATTGGTGAATTTGAGAAATCATTGCAGATTTTTAGATCATTAAGACTCAAAGATATGGCTATGAATTCATTTATATATAC[T/G]AGCATAATCCAAGCATGTTCAGCTCTTGCAGATTATAACATGGGAGCTCAAGCTCATGCAGATGCAATAAAAAGGGGTTTAGTTTCATATGTTCATGGAG
Chr2_1213400	AGCTCGCTCTCTCTGTTTTTGGTATGGGGTCAAAGATCATAATTCGAATCTGATTCTATTCAATAAATTCCATATTATTAGCTGTTGAATTAAGTTTCCA[G/A]ATTCTAACTTTGGGTCTTTCTCTTTTTTTGAAACTTGACCTTATTTGAATCTGGGTTGTTTGATTTTGAGCTTTTGGGGTTTATTGAAAGTTTTTGTGTT
Chr2_1213630	TCAGTGGCTGTTTAAAGTATTTATTTTATCAATGGCTGCTGCTGAAAACAGTGGTGAATTCAACAAGGGTGTTGGTGATGTGCAAGATTGGGAGGTTGAG[A/C]AAGGGAACGAGCTTGATTTTGGGTTCGAGAAGCGACAATGGAAGCCAGTTTTTGGTGAAGCTTCCATGTCGCAAAGGCCTAATAAGAAGATTACTCAACG
Chr2_1224620	AATGTTGCAGTCAAAACCGGCTGAGGGATTATCGTCCGAACCCGTGACTGTTTCCGGCGAATTCACCCACTTCTCCATGGAATTTTTGCTTTCTAATAAA[C/T]AGCTTCGAACTTCGGCCTCTTCGATGTAGCGCTCATTGGCCATGATCTGCAATTAACATCATAAACATCTTCAATATTACAACTTAAAAGTACTAAATGT
Chr2_1236542	ATAAATGAATCTAGATGTCATGTGCTCAGAACTTACACAACCTTAAACTAAAACAATGAACGATGATTGATGACAAACTGTGTCACTGAACTCATTCTGA[G/A]TGAGTAAAAACTTAATCGAGTGAATTCAGGTAACTTTTTTTTTAAAATTTTTTTTATCAAACCTAAATATATAAGTCAAAATTTGGTAGCCTAATACTTG
Chr2_1685176	TTAGCCCTGAATTTTTGTTTTCCGTCTTCAACGAGAGCCCAAAGGAATTCAGAGAATTTGGCGGAAAGGGTCTTAGTGGGTTTTAGCTTCGGCAGGGTTC[G/A]GTGTTCTTACCTACTAATATCCTTTCTGCAAAAATTCGTGAATCTCTCTTTGGACCTTCTCGGAGTTGAGAGATAAAAACTCGGGACTAACATCGAGCAT
Chr2_1785333	AGTCAAGTAGCATTTGAACTATGAGTGAATGTAAGCTATTGTTATTTATCAAAATTTCACATGGTATTAGGTCCAACTATGCAAAATGCCCGATAGCATG[C/G]ATGATATTGTTTCTCTGTGTTTTTGTTTGTCTTGGGCGGAATTCTGTTTTCGATGATGTACTATTATGATACCTGATGTTCTCGTAAGCCAAAACATTAC
Chr2_2008453	GACCCTAAAACGAAGCTCGAAACCGTGAATTCCTCTTTTTCACAATGAACTGTTCAAGTAAGCTCTTCCTTTCTCTCTTTATTTATCTTTATCTTTAAAC[G/A]TTTGTTTTTGTATTTTTTGGTGATCTGAGAGGTTTTGATTGTCCTTACAGTCTCCGGCGAAGTGCCGGAAGAGCCCGTCGTCTCCAAGAAATCCGGTTTG
Chr2_2298351	TTAAAGATTTAGAACTTGGCCTTGAAAATGGAGTATCTCTTAGTGTAGGTGAAGATTCTAGGTTTTCTAAGGTTGAAGGCAGTTCCGTCGAGGGGTCTTT[G/C]TCCAGTGATGCTTCGAATTCCGGTAGGGTTTGTGTCGAGAATTTGCTGTTGGTGAATGTAGAGGGACAAGAGGATAAAAGTGGTAAGGAGAATAAATTAG
Chr2_3077340	TTTCCAGTTACTTGAATTTTTTGAATAGTTTCTTTACTATCTGTCCTAAGGATTACTTCCTTCATGCAATTTGGAGCCCATCCAAAATACCCCACAGCTC[C/T]GTCATTGTCCCTGAGCAACACCCAATATTCATGGTCACATTCGACTCCACCTGCAACAACAATCTCAGAATTCTAACATCCAGCACTCACCTTCATTCAA
Chr2_3170264	TAAGTTTGCTAGAGTTTACACAAAATGGATCATTTGAATAAAATATTTTACTACATTTATGGATTTTTTATGCATAAATTTGTTTTCAACACCAAAGAAT[T/A]ATGTTGTTTGAGATAAGACAGTAATACTAACTGTTTAAATGGATTTTTTTAAAAAATTACAAGACAGGGTTCTTTGAATTCTAGCCACAAGAAAAAGGGT
Chr2_3294853	GTTGGGTGACTATTTGTATAGTTTGCCTTATTTGATTTGAATGGTAAAGTTAAATGTTTAAAATGCATTGTATCATGAATTCAAGATTTATTATGATTGG[G/C]ATTTTATTGATTTTAAATAAAAATATAAAAAGTCGAAAACACTCTCATAATAATATAATTTATGTTACATATAAAGAATATTTTAATAATTTTTTAATTA
Chr2_3314586	ATCTTACAGGGTTTATCCCTGTTTCATTGTCGAATCTATCCCAGGTTGGGAGTCTGGATTTTTCTTACAACAAATTAAGTGGAAAAATCCCATCAGAGTT[G/C]GTCAATCTTAACTTCTTGGAAGTCTTCAGTGTCGCTCACAACAATATATCGGGAAGAATTCCAAGCAACGGACAATTCGCAACATTTTCCATCAGCAATT
Chr2_3531342	CTTGCTTTGATCCCTCCACACAAAATCCAGTAAGTTTTGCCACATTGGCATGATGAATTCTCCCAATAGAAGCAACTTCATTTATGAAATCTTGGCCATT[A/G]CCCTTTGATTTGCCCAACAATTTTATTGCCACGTGATGCCCACTACGAAGCTTCCCTTTAAATACTGAGCCATAACCCCCTTCACCTAATTTATCTTTAA
Chr2_3911656	CTATGTATGCATGACTCGTATATTTTTATGTAAGTAAGCCTAAATTCGAATAGATAAGGAACTGAAAGCTGGTGCGTTGAGTATACGACTTCTGCAATAT[G/A]TAGTATCATTTACAATAGTGGAATTCATAACCCAACTAATGGGTAAATGATATTCTTTCATTGACATTACATGATAGATGAAAAGCAAACATGAACAAGA
Chr2_3926647	TGCAGCCAAATCTTGTTGGTTTTGGTGCAGCTCTTGAACTATCTTATGAAAACGAAATAAGTAACGAATACGACGTTCGATTGGCTTCACTAAATAGTCT[A/G]CCAACAATGGTGCCACCAAACCAGAAGCAGCACTGAGACCCCACTCCGAACCCATTGCTGTTAATCTGAATTCACATAACAAATCTGCTAAGCCTAAGCA
Chr2_4729623	AATTAAAGATACAAGAAGACCAATGAGACGTGGAAGCAGCCACATCCATTTGGAAATTGAATCCTTATCAGAAACACTGTTCGGGATTCAAAATACAATT[G/A]TATAGAATTTTTAGAATTCCTCTATAAATAGGGAGGAAAGCTCAATTGTATAGCATATTATAAATTCCGCATAAACTTTCTTTTAGAATAGTCTTCTCTT
Chr2_6578245	TTTGATGGTAGATTGATGAGTTGGTTGTGTGACACCTGTAACCCGTCTTCATCGTCGGATTAGGGTTATGGAGTATTACAACAATTAACGAATTCAACAA[C/T]AATATAAAACAATTCGTAAATAAACATAAATATCAAATATTCATGACCAATCATTATTCATTGTTTATAACCAATACTAGTGTCATGAAGCTTTTCATCT
Chr2_8461788	TCAAGATCACCATTTGTGGTGTTGTTCCTAGTTGTCCTGCATGATGGAGCTTCTTCATTCCATATCAAAGATGCCGGGAATTCCTTTGAATCAATTTTCA[C/G]TGGTTTGGTAGTATCGGGGGAGTCCATTCTTGATGGCCTTGGTTTAACATAGTTTTTCCCTATCAGACTGGAAACACTGCCCATTGATACAGAACCTCTT
Chr2_8569457	TATTTATGTATATAAGAAATTAAAAGGAATAAAGTAGTTTTTATTGGTAAAATGTTGGAATTCTACTTTTACTTTTAGTTTTGGACAAAATAAAATAAAA[A/C]CTTGAGCGACTTTGAACTAACAAATTCTACCCATTTTACTACAAATACAAATACAAGGCAAGTGTAAATAATAAAGGATCTTTTGCCAAGTGTGGATCTA
Chr2_8599640	TTACTTTGTCCTTTTGGTGTCAAGTTGATTAATAAAATTCCAACTTTCTTTTAAAGGCTTGGCTTGTCAGAATTCCTACTATAACACATGCAAAATGAAT[A/T]AGATCCAAAAGGTCAAACAAAGGCCTTCTGGGCGATAACTAAGCCCCTTTACAGAACTTCAAGGAAGGCCCAAACAAATTTATCTAAAAATATTGGAATT
Chr2_8646899	TTAAAATAAATGAACCTTAATACACTAACAACTCAAAGAATTTGTTTGAATTCACACATAGGTTTAAAAAGCTCACGCATTTTTATTTTTGTTTCCACTT[C/T]CTTTAGGTTTACAGTCAGTTTCAATTTGCATAGTCAATGCCGAATATAGAGTTTGATATTGCATGAAATTGAGATTTGAACTGAACTAAAGCCCCCTAAT
Chr2_8674934	TGTATTAAATCCCGGCCCACCTTTCTTAATCTTGTTCTAATGCCCATTTATAAAGAAAATGGTCATGCCAACTCTATGCAACATTTTTTTAGCAGCCTCT[C/G]AAAACAAACCATAAAAGTCCTATGATGCTCTTCTTCTCTGGTAAACTTTCAGAATTCAAAGTAAAATATTCTCAATTTCATTACTGAGTTATATATACAT
Chr2_8705103	AAAGTATCGTGGATGGAATGCGGACAGTAGCTTTGAAACTTGAGTTTGGAATATCAAACAACCAGATCTATGACCAGTATTGCTTCTCGTATTTCTAGTT[T/G]TAGTTCTCTATGTTTGAATTTGAATTCTCTCTCTCTCTCTCTCCCTGTACTTTATTAAACGGACACTGTAATAAATATGCAGAACAATAGCTTTGCATTT
Chr2_9105216	CGTGCTAGATGTTGGGATTCATCAAGAATTCGGATGGGATGAATTTTTGAATTCTCAGATAGGATTATGACGTCCATTCAAACTATATTAAAATAATAAA[A/T]ATTTTAATTATATAAACTATTAATATTTAAATCAATTGCGTTTATATTATATAATTCAAATTTAAAAAGTACATACATCCACTTTCAATCGTTGATCTAA
Chr2_9391692	CTCTGTTAGTGTTTCAATGGCTACAAAGGTTTTTGATTAATAAAGCTAAATCCTAGGAAGATTTGTTAGCTTATTAGTAGGAATAAGAATTTAAATTTTG[G/T]TTGATGTTATTACTTGAGACATGTATATAAGGGTTGCTTGGTTAATGAATTCAGTCACCCCTTTCATTCTTATTTTTCTATGCTTCTTTTAGTTCTCCAC
Chr2_10229661	AGTGTGAATCAATAGTAGGAATATTGTTTGAATTTTGGGATGTGACACGATAATTCACAGGCTGTTAGTATTGTAAGTAGATACATGGTTAGACTTGAAA[A/T]ATTACACTAGCAAGCAGTTAAGTGGATTTTCAGGTATTTGAGGGGCACATCCAATATTTGTTTGGAATTCGAGAGAAGTTCAGAGGGTCTAGTTTGTAAT
Chr2_10521041	AATGAATTCTTCTAACGTGTTAGATTAGAACCGTTGTTAGAACCGTAAAACTTGATGTAAGCTTAGAATTGTAAACTAAGATTTGTCATGTCAGATCATA[A/G]AAAACAAAGCTAGATGCGGACGCGTACTTGAATTCATTAATATCCTTAGATCTCGAAATTTGTAGTTTTGATCTTCCAAATTAACATACAAGTATTTTAT
Chr2_10803574	AATTTTATTTGTCTGTTTCTTTTGAAATGAAATATGAACGTGATGTATTTCCTTCATACCTACTTTGTCATTTCCAGGCATCTCATGTTGGGTTTATTTA[C/A]ATGATAAATATTAAAATGACATACTCTAAACAAAAGGAATGTTCAGCATTACCCAGATGAGAATTTGATAAGTACAAGGGTCTCGAAGTAAGAACAAAGT
Chr2_11553542	AGATAGCCGAAAAATCACCTTTGTTTTTTGTTTTTTTTGTATTTTCTTTTTTAAAATATTTGTAACCAACATACAGAATTCGAATCTTGGCTTATATAGC[C/A]GAAAATACAGAATATCAAATAAAAAATAAAAATACAAAATCCTCTTTCTGTTATTTCGTTTCTTTCTTTTTTTTGTTGCTTCTTTGTCTGTGTGCTGCAG
Chr2_11872369	GGTTGTGCAGTTTGGAAAGAATAGATCGAGTGGTTGCTTAAACATCAATTGAACTATCAGATATGTATCAGAATTCTATAATTACCAAAAGGGTAATTTG[A/C]TTATTTCAAGAATTTGATTCCTGGTGTAAAAATCCTGTCTTTACTTAACAGGCAATGTTGAAAGAATTTGACTGGAGGCCATCTGGTTGCACTCTTGGCT
Chr2_11929302	GCTCCTCTAATAGGGTCATCAATTCAGTCGGCTACTGGGGTGGTATATAATATCACTGGAGGAAAAGACATAACCCTGCAGGAAGTTAATCGAGTTTCAC[A/T]GGTAGTTTAGCATTAGGAGCCATTGGTTTCTTGTTTGCGTATTTAATTGCAAACTATCTTATTATCTTTATGGAAAATGAAAAACATTCAAGCTTATATT
Chr2_11973765	CATAAGGAGAACTTAAAAACCAAAATATTTCTTTCCCTTTCCTTTCATGATCTTTTTCGCTAAAATATGTGCAGGAAACATTTCATTATGAAGCAAATAT[C/A]AAAGTGTAATCACATAGACTTGAATTCCAAAATATAAAAGCAAAAGAAGAAAACATAAGAGGGGAGAGAGGTAAAAAAGAAAAAAGAGGGAGAGAGAGAG
Chr2_12897796	ACCCTTTGCAGGCCTAAATTTATAGGTCGGAACACCATTCTACAGTACATGCATAGAAAAAGACATAATAGCAGACATAATAACATGGCAAATAAAATCA[G/A]GTATACCTGCAACATGGAGAGAAACATCAATGAATTCTTAACGAACCCTGTCGTAGGCCTTCTCCAGGTCTATTTTAATGGCCATCCAATTCCTTTTCTT
Chr2_12995987	ATTTTAAAAAAATAGGGCTTTTTTGGTATTTTGCCCAGTATAAAGTGTCAATATTTTTTTGTGGAAGATATTTATGAGATTCATTGAGATTATAATTACT[C/T]CAAATTTTAAGACTAGTGGGTTCTTGTATTGGGCTACTTCTTCAGGAACTATGCGGAGAGAGGGAATTCTATTTCTGGCCCAGTCCATCCTACATGCTCC
Chr2_13879289	CTTTAAAACCTTGTCCGGTTGAAACCAAAAACTGGTAGCAGGAGAAACTGGTGGTCATTAGTACCTTACTTTTCTCAAACGTTGTTGGTGTATTAAAGAA[C/G]TAAAAGGAAATTATGTGGTTCCAAAAATGCTTGGTCGCAAAGGTGTAAAATGTTTTCTTTGAATTCAAACTGGTTTCTTCCATTCTGTCCTTAGGATGAA
Chr2_13893687	GATCTCCACTCCAAATCCATAAAAAAAAATCAAGATTCCTTAACACTGTTCCTCTCACTAAAATTCATCTAAGTTATTATTCATCTTACTATAGAATTGA[T/A]GTTGAATTGTGTGAATCCGTTGACTTTACCTTTCAGTTACATGTTTAGTTGCATGTGGACTAATTTAGTAACTATTTTAAAATAATAGACTCATATCTAA
Chr2_14163983	CATTAAGTAAACCTAACTTAACTTAGAAAATAATTAAGAAATTAATCATTAATGCTAGGATAATTTTCACCAATAACTAACTAACAGTAATTAGAACTAA[G/A]CAAGTTAAGAAATCAAAATAAATTCGTATCATAGCTAAAAGAATTCCAAGTGCATCACCAACAACAGATATAACAAACCAATAAGCAAAGTAGTAGCAAT
Chr2_14443824	CTTTGTGACATTAGTATATGTTGATTAAGTGTCTTAATCCCCTTCTTTTCATAATATAATAATTTTATTGCCTAAATTGCCGGGGGGGAATAAAGCAAAC[C/G]CACTACCCCACCTTTATATTTGAAATATAGTAATAGGATAGCCATCTTTAGTTGAATTCTAGCATCTGTGTGGTAGTTTAAACTAATGGTATCTGAATCA
Chr2_15334697	CATTTTAACACGATTAGAAAGTTTCTAAACTTCTTTTGAAGTTTCGTTAAAGATTTCTTGGGTTTTAATGAATTTTCGAAAAATAGTCATAAAACATGTC[A/G]AAAAAGTCGATACTATGAATTGAGTATTTTATTGTAGTTTAAAGGTTGGGAATTAGTCTTAGGTGAGTTATAAGATGAACGGAATTGGTTTTAGGCAAAA
Chr2_15773905	CTCAAATTCATTATTCCCTTTCTCTATAATAATTCTCTATAATATTTCTTATTCCCTTATTCCCAAATTCATTTTGACATTGTCTCACAAAATTTATTAT[A/G]TCTCATGATTTACAATTCCATTACTTACACTGTTTCTTCTATGAGAAACTACACTCAATAAGCTTTAATTTCATATTTTTTTTCATTCTCTAATTCGATC
Chr2_15906157	AATCCTAAGTGGATGATGGACTATGTATGCATTACTTATATACTTTGATGTAAGTAAAAGTCTAATTTCAAATAGATAAGGAATCGAAAGCTGGTGCATT[G/A]GGTATACCACTTTTTCAGTGTGTAACGTCATTTACAATAGTGGAATTCATAGCCTGAGACATGGGTAAATGATATCCTCTCATTGGCATTACATGGTTGA
Chr2_16173367	GTCCACATGAATCTCTTTTGCCGAAACCACATAAACTAAGAATGCCACTTTCTTAAGACAAAATTCACATTTACTTAATTTTGCAAACAATTACTTGTCC[C/T]AAAGAATCTGTAGAACAACCCTTAAGTGCTCGTCATGATCCTTCTTAGAACGAGAATACACCAAAATGTCGTCTATGAAGACAACCACAAACTGATCCAA
Chr2_16200592	TGGTTGGGTCCTTGTCACCTTCATAGATTTCTTTAGGGAATTCGAAACTCTGTGGCAAATTGACAACTACTACCTTAAGTATGAGGGGGTTATTGGAACA[T/C]GATATGCAATCCATGTCTTCAGTATCAAGCTTTAGAGCCTGAATATCTTACTTCAATACTCCATTTCGTCATGCTAGGTTGTTGCTCCTAAGGAAAGACC
Chr2_16312304	AGCCCCTGTATCCCATAAAACGCATAGTTCAAACGGCTACAGTTTTTATCAGCTTTAACATTGCTTTTTTCTTTCAATAAATTTAGAACGGAATTTTACC[A/T]GTGGAGTGTCCGTTTCAACAAATATGGAGCTAAGCTCGAATTCCCACTCCAGAGCACAAATGCCAGGTAACTTGCTTTTATCAGCTTTAACTTTGTCTTC
Chr2_16500737	GATTGAATACAAAATTAAGAGAACATTTCTATAAGTAATCAAAAGTAACATGAAATGGATTTGTCATGCCAAACTACATGGAAAATGTTTTAATGTCTTG[T/C]CCTTTTTTTAGAATTCTTCCTAACAATCTAAATTCTTCCTAACCATTCCAAGTATTCTGATTGTCAATCTTCTTTCTCATAAGACATGAGTCACAAATGA
Chr2_17018755	AACTTCAAACTCTTTTACAATTAGGTCTCAAACATTCACTTTCTATTCAATTCTTTCAATAAAATCGGCATATAAACAATTTAAAGCTCTCATTCCATGC[C/T]AAATCATCATATACTTCCAGCACATATTCATAGAAACTTTCAATTTCATTCATAAAATCAAAAACTAATAAATTCAGTAATATGACCTAGTTGTAAAAGT
Chr2_17862234	TCTAACCCCTCTTCACTAAAAAATAATTATCTCTTTGTACAGAATTTGGATGATGTTTTTATTTGTTTCTATTAAAAATAGACTCATTCAGTATTTTAAA[C/A]ATATAAATTTAAGTCTCTAATTATTTTTATTCAATTTTTAATGATTTTCCAAAGTCAGAATAGGGGAACCCGAATTCATTCTAACTTTGTCTCACAAATT
Chr2_19853694	ATCAAACAAATCAGAAGCACATTAATTCGGTAAAGAAATTTAATCCATCCACAATGTTGTAATCATCACATGGTATTACCTCAATAGTTTCCTCACCAGT[C/T]TAATCGTCAAGTTGAAATTCAGCTCATTTGCAACACCCACTATTGGCACCCTTTTAAAATTCATTCTCTTGATCTACCCCGATTATTTCTCAACCTTAAA
Chr2_19985143	AAATAGTCTTAATGTTTAAGAATCTTGTGCTCCACTCCAACCCCGATGCAAAATCTTCAATTTAGTCCACAATTTGACTTGTTTTCCAATGAACAGGACA[A/T]TATTATACCTACGTAGAAATTTACTAATAATATGTCAAAACCAATAGAATTCATGTCCAAAAATAATTCAAAATTATGTTAATTAAGCATGGTATCAAAT
Chr2_20007523	ACTGTAGTTACTGTTGGAAGTGCTCTAACACACATGCTTTTGAATTCCACTTAAAGTATTCAGATTGAGATGGTTTTTATGTCAAAAGTTACGTTTCACC[G/T]CAATATCAAAGGCTAAATGTGTAATTTTCTTTGGTTTTTGATTCAATAGTCGGTTTCCGAGCCATAATGTAGCAATATTACATTTTTCTTCTTTGAGTTT
Chr2_20010261	TTACTTTTCCATCAATCATCTAATACCTTTAAGAGGATATTATTTACCATTTGTTGGACTATGAATTCCACTATTGTATGAAGCTATGTCTGCAAAAGTC[G/A]TATACCTATTTTACTAGCATTCACCTTTATTACTAATTGAACTCAGGCTATCAATACATCAAAGTATACAAGTCATATATACACATTACGTCACTTACTT
Chr2_20163753	TCTTGACATGCATAAGGACATGGGTACGGGAAACACATGCAAGCGAGCTCAAGTGAACATAGCATGAAAGACAATTCAAGTAACAATGTCATATGATGGT[G/C]ATTTAAACCAGTGTTTCAGAATTCTATTACAACCATAATATAGCCTCTGAAAATGGTCAATAGAGTTGTATTTCATCTTAACTGGTTAACATAGATTACT
Chr2_20271378	TGTGCGCGCATTTCCCCACTGCAAGTCGTTTGTGCAAGTAGATGGGACCTGGCTATATGGAAAATATACATAGATCCTACTTCTTGCGGTTGCTCAAGAC[G/A]GTAACAAGAACGTGCTTCCGATAGCATTTTTCATCGTAGATAAGGAGAACATGGAATCGTGGGAATTCTTCCTTACCAACCTGCAGAGGTATGTTATTAG
Chr2_20367554	CCACCCAAGGGTAAAGTACAGAAACTTACCTGAATACCTTTATCTTCGTCAACTTAACTTGTCCAAACACCAGAGCCTCTTTCATCCTAGTAGCTAAGCA[T/C]GAAAACCATTTACCAGTCAATTCGAAGGTATTTCAAACCTTAAAGCCCAGGATCTATAATTATACAGAAACTTTTCAAGAATTCTCACTTCTTTTTCCTC
Chr2_20388623	TTATAAAGAGTTGGTGGAAGTTGTGAGTTTAGGGGAGGGAAAAGAAGTAAAAATTGGAGTCTGCATTAATGCAGAGACGAAGCGAGATCTCATCGAGTTG[C/T]TCCAAGTATTCAAGGACGTCTTTCCATGGTCCTATCAAGATATTCCTGGGTTAAACACTAATATAGTGGTGCACCGACTCCCCATAAAGAAAGAATGTAA
Chr2_20490049	GACTTGCCCATAGGTTGGGTCGGGTCGAGCTTTACTAAAATTTTAGGTTCGTTTGCTAGGTCTGAGCTCAGCTTGACCCGAAAAATGTGTCTAAAATTTT[G/A]CCCAAGCCTAGCCCAGATAAAAATGCTAAAACTCGGGTCCGACCCGTCAGAATTCATTATATATATTTAAAATATAATACATCAAAAATACTAAAAACAT
Chr2_20671565	TACTATAGTGATGCATTTTGGGCACTAGTTCTCCAAAGAAGTGAGGATATTGAATTCTGGTAAAGACCGCAGTTATGAAAATTACTTAGGTAGACGCCAA[G/A]CGTCATTAGCTAGAAGTAATGAATACAAGTATCTAAGATGTGGAATAATAAGAGATGGTGAGGGGTGAGACCCATGAGAGAACATGGTTAAGACCAGACC
Chr2_21854663	TAGCAACATATCTAGAAACTTAGAGATTCCGGTTGAGAATACTTCTAGTGAGGTGGCTGTGCTAAGCCCACTGGGGCAATCTGTTAGAGTTAGCAAACTG[T/A]ATAGGGATGTTCCTTTAGAGGTTCAAGGGACGGTATTTCTGGCTGATTTGATGGAGCTTCCATTTGGGGAGTTCGATATGATATTGGGGATGGATTGGTT
Chr2_23193642	TTCTGGTATTGTTACTGGCTATTATAATCCCAAAGGTACCTGATGTTCAGGTTTAACTTGCTGACATATCAAACGTTTAGATACAAATTCAGAAATATCG[T/C]GTTTTATTCTCGGCCACCAATACATCTTTTTCAAATCATTATACATTTTATTACTCCCCGGATGAACAGACATAGTACCATTATGAGCTTCGTTCAAAAT
Chr2_23506195	AATAGTTGCCGTTAACTAATACTGTCGGTGAAGGTATACCGGCCAATATTTAGGGTTGGAATTCAATTTCATTTAGTTTTTAATTTTAAGCCATTTGACC[A/T]ATATTTGGTATTTCCAGATTTGGGTTTATGTCTTGTTTATAAGGAAAATATATATTATGCCCGTATGGATAAAAAAGAAAATTAGAAAATTGGAAATGGA
Chr2_23681386	TTGATGGTTATTCGATGTTATTATGAAATTGATTCTAAATATGGGATAGTGTGTGACACACTTCTGAATATGTTTGATTGGTGTGTCAGAGTTTGTATGT[G/C]ATGCGCATTCTGTGGCTGCACGAGAATTCTATGATTGATTGTCTAGATTTGAGTTTCTATGTCCAAATAACTGTCTGGAAATTTTTTATTTTGACTCTGT
Chr2_23753589	AAGCACATAATCATTAATTATTCAATTTCATCACTTAACATCTTCAAATAATTCATGAATTCAATATCAACTTACCTTAATCAAATAGATAATTAAGAGG[A/G]TAAATTTTTAATTCATGATAACCCAATACAAAATCACACCGTATTAGTATATAATCATGTATAACCTAAATGATACTTTTCAAAAGAACTAACCAAATTC
Chr2_23982182	CTTTTTGAGACAAGGTCAGAATGAATTTGGGTTCCCCTGTTCTGACTTTGGAAAATCATAAAAAATTGAATAAAAATAATTAGAGGCTTAAATTTATATG[T/C]TTAAAATCCTAAATGAGTCTATTTTCAATATAAACAAACAAAAACATCATCAAAATTCTGTACAAAGATATAATTAATTTTTAGTGAAGAGGGGTCAGAA
Chr2_26031076	TGAGTGAATTGTGTGTAGGATGGTTAAGTATGGAAGTTGGAGTATATGTATACGCTTAATATTAATAAAGTATCCACTAAAGAAATAGAGGAAATCCAAA[G/A]TCTTTAAGATGAAGAATTCAACATGAAATGATTAAGGTAATTTGGGTTAAAACTCACTAAGTTTGTGTCAACTTACAAATGTTCGTTTATGTTGCAGGTT
Chr2_26033635	TTTCGTTTTTGTTTCAATTTAGTTTTTCCTCGATTTTCTTTTTAATTGTTACCTTATATTTGATTCTGATTTCAATTCGATCCACAGTTATGCGATGTCA[T/G]TTTCATGAATTCCTAGCTTTGCGTTTATTTGCTGTTTTAGTCCCTTGGTCTTGAATCAATTGCAAATTTAGCTCTTCAAATATTTTATTTTAATTTAATG
Chr2_26270831	TAAATTCACATTTACCTTTTTTACATTGTACGTGGAGGATCCCAAGGTTAAAAATGTGTTGGCCTATGCCTTCCATAGCCATTGCCATGAAAGCTCTGCG[G/A]TTAAGAACAAAGTCCATTTGGTTATTGTGATTGAAATCAGTCCCTTCACTGCTGCACACACTTGAATTCTTGCACCTTATCTGCCATAACGTAAAACAAT
Chr2_27483947	TATTGCTTTCTCATAACTTCCTCAGGTTCCTAGGTGGCTTCTTCTATTTCGTTTCATTGCCAGAGAACTTTTACTAAAGCTATGTTCTTGTTTCTCAATT[C/A]TTTCACCCCTCGTGTCAGAATTCTGAAAGATTCCTCACTGTAGAACATATCTGGTTGAATCTCAATAGCGATCGGGGAGATAGACACGTGAAAGAGATTA
Chr2_28166267	ATATTGGACCTTATGAATTTGTCGAGAGGATTGGTTCAGTAGCTTATTGTATCAAGTTGTCGTAGGAGCATGAGTGAACTCATGATGTTTTCCATGTGTC[T/A]ATGTTGCAAAAGTATCATTTAGATTTGTTGCATATAGTTACAGTTGAGGAAATTGAAGTTCGAGATGATCTTACTTTTTGGGAAGAACTAGTTGAAATTT
Chr2_28576563	TAAACACATGGGGTAGCATGCAAGGATACATCACATCAAAAATTGGCTCGCATAAGAGGGTTAAGTCATACTTAGTCAAAAATTAAAGAACATAACAAGG[T/C]ACGCATAAAAGGAAGGGTAGTGAAACTTAAGTCTTTATTCATACTGAATGAATTCAACATAATCAAACAAACAAATATTTAACCCCATGGTTTATGAATT
Chr2_29777268	GCGTATCGTTGGTGGAAAACATTGGTATCTGTGGTTCCAAAAGAAATGGTTACGTGGGAATTCTTCCAGGATGAATTCAGAAAAAAATACATAAGCCAAC[G/A]GTTCATCGATCAAAAACGCAAGGAATTTATCGAGTTGAAGCAGGGCCGAATGTCTATGGCTGAGTATGAAAGAGAGTTTGTTAGATTGAGTAAATATGCT
Chr2_30746260	TTTAAGTAAGAGAGGAAATTTCAAGGATGAAATTTTCTTTAAGGGTAGGGGAGTTGTCATACCCGGATCCCTAAATAAACCCTAATTTATAGGAATTTTG[G/T]GGACTTAATTGAACTCATGGAAAGTTGGTAGACTTTACTTAGAATTCTGGAAAAGATCGATGGCTGATGAGTAAATAATTGGGATAAACGGTTGTGATGG
Chr2_30855267	TACAGGCGAGATGGTGTGGGTCTGTGTTAAGAGGGATGTCCCAAGATTATGCCAAGGACTAGCGTATCGGGCCATTATGCATATAGAGCAAGTTTAGCAA[C/T]GCATTCAAAGTCTAAATTGTCATTGAGAATTCCATACTTTGAGGTGCTTGTAGTAGATTAGGATTTCAAATTAAATATTGCTATATTTTAATTACCACGT
Chr2_31215031	TTATGTTTTTGAGATCGTTGTAACTAGGTTCAGCTAACTCGTACCTTCATTTTTGAAACTGTTAAGAATTTTAAATTTCTCCAGTGATGAATTCTTGATG[T/A]TTTGATGTTAAAAGATGAGTTCAAGTTGCTGGTGGTTAATTATGAATAATTTAAGAAGTGGTTTTTGTTAGTTTTTGAGTTAATGATTAATTTGATAAAA
Chr2_33970348	TCTCTCTCTCTCAGGTGGCTTCCTTCGTATTATGATTCTTCCGTAATACTTTTACCAATAGAATTCTTTTATTTTTCAATTCTTTTATTTCTCTTACCAA[A/G]ATACAAATAGGTTCTTTTTAAAAAGATAAGTTGGGTTCCACCTCCAATATTTCTGCTTGCACCATATGGTATAGATTCGGTCGATATCTCATTAACATGG
Chr2_34525829	CGAAATTGTCAAATATCGTAGAACCCAAGCAGCAATTCGTTAAAGGAACAAAAAGGTTTTTGGCCACACACCTGAATTCGCGATCCCAAGCACCAATGAA[G/T]ATCAAAATGCCTCCTCAACACAATTTCTCCCCACTCGATTCCTTGAATTACCCAAACACAAAAAAAAATGAAGTCCAACGAAATCCAACGATTTCAAACA
Chr2_35165434	CCATTCACACAAGCTGTGGGTTGGAATGTAAGCTACACGATGTTGCTCACACGAGCTATAGGGAATCTGCAACAAATACAGGACCTCAGCCATCGGTAGG[A/G]CATTCAAGATTAGCACCCGAAATATGAAATCCCTAATAACATGCCATTTGTATCCTAAGAATTTTTAAGGTTCAACCGAGACTCGATATTCGTCAATTCG
Chr2_35427130	ATGCACCCACACTAGAATAAGACGTAGTCACAACACTCTTCAATGTTGAATTAGCATGTTCTAGACCATTGACGACAGTAGTACACACAAGCTTCTCCTT[C/G]TAACCCGTTAGCTACTTTTGAGGCTTTAATACAGGAGCATATGACTCGTACAGAAGCTATTGTGTAAGGGAATTCATCTTCCATTTGGGCATTGGAGGCA
Chr2_35450970	TGTCAAACAGCAGAATAGGGGTAAGATTGAAGATTTTACTGTACTTATTGGTTGAACCAAAAATTCTAAAAATTTTATGGTAGAAATTTATTTGAGTCTA[G/A]TTTCAAAGACATCAAGCGGACCTTAATTTGGAATTCTGTAGCTCAAGATATAAATAATTTAGTAACAGTGACCCAAGTAGACAGCTTTGAAGGAACATAT
Chr2_35508440	AAAGAGAATTATTATTAATTTTTAAAAAAAACAAAAATCATTTGTTCATCTGTAAGGGTGGACGTCCATGCTACTTATAGGCCCCCAAAATAAGTTTTCC[T/A]AACCCTAATGGAATAACTAACATGAAAACTAATCAAATAAAACAAAATAATTCTAAGTATGGACTTTTAATGGGAATTAGGCCAAAGGAATTAAACGGGC
Chr2_35612072	TACTTTGATTGGGTTCCTTTGCTTGGAATTTGGAGAGTTGTTGGTTATGCCACATTGCCTAAGGCAATACAGATCAAGGCAGTTTGTGCCCGCAACTCAG[G/C]GACTGGCCGAGTGTGAATTCTCTTATGGGGGTGAAGGTTATAAAAAAAAGCTCGTGAGATGGCCAATACATGGAATTAGACTCGTTGAATGAAGGGATTA
Chr2_35666293	CATTCAAGGAAAGAATATGAGGTGAGAATTCTTGTTCACTTGGGATGATTTGAATCGAATAATGATTATGAGGATTGAAATAAATATGTTTGGTAAATGT[G/A]TGCATTTTTATTAATTATGAAAATTAAGTATGAATTGGGATAATTATGGCTATTATATATGTTGAATAAATGTTTAATTAATTGAAATAATTGTGAAATT
Chr2_35685274	AGCTGCCAGTTCCTTGGGGACCTTCCTTTACCTCTCTTGTGTGATGAGAACTCAGTAGGAGATGAAGGAGATAAAGTGAAACCAGGAGGTGAATTCGTCG[T/A]CGTCGTCACTATCTGATATGGTACCCTAAGGTTCCCATCTGCATCATATTTTCTCGGCCTCCCTCTCTTTTTCTTCCCTAAAGAATCACTCAGTGTTCTT
Chr2_35744492	CTTGTTAAGTTTTGTGTGACTGACCCTTCTGTTAGTATCCGTCAATGATAAATTGTTGAGTTGTGGACTTGATAGTTTAAATTTTGATCACATGGGTATA[T/C]TGTTCAGCTTTAGTTGAATTCTTGTTCAGATATAGTTAGAACTTAACCAATGTGAAATGAAAATTATGGTATAATTTTCCTAAAAATGATTATGTTTACC
Chr2_35837253	ATGCAATTAAACAGAAGATAAATGAAGAATGGGGTGTTAGCCAGAAGCTAACAGTCACATTCCACAACCACACATTTGATGGAATTCTTTATTCTTACGA[G/A]ACATAGAATATGTTGGGATTGGTCAACAAGGTGATGACCAACAACATCCTTACTTAGTCAACGATCATTGACTGCTGCAAAAATCTAAAAACCCCATGAA
Chr2_35837749	AAAATAGATACTCCCATCAAGTACAAAGCTGAAAAATAGTTTATTTTAAAAAATTATCACGTTTATAATAAAATGCGAAGAAATGTAAAGCGATAATAAC[T/C]ATATGACTTACCATAGGGCATTGGAAACCTCTTAAGCAAATAGAATTCAACAACGGACAAGGATGAAGAGAACATCATTACGAATGTTGCTGTTGCACTA
Chr2_36146048	TGTCTTTGAGTTTCTCTTTTTGGGTTTACGTTCTCTTCTATTGGAATTCTATGCATACAGGTTGAAGAATTTAAACATTTTATATCAGCATTCATCTATC[C/T]GATCTCCCCTTTGTAGTCCTTCAAGATCGAACCAAGTTTTCTTCTTCTAACCTCGAAAGTTTACTTGAAACTATTATCGGTAAAATGTTTCCATCACCCA
Chr2_36258884	TCTCACAAGCTGCAAATCAATAAGCTCATACGAGCTATGGTGTGTTAGCAACACATGCAGGAACTCAACCAAATCGGTAACCTTAATGACATGTCATTTG[T/A]ATCCTACGAATTCCTAAGGTTCAAACAGGGTTTGGTAACCGTCATACGTCATCGGATATGCAATCGGTATTTATACATGGTAATTACACAAATCACATAC
Chr2_36567287	AACCAAATTGAAATGGCAAGAGAAAATCCTGTCTTTGATCCTGGTGAACGTTGTTTTATATCATTGTCTAAAGGACTTGGATTTTGGAATTCAAACTTTC[G/A]AGGTTATGCCTTTCGACTGATTTGTGGTTCAGGTTTGTTTACAATAAAGAACAAGGTAAGATCCACTTCTACTTTTGATTCCAGCATTGAATTAAGTGTT
Chr2_36730508	AGTTACAAGAAGCTTTGGGTACACAGTTGCATTTTAGCACTGCATTTCATCCTCAAATCGATGGTAAGTCTGAGAGAGTGGTTTAAATTCTCGAGGATAT[G/C]CTTCGTTGTTGTGTCTTAGAATTTGAAGGTAATTCAGAAAAATATTTACCGTTGGTTGAATTCGCGTACAATAATAATTTTTAGTCGAGTATAAAGTTGG
Chr2_36805378	TCGACTCAACCTTCTGAGTCGAATCACATCATTTGGTATCAGAGCTACAAATCGAGGAGTACCGACGTTCGTAGCTATCCCAGAGTAGGTTCATAAAAAA[A/T]TTTGAAAAAAAATTCAAAAAGAAATCAAAATAAAGATATATTTCGTGAATTCAAGTATTTCCATTGTAATTAGTATTTTGTAACTGAGAAAAAAATGAAT
Chr2_37037792	GGATAAAGATTTTATAAATTATGATTCATTATATATACCAATTATAAGAGGGTTAGTGTGTGAGAGTTTTAAAAAAACCCTAAGAAATAAAATCCTGAAA[T/A]TTTTCTTGTGAAGTCTAGCAGCCGTCAAGCAAAGAATTCTCCAAAATAGTTTTGGGGATTTCTTCCGTTCATTGTCAAACCGGGTGGGTTACGTAGAGGT
Chr2_37049813	CACAGTTTTGTTATAAGATTATATGAGTTCGATATGAACTATTACTGGTATTTAGATGAAATACATGAAATATGATTATTTGATGAATTCAACCATGTGT[G/A]TTGGATCTTATATGTGATTTTCATGGCTAATATGTTGGTGATCATGTGTTTAGGCTTTTGGCCGAATTGGTTGTGATATGCTATGTTTACTTACCTATTT
Chr2_37173738	TAATGTTATCTAAATTGAGTGTTTATTATGTTATTTATAATGTAAATGAATCGATATATAAACGTATCAATGCTATGATGAATTGGCGGATATCGAGTCC[C/T]GGTTAAACCTTAGGAATTCTTAGGATACAAATGACATGCCATTAGGGATTTCATGATTTGGGTCTTGATCTTGAATGTCCTATTGATGGCTGAGGTCCTA
Chr2_37181739	CCTAACCTAGTGTGTTATTTGAAAGGTCAGAAACTTGAGGGTGTGAGCTAAAAGCCTAGTGTGAATTCAACATAAAAGGAACAATAATCTGGTCATACAT[A/T]TCATAATTATAGCAACATGTATAATTCACATAATTTCACATATAACAAGGTGTTTGAGAAAGTTAATGCAACTTTTTTAAAAATCAGTGCAAGCTTTGCT
Chr2_37563077	AATGTGACAAAATTTAGTGTTCCAGACCGTGATGAAGAAGAGGATGCCACTGAACAAGAAGATGATATTCAAGAAAATGGAGAAGTGGATGCTGCCAAAC[C/A]AGCAGTGGATCTTCCATCACATGAACCTTCCTCTCGTATACACTTGATTGATGAAGATGAAATGGATGCACTAGAATTCCTTGAATATCTTTGTAACGCC
Chr2_37592840	TGTTCAGTTTTTTTAATAAACTAAGATGTCATTGATGAACACAATGACGAACCGATCAAGGAAGGGTTGGAACACTCGAACCATTATGTCCATAAAGACG[G/A]TCAGAGCATTGGTCAATCCAAAAGGTGTTACAAGGAATTCATAGAGACCATATCAAGTCCTAAATACAGTTTTAGGTACATCCACCTCATTTACCTTTAG
Chr2_37712900	ATATTACATTCGGTTTAAACGTGAGAATTTATTTTTAGTGAATTCGACACTCATCACCTACACATACATAAATCACATACTGCAATTACAACAAGAAAAA[T/G]AATATATAGATTAAAATGCAAAAACCCATATCAGAGATATTAAACACAAAGATAGATAAAAAAACGCAGTAAATTGATGAAGAAAGCAAAAACAATAAAA
Chr2_37772954	TATTTCCCCTTCTTAGAAACCTCAATTCGTTTGGAATTCATCAAGAACAAGTCATCTTTGTGAACTGACTTGGTCCACTTGAAGATCCTTATTTTGTCAC[G/A]ATTTACTCTTTCTTTTTCTACACTCTCAAACCTACTAGAACATTGGTATGAATGAAGTCGCCACACTCCAGGATGGTGAATGGGATGATAAGACAATGGA
Chr2_39255191	AAATTTTTAGAAAGGAAGTAAAGAACTTCTAACCAAGTGATTTGGTGACTTATAAGATGAATTCAAATGGCAATAGTGCTTGCTATTTATAAGAGGCTTT[G/A]AGGTAATCTAGGTGTCAAGTGTCACACCCCCATTAGGGGCTTGTGAAGTGGCTCCAATAGGTGCACCTTGCATTCCCTACACCCTGATTCAACTTCTTTC
Chr2_39373935	TCAAATCACCGTACATTTTGTTACTACCAGGGTGTATCGAAAAATTACTACTATGAGCTTCTTTTAAAATCTTTTGAATAACATCAGAATTCCTCGAAAC[A/G]CATATTTTGTTTCGGAAATACAAACTACTGTCAAACTAATGTGAAATTCTAAATCAGGTGTTGACTCAATCTGCTTTCATTTAGCAATCAACTCGTAGTC
Chr2_39693432	TGTTTTATGTTTCAGGTATGAAGGATGCCGTGAAGGATGACGCCAAAGCTGCGCCGAGGAAATGGCGAAGTAGGGCACCTATGTATAAAGAGAAAAAACA[C/T]GCGAGCCTGGTCAAGTTTTAGGAGTCATGTAATTAAATTAAGGAATTTATTATGTGAATTCCTGTTGTACGTATAGAATGGGTTAATCACGTAATAGTAG
Chr2_39814675	CCTCAATCGAATTAACAGAAGTTTCTGTCCGAGGAATTAAGGTACCAATAACCTCAAACGCTATTAATGAATTCTTTAAATTACCTGATTTTGAAGACGA[T/C]TAATATTCTTCCTTGATGAGAATATTACAGTTCCATGTTCTAAGTGGACTGTTTCAAAGCATGGAACTCACACTTGTCGTAGGGAATATTTGACACCAAT
Chr2_40121995	ATAGGCTCCATGTGTCGGGAAATTGAAGACAATATACTCAGAATTCCAAAATTTCAGAGTGTGTCGAGACACCGGACCCTAATATCATAACAACAACAAA[C/T]TGCCAGGGGTGTCGCGGCATCGCTGCAATTTTCTGCAAGGTTGCCCCGACTCGATTGCGTAACTCGGTAGATTAAATTTTATTTTACCCGGATTTTAACC
Chr2_40131694	CATAGTGTTCCACCAACGTTTGCTTCACCAGTGAGTAAGGACACAGTACATCCCAAATTTTTTCCTTGGTATATCCCATATGTTCAAGGATCTTCTCAAC[A/C]TCCTCAAGCCAATACTTTACCTTAGTAGGATCAACTCCCTTGACACCACTGAATTCCTTACCACCTATAGCTCGCAGATGCTCTAATGGAAATCCTCGAT
Chr2_40378369	AGAATTAGACAATTGAAATTGTTACATAAAAAGAAAAATAAGATGAATTCAAAGAGATAGAACAAGCTGATATAAAAAATACAATGATTACCAGCGATGT[C/A]AAAAATGATGAACGGTGATGAACCACTCCAAGATGAGGAGAAGAAACGATAATATAGAGAGTAAAATAGTAGGAGAATGATTTAGATTATTAATAAAAAA
Chr2_41073586	TGAGACAAGTATTGTTGTTACTTTAATTAAGTTATATTTAATTAGCCATATACATATTGAATTCGAAGTCATGAAAGCACAAACTAGGATAAGGTTACTC[G/A]TTTATAGACTTCACTTTTCCTTTATCCCACAACATCTAGACGCCGTCTTTAGCAACGTACGATAATTCAATTATAGAAACTATATTATTTTTCACACAAT
Chr2_41104302	CTTTTTTTGAAAAAGTTTGAAAGCTTTTTACACCCTTAAGCCTTAAAAATATTTCACTCAAAGCTGAAGATTGATAGATCTTAGACAACACATAAGTTAT[C/T]ACATGCAAAAAGAATTCACCAAAGCACCAACCCACAAACCCTACATCATGTGAAGACCAGAAACAGGAAAGTTGAACAAATTAAGGTAATAATACTTCCA
Chr2_41115668	ATATAAATCTTATCGAATATACTATAACAATTCAGTTAAGTAAATCATTCAATATACTATTCTTGCCAAACACAACTTCAATCGATGAATTCACTTATTT[C/T]AGATTGATATCAATAATAACTATAAATCTTCAGACATTAATTCCATATGTCACTTACCAACCTTTATCAAATCGGAGAACGTCTTACGGATATGAGTACA
Chr2_41307285	ACCCATTGAATCGAATGTTTGGAATAAATGTAAAAAATTAGATCGTTATTGTTGGATTTTGAGATTTTGGGTAAAAAAAGGTTTCAAAGTATTTTTCCAT[T/C]AGTTTTGATGTGATTAGAAACTTTCTAAACATTCCTTAAAGTTTCATTAAAAAATTCCAACGTTTTATTGATTTTTTGTGAAAATTACCATAGTATGTCG
Chr2_41476596	ACAAATTACATTTGGAAAGTTCAATGAGTGCTAAAAGCAGTTTGAATAATATTCACCATAAATGTCCCCTTTTTTTTCTCAAACATTTTAAATGATGATT[C/T]AATTTCATTTCATAAGAATTCAAGAAATAAAATTCCCAAAGAAAACATGAACATCTCAGCTTATCCTGACTTCTAATGACCATGTTGAGACATTAACCTA
Chr2_41651212	ATACGATGTGTAAAACTATTTTCGTGTTGTAACCCGCTTAATGCTTACCATTCTTGAATTCTATACCTATCCTAAGCTTCAGAACATTACAAGCCAAAAA[G/T]TCCTGTGTGACCTACGTATCCTTATGTACGAATGGGCATTTCATTAAACAAGCACATAAATGACTATTTGTATTCTGCTAGGATAATCAAATTACTTGTA
Chr2_41705767	GACAACTTCAACACCAAAACTCTCCAAACTTAAAATGGCGATTACCTGCGCACGACTAAAAAATTTACGGACCTAAGACAGTTGGCGAATCGTCATCCTC[G/A]AGGCCTTCTCCTAGAGAACGCCAATCGTACACAAACAAAGAATTCAAGCGAGATAATCAGATAACCCACACTTTCGACAGGGACAAAAAATAGCAAATGT
Chr2_41789572	TGAATCGGATCTTTAGATAGTATCTGGATCGGTTTGTGGTAGTTTTTATGGATGACATTTTGATCTACTCTCGTGATGAAACCGATCATCCCGAACATCT[G/C]AGACTAGTGTTACAAACTTTGTGAGATAAACAGTTGTATGAAAAGTTCAGTAAATGTGAGTTCTGGTTACGCGAAGTCAGTTTTTTGGGCCATGTTGTAT
Chr2_41930423	GTCAATCGTTTATGACATGCTTAGTGGAAAAAGCAATAGCGGTTTTGGTTGGGATGAGCATAGGCAGCTTGTCGTTGCTGAAGATGCGGTGTGGAACTCA[T/G]ATATAAATGTAAGAATTATTTCAAGTCTTTATTATCTTATTTTGACCAAACTTATATCTAGTATGAATTCCTCATTTTTATAGAGTCATAAAAAAGCTGG
Chr2_41983978	CAATATAAAATTAATCTTATAACTAAATAATGTAACACAATACAATTAACCTGATGTAACAGATTCACAACAAATAGGGGAGTTCAGTATAAACGAATAA[C/T]ATAGTAATTTCAACATTTATAATGCTATTCAATTTAGTAACATTCACATAGAATTCACGTTTCAATATCATGTACCTTATTGAATCATCATATACCATTT
Chr2_42138098	TTCCAGGAAAGAATTTGAACCTAGAGTTGAACAACAACACCTGCTGTCTAGGTTCTAATTGCCACAACATAATATTCTTATCATGCCATTGCTTGGTCTT[C/T]TCTTTGTACAATTGAGCTTTTTCGTATGCCTCAGCTCAGAATTCCTCCATCTTATCTAGCTCAAGTAATCTGTTATTACTAATAGCAAACCAATCCATGT
Chr2_42520155	CTCTCCATTACAGGGTTGTCCTATTTATAGCTAACTCTAATCCGAATTCCACACTAATTAATATTCATGCACACATTTTTTACTAATTAATCACATCCTA[C/T]GAGGTTCTCCAGGTGTCCTGCCTATTGACACGATACCCCTACTAGGATGCCACGTGTTCTATATGCATCCCACTAACCATGATTTCTAACACAATTAATA
Chr2_42585414	ATTAGGCAAGAACAACCTAATACCGTTTCCAAAATCTTCAAAATGAACAGAATTTAATGGACTAATGGACCCCAAAACAAAAACACAACAAACGGTACAT[T/C]CCAGATTCCCTTTACTTTTCAATCAAATACCACAGGAACCATAGACCCAAAGGAATTCCTTAATGTAAGACAAGAAACCAGGTTCCTTAAAAGTACTGAT
Chr2_42587437	GGTGTATGCAATGGAGCAAGGTGTTGATAAGCATGTTGATTTGCAGAATTCGTCTGCAAAGAGGTTGGTACCAATGGCTACTTCAATAGCCTCTCTTACT[A/C]ATGATCTTTTCACTGCATCATGTTCGATGAATCTTATATACGTAAATCCAAAATGAATACCTTTTTCTTTTTGTAGGATGATTGGCAAAGTTGCAGTTGT
Chr2_42654589	TAATTATATGCTGATGATCATTGATGATTTTTTTCAAAAAAGTTTAGACATTCTTCTTAAATAGAAAAGTGATGTGTTGTCCGCATTTAAGAATTGGAAA[A/G]CCATGATCGAGAAGCAGACAAGAAAATAGATAAAACACCTCCGCAAAGATAATGGCTTGGAATTCTATTTTGATGAGTTTACTGAATTATGCAAATCAGA
Chr2_42699449	GACCACGTTTCATATTTATCAATCCATGTAATGCTAATGAGAGGATATCGTTAACTCTTTAATTGAGCTATGAATTCCACTTTTGCTAGTAAAGTCATGC[C/T]ATTCACAAGTTATGTACCCAACATACCGATTATCGTCTCAATCATCTTTAGAGCATAAGCGTCCACTTATATTAAAGCACATGAGTTACATACGCATGGT
Chr2_42912926	AAAGTCGATTGCTTGAAACCCTTAAGGTTGATTTTCTCAATTCTTTGGCTATGGAATTCAATGGTGGATGGAGAAGATGAAGTCTTCTTCTCTTTCTCCC[C/T]ATTATAATATGTTTATATACCTCAATTAAAACATGTTTAATTTTAATTAACATAACTTAGTTTATCTAATTATGTTTTTAATTAAGTTAATCAACCATCA
Chr2_43192091	CATTCTACCTTACTGGGTTAACTCATCAAGAGATAACCACGCAAGTAGATATACGAATTGTCAGCTACCTTTGGCGGTCACACAAGTTTTTCACCATAAC[G/A]AAGGTTACTTACCCTGATCCCTTCATTCCATAATGAATTCAATGCTAGCTTACTGTATTACCCAAACGTTCATCTTCTTATGACTTAGGATGTGCATATA
Chr2_43379184	CGGCATAAGCAAAAAAGAAAACAAAAATCATGCGATTAATGGGAAAAATTGTAAATTTTATGAAATTAACTTAAAGAAATTGAATTCTAAACTTTTCTAG[G/T]CTATTCTTCTTCTAATTTTCAGTCCAAAAATGCCATTGAAGGTCCTTTAAGCTGGTTTTTCATATTTTTGCACCATGTGAGTTCAATTCTTGCTCTTTTC
Chr2_45282147	AAGGAGTCACTTCCTTTTTTCACACTTTTGGATTTAAGACATTTCCTTGACCATTCTTATCATCGCATTTGACAAATTCTCTACTGGTATGTTGATCTGC[G/A]GACTTCCTCAATGTAACTTCGTGTTTACTATCACGACAGACTACCCCGTGTTTATTGTCCTAGTAGACTACTCCATGTTTACTATCTCGACGGAATACCC
Chr2_45551578	AACCTTACGTAGAGTATGAGATAAATAGAATCATCCATCAAAAGCCATTCAACAATAGAACGCAACACTTTCAAAGACAGAAATGGAAAATCAAGCACAC[C/A]ATGAATGTTCTCTTCATTCTTATCGTATAAGGCAAAATACTGAAAAACAAGTTCCAATTTATTCCTGCAGGTCTTTTCTCACCTAAATGAGAAATAAGGT
Chr2_45554227	AGACTTAAAAATTGGGGAATGAACCAAATGGCTCATTTTAAAACATATCCCTCTGAGACCTCCGGCATGCTGAGTCCAGCATTAGAAAACGGAAATGTAC[C/T]TGGAAGGGGAAACACTAAGGGGTTGAGCTACACGAGCTCAGTGTGAGTTCAAAACGTATCTAACAACGAAATTACAGATCAGAAACTAAATAGTAGTTCG
Chr2_45590329	AATTTAGGAATTTCTACGAATCAAGATCCTAAGTAAAGAAATTGCGTAATTTAGATTGATAGTAACAAATGAAATCTAGGCGAATTCTTTCATTAGTATT[G/A]TTTCGCTTATTGGTTATTATTCGATTATTTTCCTGATTTGTTATTTGTTGTGTTCATTTTTAATTAATTTAGTTAATTTTAGTTTTTAATCAATCACTCG
Chr2_45661813	AACGTTTTGAAACTATAGATTAAATGAGCAAAACAATTTTGGAACTAATAAGATATTAAGATAAGGAATTCAATGGAAATGGTTTTAACGCGTCGACACG[A/G]TTTTCAAACAGCCTATCATGTGACATCGCTAGATTCGACCATAACGTCTGGGCCAGGTTTGGGGTGTTACAATCTATCCTTTGAAACCCAACTTTGAGAC
Chr2_46007244	GTACTGCTGCCTTTCAAACAAGGTCATCCTTTGCTATAGTTGCTTCAAGGAATTCAATATTTGCTAGTTGAATGAGCCCTGAGTGACTGAAGGTGTTGCT[A/G]TGGGAACGCGCGTGGCGATAGAAGCCTGACTTTGTTAAGTTACCAAGGCATTATCAATTCTTCGGAGCTATGAAAAATTTTCCTTTGTTAGTCCACCTTA
Chr2_46117722	ATCCTAACAGAATACAACCGGTTGTTAATGCAATTATTAAGTATGATGTCAATTCATGAATACGTCTAACTAAGTCACATAAGGCTTTTCGGCTTGTAAC[G/T]TTCTAAAGCTTAAGACAAGTATGGAATTCAAGAATAGTAAGCATCAAGATAGTTTTAAGCATGAAAAAAGTTTGGCACATCGTATTGTTCCCTATTCTCC
Chr2_46321834	GCTTATTTTTTGAAAAAGGGAAAAAATTATACGGTTATCAAACTCTAAAATTAATATAAACTACAAATTTTATATAATCATAATTAAAATTAAATATAAA[C/A]TTTGTCTAAATTCTTCTATTATAAAGATTCAAAATGAATTCCAACAAAATTTTGCATTCAAATTTTGATTAAAAAAATCTAAGATGTCCTGCATTTTCTG
Chr2_46427410	AAAGTTAGATTTAAATTAGGAAATAAAGATTTGATGTATCTAGGAATACGTTTCGTACAAGTAACACATTTCCTAAGTCAAGTAGGGTATCCTAATATTT[C/T]CAGGACATTTAGGTCTATAAATACAAACCTTATTTCATGAGAATTCTCTGGTCGAATATTCTGTCATTAAGTATCTGTTCTAAAACCAAGTTCGTATCCA
Chr2_46470357	CTAAGATCAAAACATGATTATTTTCACAATAAATCCATTTACCCATGTGTTGAATTCATTACCACCCAAAAGCAGTCCTTCCATACTGAGATTTTCCAAG[A/T]AAACCATGTCTAATTTAATTCAATTTCAATTGAATCCATAAACATGAAAACTAATAAAAAAATCACTTTACAAACTAGTTCAAACTCATATCTAGCTTCA
Chr2_46557927	TGTTTGAGTATGCCTAGGAACTTTTTTAACTGGAATTCTTGCTTTTTCTTCTAAAGTCTTTGAGGGTAGGGTGGTGGAAGATTCTTTACTGGAACTGGTT[G/A]ATTCGTCTTCTGTGGCAATTTTGCATCTAATGAAATTGTTAGTTTATCTGAATTAATTGGTTCCAAAATTACCTTATCAGATTTTGCATATTCTGGTTTT
Chr2_46566350	TATTAAGTAGATAAAGAACTTTATTATTTCGTACTATAGTTGGAATGAATGTCATACTTTAATCCGAGAATTCAACAACACATCCCTTCCAAAATGTTGG[T/C]CAATCCTAATATCTGGCACGTGAAGGTGCCATTGATAGCTTACGCTATGGTGGATATGCATGAATCCGATCGAGTGATACGGCAGTTCAGGTTTAGGAAA
Chr2_46638507	TGATCTGTTTAGTTAACTAAAATTGATGTTTGAGTTACAAATCCACTAGGTTAGAGTGTGATAGTTAACTCAATATGTCGTAAGTGTCCAGTAAGAGTAC[T/C]GGGCTGTGATTTTCATGTTCATTTAATATTGTTATCTTTTCATGAATTCGATATTATCCTGGGCATAGATTGCCAGACATTATACGATGATGTAGTGAAC
Chr2_46705033	TTTATTCCCATTCTTGTTATTTAATTTTGGGGAGAAATTAGATTTTGGAATAAGTCTCAAACTCTATGAGAATTCTGTACATAAATTCAATACAATCAGG[C/T]TTCTTTTAAACTCTATTCTTGAAATTGTTCTTTATGTTCATTCTTTCGTTCAAGTTTATGTTGTTTACTAGATCCATGAGGAACTAATCCTCCTGTGGAG
Chr2_46712587	TATAACTCTTTTCAAGAGTTATCATGCAACCACATGGGTTTCAAACTGAATTCATTCCAAATTCAATTACATGAGACCTAGTATTGTCTAATTAGAGGCC[C/T]AAAATCATTCCACTTACCCACTTTTCTATGAAATAAAAATGGCAACATCCATTACTAAAATTAGCAGTCTGTAACCGACCACTTATATGCCAAAAATAAC
Chr2_46821301	TGAATTGTCAAAAATCCACAATGTGTTTCATGTGTTGATGTTAAGAAGTTATAGATCCAATCTTGATCATGTTGTGCAGATTGAAGAACTAGAGGTTGAA[C/T]GGAACCTGCCCTATGAAGAACTTGTTTGTATCCTAGCCAGAGAAGTAAAAGAGTAGAGAAATAAAAGAATTCCCTTGGTTAAAGTTTTATGGAGGAAGCA
Chr2_46984824	TGCTGAGTTACTTCAAGAATTCAAAGATATCTTCGCATGGTCATACCAGAATATGCCTAGATTAAGCACTGTCATTGCAATCTGAACAACAGTACGATAT[C/A]AGAAATTTATAGTATGTTCAAGATTAACATCATGAACGATGCATTTAGAATTCTTTTCTGGGGCAATGCCTTCTTCTTTGGCTCATCATGATTTTGCCCG
Chr2_47182205	TTTTCTTTTACCTAAATAAAGCAATGTTGATCATCTCCATTTCTCAACTGTTAAAAAAACCTTACAAAATTGTGTTACAACTGAGAAATGAGAATTCAGG[C/T]AGACTATAATTATGCAATTCAACGACAAATATAGTCCATCGACTTGTTTCACTACTCAAAACAGAGTTACTGATTACTGGAAAAGAAAATTATAGAAGAA
Chr2_47254836	TCAATGACATTCATAAGTATGCTTGAATGAACTGTCGAATTCTGCTATGCTACATGTTTGCAATTGATCTGAGAATCGTATTTAGTATGCTTTGTTTATT[G/A]TTCTACATTGGTTTACTTGTGATCAGACTCACACTGAGATTCTTAAGCTCACTCCCTTTTGTTTTACATCTTTGTAGATAACCCTCTAGGTTAGGATGCA
Chr2_47296822	TTTTTAGCACTGCTTCCTTTACATCGTATTCACCATTTATATGCTTTGCCACCAATTGTGAATCTATATGGACAATTAGGTCATTTGCCCCTAGTTGTCG[T/C]GCTAACAGCAATTCTGACACCAAGGCTTCATACTCAGTGATTTCATTCAATGTTTGGAATTAAATGACAATCCAAACTGCCACTCATTGCCACTGGGGTT
Chr2_47304367	TGTTGCTTCGGGTAGCAATTTCCCATATAGTTTTCTGACACTTCTGGGCTGTTACTGAGTGGTATCTGTTAGCAGGTAATATCAGAAAGCTCACTGGGCT[A/G]CAAGAGCTTAACACAGAGACATTTCATGTCTGGAATTCTTTCTTTTTCCTCAATAGTTTTGCCTGATTGGTGTTCAACTTCAAGGTAAATTGTTTTCTTC
Chr2_47307234	TTCTGAGTTACTGAACTTTAGCTGACCCATGGAGGTGATTGTCCTGGAAAAATCTTATCATCCTCTCACTGGGTTTATTTTACTTCTAAAACTGGTTCTA[G/C]TGGTATTGAGAAGTGCCAGAATTCAGTATAAAGATAAACAGATATCACTTTCCTAGACAGATATATAAATGTATATACGTGCAAGCATCAAATATCCTAA
Chr2_47359238	AATGCTGTTTACCAAACAGTTCGATACTTTTTGAAAAGCATTGGTTAATTTAATTGTAATTTATGGTTTGTAATTTAAATTTTTGAATTCATTATTTGAA[T/G]AATTAGATTTATATTTTAGTCTAGTTGGTTTGGGTTTTGTATGGGATATTACTTATTTGGTATTTGGGTTTAGATATGAGCGTGGGTATAAGATTTATTA
Chr2_47755350	TCCCAGTTTGGCATCCATTTCCTTCTGAAATCTTTTTGTAAAGGGAGGATTTTTTCAGAACCAAATCCCCTTCATGAAATTCTCTGGGACGAACCTTCTT[G/A]TTATAAGCTCGCATCATTCGCTTTTGATACATTTGGCCATGCCGAATGGCTTTTAATCTTTTCTCTTCAATCAGGTTCAGTTGATCATACCGAGATTGGA
Chr2_49431857	CTCGATCGAGTCGTAGTAGATGACGTGGAAAGTAATGCACCCGCTCTCATTCAAGGGGCACTGCAATCTGATTTTAGACCTATTTGGAGTAGCCATGAGG[G/C]AGAGGCTAAACAAGCCTTCTTCCAAATGTTGAACGAGTGGTTCATAAAGTTCGTATGAACGAATCTGGCTGCTCAACAACTTTCGCCCCCACCTAATCCC
Chr2_49805302	TGCATATGCAAGATGTCATACAATCTCATACACAGTCACGAATTCATTACTTTCACATTTCTTTGGCATGACCAACACTGCCTCATATTATCAAATACTT[T/G]CAGCAAATAGGATCATTTATCCAACTTTCAATTCACCATTAAGTGGGGTTGTGATCTGCCATGAATTAAACTATTATTTATACCCTTTTTACAAATAACT
Chr2_52010440	AATTGTCATGAATGAATACCGATTGTATATTCGAAAATTACCGAGCCCCGTTTGAACCTTAAGAATCCGTAGGATACAAATGGCATGTCATTAGGGTTAC[T/C]GATTTCAGCTCTTATGAGCTTACCGATACTCAGCTCGTATGAGCTTACCGTTCACAGCTCGTATGAGCATACATGCACAGGAATTGATGAATTACAGTTC
Chr2_52105502	CAATTAAACTACTCAACTTATGACAAAGGACTATTGGCATTGGTTCGTGCACTTCAAGTATGGCAACATTATTTGCTGCTTAATGAGTTTGTCATACATA[C/T]AGATCATGAATCCCTTAAATGGTTAAAGGGACAAGGTAAGTTGAGTAAACAGCATGCCCGATGGGTAGAATTCATTGAAACATTCCCTTATGTGATAAAA
Chr2_52474434	CTTGTCTTTCTTGACTTATAATAACACATTTAAATTATTTAACACTCACATTATTCAACCCAGTCCAAAAATCACATTTTGGCAAAATTACATTTTTGCC[C/A]CTAAAGTTTCACAAAATTACGATTTTACCCCTAGGCTCGAAAATTAAACTTTATTCCTTTTTCTTATGTTTTATGACATGCAGAACATTTTTCCCTTCTA
Chr2_52508173	AAAGAGGGAATTTATGCCATTCAAACAAGTTGATATGTCTATAGCCAAATATGAACGAGAATTCATTTATCTCAGTAAATATGACAAATTAGGCTTCCTC[G/A]GTATACTTATGGCGCTTATTCTCAAGAAAAGTAGAATTTTTTTGTAGTTTTTTTTTGTAATTTTTATACTTTAAGTTAATATGTGTAAATGCCTTAATTT
Chr2_52881618	GTTCTTGTCCCTGACTGCTTTCATCAAAGGTACTGTCAAAAGAAACCCACCATTATTCTCTGTTTGTTTCCTCAGAAAATGTGCCAAGAAAACCAAAGAG[C/T]CAATGTGCTTCTTTTCTTTTTGCATTTTAAACATTTCTGAATTCCTTTTTCTGATATCCAACTGACTGATAGAAAGCTTTCTGTGTATATTCATTAGCAA
Chr2_52887907	TCATGGTTATCTTAACTAAGGAAAGTGATAATTTCACGAGACATGGTTTCTAATAATATGGATAAAGCAACATTGAATTCTTGTACTTGGTAATTTCTCC[C/G]AACTTGGTCCTTATATTCCTTTTTGTCCATGTTAGTCTTGAACTTGGATTTAGTCAAACAATTTAGGCTTAATTTGGATGGCTGGTGCCTCCGGTGAGGT
Chr2_53068417	TCAAATCAAGGAATACATAATAGTAAAATCTCCGTGTTTTCTTCTATTTCAACGCTACTCTTCTATCTTCGAATTCACAAACAATGGTGCTCAAGGTAAA[G/C]CAATGCTAAAGATTCCTCCTTGATCCCCTTCTTCAATCATCTGTTCCTTTACCCTTTTCATCTTTTAGTTTCTCAAAATTATGGTGTTTATGGGTTTTAA
Chr2_53461735	AACTCATCTGGAGAAGGCCTTCTTTACGATATAAGGATCTTCCCAATTTGGCATCCATTTTCCTCTAAAATCCTTTTGTAGAGGAAGGATCTTTTTTAAT[A/C]CCAGGTCTCCCTCGTAGAATTCTCTAGGACGAACCTTTTTGTTGTAAGCTCACATCATTCGTTTTTGGTAAATCTGATCATGACGAATAGCTTTTAGCCT
Chr2_53858505	AATTCGAAAGTATGAGGCTGAATAATTCAGAGCCACTGATGATGATGATGCGGAGCGAGCTGAGTTTTGGCTCGATAATACTATTCGAGTGTTTGACGAG[T/A]TATCTTGCACCCTTGATGAGTGTTTAAAATGTGCCATATCTTTGTTACGGGACACGGCATATCACTGGTGGAATACACTAGTATCGGTAGTTCCAAAAGA
Chr2_55305276	TCTGATTTTAATTGGTTATTGTTTCATTTATCTTAATTTTGTTGTTATCTATTCGTTTATGAATTCATGTCCATAGCTGCGTCATTCGTTTTCTTAATGA[T/C]AATGTAATCTCTAAGCATTTGAGAAGATGTTGGTTTTGTTATATCTCTCCCTTGCATATTCTCCAATTTGGAGTTAGAAAGATAAAGAAAGATACAAATT
Chr2_55603658	CCTCATAACCCATCCTTTAGTTCCCTCAACTTCAGCTTGAATTCTTCCTTGAATTCCACCATTAACTCTTTCAATTCGTCATTCAACTTTGTGCTCCACT[G/A]GGAAACATCCTCCTATAGTTTTGCCACTATTTGTTGCAGACTTCCCACATCTTTTTGAAGTTGAGTAGAAACGTTGTCGCCAGACATCATAGATGGTTGG
Chr2_55655753	TTATCATTTTAGCTAGTAAGATGAGATGCTGTCTAAATTGTTTGGTTTTGCTGATTATAGTTGTCCTAATTGTAGCAGTTTACAGTTAATGGAATTATTC[T/C]CAATCCATTGAATTCAGTGCAGATATCTATAATATAGAAAATAGTTAGCAAAACCCAAGACGCTTTCGATACTTTAAAGTGGGATTTCCTTTTTCTTGAT
Chr2_55666650	AATGTTATAGTAATAATAAATTTTTAATTTCAATTTTTTTAAAAAGGACATTATTTAAAATTGTAAGGGAATTTGGGTTATTTTATTAATAATAATAGGA[A/G]CATAAACAAACCACACAATTTGAAAGAATTCAAAACCAAACAAACAAATAAATAAAATAACGAAACTAAACAAATAAAATAACAACCCAACATTGAGCAG
Chr2_55718741	TGACAAAAGAGAGATTTGGAGTTTGGCCACATCTTCTCTTTTGCATGCTAATATCGGAAACCTTATGGTATGGTTTCGAATTAGATGATTTCAAATTTCT[C/T]AACTAGGAAGTTTATTTCTATATTTGATTTAATAGAATTTGTTGTTTTCAGGTCAATTGTTATTCTTTGAATTCTGTTTGACCTACTATGGAGAATTTAA
Chr2_55723423	TTTCCTGGAAACTACATGCTAATGTCACGGATTTAGAATTTTCGCCTCACAATCCGTGCAGCCTTAGGCAGTTTCTTGCTTCAAAAATGCCTAAGTCAAC[C/T]TAACTCCCACAATTTGAGGATTCAATAGAATTCCCCTTTAAAAACTAACACAAATGAAAACAACTCAAAGATCAAACAAAGGTGAACGAAGAACAAAATA
Chr2_55794466	ACTTTGGCAAGCTTTCAGCCCTTGAATCCTTATCAATGAGGGGGGTCCAATGGTGTTGGGATGCAATAAGCAAAATGCTAGAGTGGTCTAGTGAGGTGAA[G/A]CATCTCTACATGAAGGTTGAATTCACTGGAGATTTGGAGTCCCTTTTACCCTTTCCAGAAGTCGATTTCGTTGAGTTTTTTAACAGCCATCCCAAGCTGC
Chr2_55961001	GCCTCTTCTTCAGAGTGTGTTGGGAGTGGATTGCCATTTAGATGTAGGATGTCTGAATTCAAACCTTTTGTCCACTTCCTGCTCCGAGAACCACTTTTAA[A/G]AGAATTACTAGTGACGGGAAGGCTCTTCCACTTCTTAAATGAATGCTTTCGTCTTAAAGCACTCTCTCGAGGATGTTTTTCGCCATCAAAGTCGACTTTC
Chr2_56427762	TTGGTTGAAGATTATTTACTTATCTTGTTACTATTTTTATTCACCATTTTTTGTTCACCAACATTATAACTTGACACGAACCTCATCTTCAACATACTCT[G/A]GATGAAATTGTGGCTTGAATTCTATTTGAAACTCCACCCAAATCCAAATAACGATGACACCATGCATTTGATCTGTGCACCTATGATGCCACCACAAAAA
Chr2_56482761	ATCACGCGCGTTAAACCTACGGGCATTCCTTTCCTTGCACCCTTTCCAAGTTCCAGCAATGGCTGCAAAGAAGCATCCTGACCTATTATTCTGAGAACCT[C/G]AGCACTTAATGAAGGATTGAGGCGTTCCTTTTCCAAGCCAGTGTAGATGAATTCCTGGAGATAATGTTCCAGTTCCACCCAACTGATAATACGGTACTTG
Chr2_56526810	TTTATACTATCAAATATTGGAATAATATTTGTTTGTTTCAGTACCAAATAAGTTAAATATTTTCTATCTATAATGATAGAGTTCATTACTACATTATCAT[A/G]TCATTCCTCAAAGAATATTAACAGAAACAAAATATTTGGTCATACGCCATATATGTGGCCAATAATATGTCATATCAAATTGATAATATAAGTTATCTTT
Chr2_57525783	ATCGCGATTTTTCCCATTGAAGTCGAGATTCCTTCTCTTTGAGTTTTTTTTTGGATCCAATCCCAATTGAAGAGAAAGGTTCAAAGTTATCTGTCATGGT[C/T]AAATGTACCAAAAGCAAGTGATGCAAGCTCACCAAAAAGGTTCGCCCTAGAGAATTGCATGAGGGGAACCTGGTATTGAAGAAGATCCTTCCCATACAAA
Chr2_58103188	GAAATACGTCGCACTGTGGAACAATCGATTGCGCCGAATTCCTCAGATGGTTATGGCTACCGACCTGCAACCATCATTGGAGTATACATAATGGTACCAT[A/T]GCTGCGGGAAGCCATATTTACTTGGAGGGCAATCGACTGTAATCCCCCCTACGTGCAGCAAGTTGGGGGATCGGACGCAGCGAGCGAGCTGGATCCGGAT
Chr2_58148776	TTTAATTTAATTTAATTTAATTCTGAACCAACACTAAAATATCTATATCACATTCTAAAAAAATCTTTGAACTTTTTTTTTTATGGTAGAATTCAAGCCC[C/A]ATCACATCTATTTTCAGAATCATTATATTTAACCTTCATTTACTATAATGGGTCAATCAAGTTGTTTTTACCATAATAAGGATAGGTTTGGATGGGCAGT
Chr2_58273237	AAGGACTAAAGTGAATAAAATGTGAAATTTCAGTAATAATAGATAGCAGAGGGTACCAAAGGGATGAAATTGAAATTATTTTTAAAATCGAAGCTCAAAA[T/C]TAAAAATTATGGCTATTTTGATTTTAGGGACTAAATTCAATAAAATGAAAAACTTAAGGGGAATTCAAAAAATGGAATTAAATAGGTTTATGCATATCAT
Chr2_58312861	TACACATTGAATTATGGGAAATAAATGGTTAGCAAACTAGAATGATATATGGCTTCATAAATCACAAATCTGTACTCATCAGCAGTATACACCCAAAAAG[C/A]AAAAAAGAAAAGCTTGCAGGGAGTGCCTGCTGCAATTACGAATTCAGGATATATATTGTACTTGAATGATGACTGCAATTACGAATTCATGGACTAAAAG
Chr2_58575836	CGTCTTTAAACAAATGACCTGTGGCCAAGTTACTTTTCCATCTATCATATAATGCCGATGAGAGTATATCATTTACCCTTTATTGGGTTATGAATTCCAC[T/C]ATTGTAAGGTAAGCTACGTCACGTAGAAGCCGTATACCTGACGTACTCGCTTTCGGCTCTATTACCAATTGAACTCAGATTCTAAATACATCAAAATATA
Chr2_58852301	TCGAGTCGTCCCGAAAGAAAGGAAAGGCGAGAGTTGTAGACGAGTAGCTGATACAGTTTGTACTTTCATGATTTGAATTCAATATATATGTCTTGTTACA[A/G]CTTACTTGTCTCATGATTCGATTTGTATATAATGATATGGATGTTGTGAATTGAATCGAGATGAGCATGGTATAAATGAGTATTATATGAAACTATGATA
Chr2_59523360	ACTTAGTAAAACATGATAATCTAGCATCAAATATTTATTTTTCATCATCAAACAACAAAAACATCAAGATATCATCAATGGAATCTCACAAATTCATCAA[T/A]CAATCCAAAAATTAAGACATGGGCTAGCTAGAATACGAAGTAACGATCTCAAAAACGTAAAAATTATCAAAAATCGAGCTCAAACCATACCTTAATCAAA
Chr2_59890615	CTCAGCACTCATAAACTCCTCAGTCGATAGTCCCAAAGCAGCGCCGAATTGAGGGACACTCATATGGTGCACCAGGCCACCGAGTCAAAAAGTGATAGTG[C/T]CCGACTCATTATGAGTCGTCATGACATGCTGTAGAGTGATTGTCGAGCAGAACTCTAAAGTTAGCTCCATGTATGTGGGCTCAATGATGGAGAAAATTCA
Chr2_60205113	GGAAGCATAAGGCCAGGTATGATTGGCTTAATTTAGGAGATTATAATACTAAATTTTTTTCATAGTCGTACGATTCAATGGAGAAAGTCTAATCGTATTA[C/T]TGCTTTACAGCTTGATAATGGTGAGTTAAATTCTAATCAGAATGTCCTTCAAGCTGAGGCGGTTGGTTTTTTTCAAAAATTATATGGAGAAGTCTCGCAA
Chr2_60398590	AAATCATTGCTAAGAGCTCCAAGAGATGTACGCAAAAAGTCAAATCTTAGATAACCTATCCTCCTCACCATCTGGAATTCTAATTTTATAAATACCATCA[C/G]TATGCTTTATCATTTAAAATTTTACCGGTAATGATACAATGCATAATTCATAAAAAAAGTTTAAATAGGAAGATACTCAAAAGCCATATAATCAAAACAC
Chr2_60440949	AAGAAATTAGAATATGCACAATCAATCCAATAAATTATTGATTGATATTGAAAAAAATTAGGGTCTTTTATGATGTTAATTATTTTAAAATTTAGATAAT[T/C]TAAAGTTTGAATATTTTTATGTTAATGTTCCCAGTTCCCACTAGATTATTTGAATTCAATTATTGGATACTAATAGATTATTTGTTACTAGAAGAAAGGG
Chr2_60501348	AAAAGACTAATAGCATATTTTAACCTTAAAAAAATGTTTTAAAATCTTCAATTGATGACATGGCTTAATCACATCAGCATTTCTGGATAGAATTCAAGTT[T/C]GGAGACTAAAATGAACTTAGTTGTCAAGTTCAGATATCAAAGTGGACTCAAAACAAGTACAGATACCAAAGTGGATCTAATTACCAAGTTCAGGGACTAA
Chr2_60539094	TTTCTCGACGAAAACAACAACGGACTTTACCAAGTCTCCATTGTTTGAATTCCCATCACCTGTTAAAAGAAGTCCATGTAAAAGCCCCAATGCTATTTTT[C/T]TTCACATCCCAGCAAGAACAGCTGCTATTCTTCTTGAAGCTGCTTTAAGGATTCAAAAGCAATCGAAAACTAAAAACAATGGTGGTTCTTCCGGGTTATT
Chr2_60617948	TAATATAATTATTTTTATTCGTATACCTCTAATATGATATTTCTTATTTTAGTGTGCAAGGCAATGAGGAGATAGTAATCGAAGAGATAATGAGAATTGA[A/G]GGGCAACAATAGGGAGCTATCAAAGGCAGAGGGAAGAGGAATTCGGGATACTGGTGAGTGGTTGGTTAATTGGATTTTCCTTTATTTATTTAGTTTGATT
Chr2_60629475	AAAAGTCTTTTTACCAGTTGTGAAAAGCTCATATTTATAATGTTTCAAGAATATAAGTTACAAAGTTGGTAATTAATATGAATAATGTAATTAATTTTCA[A/G]TTACGATTACATTAATGCTAAAGAAGGGATAGTGAAAGGTTATATTGGTGCTAATGAATAGTAAGAAGAATTCATTATGTTTCTAAAATGAAGGAAAATC
Chr2_60657935	AAAATTTAGGCTAAATCTATTCTAGTTATAAATCGTCAAATAATTTTGAATTCGGATTGTTTTGGGTTTAAATTATTTGGGGTTCGTATCATTAGAATTT[G/A]TTATTTGTTTTTCGAGCAAGGTCATTTCAAGTTCCTCATTTAGGTTTAGCACTTAAATTTAGGTTATTTTGGGTTCATATCATGATGATTCTAAATTTAG
Chr2_60676684	GGCAAACTACGCAACCTTAGACGATTTCTGGGGATCAAAGTCAGCCTACTTTCAAAGAATGAGAATTCTTACAGAAATTCTCTAAAGCACCAAAACAAAG[C/T]CGAAACAAACTTGAAAGAAAAAAGAAGCTACAAACGAACAAAAAGCCACAAAAAATAGTGCACACTAATTGTTTGAGTAAACGCTCTCAAAAGTAACATA
Chr2_60826773	CTAAACCACTTTCAGTTTCTTACTTTACTCGGTTTCGGAGTTTCCTTCGGTTCTTACCTATCGGGAAGATGGATGAATGTTAAAAGTTAGTTAGTGAGCT[A/G]TTAAGGGAGGTAGTTATTTTCTAATTCTATAAATGTATCATTTGAAGGTTGAATGAAGCTAAGCAAAGAATTCTGTTTTCAAAGAATACACAAACAGTTT
Chr2_60834884	TTTTAGGGACTGGCGACTTACCCATTTCGTGACTTTGACACAGGATGTTCCAAAAATGGGTACTATCGGGTCGAGTGAATTCAATAATAGATGTCTGGTG[G/A]GATTTCAGCTTTTCTTCTCCTTTCAGGACATATTCGAAAGAGAATCTAGTACTTCTCGATCGTGAATATTCGAAAGGGAAACCAATCAAGTGGTTAAATG
Chr2_60869159	GGCATATTTTAACCCATTTCTTTTCACATGGCTGGACAAAAAATCATCAAATCAAGGTCTATGTCATTCCTTTTTCCACATTGTTCTAATAAGATTAGAA[C/T]GAAGAGTGGTAAAAAAGATGATACGAGAATTCTTTTGTTTTCCTTTTTACCTGTGAAAGGCCTTAGCATCCCAATACATGGGACCTATCGGAACGTAGTC
Chr2_61031936	TTGCAATGTCAAGCTTTTTGTTGTTGTGTTTTGAAGCTATTACATCACCCATGTTGTGACAAAGAGGACCAAGTTTAAAATCACTTGGTTTCACTTCTAA[A/T]TTGTTGTACCAGCTTTCAAAGAAGAAGAAAATGGCTGGCCTTCTCATTTATCTGAATTCACCAATTAACTTCCTCAATTAATGCTCCCCCTCTCTCTCTC
Chr2_61084902	AAGTAGCATATGCATGCCAAGTCATAATGTAATTTGATACCAAATTCAATGACTCATAATGTAAATAACCCAGAATTGCTCACCGTTTCTTGTGACGTTT[C/T]GTCTTGAAATGTTCATCCCTCACAGTCGCATTCGCAAAATATCGGCTGAAATTAATAGAAAATAACAATATATGTTTAAATTAACAAAACGAATTCTACC
Chr2_61801089	ACATGTTTGTGTATATAGGTATCATATAATCTTAGGTTCATTTTGGTCTTTGAATTTGACAATTAGATCTATTTTGGTCCTTGACTCGAATTCTGTCAAG[A/G]TTCGATGATGTGGCTAGTGTAACTGGAACATGATCAGATCTGATTGATTGAGAATTGATTGATATAACGGTCCGAATAAAGGGGTTGAATTGATTGACTC
Chr2_61826212	GTATTTCGGGTCGGATCCCGGGTCGGATTCTTATATATATTTTTATAGTTATATAACAGAATTCTTTTTTGTAAATTTCATTTTTCTATTCTACTTCTCA[T/A]GAATTTCTTTGCTATAAACTGTTTTCTGCCTTAGAACTCGAAGAATTTACTTTTGCTTCAACTTTTTTTTTTTATGACTTGAGAATCAGTGTGAAAGCAG
Chr2_62048608	CTAGGCCAACACATCCACTATTCCGATCAAAGCATAAAACTGGAAGCTCAAACAAAAAATAAACCACGAACTAAAATTTCTTAAGAAGCAATAATAGATC[A/G]GTCATGGAAGATCAGCAGGAAAAGAAGATTAAATCTTTCTCGAACAACACCATAGTGGAACCAAGAATTCAGTTCTAAAAGTTAATACTCGGTGATTATG
Chr2_62116575	GTGATAAAGTTAGAGTTTTCATGTATCCCAGCAACATTTGAGGTAATTAATTTGAACAGATTCTTTTAATTCCCTGAGTATTTGTGAGATTTAACAGCAT[T/A]TTCTTCTTTGTGTGTAGCTGAGAATTCATTCTACTATGTTAGCTCTATGCATTGTTTCTTGTATGTGATGATGGAAACACTATTGAGATTTCTCTTGGAT
Chr2_62117248	ATGACTTGTGTTAAGTGGGGTGTACTCAATTTGTTTAGATTTTATTCCTACTAGAATTCATAGCATACGCATAGATTTTTGTTCATCTATTTGTTGCTCT[T/A]CTTTTGTGTGTTGCAGATGCGAGGTAGGAATTGCAAGTTGGTAGGATGAGTTGTGCAAGTCGGGACTGGATTGCAATTTAGAGCTATATTTTATATCTAT
Chr2_62118128	TCCAAAAATGAGGAAAACCTTACTTCAGAACAGATACTTGAAAACTCCTTTGGGGAACTATAAAATGGTTGGAGAACAGCTTTCTTAGAATTCTTTGGCT[C/T]GGTAATGGAAAGCATAATGTTTAAATCTTGAAGCAAATAAGAGATGGATCCAATTGTGAGATTACTACCTAGTAAGAGTTCCAATACAGAATCAAAAGGT
Chr2_62151497	TGTGACTTTTCTCTCCTGATTATTTCGAATTCAGGTTATTTCGAGTTGTCATTTTGGTAGGTGAGTGAAAGTTGATTCAAACCGACTTTAATAAATGGCT[T/C]TCAAACAATTAGTTTAGTCTAGTTGAATATGATGGTCCAAGTATAGGTTCTGTTGGTTGGTTATCAATTATGAAAATTCATAATTAAAACCAATCAGTTT
Chr2_62164077	AAATTAATCCAAAAATAATCCACTCAATTGACAGGGCTAATTGTACTGCAATGAATTCACCATGCAAACAAATCAAATTAACAGCTACCCTATAGAGAAA[C/A]GAAGTTGAAGAATCTTCAACAAACATCATCCCAATGGATGATGATCAATGTCAACCAACATCATCCACAGTTACCAAGTACCATCCTTAACCATCGGCTT
Chr2_62228743	AATAGTTTTCTTTCTGTTGGGCTATATTTCATGCTTGAATTGACAAACGTTAGCTTAATCTTAGAATTCAGCCCATATTTTCTGGTCCAAAACTAAACCT[G/C]GGTTTGGGCCTGAAAACCTTCACCCGTCGGTGATTATCGGTTTTGTGTTTATAAATTATTCAAGTTTCATTTGAAATAGTTTAAATTTAATTCAATTATT
Chr2_62339196	GTATGAATTTAGTACTTAAATTTTTTTATCCCATTTGCGTACACGTGGCGTCACGCTGACGAACTGGAAAATCTTACTGGGATTGCTGGTGGGGGGCATT[A/G]TTCTCTGCAATTGCGAATTCTTTACAGGATTTTGATTTTAATTTAATTTAACTTCAACATTTCACTTATCATTAAGCCGATGGTGTCCCACGTGTAAAAT
Chr2_62378139	TTTAAAATGAGTATCATAATTTAGAATATAATTATATTTTTTAAAAAATAAAAAAGTAGGTATCCTAAAGGCAAGTTGCTTTTCCTCAACATAAATTGCC[T/G]CGTGATTGAATTCTCTATCAGATCTGCAGCAGAGCAACTCTTTTTTTAATTTCAAATCCTTTATGTTTATTTGACTGGTTGTCATATCACTATCGTACCA
Chr2_62381633	TTAGATCAACACATGAATCCAGCTGAAACTTTACTATCCAGAATTCCACATAGTAAAATGAAGGCAGAAAAAACTAAGCATTACCAATTAATTAGCTTAG[C/A]AAAATAATAATGATAATAGTAATAAGAAAACAAAAAGCTATGAAAATAAAAAAAATTACCCGCTACCATCGATAACATCCCTAGAAATCTTCATCTTCTT
Chr2_62391124	TGACTGAACCAACAAAAGAATTTAATCAAGCATTTGTTTATTGGCCCAGCTTTGGTATGGTCAAAAACAAGCTTAAGCCCCTAAATCCATCAAAAGTAAA[C/A]AGGAATTCACTAAAAACCTACTTGCAACTTTGTAAAAATCTATTCCTGACATCACAGTCACATAAAAAAATCTTCTGAAGGAAAAGGTCATACCACTATT
Chr2_62439080	GAGAAAAACTTCTCGAAACAGAGTTTCGCCCTCCTAATTACATCTGAATTCTGAACCGCTGTTCCCTTCTTTTTCGTTGGATTTACGGTTTCTTTTTACC[C/G]TCACTTTAAGCAGTTGTCAAATGCCATGGCAGAGTTCTTCATGGGCAACTAATACATTTGTTTCCATTGATATAATTAACATTTCAGAATGCCCAATTGT
Chr2_62504821	GGGGCTTCAATGATACTTTTACCGTTATTGGGAACATGTCTAGTAAGTCTCTAATTGCATTTTCATGCCTGCCAATGACTACTCTATATGAGAAATATAG[G/A]ACTGTTATTGTTCTCTCTTGGCCATTTAGACGTAGTTTTGGTGCACGAATTCTAGCAGAGCATCATCTTTTACTTTGTGTTGAAAGAGGAATGGATTTTA
Chr2_62509149	CGTCATTTGCCATGCGTTGTCTCCTTTGTTTAGCCATCCCGGTACTGCTGGGGCGAATTCTTTTACTGTGTAAGCTATCTGTTCGGCAGCCATCGGAAAA[C/A]CTACCGTCGGCTATGCAGACCAGAATCTTTTTTTGAACAAAATATCTTCTTTAATGTGTAACTATATACATATATATGTTAGGTGAAGTGAGAATACATT
Chr2_62595165	AACCGTGAGCATTTGGATAAAGATAGCAAGGAATGATCGGTAATATCTTTGCAGTAAGCTATATTAATCATTTCAAGGCCAGGGCAACCTTGTGCAATTG[C/T]TATAATGCCTGAATCTGTTATTTCTACAGACCTGAAAACGGTAGCCTTGTTTAGATAAGCATGAATTCTCTTTTTCACTGCATCAATGATAACTCAGTTC
Chr2_62598326	CCAATGATGTCTTCAAAACAAATTGACAGAGAAAAGTATCACAAACAAATAAAACTTGTTCAGGGAATTCACAAATTACAGTTGATTCTTCAAAAAAAAA[A/T]ATTACACTTTTCAACATATTCAAGTAAGATAAAATAATGTCTCATATCACTGGATTTGGACACACAGCATCTCATTCCATGATGCCATGAGCCATGAAAC
Chr3_61793	AAAGATGAAAAAGAACTCATTTTCTTTCTATTTTTAGTGGAAATGGAATTCATTTTAATTGTTTTACAAATTAAAGACTGAGTACATTGCTGTTTTCGTT[G/T]TACAGTGGTTGGAATGAGCGTTGTGTTTCTACTAGCTGATGGAATAAACTGAATATGTTTGGTTAAGGTTTAGTTGTATGAATTTTATGGTTGGATGGGA
Chr3_624283	TCAACCATATCTTTGTGAAATTTCGTTATGTTTTGCAAGTAGTAAAGGCATGTACCTAAGTTGAGTGAGTTATGAGTTATAGCTAACATTTCAGTATTAT[G/A]TTGGCCTAAGGTTTACTTATACTGGAATTCATTTGAATGTGATAAAATGTGCATAATAGGAGAAATTGCCATTTGGTCTTGAGACCATAATAATATAATG
Chr3_679725	CGGGATTTCGCCGGAGAATCGGTTTCCTTCGAGATCAAGAACATGTAATGAACTACATTGCTTGATCTCAATAGGGACCATCCCATAGAATGAATTATTA[G/C]CCATTTTCAGCTGTTGCAACTTGGACAAATTCCCGATTTGAACCGGAACTTCACCGGACAATGAATTCCCGGAAACATCCAACATCGTTAACGTCGTTAT
Chr3_828762	TACAAAATTTCATTGAAATCCCACAGTATTCTGGTGTATATTATGATCTGCAGAGAAGTGGGAACTAAATGAATTCTTTAAGCATGTATTAGACTACATA[C/T]AATGACTGTAAAAGTATAGTGATATAATACATATATATACTCTATATGTGTGTGTGTGTATATATATAGCAGCAGAAAGATTATTGTATTTTATGCTCTT
Chr3_1734770	ATCTGCGGAGCCTAGCTCGGTAAAAAAATATCTACTATCTTAAACACTTACAACAATTGATCCTAATCTATCACACACTCGTGACAATTTTCTCACTTTT[G/C]CAAACTGAAGAATGATACTTTCACCACTAAATTCACCCTGTGAATTCAAAAGTAAAACTATAAAACCAAAAAAGTTTTAATACTATGCACTCATACAATA
Chr3_1763859	GCGGTTTTGATATCATTGTTATTGAACCCTTCTTCCATGTTATGCATCATGTGAATGAATTCCTTGTAGTCGATGAATCCATCACCATCAGTGTCGATGG[T/A]AGTAAATGCTTTCACCATTTCTGTGTCTGTAATTCCTTTCCCCATCATTTTCATAGCCGACTTGTACTCTTGTTTGGAGATTTTTCCATCTTTGTTGGTG
Chr3_2207185	CCGTATTTAGAAATTTGAGAGATCATGCCCTAATTTACGGGGTTCGACTTTCTTGTTGAACCTAGATGACCGAATATCCTTTTAAAATTAAAATACATGA[G/A]ATTTAATTAAATAAAAAATTAAAAAGGCAAGCTTATTTTCGAAGATTCGAGGTGTCATGTCCTAACTTACGAGATATAACATTTTGTTACCTCGAGATAA
Chr3_2277315	TTGCTTCCGCCGTTCGACGATTGAATTCTCTCTCTTCATTCCTGATCTCAACTTCTTTCTCGAGCACTCTAACCTCGTATATCAAAGCAGCATTATCCTT[C/T]TCCATCGATTGTAATCTCGCCATTAGTGCATTGAAATCGGTCTCGACCCGAGCCCTTTGCTTGTTTAAATCATCAATCATTTTTTCCTTTGCCAAGAGAG
Chr3_2522401	ATTGGACACGTGTCATAATCTTCTTTAGTCTGCTGGATAAGTGGTTTACAACTGTGAGGAAACGTGTACGAACGTCTAACATTATATATATAAGAAATTC[C/T]ATCTTTTGTTCCTAACCATCAAGTTAGAATGTAACCAGTACTATAACTAATCGAATTCGGCGTACAATACTTTTCGACAATAACCTAATTACCTAAAATC
Chr3_2557996	TATTAGCACTAAGCGACCTTGAGAAGAAACATTGACTCTTTCCATAACAATAAGTTTGCTTTAGTTTCGAAGAGTTTCTATAGTGAACACCGCTTGTTCC[C/T]GTTTCACGCTTCTGCAGAATGTTGACAACATTCTTTTTGCGGTTATGTTTGTATGGCAAGTACTCATAGAATTCAGAAACAATAGTCTTCGAAGTTTCCT
Chr3_3521677	ACCCATTTTTTTTTTAAAAAGTTGTTAATTACCTCAGCAATTATGGTAATGTCAAGTGTTGAATTCCCAAAAGGCAAAGCATTGGTATTAACAATTGAGA[G/C]ACGAAGGTTCTCAATTTCGCTTAGTATTTTGGCTATGAAACCTTTGTGTTTCTCGCAATGGATTCGAATAAGGACGTCATTGTCTGAGACTTTAGCTTCG
Chr3_3595108	TTAAATCAACTTAAAATTTTTTTTGTCCAAATCAATTTCGAGCAACTTGAACGGGCAAAATCGGCCCGTGAAGAATTCTATTTATAAATTAGATTTTTTT[T/A]AGATTTCAAATTAGTGTCATCATTAATGGGCTCAGAACTTGAGATTTAGAGTTAGGGTTTTAGGCCTTACTTCTTGGTGAAGCCCAATTCTTAAAAAAAG
Chr3_3610120	TCTTGGTACTTTTTGTTTGTGTGTTTGTGAGTTCCCGCATATAAGTTCTTTGAAAGTAAATATTAACTTATACGAATTCTTTATTGCATTCTTTGCAGGT[G/T]CTTCTCTGACAAAATATTCTAATATAAGGACTGATACTGTGAATGAGATTGACAATGGAGTTGAATAACCTGAAGGATGCATTTGATCGTGTAGCAAAGA
Chr3_3688551	GTATAGTGTTGTGGCCTTGTGAACCCGTAACCGCATGTAAGGAAATAATAAGAGATTTTGATGGACTATCTTTAGAAACACCTTATTCTAGCTGATTAGA[A/C]CATTCCTAGAATTCCTCCACCTCACTATCAGACATAGGCTCAAATAGGAACTGGTACAACTGTAATTTGACACACTTGTGTCTCACATGATACTTGGCTC
Chr3_3886289	ATATAGCATAATTGAGTGGAGTTGTATGCAATCCTAAAAATAGGATGACATAAATCTACCGGATTAGAGTCAAATCTAATAGGGGAATCCATAGATCGAG[T/C]TAATGCGATGATAGGGGTTTTAATTAGAAAGAGATTTCAATTAATCAACCTAGAGTCAGTTGTCCTTACTCTCGAAATAGATATTAACATAATTTAGAGA
Chr3_4507024	AGTACAAGCATATCGATAATTGGTTTGTTGATCAGCAAAAAATGGCCAACAAATTACTGGCACGCCTCCTGATATGGTTTCCACGGTAGAATTCCACCCA[C/T]AATGCGTCAAAAAAACACCAACTGAAGGATGTGAAAGAACCTGATATTGGTTGCACCAGCTTGTTATCAACCCTCTATCTTTATCTCCTCGAGGAACTCT
Chr3_4629519	CCGTGTGATCACCAAACCTCACCAAAAGAGGCTATAAATTATGCTTTTGATGTCTAAACGATCCCCAGCCCGTGGTAACCTAAAATTATGCCAAAACATA[C/T]AAAATTTTATGCAATTCAGTAACAATATGATACTTCAAATAACCAATTTTAGAAACACATAAGACATTATTGAATTCCACCGTAATTCGATACTGAAGTT
Chr3_4693256	CAATACAAACAAACAGTAACATCATTTGAATTCTGTATGAAGAGATAATTAAGTTTTAGTGAAGAAGGGTCGGAACTGTCAGACAGCAGAATAGGGATGA[C/T]TTTAGAGAATAAACTGTACTTATCGGCTAAACCAAAAATTCTGAAAATTTTATGGTAAGAATATATGTGAGTCTAGTTTCATATAAAATTAATGGACCTC
Chr3_4708415	CAGGCATGTGCCTGGTAAGCAAATGAAGTGGTCCTATTGTATAAATTCCAGGGAATTTAGCAGCGATTGCTTTTAATACTTCATGTTCGAATTCATCGAA[T/C]GTGTTGAAGATGATTGCTGGAGCTTTTAGGCAATTTTGTGCTTCAGAGCCCATGAAGTCAAACATAATATCATTTGGATTGTTGGCTCTAATAAAGCTGG
Chr3_4938478	ACTATACCATTCCATCTTATACTTTTTAAACATACTAATCATAAACTTTACCTAGAATTCTCATTCAACCTTTCTAATCATTACCTTTCTATTTAATGTA[A/G]CATTTTAGCCTAGAGAACTATAGTAAAATAACATTGGATACAAGAGACTTAAATTGCTCACACGAGTTGTGAATGTATTTGCTTACACGAGCTATAAATT
Chr3_5240163	TTTGGGGAGCTGTTGGTTATGCCCCATTGTTAGTGTTAAGGCAATACAGGTCAAGACAGTTTGTGCCTGCAACTCATGGACTGGCTGAGTGTGAATTCTC[G/A]TATAAAGATGATGGTTACAAAAAGAAAGCTCGTGATATGGCCAATGCGTGGAATCAAACTCGTCGAATGAAGAGATTAGCTGTGGGTCCAATGACAACTC
Chr3_5714243	CCAAGGAAGCCTGGACAGTTCTTCAGAATCAACATGAGGGAAATGTTGTCGTAAGGATATCAAAACTACAAATTTTGACAACTAGGTTTGAATTCCATGG[C/A]CGTCTCTATGATATCTCGAACAAGGCCTTTTGTCTTGGCGAACGATTCTCTAAGGTAAAGTTGGTGCAGAAAGTTCTACAGTCGTTGTTGGAATTATGAA
Chr3_5730793	CACTTTATTCATGAGTTAGTAGAGAATAAAACAGTTGAATTCAAGTACATTCCAACTGAAAAACAACTTGCTGATATTTTTACCAAAAGTTTGGGTGTTG[C/T]ACATTCCGAGAGCTTGAAGAATTCTCTCGACTTGTGTCATTTATGACTAAACATTAATTTTTATTTATTTTTTCCCTTCTTGATTTTTCGCCCTTGGGAT
Chr3_5767982	AAATTGAATTGATTTGTGATCAATACAACTTTTACTAAAAAGTAAATGTGCTTTGTGCGAATTCATCCTCGTTTTCAACCAAACGACCTTCTCTACTATC[C/T]TCATTCTATGAATTACTTCAAGCGTGGGTTTGAGCAACACGAACTAAACATAGAATAAGGTAATGATATTATTACTTTTAGTAGGAAAATGGAAATCGGT
Chr3_5885254	AAAGGCAGAAAGCAAAATGGAGGCGTCCGTCAAGTAATCAAACACATTAGCACCTCCAAATAAATATCTAGCGTATTATGTGTCTAAAGTAAGCATTATC[G/A]ATGGTATTAGAGCATCATTAGTCTCCGACGAGAATTCATCTTAATTTGCACATTTTTTTTTCTTTTTCTCTATTCTCGATCTATATTATCACATTCCATC
Chr3_5890344	AACCAGAATAAATATAAATTGAGAATTCATGTATAGTTTCCATAAAATGAGATCTTAAAGTTCTTGGGCCTTAAATTTGCCATTAAGCCAAGATCTCATT[G/T]GATGTATTTTTTTTTAAATTATTATCAATAATAATTATATTTTATTTTTGTCTTGTCTTAGTTTTTTGTTTTTTAGATAATTTTTATGCAAATACATGTT
Chr3_6006109	GTGGGAAACGCTACGATTTGATAAGTCCTCCAGCCGAATTGATAAAGGGAAAGGCCATAGTGACAGAGCAAAAGAAGAAAAAAATAGTGAAGCCTGTGTT[A/C]CCTATTACCGAGCCAGTGAAAGAGGAAGAAGCCAAGGAATTCCTCAAATTCATGAAGCATAGCGAATATAGTGTTGTGGAGCAATTGCATAAGCAACCAG
Chr3_6093133	CGACGTTGTGAGTAATCTTTGTTTATAGACCAACCAAAGAAAATAATGAATTCTTTGGGTACCTAGGAATTTCCATAGTATCTTCCAAATCGGATCTCTA[G/A]GACTCCAAGAACTCTTCCTTATTAACTTATATGCACTTTTAACCGAGAAGACCCCGTCAAAGTACAAGCCCAATTAATTATATCTGTACCCGCATCTGGA
Chr3_6194484	TATTTCCTCTCCATATATGTATTTAAAATATGATTCTCTTTTCAAACTTTTCCTTCTTTAGCACACGCCACATTTGGCTATTGAAATGCATGCATCATCT[T/C]CATCTGATTAAATAAAATAAAGAGAAACAGAAATGGGGTTTAAATTCGATTCTCTTCTTCTTGTTCTACTAAAAAGTAAATGCATCATAGGAAAATACGC
Chr3_6315696	TTATTCTTTAGGCGAGTTATTTCTTGAAGTCGCTTTCTTATTGATATTTAGACCAGTCTTTGTTTATCTTTGTCTAGGCAAGGGATTTATTCTCATTGTT[T/C]GGGTGAGAGGTCTCTTTCGGTGAATTCCTTCTTCCTCTTTCCCTTAATCGATGCATTTAATTTAGGTGAGAAAGTTCCATATAAGAATTGCGTCTCTTGA
Chr3_6494693	CTGTTTTCCATAATGTAAAGTGCATGGTTTTTTGTCGTTTTTCCTCTTTTACTCAAAAAGTATGAGGGCTAATTTGAATTCCCTGCCACCATTTTGTTAA[T/C]TTATGGTGATAGGATTAGGTACCCCCAAAGACTTAAATTGCTTTATCAAATAGGCATGCATTTCCCATGGGAACAATTGAAAGTCTGGGTTGAATTTTCA
Chr3_7403559	CAGCTCCGTTAGATCGGAGTCATTTCGTAATTCACCCGCGATCTTTAGCTCCAGTATTGGGCCCAGCGACCCTCTCTAGAATCATTAACATGGCTTGGGA[T/C]AGTGCATCGTCCCCGGCCGCTCGATCATGAGACTTAGTCTCAGTCACAGGTGAAGCCAGTGTCTCATTTGTATCCAAATTAGGCAAGTGGCCAGAAGATG
Chr3_7860740	AAAAAGTGTTGAAAACTAAGTAGCTGATCATTTATCGACGTTGGAACAAAACGAGGTAACTCATTCACTTTTTCCAATTAATGAAAATTTTCCAGATGAG[C/A]ATCTCTTTGAGGTAAGCCGAATTCATGAAATACCTTGGTTTGTTGATTATGCGAATTATTTAGCATGTGGAATAATAACTTGAGAAACAATATACCAACA
Chr3_8419040	TGAAGAAATCGCAACCCAATACATTAGGGCACAATTTCTCAAAATGTTAAACATTGAATATTGCATTTATTTCGAAAAATCCTCGTCTCGAGAAAACAAC[G/A]TGTCACATCTAATGCGTTAGGACACAACGTATTGAATTCTCGATAACGAGCTTTTTATCATTTTTTAGAAGAGTAATCTCGATTATTTAAATTCAACGAA
Chr3_8692465	TATTTATTTTTAATTATGATTATTATGTTCGGATAAAAATTTTACAAATTATGATTCATTATATATATACCAATTATAAAAGGGTGAGTGTAGTTAGTTT[T/A]AAAAAAAACCCTAAAAAAAAACTTTGCTTGTGAGGTCTAGCAGCCGTCAAGCAAAGAATTCTCCAAAAACAGTTTTCGAAATTTCTTCCGTTCATTTTCG
Chr3_9078261	TGGGAGTTTGGGGTAAAAATGTAAAATATTATAGTTTGATATTCGAATTATTCGAATTATTCGAGTTATTCGAATTCGAAAACTCAACTCGATTCAAACT[C/T]GAAATTCGAAAAAAAAATTCGAGTTGATTCGAATAACTCGAAATTCGAATTTTTTTTCGATTTTTTCGAGTCGAATCGAGTTTTGCTCACGCCTACTTAT
Chr3_10121915	AGAGGATATCATCTACCGATGTCTCGGGCTATGAATTCCACTATTGTGAATGACGTTACATACTGCAGAAGTCATATACCCAATGCACTACCTTTCGGTT[T/C]CTTATCTATTCAAACATAGACTTTTACTTACATAAAAGTATACGAGTCAGGCATACATAGTTTATCATCCACTCAGGATTTAAGTATGCCACACTGTGAA
Chr3_10378184	AATATGATGATTTATTAATCCAATTTCTTCTAGTTGTAGGTTCCTCTCGAAGTCCTATATCAATCTTTTAGTTGCTTAACATATATCTATGCCAAATTAA[T/C]ATCAAGATCACCTTCTTAGACTTTTTTTATAAGGACTATGCATGCAACAACTATCTTTTTATATTGACATCAACATGAACCATTCAAGTTGTGTGTCTAT
Chr3_11512803	CCCAATTTCTGACAGCAGATGGGTAAGCCTGATACAAGTCGTGCCCAAGAAAACGGGCATGACAATAAAGAAAAATGCTGAGGGTGACTTGATACCAACC[C/T]GAGTGCAAAATAGGTGACGTGTTTGCATTGATTACAAGAAGTTGAATTCTTATACTAGAAAAAATCATTTCCTTCTTCCTTTTATAGGTCAAATGCTTGA
Chr3_12715118	CTGGTATGACAAATTTGATGCTTACTTGTCAAAGCTGGGGTTTGAAAAGAGCATTAGTGAACCTACATTCTCTGTGAAGAAATTTGAGAAAGAAACCTTC[C/A]TGATTGTGTCATTGTATGTGGATGATTTACTAGTTACTGGTTGTAGGAATGAATTGATTGAAGAATTCAAGAAACAGATGCAAGATATTTTTGAGATGAC
Chr3_14157249	AATTGATTGATGATTATAAGGACTAAATTGAATATATGTGAAAAATGTGTATGTTTATATAAATATGAAATTGAATACATAATGTGATGATTGATGTTGC[C/T]ATATGTTTGAATAAATGAATTCATGATAAAAATTGATGTGAATTGAGATATTGATTGAGAATGAAATGGGTAAATGAATACCTTATTAACTATTCAGGTA
Chr3_14249091	AAATTTAAAAATCACCATAAATTGTGGAAATAGAATTCAAGTATGAATAAAATATGGAAATAAATATTATTTAGTCTAGTTTCTCATAGAAGAAATGGTG[T/C]AAGTAATGGAATTGTAAATTATGAGATATAATAAATTTTGTGAGACAAGGTCAGAATGAATTCGGGTTCCCCTGTTCTGAATTGGAAAAATCATTAAAAA
Chr3_14723268	CAGAAAATAAATCTTTTTCATTTGTCAACCAGAACCCTAGAAATGAACTTGAATTTCACACATTTATATTAATTAACATGACATCTCAAAATTCAAATTT[C/A]TATGATCAACAGGAACTAGATAAACCCAATGAGTAACCTCAATGGTCATGGGAGTAAAAACGAACAAATTGGATAGATTGAAGGCAAATATTCTGACATT
Chr3_14989643	ACCCCAAAGAATACTCCAATCTGCGGAATCTGAAAAGAAAGACACAAACAGCAAGTTAAATTTTCCCAAAATTCCAGCAATCAAAACAACCCAATTCTGA[C/A]AAGAAGAAATCGGCAAGAATAAGGAATTTAGGGATTTTGAACGAATTTTGCTGTGAAGAACAAAAGGGGCGTGATACGGGGGTTGCGCGCGGACCAAGAT
Chr3_15059340	ACGACATTATCTTTCCCTTTTTTGTATCGAATGACATAAGGAAAAGATTCTAAGAATTCAACCCATTTAGCATGTCGTTTGTTCAATTTATGTTGACCTG[T/C]GATATATCGTAAAGCCTCGTGGTCAGTGTGGATCACAAACTCCTTAGGCAACAAGTAATGCTGCCATGTCTCCAATGCCCGAATCTGTGCATACATCTCT
Chr3_16346836	ATCAACTCGAATTTTTTTTCGAATTTCGAGTTCGAATTGAGTTGAGTTTTCGAATTCGAATAACTCGAATAATTCGAATATCAAACTATAATATTTTACA[T/A]TTTTACCCTAAATTCCCAAACCTTTTTATTTTTCCCTCAAAACTTTTACTCCTTCCCACTTTCCCCGAAAACTTTTACTCCCCTCCCCTCCCAACCCCCC
Chr3_17830455	ACTAGTGCTTGTAAGTTACTCAAGTTCAACTCGAAAAAAATTTGAATTCGATTTGGTAATTATTGAGTTGAGCTCAAGCAACTCGAGCTATCTATCGAGC[C/T]GAACACGAGTTTAGTAATACTTGACTCAAACGCCTCGCGAGCCTTATCAAACTTTTCATATTTTTATATTACTAAATTACATTGTTGCCCTTAATATATA
Chr3_18232690	TGCATTCATTATATGGATAATCACAAGTAACCATCTCCAACATGCACAGACCAAAAGAATAAATGTCGACAAGCTCATTATACTCCTCATCATAAAGCTC[T/C]GGAGCCATGAATTCAGGTGTTCCTACACCAAAGAACAAAGCATTACAAATTTCAACTGAAATGGATTAGCTGAAGTCACAGCATTACTTATTTTTGTGAA
Chr3_18883177	TGTTTTGTTTTTATGCTTGCTTTTATCTCTGGTTAACTTTGGTACTTACTAATACTATACATGCTGTTACTGGTTTAGATCTGTAGTATCCTTTGCAAGT[T/A]TCAAGGTTAAATACATGGAATTCACTCCCTGGATTGGAAGTATTTGTAAGGAGATTCTACAGTTCTTAGAATTATAAGCAACATTTGATGCTTACCAGCT
Chr3_21445923	CTTCTATTTTCTTGGGATCCACTCGAATCCCTTCAACAGTCCCAACATGCCCCAGAAAATATACCTCCTACAACCAGAATTCACATTTGCTAAACTTAGC[A/G]TACAATTGTTTTTCTCGCAGTATTTGGAGAACAATACGAATATGTTTGTCATGTTTGGACTCGGTCTTGAAATAAATCAATATGTCATCAATAAAGACTA
Chr3_22553832	AATGCAGTATAACAGAGTTCAATCTATAAACTGCTTGATATTGGTGATCACAACAGTATAAGAAGGCTAAATGCATCATCAGGATTCAGGAGTTTCTGAA[A/C]TATGCTGAATTCAGCTACATCTATAACCTGTATCATGATACTTGCTATGCCTATGCAAATTAGAGCTGCAGCTATTGTTTTTCATTGAAATGTCGTAATA
Chr3_24851041	AGTGTGGCATACCTTAATCCTGAGTGGATGACAAACTATGTATGTGTGACTCGTATACTTTGATGTAAGTAAAAGCCTTAGTTCAAATAGATAAGGAACC[G/A]AAAGCTGGTGCGTTGGGTATACGACTTCTACAATAGGTAGCATCATTCACAACAGTGGAATTCATAGTCCAAGATATGGGTAAATGATATCCTCTCATTA
Chr3_25243702	AAGGTGCCATAGTATTCTTGAAGATTGATCTTCGTTCTGGCTACTGTCAGTTACGAGTAAAAGATTAAGATGTGCCAAAAACTGCATTCAGAACTAGGTA[T/C]GAACACTATGAATTTCTTGTGATGCCTTTTGGTTTAACTAATGCACCTGCAGTAATTATGGTTTTGATGAACAGAATCTTCAGAGAATATTTAGACAGAT
Chr3_25619210	CTGAAAGTTACAAATTACTCGAAAAGATGATAGATTAGTCACATGCCCTCCCTCTTTAGGACTGAGCCGATTCAAAATGTCATCTAAATGATAATGAAGA[G/T]GATTAAAGACACGATAGATTAAAGACTTACAGACTCTTTCTGAATTCTGAATTAAAATTTGAGCACATATACCATGGCGGAGTTCAAGAGTATGAATGGA
Chr3_32922623	GTAAAAAGTTGGGTTAGGAACTGGGGTCCTAGTTGAACCGGAGAGACCCGAATTCATATTGGTGTCATAAAATTTTTTAGCTTAGATACCATATGATTGG[G/T]TATCATATGAGTATGCCTGAAAAAACCCTTGTATAGCTACTTCAATTTCTCGGTAAAGAAAAATATGACCAACAGTTGTTCGAATGTATATACAAAGAAT
Chr3_33279332	GAAGAATGGATAAGTTTTTAAGAATGTTTTGTTAATTATGTAAAAAAGACAATGGCATGATTCGAATAAACTCGAGCAATGGTGGTTACATTTAACATTG[A/G]ATATTTACTTATGAATTCAAATAGATTTAAATTGGACTTTTACGAATGATTCAAGGTCTTTATTATGCTTTTAAGAACATAATTTGACTAATAATACAGA
Chr3_33329522	ACCATGACACGAACTCTCAATGATTAAGTTCTTTACCACGAATTATCAATGAATAAGCTCTTTACCACGAACTCTCAACGAACAAGTTCTCCACCTCTTC[C/A]ATGAAACCCCTTAAGGGGTATTTTTCAACAATGAACATGATGAAAGTCTCAAGGCCCAAAATAAGGCTCATGAACGTGATAGACTCAAATTTCCTCACGG
Chr3_33882179	AATTCAGAGACTAAAAATAATGCCTTATCTTGAATAGATGATCTCAAATCAAAGTAGGCGAACAATGACAAAGTAAGAATGAAGGCATGAGTAAAGAAGG[A/G]AAACAAAAGACAACAAGGTGAAGAAGGAAGAATTCAAGAGAAATGAGAAACACTTAAAAAAAATTTTGGAAATTGAAGAGAAATATCTCAAACACTTAAC
Chr3_34189354	AGAAAAAGAACATACAAAGCCGCTGCCACCGCCGCTGTTACATGGTAAACAATAAAGGGGGTGGAAAACCCACACGTTGTTTATAGACAAAAACAAAAGT[A/T]GAAATTAATTCGTATTAGGAGACTGAAATCTCTGAGATAAAAGATTTTGAAAGAATTCAATTTCTTTTAAATTTTCGGATTTTTCGGCGGAAAAAAACAC
Chr3_34334441	TGTTGAAAATATATATATGTATTGAATTCATGAATTATTTGGAGATGATATGTTTATATGAATATTGAAATGTTAAGTGATAAATTTGAATAATTAATAA[T/C]TATGTATTTAAGAGTTGTTCGAAACAATATGAAAATGACTGGAAAGTTTATAATTATATTTGTGAAACGCTTATCTAGTAAATGCAATATTAGTGACAAA
Chr3_34419684	CATGATATTCTTACCCATATTTTACTCGTTTCTACCCTCCTTATTGCAGCATTTTCTTTGAATTCAGAAAGTAAATTTGCCATCAAACTTATTGTTTCAG[T/G]CCATTTCGACAAGATTTTGCATAATAAGAAGAAATAACAAGGTGCTGAGCAAAAACTTCAATATATATATATATATATGACAAAGTAGATTACAGTACCT
Chr3_34544161	GGTATCGCGACATTGAGGCATGGAATTCGTGATACCGTTGACAGTGCTAAAGTGAAGAAAATTGAGGCAAACTCTAGTGAAATCGTGATACCAAGGATGG[G/A]TATTTCGAAACGAGATCCCTAAGACTCTCAGTTTTAATACTTTGTTGGGCATTGTTACACCAGAGCCTGGGTATCGTGATACCATGCATGACGAGGAGAA
Chr3_34566220	AAGGTGGAGAAGGAAGACGAGTGGAATTCATGTAAAGTTCACAGGGTATCTTGGGCTTCAAATTGGAAGAAACTAACAGTAGTATGGATTATCCATAATC[A/G]AAGGTGATAGTCAGATCTAGGAGGGATTTGATAGAACATGATGCGAAAGATAACCTTACGGAAGAATGTGAAGGGAAGAAAAGGCCAAGAGATGGACAAC
Chr3_35239747	GGTGGTTCTACTCCCTTGAGATCTCCATCTGTTCAGCCTCCGTTGCCAAGCTTTAATACTGCTTCTGCTGATGCACTGAATTCTGTACCAGAGCCTCTTC[G/A]TGATGCTCTAAGTGAAGTTTTCTCAAAGCTTTCCGTAGAAGTTGCTTCAAAAGCTGCATCCGCCAGTCCATTGTTGGGTGATCTTTTGGAGTCCTTGTCT
Chr3_35438368	GGTAATTAGTTGGGAACCAATTCTGGTTCGATTACGTTGGAACCGGCTGGTCCTTAGTGGGAGACAAAATGATGGCCGATGGATGGTTACTTGAGGCCTT[A/G]AACCGTGCGTAAGAAGGGTTATATATACGAGAGAGGAGGATTATTCTGAAGGTAGAATTCTCCTCAAATTTGTTTTACTTTCCTTCTCAATTGTCTTTTT
Chr3_36108181	ATTAGCAACCAACAAGCAAAACAATACTCAGGAAAGAATTCACCTAGATTTCTTCTGTCACTACCAATCTAAATTACGCAATTTATTTACTTAGTATCTT[G/A]ATTCATAGAAATACCTAAATTATACAAATATCTCTTTCGAACATAAAAGTAATTGACTCTAGGTTGATTAATTGAAATTTCTTTCTAATTAAAACCCCTA
Chr3_36118886	ACACTGTTGTATAGATTCTCACTAAGTTCATTTGAACTTATGAGTGTTTTACCTTGAATGCATATCAAAAGCTATTATGGAAATGGTGGGAAGGGACTAA[G/A]CTAGACCTCGAAGAATTCATGTGGTTTTCTTCATAGTGGTATCATGCATATAGAGAGGTGCCCTTAGAGGCTATGCCTCGGGGGGTGAATATGTAATTAA
Chr3_36351358	AGTATGTTTTGGAGAGCTTGGAATTGTGGATCAAATATGGAGATAGTTACGATTTTTCCTAACTTTTTACTGTAATGTTGAGTGCTTTTTTCCTCCTTTT[A/G]GAAACATAATGAATTCTTATTCACTATTCACCATTACTGACAAAACCTTTCACCATGCCTTCTTAATTATTAATGCAATGTAATTGAAAATTAGTTTCAT
Chr3_37514452	GAAAATCGAAAGATAATATTTAGAGTCGACTTGATTTAGTCCACATGGGAATTCGCGTGATCTTCATCCCCAAGCACTTCTGAATGGGAAATATCGGTTG[C/T]CGCCTTCTATTTTTTCAATGTCAAAGATAGAGAAAGAAGTGTTCTGCATGGTGTTGAAGGATATAAAGGTCTCGAATGCGTATGCATCAAATATTGATGC
Chr3_38700306	TAATGACTTCAGAAACCCGCCCTCCCCTGGGCCTCAACATTACCAAAGCCTTAATCGACGGCCACAATTTCAACGTTGCCGCCGCAATGTTATCCGCCTC[C/T]GGTGTCGTCGATGAATTCGAAGCCGACGAAGGCGGCGCCGGGATCACACTCTTCGTCCCCACCGACGGCGCTTTCGGCGATCTGCCGGGAAACGTTAGAT
Chr3_38752632	CTCAATTGGTGTTCTAAAAATTTCAAGGTCATTTCGATCCAGGTCATTATAGGTTTAGATCATTTCGAATTCAAATTATTTTGGATTCAGATTATTTTCG[G/C]TTTGGATTTATTCAGGTTTGGATGTTAACTTTTTACAATCAAATTGAATTGGAATGGATTTTGATTCAGGTTGATTGTGTGTCGGGTTTTCAAGTTTGGG
Chr3_38806545	CCTTGAAAGCCGCCAGCCATAAGGTCTTAGAAGTCCTAATTGGACTTGAATTCTTTCAAATAATTAATTAATTTACTTTGAATAAGAATATAACTCTTGT[A/C]TATAGTTCTTCATAAATATCATAAGTTTTTTTTTTTTTTTTAGAAAAGAGAAGGTAAATAAGCCTTAAATCAACTTATTCTAACATGAAGAGAAATTTCC
Chr3_38835205	GATGTTAATGGTTAGGTTTAAAGCTTTGTTATGAAATAGGACTATTTTGTAAAGTGAATTTAGTTGGTTACGAGTTTAGGGACTAAAATGATAATATGTT[G/A]AAATTGGCATGAAATTCTTGTAAATTTAGATGCTTGAGAGTTGTAAAGAAATGATAATGAATTCATTTTTAAAGTTTGGAAGCTTAATTGTGAAAAATAT
Chr3_39846724	TTGGTTCTTGACAAAAAAATCCATTCAACACCGTTTATATATTAATAAAACATACTTTATATTAGTATTTAGATGTTATTATTTAAATCGAATTCAAAGG[G/C]GAGCCAGAAATGTGAAATGATGGTGACTTTTGAGATCATTTTATGAAAAAAGAAAAAGAAAAAAGAAAGGGAGAGTAAAGTCTTAACAAGTGGAATATAT
Chr3_39866664	GGCTTAGTCAATCTATCCACCACAATCCATATCGAATTAGTAGGTTTCAAAGGCAACCCACTGACAAAGTCCATTTTCACTCTCTCCCATTTCCACTGTG[G/A]AATCTGAATCGGTTGGAGCAACCCTGATGGAAATTGGTGCTCAGCTTTAACTTGCTAGCAAGTGGATATGAATTCTGCTACTCCGCGTTCAAGACTCGAC
Chr3_40156009	CTAAAGGAGCAGGTCAGATTTCCTATTTATGGCCTTGACTGATACTCTGGATTGTTAACTTCTCCTGTTATGTTACTCTGCAGCATGTGAAGGTTTTGGA[T/A]GTTAAAAAGTTGGAAGTAGTTCCTCCAGCTGATAGAAGTAGAATTCATTTTGAACTTCATTCTCTTAAAAATCTGCTTCCACTGGTTGTGGTAAAGGTGA
Chr3_40255775	TTGGACTCGGTGGCACCTTTTACTGATGAGCTCATCAACGAAGGTTCAAGGAACCAAATGGACGAATCCGGGACCTCGAATTCGTCAATCGTCAACGAAG[A/G]CGGCGAGTCGTGCTCGACACGCGCCAGCGGGGAGGCGTTCACTCTGAGTTTCGACATACTCAAGGTCGGAAGGGAGAGCCGAAACCACGAGGCGGCATTA
Chr3_40328463	TCTAACATAAAAAATTAATGGGAAATTTGTTTTCTCGAGGGTCGGTTTACGGAGTTTTGAATCTTTTGCAGGCCAAATTGTGCCCAAACGACGGTTGTGC[G/A]GTTCGAATTCATCATTACTGCCTAAAGAAGAGATTTTCTCAGAAAGTACGAGTATTCTTTTGCATTTTTTTCTCATTTCCTATCATTGACACATTTCTTG
Chr3_40460947	AAATTGAATTTAATAAATTCGAATTTGTAAAAGTTCGGGCTAAAATCGATCTGGGATGATTATGAGATTAATCTTATTCAGAACTTTAAAAATCGAATTT[G/A]TAATTAAATGGACATAAATATTATCATATGATAGTATTTAAAATGAGAATTCGATTGATTTAGTGGTTAAGAGATATTCATCTATAGAATTCATCCGGAT
Chr3_40511743	GGAGAACCTAAACGTTATTGATAATTGAAATGCGAATATAATTTATGGGCACCACGTGAGTGACTTTCCACTACATCGGAACCAACTTTCAACACAATTT[A/C]ATCGAGTACCAAAAGAATTCTTATACCCACGCGGTTGGACTTGAACGGTTTCTTCCCGTCTCCATCTTGCTCCCAATTCGATTTTATTCCATGGTTTTTG
Chr3_40887809	GTGTGACATACCTTAATCCTAAGTAGATGACGGACTATGTATGCATGACTAATATACTTTGATGTAAATGAAAACCTAAGTTCAAATAGATAAGGAATCA[A/C]AAGTTGGTACGTTGGGTTTACTTCTGCAATATATAGCATCATTCCACAATGTTGGAATTCATAGTCCAATAAAGGGTAAATGATACTCTCTCATCGGCGT
Chr3_41649662	TATTTGCTATAACCTTCCTTTGTTTTTCCATCAACTCAACCATGGCCGAGGCTTTTGCAGCTGAAGTAGCAGCGAATGTATTGGCGAAACTGAGCAGTGC[T/A]GCTTTCCAACAAATTGGCTGTTTTTGGGACGTCCAAGATGAATTCGAAAAGCTCAGGGACGTGTTAATGGCTATCAAAGCCGTGCTGGTGGATGCGGAAG
Chr3_41711290	CATTAAACTGGATATTTAAGTCAAAAATTAATTTAATTGAAACTGACTAATAATTAGAACAAATATATAGAAGAATTCACATGTTTACACAGGTGGTATT[C/T]AGAGTTACTGTTTTATGTAATACTTTCACACTATATATGTATATGTATATACTTTTTTATATACAATATATACAGTAAGAGATGGGGTCACACGGTTTGA
Chr3_41793810	TGAAGCTTACAATTTTATTTGTTTTTGCATATAAAAGAGGAGAAATTGTATGTTTTTTATAATCGAATTCCAACATTCAACAAATTAATAGTCTCATAAA[T/C]TATAGTAAGTATTGAGGTAAAATGAGCTGAGATTTGTTGAACGACACTCAACAATGCCAACTAAAAGCTTTAAAAGCCTTATATATTCTTTTTTTTCTTA
Chr3_41872873	GAATATTTTTTTTAATTTCCTATGGATTCTTATTACTTTTTAATTTAATACTCAAAATTCCTATTTGTTCTATTTTAATAATTCTATACTAATTACTGAC[C/T]CGATCCATCACTGTACTTAACTCCGAGTTAAGAATGTTACATAATGGATGCATTGGCATAGTGTACGTGAGGCGCAGACGTCATGGTTTTAGACAGTATG
Chr3_41891604	TCAGTTATCGTCATGTGCAGTATTGTGTGATGTGGTCTTGCTCTTACTTTCTTTTTGTTGAGGTTGCACGAAATTGTTATGCCTTAGTAGTTCCCTTGGA[G/A]GGTCCACAGTGGATGGTCTCTAGAATGGGTTCAAGATGGCTCGAAAGGAATTCATAGATGGTTCTAGATGGAGGGGCATCACAAGGGGTATCTAGTGGAA
Chr3_41894776	TACTTTAATGATTTAAAAAGGTTACCTGATGTAGCATGAAAGACTCTCCCCATATGGAAATTTCAACGTAATCAAATCCCATTGAATTCTGCAGCTTTCC[G/A]CAAGAACAGTGAAAAATTTTTCGAAAGTGGGAACCTGTTATTCTATCTGTCTCGTCAGGTTCATGTAACCATCTTGCTATAACTACCTTGGGACTTTGAT
Chr3_41987395	CTAAAGAGATTAATAATATCTTATAAAGGTCACACACTTATGACAATATCATCAGACGAACACTTAATAAAGTAACTTTCGTAATGATATATAATAAAAG[A/T]GAGTTCAATCATGATACTATAGTGAAATGAATTCATGATTAAATAAATTGTAATTAATAAGCGAAGAATCGAAACTTAATTACAAATTATTTGAGCCCTA
Chr3_41997531	TACAAGAGTGATGATTCTTCACTAGATGTGTTAGAACTAGGATTACTGGTTGTATTTGTTTCAAGGATAGTGAATTCATCTCACTGAGCTAGGCTCCACA[G/A]ACATAGGGAAACCAAACTGCATAAATAACTTTGTTGTTCATGTTTTCATTGTGCTTGTCGCAATTTTTACAGAAGTGCCCACTTCCACAATCACTTGTAC
Chr3_42085340	CCAAATGTCCAAATCCATCCAGCAGTTACTGGTAACTAAATATTCACAAATTTCTTTAAAATTCAAATTTGTTTATTATTTCTATTAAATTCAAAGTATT[A/T]TTATTTAAATTTAAATACAAATTAATTAAATTATCCTTCATATTGAATTCCCTAAATATTTTAATTTATTAAGTATTTTATTTTTGTTTAAATAAGTGAA
Chr3_42319319	ATAATGGATTCAAGTTCTCGGTCCAAGTCAGTATCGCCTCCATGGCGAGCTTCGCCATCAGAATTCTCAGCATCCTCTTCTTCAAACTCGATACGTCTAA[G/T]TCTTCTGCGGCGACGAGGATTACCCAGCATACCTAACAAGATGGGAGCCCATAGTGAGAGTGCTCGATCAGATTGGATATGGGAATCCATGTCTGGAGCA
Chr3_42655384	ATGGAAATGGAATGATTTCTTCCCATTATACAGACATGGAGGTCACTACCCGATTCAAATGAGGTCTTGAAAGAATTCCCAGGCATCATGGTGACCACTG[C/G]TGAAGCAACCCTTGATCGACTAGCTGCATCAAACATGTTCTTTATAGCGAAGCGCAAACATGCCAATCAAGATGTATTCTACTTCTCAGCCAAGATCCCT
Chr3_42736860	AAATGCTACTAAGTCAGTGGAAACTTATGAAGGTCGTGTTGGTGAAACATGCAACGAAAGGCCAGAGCAAGCTCCAGCAGATAGGGAAGGCAAACCACAG[C/A]ACCATAAGAACCGATCCATCACTCTTGGGTCACTTAAAGAATTCAATTTCGACAATGTTAATGCCGAGATAGAAGAAAATGCTACCAAGTCGGTGGAAAC
Chr3_42793556	TTTTCACCACACGAAACGAATTAACTGAATTCAACTCAGTGAAATTAAGGAAAGTAACATCAGCAACGCTCCGATTCATCACCAATAATCTAATAAAGGA[T/C]GCTTATACCATCACATTCGACGCTTCGTAGTAAACTAGTAATGCATAATTTCAAAATTAAAAAACCCTAAATATAAGGAAAATAAAATAAAAATACCACC
Chr3_44253605	TTGTATGCAAAACTGCAAAAATTCAATAAATGTAGTATACAATTGCATAAAATTAAAGTTCATTGAATTCGAGTTTATGTGTAGTTTTGACATTAATGAA[G/C]TTGGAATGATTATATATTGAATTGGCCATTGAAGATATTTTGCAGTGCTGGAACTGGGTTGTTGTCGATGATGGCTGCGCGAGCAATGGGATTAAATGGG
Chr3_44286968	GGAGAAGCAAGGGAATTCAGCTGCTTACAGGTTACAGCAAAAGTAGTCCTATTACTTTGACTTCAAACATATGGACGTCACATGAGAAGAAACATGTGGT[A/C]AAATGAAATTTGAGATGAAACAAAATTAACAGGCAGTGGCTGAATGAAGCATGAATTCTCCACAACTAACTTACACTTCTTCCCAATAGCATTGCATGAT
Chr3_44548782	TATTCTATCAAAAAGAAACGATATTATAAGAGGGGGTTCAGTTAAGGATGAATCTGTCTTTTGAGTAATCATAGGTCGATGTAAGAATTCTTTCTCGTCT[A/G]GACCTGTGACTAGATTGCAAAGGGAGGGGGACAAACAACAAAACCAACGGGGAACAACGGCAAAATAGGTTCTTCTGCACCATTTATTAAGAGACTGACA
Chr3_45108708	GGAATATTTCCATACAAAACAGTAAAAAATTTTGGGGCGTTTCAAAGAAACGTGAGTTTACCTTTTAACCAATTCAACTGGTTTAAACACTAAAAGAGAA[A/G]CTGGTTTCCAGAGAAAAGAGACATATTCGGTAACCGATTTAACTGTTCGAATTCACCAACACAATTTCCTAGTTTCTGATGTGGCTTGATCAAACAACTA
Chr3_45203972	GGTCATTTTGGGTTATTTCAAGTCATTTCAAGTTTGGACATTTCGAGTTTAAATCATTTTGAATTCAAGTTGTTGAGTGCCCATCAAAGTTTAGTGGGAT[C/A]ATTTTGGGTGTTTTCATTCAATTTGACACTCAAATTGGGATTCTTTTAAGTTACTTGATTGAGTCATTTCGAATTTAGATATTTTAAGTTTAAATCATTT
Chr3_45283019	GTGTCTCTTTCATCGGGAATTGCTCTTTCTTTCTTTTCTTCTCCTTGAATTCCGGGGAAGACTGAGAGAAAAAGTGAAAACCAAACCCAATATCCCTGCA[C/T]TTCACTGCACTGCAATTTACCTGCCCCCACCATTACATCACCCCTACCCATTCTAACTTTCACCTCTCTAAACCTTATCTTAACCTATGTTAACTCCATT
Chr4_285600	CACCTCCTTTGCCGAGCCCCTTGCCTCCCTTGCCTCTGCCTGACATCTTCGAAAGATTTGATGATTACTACGGAAACAAATTTGCGATGAAATGAATTAC[G/A]AGCAAAGGTAAAACAGTTGCGAATGCTTGGCGATTGGAATTCTGGGATATTTAAAGGAGTGAATGTGCGATTAAAGTTTCTAGTTTCTATCGAAGGCTGT
Chr4_380355	CGTTATAAATTTGTATATTTTTGGGTGGAGTCCCTTAACTGCATGGGGCCGCCACTCGATACAACAACAGTGGACCTGCATGGAAAATTATAAAAAGTTG[T/A]GCAAGTGATTACAAATGTCGAATTCTAATTTGCTGGATCACATTTAAATGCAATGAATCTAATGTCCACTAGAGTTGCCAGCTAGTGAGAGAAAAAAAAA
Chr4_451629	TACTTGGTAATGACTGTGACATCATGTATGTAGAACAAGTATCGGATAGCGGATCACAGACTGCGAAGATCATTAGGTCGGTTGCCGACTATTATGATTT[G/A]ATAATCGTCGGTAGACGCTACGGAGTGGAGTCGATACAATCAATGGGTTTATCAGAATGGAGTGAATTCCCTGAGCTAGGGATTGTCGGAGACCTTTTTG
Chr4_645193	TTTGATATATGTTAGTGGACGGTGCATGTTAATTAGTTCATGTAATTAAGGTTTAAATTAGCTAAAACTTAATTAATTAAACTAATTAACTTTTAATCAA[G/A]TAAATATATATAAGTGGAAGTAGAGATGAATTCATACTCTCCAACCATCTGAAAATTCAAAACAAAAAGGGGAGGATGCCATTGTAGGGTTTCAAGCTTT
Chr4_688083	CAACCCTTTTAGTGGGGGACGGGTGAATAACACATAATAACTCACCCTTGGGAGGAGAACAACAACTAGAAACGACTGTTAATACCGTTGAGGAGCAAAA[G/T]GAGGAATTCAGTGGATTTTGTACCCCCAGATGTGTATTGTTCTAATAATAAAACTAAAACAATTAACTCTCTTTTTTTCGCACTGATAAAAATTTTTGAT
Chr4_725687	TGTGTTGCACATTTTCATATTGCGGATCTGGGAAGAAGTGACCATACTGCAAAAGAAGGGAAAAAGAAGTGAGAAGCAAGAACTGATATATAAAGTTCCT[T/C]AGCAAGATGATTTGAAAGAAGTAAGAGGCAGTTACGGAATGGCCAGGCTTGAATTCAGTAGATGTCCTCAATCTTAGTACACAATTAAAAGCATATGGTC
Chr4_730878	AATACAAAGCATCATATCAGCATGCATAGTTGCAAGTGTTTTCGCATGTAATATATCAGCTGTTGCATAATATGGTTTGTGGGAATAAAAAGGTTGATTC[G/A]AAGAGTATTTTGCTTGGATTATTTAAAAAAAACCCTTTTAAGCATCTAATCTGAATTCTACGAATTTCAGGTCAAAATCGATCAAAGACTAAAAGGATAA
Chr4_731000	TTTAAAAAAAACCCTTTTAAGCATCTAATCTGAATTCTACGAATTTCAGGTCAAAATCGATCAAAGACTAAAAGGATAAGAGCTTACCTTGCGTGCAAGT[T/C]TCTCCAATTTCTCTTTCTCAGTTTTCTGCAATTATACAACATTTTGGTTAGTACATTAACAAATTGTAACAAAAAAAAGAACATAAATTCTCATGATCGT
Chr4_921929	AAATATGTAGGTGTGTTAGACACCACATATTCATTAGAAGAAAGCATAATTATTAGTCCTCTTACCAATTATAAGGAATTCTAATTTTTGAGCCTTACTT[G/A]GTTGATAGAGTGTAATTATATTTTAATTAAAATTAAAAAATTAATAAAAAAATAAAATTTAAAATTTGTCATGACTAATTATCTGCACAATTCTCCTAAT
Chr4_1076352	AGAACACCGTCGAGTAGTCCATCGATCCGGTGGATTTCCGATCACACCCTCTGAATTCGGGGACGAGCATCCACGCATAGTTCTGTTGGTTTCGAAAATA[A/G]TCAAATAATGTCATTAGATTTTCGAGCTCATTTTTTACTAGATAAACGGGTTGTAACCAAGTGACTTAAATAGCGATAATGGAGATCTTACGGTGACTGC
Chr4_1123403	TTTTTTGACATAATGCTTATAACTATCTATAGCTCCTCCCTAATCCATAAATAGGAGGATAATGTGCTTCAGCGTACTCGAACCCACGTCTTTCTACATT[G/A]ACAACAATACTCATACAAATTAAGTTAAGACTCAATCAACATAAAAACAAAAACTTAAAATTAAGTAAAGAATTCTCCAAAAATTCTTATACCAAATTAG
Chr4_1151476	TATTACACGTACTATTAAATTGGCTAATACCGCCGGTGAAGTTGACGGTAAACTCCGATATGCTCTTCATGGTGTATCACATGATAATGAGTTTAAAACA[C/T]CATTGAAATTAGCTGAATATTTCAATATTGTTAAGAAAGAATTCGAGTACGATACGATCCCCGATAATCCTCCAGAGAAAACCGAGACGATCCAAGTAAA
Chr4_1290631	TCCTTTTCGAACCAGAGGCATTTCGTAAACCCCATAAAATTGAAACCAAACCCCAATAACCCAATCATTGTATAATTTCTTCAACAACACCAGCCATGTA[A/G]AAATTCAATAATTTAAAAAAAAAAGTTTGGGGAATTCACAACAAGAAATTGAAACGACTAATCAATTTTTGAAGGGACTTAAGGTTTAATTAGAGAGAGG
Chr4_1308921	ACTCTAATATTAAGATACTTGAATTCATCTCACTTGGTAATAGCGGAATTGAATTCAAGTTTTTTCTCAAGTAATGCTCGAGTAGCATACGAAGACAAGT[G/C]TTTCATTACACCCCTAGGAGGAATACCCTAAACCTCCACCTTTTAGTCCTAGGGTATGGTGTTTCTTGCCTCATTTCTATCGGCAAAACCATATCCCTAA
Chr4_1473579	ATATCTCAGCTTGCAAAACAGTTAAAAGCAACAGACTGGTACAACAATATTCTTTCTAGTAATGTTAAAACAGAAACAAACCAATAAAACCCTTGCATCA[G/A]TATTAATGCATTGACAGTATGTACATCATCATAAAATGGAATTCCAACCTAGAACACAAATTTTGCCATGCTACAAATGTTTTTTCTAAGCACTGAATTT
Chr4_2227014	AGGAAATCACTAGAACTACTTTAATACCTGAAACTAATCATTGAAAGATCATTACATGTTAACACAAAGTTTAAAATGCTCGAATTCGATGCTCAAGTAT[G/A]GTTCCAAGATATTCCCCCAAGGTTCCATTAAACAAACCATCAACCATTTCTACCCTAACAAAAAAAGATTAAAGCGTAGTTTTCAATAAAAATATGAACT
Chr4_2261963	ATGGCAGCTTTCTGACAATGAAGCTGGTTAAACCCCATTGAGGCAAGCTGGGCAACAATTGCTTCATCAGCCACTGGCTGACTTGATTCTGCCGCACCCT[C/G]CGGAGCTATGCAGTAGAAATAAAGAGAAATCAAGAACAAATATTTACAGATCAGGAATTCTCTTTTACATCACCGCCTTCTCAATTCAATTATCACTTAT
Chr4_2415786	TAATTCATTAAATACTTCTTCTTCTAAATTAACTTTCATAAAAACATAAATTTGAACTTTCTTAATATAGATCCCCACTTTTTTTTTTTACTTGAAATCG[T/C]GAAATTTCTACCGAGATAAGTGCTATTCAAGAACAATTAATTGATTTAGATTTGTGAATTCTTAGAGATTATTTGGTGGTAGAATGGAAAAAGTTTGGAG
Chr4_2782651	CTGGACAAATGACTTGTGACCATTTTACTTTTCCATTTATCATGTCATGCCGATGAAAAAATATCATTTACCATATTTGGGCTATGAATTCCACTATTGT[A/T]AGTGGTGTTATGTCATGCAGAAGTTGTATGCCTAATGTACCAACTTTTGACTCTATTACCAATTTGAACTTGGGTTTTTAATATCTATGCAAAGAAGGGC
Chr4_2877272	TTTCCTCTATTATTTGCTACATGTTCTACAGGTTAGACATATTATTTAATGATTAAATTAACAATTTTAATAATTGAAAGGATATGATTGATGTAACATC[G/T]ATAAGTAAATAATGTAATTAAAACGTTTTAATGTTTGGGGATGAATTCAAATTAAGGGGAATAGATAATATATGGGAACATGCAACATATTTAATTTGTT
Chr4_3249411	TAAATTAATATACTGTAAGAACAAGTCTCTTTGCAAGAGAATTCAACAAAGAGAGCAGCAATTGATATTTGCAAGAATTACCTCATTGAACAAGCTTTCC[T/C]GAAAAGCAATATTTCCGTTGACACTTTTTGCTAATAAATGTGAGCGCTCCAAAATTGTTTTCTTTCTATCCTGTCAATAGACATTCAGTACAGCTTTAAA
Chr4_3275765	ATATCTTCTGCTTTTTCTTTTCTTTAAGTCTTCCACAGTTTGATTTTGGTCACTATTTTACCCATTCTTTAATGCTGTGGATGGTTGGTTATCACCAGTT[G/T]TAGAGTTATATTTATTTATTGAATTCACAGAACTTCTAATTGTAGTGCATTGTTTGAACTGACTGCATTTGTTGATAACTAACGGTTTGGAGAAAATGCA
Chr4_3766626	CAGGTTAGATGGAATTGTAATTCCAATCAGAATGTTCATAATGATACTGGCCAGAGGAATTCTAAAGCGGAGAATTTGGTGACTGATGTTCAAGGAAGAT[A/G]TATTTTTGCAAGGACATGTTCGAGTCCTGAGCTTACTGAAACTTATGAGGAAGCTACTTCTCGAGGAAGGCGGAACAGAATGCAAGAGAGTGGGGAAAAA
Chr4_3819220	AATCAGCCCAAATAGGATATCAATTCCTGCATCTTAGGGCAATTTCTACTTCTTTCTTTTTTCAAGCCAAAGTTGAAAAACATATCACATCTCACTCATA[C/G]AATTGTAATTAAAAATAATATAATCAAATAAATATTATTAAAATGTATAATTAATAATTATATTTTATTAGAATTCACCTCAAAAAAAATCCACACATGA
Chr4_3919605	CCACAACACATGCAGGACCACAACCAAATCGGTAACCCTAATGACATGTCATTTGTATCCTACGAATTCTTAAGGTTCAAACGGGGCTTGGTATTCTTCG[T/C]ATGTCATCGGTTATGTGCTCGATAATTATACATAATAATTAAACCATTCACATACATATGTTTCAATTAAGGCATATAAATACTCAATTTAATTACACGA
Chr4_4021943	GTTTGGACAGGAAAAAAGCCTCTATCTTTTACAAAACTCATGCAAGTTCAGCAGCTTCAATGACCGAGCATTCAGGAATCCGAAAGATTCTTCCACACTC[G/T]CAAATATGCGATTTCGAGTTCGACCCTTGCGGTTACTCCATGAATTCGATTGAAAAGGGTGCAATCTCAACAATCCATGTCACTCCAGAAGATGGTTTCA
Chr4_4094400	TTTAATTAAACTTTAATTAATGCTTATTGAATGGTTAAAACCAACTATTATTAGTGGCAATCCATCCACTCACCATGAATTCTTAATGGTTAAATAACCA[T/C]GAAGCCCCTTAAATAATTATCATATAAGTCCTCATTTATTTTCTAAATTAAAACTCAATAACAATTATATTTTTATAATTTAATCCCTATACTATAATTA
Chr4_4094650	TTAAACACGTAAATTCTTCTATTCATAATCTCACATATTCAATTTATGGAATTCAGTTTGTGAATTTTCTTTAGAGTTGTTACAATATATGTAATAGTTG[T/A]TTCGACAGTTAAATGAAATGATATAAAACAATAACAATAAGAACATAAAAAAATGGTTAATATATGTGGAGGTACTTAAACTTGAAATTTTAACTTACTT
Chr4_4847081	TGCATTTAGAATTTTTTTTTCTGTTTTTGTTTTTATTTTTTATTAAGTCAAATAATTTAGTTTCATATTTTATAGAATTTGTGTAGCACCCCACCCACGG[C/T]CTGAACGTTATGGCTGAGAAATTACATAATTTCATTTTAAACTCAGATTTTGAATTCAAAAACATGAGTTTTGACAATATTAACTTTGGTAAATTGCTAT
Chr4_4865020	TCTCAATTTTTTAGTATCCAGTAACCAACACGGGACCCTAAGGATGCCATGCTGAACAATCACAAGCACATTAGGCTATATAATGGTTCTAGTGCCTAGT[G/A]TGCAGTTGAATTCTTGGGGGTCACAGATAGATCTCGAATTTAAGAAAAATGGTAGAATTTTCCGCACATTGAATGCTGGTAATTACGAATTTTCATGTGC
Chr4_4868182	CGGAGACTCCAGAGATTAACTCACAAAGAATTCGCAGTAGGCCGGTTGGGAATACCACTTTTAGGAAGCGAAAGGCGGTGGAGACTCCACAGAATAGCTC[G/A]GAAAGTGTTCGCAGTAGGCCTGTTGTGAGTGCCATTTTCAGAAATGGTGCAGTGGGAAAAGAATAGCCGGTTGGTCTTTCAATTTGGTAACAACTCTTCT
Chr4_4899573	TTAAGAAAAAAATTGATCCAATGTCAAATTACTAGAAGGAATTCACACAAAAAACTACATTTTGAACAACAAAACATTTAGAAATGATAAAATTATAGTA[G/C]AAAGATTAATATAAATCAGGGACCATTCATGGGAATTTACCTTTTTGTTTTTAAATGTCCGAGCCACTGTTCCGAAAATGTTTACCAATTTTTGCAGGTG
Chr4_5235060	TAAGAACCATTCATCCCCCACTTGGTTTTCTCCACCACTTGGAGCTAAAAATAATGTATTCGAATTCTTTATTCCAAACCTCTTCTAAACTCTATTCTCC[A/T]TGTTTATGCCATTAAGAAACTGACAGCTCATATAATTACGTCATCAGGGAAGATGAAACTCTAATTATGCAGACAAGTCTAAAGTAATTTGTTGAACGTC
Chr4_5356920	TATAATGCCATTTGCTATCTCATTAACAAAATCATATCATTCACAGAAGTTGACAAGATCTTTAGGTTAATTAAGCAAATTTCTTTCGCTTACTGTTAGT[A/C]CAACTTTCCAAGAAGGATAGAATTCTCGTGCTCCCAATATGCGACTTATCAAGTTGATGAATCCAAAATCATAGTTGTATTGATACAAAATAATAGCAGA
Chr4_5373073	AGGGTGGCTTCTGTCCAGGTTCAAATTTGTTGGCTGTTGTTGAATTCCTTGTTTCTGGGGTATATCTCATTAATCTTTATTGACTTAATTGATGTTCTAT[A/T]GATGGAATCATGTCATCGTATTTCTTGCTTGGAACAAATTTGTCTCATTTCTCCCACCACAGGATAGATACTATAATCTGTAATGATATTTGAATTTATT
Chr4_5479717	TTGGGGTTCCACCACTCGGTGGTGCCGGCTTCGGAGCGAATTCGGGTCTGGGGTGCAGAGGCGCGGAGCCTATTGATTTGACACTCATTTTGGGACTGCT[G/A]TGACGAAAAGGTCTGGCGAGCTAGGCAGCCATTGAAGAGAAAAAGAAGAGAAAGAAAGAGCAAAGAAGGGTTAATCGCCATATCTACGTGTTGAAATGGT
Chr4_5577135	GGTTCTTCGAAAAATATGTTGTTGAAAACTCCAAGTGAAATTAGTTCCAACATCAAGATTTCGACTACCTAAATCATTGTCTCCAGACTTGCAATGGACG[A/T]ATAACATCCGACCATCGCTCAATCCGTTAACGACGTAGACATGCCACCTTGTGAATTCTGGAGGCAAACCCCGCCGTGGTTCAACAGAAACAACGGTAAA
Chr4_5829453	CCATCCCTGATTGCATAAGCCTCCTTAAACCCCTTCTTATACAATAACTCAGCTGCTTTCAAGGAATTCCCATCAAAACTGCCTTACACAATAAGAGGAA[A/G]CAACTATGCAGTTATGAAATGATTCTACAACAAACAAAGCAATTAAAGTAAATCCCAAAGGCTTACTTGTCAAGAACACAAATAACAGTATTTGCAGGGT
Chr4_6138905	GTTTATATCTAACAAAAACAGTTACAAAATGCTGACAATAAGCTTACACTATCTCCATGAAAATTAAATTTGAGAATTCAAACACACTTTCAGTTTCAGT[G/A]AAATTAACAACATACACATCTAACAATGTCACATTCACCATTTATAAAATGTCTGACTTATGGTAGGTATTTCACTTACTGTAGTCATATATCTCCACAG
Chr4_6158316	ATATGACCGATAATCTTCCCAAGAATTCAGGATTAGACCTGCTTGTTGAGGGTAAGAAACAGTTTCAGCGGGCTTTGTTGAAATGTCAACAACGTTGGCA[A/G]TGTTGAGAGCCCATTTGAAAGTTGGTGCCCAGAAATGAACTGTGATTAGGGGATATTGCTAAATAACTCAGATTCAGATAATCACAATATAATGAACCCA
Chr4_6217103	CTTAGCTTGAAACTAGGAATTAGGGTCAACAAGGTGTGAGTTATGGTTATAGTAGAGCATGGGGAAAAATATGTTTACTGCATACTGAAAACTGAAATCT[A/G]CAGTACTGGAACATGTAATGAGCCTGTTAAGGATGGCTCAAGGATTAAAGAGCTTGGTTTAGTTGAATTCATCAATTTACTTCCTTAACCTGCTTTTTTT
Chr4_7064143	TAATAGCTTTCTAGCTTCGGTGAGTTAAAGAATTATTTAGGGTCCTCAACTTCGAAGATTTAGGCTAACTTAGGCAATTTAAAGCGAATTCTCCACTTAA[G/A]ATCACACAGTTTTCTCGTTTAAAGTCCAGGTCCATAACACATGTTTGTCAATAGGAAGGTCGATTTTCTAGATTGTGTGGTAAAATTATAGATACTATGA
Chr4_7102856	TCATAAATAAAAGCCATGCTTTCTGTAAAAAAAATGTGGTAAGCATAGTAAACAACATAAGGTTCTACGAGCAAAGATTAAGATCACAAACCCATGTCAG[G/A]TGCCTCTATAGAATTCCTCATAAAGTTTTCAATACAGTTTTTGGTAATGGAGGCTCCACATTCATAGGGTCACAATACACATGTTGGTGAACAAAATTAG
Chr4_7169746	GGTGGAATGATACCAGTCTATGGCTTGATTCTGTTGAAGCCAAAGATCAAGTGGGACTTCTTGCTTACATTTGTTGGAATCTTTGGAATTCTAGGAATCG[A/G]TTTATCTTCGAAAACAAAAATGAAGATCCTGTCTCCATTTGGATGAAAGCCATGAGGGAAGCTATAGAATTTAACCAACGAGGGTCAGCCCCTGCTCCAA
Chr4_7361421	CACAACACAAAGAGACTATTTCAGAAACCAAAACTAAAGTTGATATTGTCAGCAATAAAAACTCAGAACACCAAATTATTTCCCAAAGATCAACCCAAAC[A/T]ATTCCACGTCATCGACAGTTGAATTCTTAATTTTGTTGGTGCATCAATATAAAATTCATTTCAATTCCATTCAAGTTAGAGCAAGTGAGCACATGTTTCC
Chr4_7458384	ACACACAATTTGTACCATCCTTCTCCCACTATAACCCAAGGGTAGAAAAATATGGCTTTTTCTCAATCCTCTCCTATCGCAATTCAAGGATACAGAATGT[G/A]AAGCTCTTTGGTCCTTTACACCATTCCCAGGGAGTCATACCAAATGCTCATGCACAAATGAAGAATTCTTTTCTCCAAGAATAGCTTTTTCTTATTATTC
Chr4_7490915	TTGCACCAAAATAAATGCTAAAATCAGCAGGGATAATAATGCATGGAAAAAGGTTCATATATGATAATAAACTCATACCAAAATATAATTTTATTGGATG[T/C]TGAAATGACACATCACGGACATGTCCAAATTTATCATGAGGACACCATGAAGAGCAGCTGAATTCTGTAAAACATAACCATTTACTAAAACATAAAGATA
Chr4_7492208	TAAATATGAAATCAAGTCCTCAGACAACCAAGGAACTTGCTATGCAGAAAAGTGTGAAAAATTAATAACCAAAACCAGAAATGAATTCAAAATAAGATGA[C/T]ATGTAGAAGATGAGGAAGTCACAAATCAAATTAGGATTAGCTGACCCTTCGGTGCATCAGAATTGTCAGGCTTCCATGAACAATCTGCAGGTGCTGAAGA
Chr4_7523830	TCCTTATTCCATTTTCGAAGAGAGGAGCCAATGATCTTGATTTTACAGACCAAGTTGTTGGAAATGGATCTCTCTATGCGTGAATTCCAATATTCTTTAA[T/C]AATTTCCCTAAATTGTGGGTATAGGGTCCATATGGCTTTAAAATTATTAGGCCTCTTTTGAAAGGGTGTTATGTTGTTGATAGATACAATCATTGGCCCA
Chr4_7670119	TCACTTGAATTTTTGACAAAAGATTTTAATGACTTAGTTATTAGAGTTAATTGAGGAATTCAAATGATCAACCATCCTCTTATTGAACCCAACAAGGTTG[C/T]TCGAAGTGCATGTGGAAATGGGCACTTCAACTACCACTTCAAGTGTTTTTGCCTTAGGTTCTTCCTCTTCCTCAGTAGGTTGTTCAGATGGACCAGTGGA
Chr4_7785344	GTTTTGGTAAAACGTTGTTGTCTCCGACTCAGTCGAAGCCATGGAATGATTTAGAATTCTGCAACGAATGGCGTGGAGATTGGAATTTGCAAGGCAGAGC[A/G]AGCGCCATTAGAACAGTTGCCATCCTATATTTTTATTTCCTCAAAATAAAAATACAGGTGTTGCAATGTTGGAGATGGGTGCATTGAAAATGTCCGTTTT
Chr4_8131034	AATCTAAATTGGAGTGGATAACTAATGAGGAACAACTTGCTAATTCCAACTCCAAAGCATTGTATGTCATTTTCTGTGAAGTTAACCAGTAGGAATTCAA[G/A]AGGATCTCAAAGTGCACCATTGCGAAAGAGGCTTGGGTTATTCTATAGACTACTTACGAAGGAAACAACATTGTCAAGAAGTCCAAGATGCAAATGCTAA
Chr4_8204016	ATTATTTTTATTAATAAAGTTTTCGACATTGTTAATTTCTGTGTGCAAGATTTCTTTCTTGTGATTTTTAGAAGTATTTTTCTTCTCGATTTTCTTCAAG[G/C]AGTCGTGGGAATTCATACTTCAATTTTCAATTTCTTAAGGATTATTTCTTGGAGGATTGATTAGAGCCATTAATTGATTTGTCAAGTATTATTTCTTGGA
Chr4_8781590	GATCCAGTTTCGATACGATCAGTTGAACCTAAAATAGGGAAAAAGTCTAAAAGTTATCCAACACGGTCAGATGTATCAAAAGCGAATGATGCGGGGTTAC[A/G]ATAAAAAGGTTTGTCCAAGAGAATTCCATGAGAGGGAACTAGTATTGAAAAAGATCCTTCCTATACAAAAATATTTTAGAGAAAAATGGATGCCAAATTG
Chr4_8849543	CTATAAAAATAATATTTCAGCTGAGAAAAGAAAAGGTTAAGAAAACCCCAAGAACAAAAAGCTGAGAATTCTAGAAAAAGGAAGAGAGAAGGGGCAACTC[A/T]GTGTGCAAGCAATGACTAGGAAATATCCCTAACCCCAATTTCTTTAGGTAAAAAAATATATTTCTTTTTTGCTTAATTATTGTTTAAGGTAATAATTTAT
Chr4_10435892	ATGAATGAAATGAAAGAATGATTTGAAGGAAAATCCCCAAAGAATGAAAGAATAATTACTTATATGAAGAGAATGAAAGAATATTTTCTCAAAATGATTG[C/T]AAAGATGTACTTCATTAAAATAACGATGTTTGGACATGAGCCTATTTCACAAAAGAATTCTTATCACTTCTAGGCTAAAAGAAATAAGAGTGTTCTGAAC
Chr4_10488967	GTCAGCAAAAGATACCTGAAATGGAAAAAGAAAGAATTCCTGGAATTAAAACTGGGAAACAAATCAGTAGCTGAGTAGGAGAGAGAATTTGTGCATCTTA[T/C]TAAGTTTGCTCGAGAAATTATGCTAAATGAGGAAGAAATGTGTATCCGTTTTGAAAACAAGTTAAATGATGAAATCAAGATGATGATCGACGGGATTGAG
Chr4_10550289	GGATGAACAACCCGAAAGCTCTGATACCAATTTGTAAAAATAACTATCGATAATGACAATATATCGTAAAGAAAATAGAAATGAAAAAAATAAAGAACAC[A/G]GAGATTTTACGTGGAAACCCTTTCGAGAAAAAAACCACGGACAGAGGAGAAGAAAATTTACTATGTTGAATTCAATTTTTTTTTTACAAGAGGAGTAGAC
Chr4_10568578	AATATGAATTTTGATATCAAATGATCCTTAACCTCTAATAGTTCAGACACACACCATAATTGATCGAATTTTATGCAATTTAACAACAGTACAACATTAT[A/G]ATCATGCAATCATTGAAACACACATGAATTTACTGAATTCCACAACAATTTGATTTCAAGTTAAATAGTTTCAGAACACACACCTTAGAGAAAAACGAGC
Chr4_10590240	ACACTAGAGGTTACCTGGAGTTAAATAAAAGTCGAAATTTGAATTCAGACTCAAACTATCAAATATGTAGATTATATCTTGGGATATGTGGTCTATGTCT[C/T]AAGACATGTTTCCATTGATTTAAACCCCCAGCTTCAATGTTTTAATACTCAAGATTAGATAAATCTTGAGACTATATCTTGGGACATGACTCCCTTGTTT
Chr4_10657144	GATGCGTTGTTGGGGCGAGCCCTCTTCTGATGATGCAGAGTGGAAGCTTTCTTTTTCTTGGTGAATTCCGTGAGATCGATGCTCCAAGGACAAACTCTTT[C/T]GGGAAGCAAAACCGAACTTGCTGCGGGATCCCATTTCACCTAAGGAATAATAGAAGTTCATGAATGGATTGAGAATAAGAATATTAAACTAGAAAGCAGG
Chr4_10733334	CATCTATATAGTCAACTTTCTCTATAATAGTCTTATTTATCTACCAAGATTTTATCTATACATTTATAACATGTTATTATAGAGAGATAATTATTATAAA[C/G]CTGCAATAGAATTCATATAGTGAATTTCCATTAGATAAAGAAAGTGGTAACTATGTTAAATAAATAAAGTGGAAATAAAATCAGTCAAATTAAAAAACAT
Chr4_10775770	TATAAATGTCATCTAAATTTTGCTTAACTTCCCAGTTCACCTTGGTCAACTTACCACTTAGAGTGCCACACGTTAGTTTGTCCTTCGTCCATAGTGTAGT[C/A]AAGATTATGCCTTGTTGAATGATGGTTTTCAAAATGTAGTGAATTCCAATAAATTCCATATATAGTAACTTCTCACAAAATTCTAAAAAAATTCACTTCT
Chr4_11310336	TGTGCTGGTTTGGCTAAGTGGGCCTTTGATTGGGCTCAGAACTAATCACCCACTTGAAATGGGCCACAAATGAAAAGGCCAAATTTGGCCGTTGTTTACA[C/G]CTTGGAGTGTAATGGGCTTTTAATGAGAATTCAGAATAATGGAACTCAAGAGGCCATTCATAGTAATTGGCCTAAATGTGAAGGGCCCAAGTGCAAAATG
Chr4_11312093	AAATAACCTTTGTATGCGAAAGAATTATGGTTCTTGTGATGATGAATTATCTTCGTTGGAATTCTAAAATGGTTGTTATATTTTTTTGACCAATGAGGCT[C/T]AAGTAACAAGGGAAAATCTAAGTAGATGGATTTGGTGTCAACTTCCAGGGGAGTTCCAAAACTCAAGTCTTAAATGGTTGTTCATGTATTTTCAGTATCG
Chr4_11390197	AGTCGTAGAGCGATTCACTCTCCATTTGGCGAATTCCCACTATGTCTCTCCTAAGTTCAGCTGCTTGCGATGCTGGGAAAAATCTATCAAGAAAAACACG[A/T]GATAAGTCATCCAATGTTGTAATAGAACTGGGGGGTAAGTAAAATAACCATTCTCTTGCTGTATCAACTAAAGAAAAAAGGAAAGGCCCGAAGTTTATTT
Chr4_11444017	TCTGTTGACTAGACTACTTCAGAAAGATGTTAAGTTCGAGTGGTCGAACAAGTGCCATAAAAGTTTTGATCAGTTGAAAGCTCTTTTGACTGAAGCTCCA[G/A]TGTTAGTACAACCAGAATCGGGTCAAGAATTCGTAATCTATAGTGATGCATCGTTGAATGGTTTGGGCTATGTTTTGATCCAATTAAAGCCGCATGAAAA
Chr4_11670362	GATTCAGACAGACTCTAGTATTACTATGCCTACGAGATTTCGGAGAATTATGAGAACTGAAGAGCAGTGGTGCGTCAAGTATGTCCTTAGAGAATTCAAC[C/A]AAGTTGCTGATTGTCTGGTCAAGCTGAGCTTTGTGGGAAAGACAAGTCTTCAAGTTTAAGATGACGCCCCAAATGAAGTTTTAGAGCTTATTCAACAAAA
Chr4_11731135	ATGTTTTTATAGTACCCACATAATTTCTATTGGCTGTCTCTCTTTTGAATAGCCATATTGTTCCTTATTCGGGTGGAATTCGGGTGACTTTTTGGTACGC[G/A]ATGTAGGTCCTTGTTTGGCACAAACTCGAACAACGTGTTGTCAAAAAAAATTGCCTTAGGCATTTCTAGTAACACGGAAGATAATCCATAGAGGGAATAT
Chr4_11743861	AAATACCAGATTGGCCCGTTCTGCCATAAATACCCCCTTATTTCGCTGAGTGGACTTCGTCAATAGGTTTGAGTCAATGATTGGAAAACTTCCTTTTCTC[A/G]ATCTTGATTTTGGTAGAAAGTCGGGTCAGGTACTAGGGTCCTAGTTGAACCGAAGAGACCCAAATTCATATTTGGTGTCATAGAATTTTTTAGCTTAGAT
Chr4_12413214	AGACTTAGATTTAATTGATACAATCTTGATATTTTAAGGATTCAATTATAATATTTTAAAGTTTAAGAATTCATTTAAAATTTGGATGATAGTTTGAAAA[C/T]TTTTTATAGAATTAACCCTTAAAAACATTTTTTTCAAAATAATTTATATTTCGTCGATTTAGATTTTATTTATTTATCAATTATTAGAGAGAAAAATAAC
Chr4_12834386	ATCTCTCTTTGGGTATTAGAGTTGGAGGGATCCTATCGCGATATGATCAGTGAGACCTAGGAAAAGGGTTAAAAGCTATTCATCAGGGTCGGATGTACCA[G/A]AAACAAATGATATGAGCCCATAATAAACAGGGTCACTTCAGAGAATTCCACAAGAGGGTTGGATGTTGAAAAGATTCTTCCTTAACGAAAGGATTCTAAA
Chr4_12880183	TAGGCTCAAATTCCTCACATGGACCACATAATTGATCAATTAAGCAAATTAAAAATTTTTATTATTAACCAAAATCAGTCAATTGAAAACAAAATTTAAC[C/T]CAACCAATCGACATACAACCACCCCCATCAACTTGAATTCATGAAATACATCTTCACTCTTTTATTTTAATATTTTCTTAAAGAAAATTTAACAAGTCTT
Chr4_15535756	GAAATTTCATGTTTAGATTCGAGAGGATTGAGCCCTAACGTATTGGGTTCCGATTTTCTTCGTTGAATCTAAATGGTCGAAAACGCTCTTTAATTAAAAA[A/T]ACATAAATAAAAAGCTCATTCTCGAGAATTCGATGCGCGGTGTCCTAACGCATTGGATATGTCATATCATTTTCTCGAGATGAGGATTTTTCTAACAAAT
Chr4_15795664	TTTCTCATAGAAGAAACGATGTAAGTAATGGAATTGTAAATTATGAGATATAATAAATTATGTGAGACAAGTTCAGAATGAATTCGGGTTCCCCTATTCT[G/C]AATTTGGAAAATCATCAAAAACTAGAGAAAAATAATTATGGGCTTAAATTTATATGTTTAAAATCCTGAATGAGTCTATTTTCAAGATAAAAAAACAGAA
Chr4_15918406	TTTTCTCTCATACATGGCCGACCACAAATTATGGAAAAGGGGTTGACTTGGTTGGTTGTTTTGAATTCAAAACAATGCTATTAATAGTCATAAGGTGGAC[G/A]GTTTCAAAGGGTAAACTTGTGTGCTAATTTCTAACATCTTTCCAACTGCAAGGACCTTCAACAAAATATCTCAAAGCTTACTTTTTGGACAGCCATTTGC
Chr4_15963442	TAGGAAGTATGTATATTCATGATAGTGGAAAGTATGAATTCATACGATTTAAACATGAAAGTTATTTTATTATGAGTTGATATTGAATTTATGAAATTAA[G/A]TACTAATTTTAGTTGTTGGTGATGCTTAGGCTTGTGCCAAGCTTGTCTTGGATTGATCCATAATGATTTTAATCTTATACATTGTATTGTTAAGCATCAT
Chr4_16063154	CTGTGGAGTATCCACAACAAATGTAGGACCTCAGCCATTGGTAGAACATTTAAGACCATCACACGAAACATGAAATCCCTAATGACATGTCATTTGCATC[C/T]TACGAATTCCTAAGATTCAACCGAAACTCGATAACCGTCATAGCATTGATTTATTCATTCTTCGATCAATTTACATTATAAATAACACAATAACATACAA
Chr4_16065979	TGTAATGTTAGTTAAATGAACTATTTACTATGTTGTTGTAATATTAATGAATTAGATTATAAATGTATCAATGATATGATGAATTGACGGATAACGAGTC[C/T]CGTTTGATACTTAAGAATTCTTAGGATACAAATGGCATGTCATTAATGATTTCATGTTTTGGGTGTTGGTCTTGGATGTCCTACCGATGGCTAAGGTCTT
Chr4_16222779	AGCCAAGATTCCATCGAGTTTCAAAAAGAGACCCATACACATATGACCGATATTTCCTTTAGAGCATACCATGTTTACATTTATTTTCAGAACATAGTTT[T/C]ATTACTTCATTATATCTCTTCAATTCCCTATCTCTATACAAATCTTAATCATATCCTTATTGTTATACCCATGGATACGTCTCATACTTACTAGTCTTAC
Chr4_16223047	TTCATGGTGCAGATTACACAAAAAGAGTAGCCCATCCTCTATGTGCCATAAAGACTTCCTTGCAGAATTTGCCATAAAGGTTGTTTCTTCACAATCCACT[G/A]CAAGAGAATTTCCTTTATACATTGCCATTAAGACTTTAATTTATGAGATTGCTTTTCATACCGTTTCTTCAGAGTCCGACAAAAAATTCCATTCTTTCAA
Chr4_16632743	GCGTTATGCTAGCGATGTTTGGCTTGGTCCCCTCCACTACGACTCCAAAAATTTGATCCTACATCCAAGGCAGTACAATTGTTAGTTCAAATGAACTTAG[T/C]GAGATTCTGTACAACAATGAACATAGGTACTGAATTCCTGGGAATGAAATATAAGTACAACATTTCAAACCCCTTGTGCATCATAGGAAATTTTGTCGTC
Chr4_16687190	TCTTAGAAGCTTCTCTGTGGATGAATCATTTCGTAATATCTTACGAATTCTTGCGATTATTGTTTAGTGATTTCTTATTTGGATGCTCATGGGTACTCGA[G/A]CACCCTGCAAAACATAGAAAAGCTTTTTTTTTTTATGAAATACAAACTTGACTAATTTATGGCAAAAAAAATTAATGAACTGAGTTTTCGAAGAACATAA
Chr4_16884476	GTATTTATAGACGATATCTTGGTGTATTTGAGAACCGAGGATGAACATGATGCACATCTCCAAATTGTTCTACATAATTTAAGAGAGAAATAGTTATACG[C/T]TAAGTTTAGCAAGTGTGAGTTCTGGCTACGAGAAGTGACATTTCTGGGTCATGTGGTATATGCCGAGGGGATTAGGGTTGATCCTCGAAAAATTGAAGCC
Chr4_17005741	TCGTTGACAAAGCAACTACAACTTCGTTAGGAATTCAATTTAAATTTAGTACATGTTATTAAACTCATTAAATATTTACATGTTATGCAATCCAAACTGG[C/A]TTTAATCGAGCTTACAAAAGATCTTTCGATAAATTGAGGTTTGCTAAAGACTAAAATGCAACATTTTAAAAACTATCAAATTAGTGTTGTGGTATCGGAG
Chr4_17130728	GATGCTCCAAGAAGATTTTGGTGAATCCAAATGGTGAGAGGATAGCTATCGTTAAGAAGGACATCATAGTTGAAAACCAAGAAGATTTCGGTGAATCCAA[A/G]AGGGATCGAAGAAGGCAGAAAATTCAAGGCTATATTCGGGCATTTCAGACGAGTTTATCACAAATCCAAGCCCGAATTCTGTTGCGAAATGACTATCCAT
Chr4_17130847	AAAATTCAAGGCTATATTCGGGCATTTCAGACGAGTTTATCACAAATCCAAGCCCGAATTCTGTTGCGAAATGACTATCCATGCAAGAGCAAACCCAGAA[C/G]ACAAATTTGTGAGCTCACCAAATGTGCGAGCTCTACAAAACCATGAGCTCACCAAGACTACGAACTACTTACCTTGCAAGTTGCCAACTTGCTAACTTGT
Chr4_17145631	CCCCTTCTTCACGTCTGTATTCTGCTCTCTTAAGTTGCTACCCTTTCTTTCTCTAGAATTCTCCAATAAAGAGAAATATCGATGTCACCAATTTTTTTCT[C/T]ACACAAATTCTCTTCTTCTCTTTTTTCTTCTTCTCTCTCCTTTTATTCGGTAGATCCGTCCCTCTCAGCATACATTTGTTTCTCCTCTTTTTCAGGGTGG
Chr4_17150153	GATTCCAGTTACCACCATAGCCAGAAGACGAGCTCTCATAATTATCGCTATTATTTAAGACAATTGGCGTTGCCAATGGGTGGGAATTAGTAGCAGCACT[G/A]CTCTCTTGTTGCTCCTGCCCAACATAGCCACCTCGATTGAATAACCCATTATTAATGCTTCCATTGACTGCAGAATTCCCACCATTGCCAGTACAGAATC
Chr4_17344516	TTGCTTTGGCAACCCATTAGGAGCATTAAAGAAATCACGCATATCTACCTGTAACCAAAGCTGCTTTCAGAATTCATAGGGTGCAAACTAAATGAGGGCT[G/A]ACTACCAGGAGCCCAGAAACAAGAAACAATACGTAAGGATTAGATTAATTCAAACAACACACAAACGATGAAACAATATTGGAGAAAGGATATCTATAAT
Chr4_17442879	TAACCATGTTTCAAAGTGTTTTTTTTTTAAATTTTCTTATGTGATTAGAAGGTTTTTAAACTTGCCTTAAATTTTTGTTAAATAATTCCAAGGTTTTAAT[G/A]AATTTTTGTGGAAATTGACATAGTATGTCGAAATTATGGAACCATGAATCTACGTAGTTTTGTATAGTTTGAAGGTTGAGAATTATTATTGGGTGTATAA
Chr4_17496723	TGAAGAAAGAAAATAGAGTGAATGTATTGAGAAAGAGCATAACAGGTTCAAGATCAGGAATTCATGGAAAAGTGGTGCAGTCGAATTATCTTCGATACTT[A/C]TGAGACATGCAAATTCATTTTTTACTTCTTCATATGTGACTTCACAGAATGTTTTATACATGATTGTTCAAAGAAGCTAAAGGTTATCAATGATCAGATT
Chr4_17571071	ACAAAATATGCCTTCACTCAGCAAGCCTAAGAACGTAGTACACCCAATGGCGCATACGAACACAAGCAGACTGAGTACGCCAACTTACTTAACACATGGG[C/A]ATATACTATATGCCAACATAATATAACTTAGACAACCCATCTTCATGTTAGTCATGTACCCAGAATTTAAAATCAAAAGCATATCATACACTCTCATTTC
Chr4_17573360	GAGACTATCAAAGATGGAATTCCACAAAGGTGCACTATCTTAAAAACATAGAGCTCAACTAACTTTTCCAGTGAATAAATGGATTGTACTGGAAGAAAAT[G/T]AGTTGAATTAAAGAGCCCATCCACTATCACCCAAATTGAATTCATCTTTGCAGAACTGAGAGGTAGTCCTGATACAAAATTCATAGTGATTCTATCTTAT
Chr4_17609870	CCATTCAACAATTGTAGAAACTTTATTCGGATCAACACTGATTCCATCCGAAGAAATAACATGTCCCAGAAAATCTACTTCTTGTAGCCAGAATTCACAT[T/A]TACTAAAATTCACATACAGTCATTTTTCGCGCAAGGTTTGCATCACAACTATTAAATATTTTGCATGATCTGACTCGTTCGATGAATAAATGAGAATGTC
Chr4_17672381	TCTGAAAGAAAGTAATACTAAACACACATTAACAATTGATGGGAAGAAGTGGATGCATATCTTCGTAGATTGAATTCGAGATTTAGAATCTTAGATTATA[A/C]AATGGATGAAAACACATGTAAGTAAATATAAAAAAAGAACATAATAATTTATTTATCTCTTAATTTTATAAATAAATTCATTTTAACATTCCATTTAATT
Chr4_17683474	ACTTGAGCATAAAACTTATTGGATCTTTAAACTACTCAATCTAGATTTGAAGTCCGTTGGAGATAAACAGATGTTACAGCTCAGTGAGTTAGAAGAAATG[A/T]GAATGTTCTCTTACGAGAATTCCAAGATCTTCAAAAAAAAACTAAAGAGATGACATAACAAGTACATCCATCCCCGTGTGTTTTAAGTTGGTCAACAAGT
Chr4_17696527	TCTGGTGCCTCGAATCAAAGTCCTTGCACCCCTGTTCTCGAGTTGCCAATAAAATAGCCATTTAAGATCAATTTAAGCCATTCAGGGGGAAGGCGTTTCT[G/A]AAAGATTACAATAATGGTGGGCATGGGAATTCTTTTAGTAGCTAAGGCAACTATAAAGAATTATACTTCTTACACAATAGTTTTAGAACAAAGAGAATCA
Chr4_18088873	CAATTACTCAAGTCTACTTGTATATATCTGATTGGTCCCTTCACTAGCTCAACAAAAGCTCGACCTGACCGAATTAGAATAAAAGACAATTATATGACAT[T/C]GGAAATAATTTAATTGAGTTAATTTATTCGATTTTGAATTAAATTAGGTGGTTGTGTGAATTCTTGAATTAGAGAATTTAATTAAAGAATTTTCTTGAAA
Chr4_18097226	CATTCATTAAAGAACCAGGAGATTCTTTAATTTAAAATAATTCTCATATGTTGCTTGTTCTCAATTAAAATTGATTATTAGAAACTCACTAGCTAAAGTT[G/A]AGATTTAATGTCTTTAATATGGGTCCATTCATCCACCATATGGATGGTTTTGATATTATATGATTTTGGTAGATGCATCTACAAAATAATCACATATGTG
Chr4_18157179	GCTTGAGTTATTGGGTTCATTGTCGGATTATTGTTGATGAATTCGTAAATTAACTGCTAAAACGGTGTTTGGTATTCTGTTTTTAGGTTTCGGAGGTCTC[A/G]AGATGGCTTTCACATAAAAAAAACCAGGTCTATAACAAAAACACGAGAAAATGAGGTTCAATTAAAGCTAAAAAATGGTTTGTCGATGCCACACGATCGT
Chr4_18233151	CTTGAAACTAGAATCATATATCTTCTTACCACAAAATTTCTAGAATTTTTGGTTTAGCTAAATAGTACAGTTTATTCGTTATAGTCTACCCTGTTTCACT[G/A]CTCGACGGTTCTGACCCCTCTTCACTAAAAGTCAATTATCTCATTATACAGAATTCGGATGTTCTCATTTGTTTCTTTTAAAAATAGACTCACTAAGGAA
Chr4_18271392	TGTAATTTCCCACACTCCTTTACAGTTTCTCATTAATGGGTCAAACCCCTATTCTTGGATGAATGTATATGGCTACAACTATTGTAAATATTTATCTATG[C/A]TATTTTCCTGGAATTCAACAGATGTATACATGATGTTATACAAAAAATTTTAATTACTCAAACCTAAATGTGTTGCGGTATTTCATTCTTGGGATTATTG
Chr4_18477617	TCATGTTACGATGAATATGTCTTTTATAAGCCTAATTAAGGATGTAGCTTATCTTAGCTATCATAATAGGATTGACTCCCGGAAATAGAGACATAGATGT[G/T]ATTGTCTAGACTAACAATACATTGAACATGATCAGACATGACTCAAGTTGAATTCATCCTAAATTCGTTTATGGATTAATTCATTTATAGCTTTCATAGT
Chr4_18506815	AGGAATGCGGGCACTATACACAAGTTGTGTGGGGCAGAACCAAGACAGTTGGGTGCGCCAGAGTGGTGTGCAATGGAGGGAGGGGTATTTTCATGACTTG[C/T]AACTATGATCCTCCTGGGAATTATATTGGTGAAAGACCTTACTGAATTCTTAGTTCCCATTAAACCTTTTTTAAGTGGATGTTATGTGAGATTTAACATT
Chr4_18538876	ATTTTAACACGTAACATAACACATCAAAATATAACAACGTATCTTTCAAAGAATTCACATATTATTGCATTTATTGAATCAAAACATGGCATGGTTATGA[A/C]CAGTGAACAATTATAAGATTTTCTACCCATCTTCGCTGCACACCAATAGCGAGTTCCTCAAAACTCGTCCATCCAATAACAAACCAATTTGTGGATAAGC
Chr4_18619555	CGACTTTATTTAATTTCTCTCTTTTGTACTAAAGCGTTGCTCGGAAAAATGAAAAATTGAAAGAGAAAAAACGTAAGAGATGATAATATATATTTTTGTT[A/T]TGTGTTTTATAAGAATGATGGAAACATGAATTCTTTTTCATTCATTAACTGGTAAAATTTAAAAATGATATAAGAGAAAAATAACTTTCGAAAGATACAT
Chr4_18650867	CCCAAAGTAGACCACTGGGTTTATTCCTTTTTCTAACCTTCTAGCCAATAACTGAGTTAACTGGCTCATCACATTTCTTTGGAATTCTAACATCTGATCT[C/A]TCATATCTTGTTGAAATATGGTCAATTGCTCTTGCATCTGTATTTGCATTTGCTCCAATCTTTCCAACCTTTGGTCCATTTCTCTAGTCTTTACTCAAGT
Chr4_18702822	GACTTCTGTAGTATGTAGCATCATTCAAAATAGTGGAATTCATAGTTCAAGAAATAGGTAAATGATATCCTCTCATTAGCATTACATGATAGATAAAAAG[T/A]AAACGTGGCCATGGGTCGTTTGTCTTAGTGGTAAATGACTTGATTACTTTTTGATAGAAATTGACTTTTCATGAAGGAAGATGTAACAACTACCATGAGA
Chr4_18854337	TGAGTAGCAAAGGGGGTAGTTGTTTGCTCCATCCATCTTTTTAGTCAAGAGCCTTAGCTTCATGAGTGAATAAATTCAAATTGTGGTGTGATGTAATACC[T/A]AGAAATCTAGTGTATGCTCCATTGAGATTGTCAAGCAAAGAAATCATGTGACAAGATGAATTCCCTAGAGAAAATTTTATATATTGCAATAATAGAATAA
Chr4_18929383	ACTAAAAGTACTAGTAATTACCGTCTTTCTATTATTTAATCGACAAATTGGAGTGATTGATTAAAAACTAAAATTAACTAAATTAATTAACTACGAACGC[G/A]ACAAAGAACAACTCAGGAAAATAATTAAGTAAACAACCAAGAAGCAAAACAATACCCAGGAAAGAATTCACCTAGATTTCATCTATCATTATCAATATAA
Chr4_19091727	GGGTAAATTATTGATGACTAATTATGAGGCTGAATTCTTGAGACTTAGTAAGTACACTCTTGAGATGGTTCCTTTCGAAAATGACCATTGTAAGAGGTTT[C/T]GTTTTGGGTTAAACTGCGAGATTCAGGTTTATTTGGTAGTTCAACATATAGAAATGTTTGACGAGTTGGTTGAGAGGGCTAAGGCTGTGGAGGAAACCTT
Chr4_19763929	ATTGGCTCAACAATTCACTATTACAAATTTGATGAACTCTCAACAGAAACCTGACACTCCAATCAAAGAACATATGCTTAAGCTTATAGGATTCTTTGCA[G/A]AAGGGGAGGACAATGAGGCTGAATTGGACGTGAACACTCAAATTGAAATAATGTTTAAATCCTTCACCAAGGAGTTCACTAGCTTTGGGGATGCTTACAG
Chr4_19795879	TCAAATTTTCCTTGAATAGACAATGATATCCGCAAAATTTTCGCACATGGAATTAAAGAATTCATGTAGCATTCTAGATCGAACAAATTAAGCTTATCTT[G/A]TGACAATTCTTTGACTTATGTAACAGCCCGGTTTAGACCCTAGTCGGACAGTGGTTTCGAGACCATAAATCTGAGTCAGAATAATATTTCAATATTATTT
Chr4_19835009	GAAATTAGAGAGTTTGTTGTTCTGGTTGAAAGAGCCTGTAAGGTAGAAGATTTGTTAAAAGAAAAAGAGAAGGGTAAAGTTGAAATTGAAGTGCAAGACA[T/C]GAAGAAAAGACAAATGAGCAGATCATTTCAGTCTACATCCAAGAGGCCTAGAGAGTTCTCTAGTGGATCAAAATTTTCAACCATGTATTCTAGCCGAAAC
Chr4_19986336	TAAGCTCAATTGAATTCTTGTGATTAGTTATGAGTAGTTATCCCTTCTGTTGAGAATTCGTAGTTGGCTTGTGAGTTAATTTAGAGTCGATGTTCAACCA[A/G]TTATTGGAAAATTGAAAAATAAATTCAATTCATTATACACTTAAAAAGATGTAACTAAAAGAGTTAGTTTACTTAATTACTTGATGTTAGTTAATTTAAG
Chr4_20123216	TCCAAGTCATCATTTAATATGTTCTCCGATCACCAATATCCATTACGAGTTGTTACACCGACTCGAAGCCTACTAGGCACTAGGCCCAATAAGTACACCA[G/A]CACAAAGCTTGCTAGGCAACAAGGCCCGATAAAGTACAGTGCACTAGTATAAAGCCTACTAGGCTTAAAGCCTGAATTCAATACATTTCAATTTCACTAT
Chr4_20196547	TGACCTAATATACTTAGTGAGTGTACAGGATACCATTAGAGGGCGTTCAAACTCAATGTTGGTCATTGTGTTGCAACACATGAAACTTGATGTCGTAACA[T/C]AGGGAGCAGAATACTAGAATTCCAAGATTGCCTTCGGTGCCGCGACACAACCAAGGGATGTTGGAACACACCCCTGAAGATTCTTTGAATATGAGCATAC
Chr4_20338278	AGAGAGAAGAAGAAAGAAGAGGAAGAGAATTTGTGTGAGAAGAAAATTAGTGATAGCGATTTTTCTCTTTATTAGAGAATTCTAGAGAAAGAAAGGGTAG[C/T]AGCTTAAGAGAGCAGAATATATATGTGAAGAAGGAGGAGAGATAGCTATCCTAGATTCACATACAATCTGAAGATCAAACAAAAGTTGGAGTGTGGCAAG
Chr4_20540181	TTTTTATATGCTTATTATTGAAATATATATGTGTTGTGGACTGCTATGTAAATAATTTTTGTATATCCAACGATGTTACGATGACTACCGAGCCCCGTTT[G/A]AACCTTAGGAATTGTAAGATACAAATAGCATGTCATTAGGGTTTACATCTTTCGGGTGCTGGTCTTGAATATCCTACTAGTGGCTAAGTTCTGACATTTG
Chr4_20620499	ATTAAGACTATTTATGGAGGTGAGCGATTCTTTCAAGTTAGCCAGAGTAACCGAAGATGCACTATGATTAAAGTTGTTCCCATATTTGCTAAGGGACAGA[G/C]CTCGAGCCTAGTTGAACTCATTGCCACTACAGTCCATTAGCACATGGCAAGAGTTAGCAGAAAGATCCCTTATGAAGTAATTCCCGCCTAGCAAGAATAC
Chr4_20836565	ATTGGCTTCTAACTAAGCCAAATATTCCTCCCCTTCTACATCACTTGGTGGATCAGACAATAAGATGCACTCCAATGAACCTTCTATAGAATTGAGTTCC[C/T]ATTTTGTAACCAAGGATTCTATCTTGGACATCGTGTAACACTCTTTAACTCCATAAAGAATTCTCATAGTTTGAATACGTTAAAAGTTACCTAATTTTCT
Chr4_20872729	GCAAAACATTAAGCTCAAGACCGCAAGGAGCAGTACCGAGTAATACCCAAAATTCATGATCTCAAGGAAAGGAACAATGTAAAGATATTACACTCAGAAG[T/C]GGTATACAATTATCAAGAGTTGTTAATGACACCACTATTAAAGAAAGTAGTTCATATTTTACAAAAAGGAAAAGAGCAACCAGAAAAATGTTGAACAGAT
Chr4_20963949	ACTCGAACCCATCAAGAAACATTGGTTCGTGTCGAAGAGCGAGGCCATCGAGCAAGAACCCAATGGGGGCAAATTTATCCAAGTGAAAGGACGAAAACGA[G/T]ATCATCGAGGAAACGAGCATCCAACGAATGTTCAAGAAGAGATTCTTATCTTGACTCCTATTCATTAAGGAATTCAAGAAAAAGAGAAGCAAGCTTCGAC
Chr4_21326963	TAAATTCGAGGAAACCCACAAGTTGAACAATAATAAAATCAATGGTGTTTTTGATGCTTTTTTATGGAATTCTAGGGAGGTATAATGCTTGAAAGTTAAT[G/A]GAAACCAAAAGAATTGAACGTTGGGAGATCAAAATAGGAAAATGGTGTTTGGGGATTTCAAGGGACGACAGAGAGGGTGAGGGGAAAAACTTTCGTGAGT
Chr4_21494001	TATTAATATTTGGATATATTTTTGGTGTATGTAAAAAATTGAATGATGAGAATGGAGTTTCCAAGATCAAATGAGGATGGAATCAAATAAAGGTCATAGC[G/A]TAATGGAATTCTGTTAGAGGTTTCGCACTTATGTACGTTTTATATTGCCTTTAGGCCTTGCACTTATGTGAATTTTGGTGTGGTGCAATTTATGCTCTTA
Chr4_21683797	TAATGAGAATAAGGAAATGATTAAAGAGATTCCTCTAAGACAAGTAGTCCCTATGATAAGAAAGGTAGCTTTCTGTTAAATCAGGTTATAAAGTTCTAGT[T/A]AAGGAAAAATGGGTTGGTGGGCCTGATAAAGCTTCAACTTCTTATAGTATTGATAAGAGGTTGTTGAATTCTTTGTGGTCTTTGAAGATTCCTAGTATAA
Chr4_21713323	CCCGCTTTCTCCCCTGCCCCCCTAACACTCCAATCCCCCACTGTCTTTGCGGCTAAAGGCTACAAAATGAAAACCCACAAGGTACTTCTCTCTTTCTTCT[C/A]TTTGCTTCCAAGTGAATTTGGTTGCCATATCCAGTAAAACTTGTGCCAAAAGAATCCACATTTTCAGAATTCAGCAAATTTAAGAAATTTTATGAATAGA
Chr4_21725326	TAATGGTGGATTTCAAATTTTGAGTAAAAACATGGTTTCGAAGTGTTTTTCAACTCATTTTATCATGATTAGAAGGTTTCTAAACTTACTTTGAAGTTTC[G/A]TTAATGATTTCTCACATTTTAATGAATTTTTGGAAAATAGCTTTAAAACATGTTGAAGAATTCGATACCATGAATTAAGTAGTTTTGTTTAGTTTAAAGG
Chr4_21768589	CAGCATTTAAAAGACCACTTGCGCAATAAGACTGAAAACTGGTGTGTATGATCTTTGTCTTAGGGTGGAAAAGAGGTTTTTATCAAGAATGTCATGTAGA[C/T]TATTCCCAATTTTGCTATGTCATGTTTTTTATTACCCGTTTCTTTTTGTTCAAACTTGGAGAGAATTCTAAGCCCATTTTGGTGGAAGAAATATGGTGGA
Chr4_21768690	TATTCCCAATTTTGCTATGTCATGTTTTTTATTACCCGTTTCTTTTTGTTCAAACTTGGAGAGAATTCTAAGCCCATTTTGGTGGAAGAAATATGGTGGA[C/T]GTGGGGGCATCCGTTAGTGTGATTGGTCATCTTTGTGTGATTCAAAAGATTCGGGTGGGATGGGTTGCCAACAGTTAGCTCAATTTAATGTTGTTCTCTT
Chr4_21791147	CATATATATAACTGTACAGTAACATTGCATTAATTGTAAAAGACAATGGAGGTTGTAGCATTGATTGGTATAACAAGTCATTACTGAATTCGAATGTTTG[G/T]AATGTGAGCGATCTTGGGCCATTCCGAGCCACTCTCCTTGGTGCAATTTTCCTTTAATTGGGGACACTTGTTGATTTCAAGTCTCTGCAATTTGGATAGT
Chr4_21930393	AAAGTTTCTTCTTCGATTCTATTAGTCCCCAGTTTCTTGTTTGGCTTAATAATGTTCCTTTCGCAAAACCAATCAAACGGCGAGAAATTCCTTTTCTCCA[G/C]TTAAGCCGTTAAAAGTAGGGTTGATTAGATTGCCACGTTAGATCTTCGTGGTATCGATCCGAATTCTCTGTTTATTTAAACCCTCACCTTCAAATTCAAG
Chr4_22102611	TTGAGGTTATTGTGTCGTGGCTTTTTTATTGGCATTATAATATGAATCTGCTTCAACATTTTTTTGGTTACTCTTTTCCTTTGTAGCCTGCTCCACTACT[G/A]GTTCTGAATTATTCTTATTTGTCAAATTTGAGCCACGTTCTACAATAATGGTGTCATTAACAACTCCTGATAACTGCGTACCACTTTTAAGCGTAATGGC
Chr4_22123349	TGTTCCAGTTGATGTGATTAAAAGTATATCTTTAATGAATAATGATTCTAAAACTATGGAATTCTTGAGCATTTCTTGGGCACTTATGGAAGAGTTTGAC[C/T]ACTAAAAGAAATGAAGACCAAGCATATGCAGTTTTCTAGGATCTTTTAGTATGCTGCACTCTAGCAGATATTTTATGTATGGGTTTCTCAGAAACTTCGT
Chr4_22145105	ATTCTCAACCTCATTTTTAAAACATTTAAACATACAAAAAGTCTCGTCTTTACTTCTCATGAGATACACATAAGTAAATCTAGAGAATTCGTCTATAAAA[G/T]TGATAAAATATCGTTTTCCACCTGTTGTTAGCATTCTATTTAATTCATAAACATCCGAATGGATTAAATCTAACACTTGTGAATTCCTTTCACACTTATT
Chr4_22146889	GAGGGTTAAGACAAAGGTCCTTTCAGGATACAATGAAGCATTTTGAATTTCCTTTGACTAGCAAAATTGAGGAATTCCCTAACTCTTTCTCTAATTTTTG[A/G]AATTGGATTGATTGTGATGATCCATGTGAGCACCATAGTCGATCTATTTATATGCACTCAATGGACACTATTTTGAAAAGCCACAACCATTTGTGTAGGA
Chr4_22290808	ACGACACTTTTACCCAAGTATTTACTATGGTTTTATGTGAATTCTCCAACTGAAATGGACTTTATGACATAATAATACTAGTACAGAAACAGTGGAATTT[G/A]GAATCGAAATGAAAGGCAAATAAAAAAGAAACACAGAAACAAATAGCAACCTTTACTTGTGTTTGGTCTGCGAGGTCTATCTTGTTCATCACAACAATTC
Chr4_22438766	GAAAAGTCAATTACTAACAAATAGTAATTAAATCATTTTTCTCTAAGAAAAATGACATGTGACCACGTTACTTTTCATTTATCATGTAATGCCGATGAGA[G/A]GACATTATTTACCCTTTTTTGGGATATGAATTCCACTTTTGTGGAATGATGCTGCATCATACAAATGTCATATACCTAACGTACCAACTTTCAGTTCCTT
Chr4_22574684	CGTGTGTCGGGTAATTCTTCTCGTGTGGTTTCAACTGTTGAGAAGCATAAGCTATAACTTTTCCATCTTGCATCAATACACAACCCAGTCCGTTTAACGA[T/C]GCATCACTGTAAATCACAAACTCTTTACCCGATTCAGGTTGAACTAAAACTGGTGCCTCAGTTAACAGTGCTTTCAACTATTCAAAACTTTGTTGACACT
Chr4_22865711	TTATTGAGAAAAGTCATCTCAAATTGTCTGGATGATGAATTCTTTGAAAGAAAATAGAAGAAAAACAGTAACAGCTTTGGATAATGCAGTGGACTGAAAC[A/G]ATTACTGCATTGGCGACAAATCTCTAAGCTTAACACAAGGTTTTCTTATTTATGGGTTAAAAGCAGTTGTTCACTTTTATCACTCCCTATTTTATTTTCT
Chr4_22875396	GTTGCTAGTCAGGATTCTTGAGCTGAAAGAATTCGTAGTTCTGGTTGATAGAGCACACAAGGCCGAGGAGCTTAGTAAAGCGAAAAGAAAAGCAAATTTT[A/G]AGGCCCATGATACGAGAACTCAACCTATGGGAAAATTATCTCTTCTCCATCGAAGAAGTCAAAGGAATTCCACAGTCATTCATCAACTTTGATTGATTAT
Chr4_22986580	AGGAAGGACCTTTACGACACACTATTAGGGAAGGTGTTGAACAGGATTCGAGGTGGCCAGATTTATATCAAATGGTTGGAAGATAATTTTGGTGAACTTG[A/G]TAAGCATGAAACTGCCATTGAAAAAGAACAATATGACCGAGAATTCATCCTAAGGTTAATCGGGGGCCTTCTAATGCTCGATAAATCTCAAAATTTGGTA
Chr4_22987259	ATTGGTACATGAATATTTCATTAGGACATATATATGAATTCATGGTCATATCATCAATGATTTTATAAGCTCTTTCGTATTTATGAAAAATGAGAGATCC[G/A]TTGGATGCTTCGTCTAAACTCGATTTAATGTGTCTATCAACACCATTATAGAATATTTGTATTTGGAGCCACGCTTGTAGTCTATAATGTGGGCATTTCC
Chr4_23045480	TTAACTTAGCATTCTTGCTAGGCGAGAAATACTTCATAAGGAATTTTTCTGCTAACTCTTGCCGTATTGAAATTAAGTTTCATGGTAATGAGTTCAACCA[A/G]GCTCAAGCTTTGTCCCTTAGCGAATATGGGAACAACTTCAATCGTAATGCATCTTCGAGTACTCTAGCTAACTTCAAAGAATCGCTCACCTCCATAAACA
Chr4_23168482	TATAAAGCCGCGATCCAATACGTCTTGTAATTGTACTTTTATTCTTTCAAATCTATGGGTGTCATACGATAGAGGGACATTGACACCGGAGCTGCACCAG[G/A]AAACACTTCAATTGCGAACTCAACCTCCTGATCTGGTGGTAATCCTGGTAATTCCTCGGGAAAAACATCACAAAATTCGCAAACAGTTCGAATTTTACTA
Chr4_23191095	TTCATATTAAAAAGTTAGGTAAAGCAAACGAACGCTCGTATGGAAAGAAAAGGAAAGGAAAAGGCTAGACATAAGAATTTTGTTAGCCCAAATGAATTAT[G/A]TTATGTGAATTTTTAGTGATAACAGATCATACATTTGCCCAAATGAATTCTATTATTAGGCTTCAATGAGATCTCAGTTCTAAGGAAACTAGAACCAGAG
Chr4_23210835	GGTTTCCTTTTTTGTCCGTTCTTTACATTGTTTTTTAAATTATTGGAGGTAGAATTCATCGAATCACTAATTTATTGATTTAACTAATTCAATTAAAAAA[T/A]TATTAAAAATTAAAAATTCGATTCAACAATTGATTCAATCGATTTTTAGTTGATTTAACCAATTTTTTAATTAGTTTGTATGGATTCTCAACAAAAGCGA
Chr4_23314945	TCAATATTATGTGTCTTTTGTGATGTCTATTCTAGGCATATTTGGGTTTATTTTCTGTAGAGGAAGTATGATGTTTTGCAAGCATTCATGGAATTCAAGA[C/G]ACATGTAGAGTTGCAGTTGGAGGTGTTGCTCAAGCAGCTTTAGACTAATGGTGATGGAGAATTTAAAAACCTCAACCCGTGTCTTAAAAAGTCATGTGTT
Chr4_23338581	CTAGCTTCTGAACTTCAACATCTAGTCCTAACTACATCTTTTCTTCTTCCAATTGCTCTATCTTCTTTCCTAGCTCCAAATTCCTCTTTTCAAAATCTTG[C/G]TTGATGATCTCTAGCTCAAATGGAATCACTTGCAGGTGTTCTTCCAATGATCGAGTGGTTTCTTGATTTAGCACAGGGATGTTGTCATTGACTCTTTGAC
Chr4_23579280	TCCAGTATTGAAGGTATGCCAAGAATTCTTCCTTAGTGACAACTGATGTGAACCTGTTTCTGCATTCCCATTACAGTTCATAAATTAATTCTGATTTCTT[A/C]TGTTGCTTTTTGAAGGGATCCGCTTGGAGAAAATTTCCAAATCAATGCATCCTAAACTGCAAGTTGGTATCCAGTTCCTTCATTATTTTGCTTGTAATAT
Chr4_24683732	TGGATAAAGATAAAAGAATAAAAAGAATGATTATTCCAATTTCCGACATCCAAGCAGAGCAGATAGAGAAAACAAAAGGTTAAGTGAAGATGGGAGCAGA[G/A]CAAGCACTGAAGAGAATTCCACGCATTAAGTTTCCTCAAAGACACCCTAAACCCTCGCCTTCAGGTTGCTCCTCTCTTCTCTTTTTTTTAATTGAATTTA
Chr4_24906206	ATTTTTATTTTATATAATTATAACTTTAAAATTATTGTTTATAATTCGATAAAATAAATTATGAATTCTTAGATTTTTTATAATTTATTGATATATTTAA[A/G]TTTGTTTAGAATTATTGTTAAACAAAAGTTGTAAAATAATTGAATATTTTAGCTATAATTCAGCGGTCAAATTAGATATTAACCCTTGAGTTAATGTGTC
Chr4_25511199	AAATGGTACCTAGTTGATTAATTAGTGTCGAAGATTGAAAATTTGAAAAGATTCAAAACATGATCGTTTGTTGAAATGCTAAAAATTTCAAGAAAAATGA[T/C]ATATTTCACGTTAATCGAGAAAGAGAATTATATCCCGTAAGTTAGGATACAATGTCTTGAATTCTCGATACGTGAATAACTGCCCAAAAAAATTATTTAT
Chr4_25800358	GCTGAATTGCTAATTCCGGGTTCAGAATTCGGCAAAACTTGGTTACTTTTCCCGCAGCAGCTATTCGGACTTCAGCTTCATTATCACGAAGCAGGCAAAC[G/A]TATGCAGGAACTAGGTCCGACCTAAACATGTAAACTTACAATATAATTCAAATACAACTCAAGAGCATCATCGCAAGTAATGCAAGAGTGCAAGAAAATC
Chr4_26538695	ACCGTCATTTCTGCAATTTGGCCAGGTAAGTTCGTATGAACTGAATTTTGTATAATGTTGATTAAATTGAATGTTAGTATGTGATTCTATTGTGATTGAA[T/A]CAATATATTATATGTTATTATGTAATTTATCTTGTCAAGAAACGATAGAAATTCAACGACGTATGATAACTGCCGAGCCCCGTTTGAACCTTAGAAATAT
Chr4_26967635	TTAAATCCAAAGTCAACATCAACAATCAATTTTCACATCCTATTCTAATTTTTGAGGTTTTAAAAGTCATTTTAGTCCATTCCAAAGTCCCATTACGAAA[T/A]GAGAATGTTCAGACATCATTCAGAGCCCTTCTAATAAATGATTAAGCGGAAGAAGCGCATCAAGATCGAATTCAAATTGTTTGACTCGAAAAAGAAAGAT
Chr4_27356431	CAAGAGTTTTGTGCCTAACTTACCCCACAATGTCCTCCAAAAGTGGCTTAAAAATTTTGTGTCACGGTCAGAAACGATAGTACGAGGAATTCCATGCAAC[C/T]TGACAACTTCCTTGAAAAACAAATTGGCAACGTTAGTAGCATCATCAGTCTTATTGCAAGGAATAAAATGAGCCATTTTGAAAAAACGGTCTACAACAAC
Chr4_27634999	AAACAATTAATTTATTGGAAGAAATAGATGAGCGACAATTTGGGACATCCACATATTGAGAAAAAATTCCTTATGATATTTATGACTATACGTCGGAACA[A/G]GAAAGTCATGAGCGAGAATTCCAAGCTAAATTAAAATGAAACCAACAATATTTGGATCGATTAGAGGAATTTTTTCGGCAAAAATCCCAAGTAAATACTC
Chr4_27714790	TTGAGTACGCACCTTACATCAATGACATTTACTAACTACAATGCATTCACAATGTGTAGAGTCTTGAATTCCAACCCGTCCAAGATAAGAGTATGTGGCC[G/C]CTTATGTCCAGCGCATCGTTCGAGTTGGTGCCAAACAAGGACCTGCATCGCTTCCCAAAAGGTCGCTTAAATTCCACCTGGATGAGGAACAATATGGATA
Chr4_27853388	TATTGAGATAGGAACCAAAAGTATAGGATGATCGCCACACTTTGGAATGGGTTGAAGTGATAAGATTGAGTTTGGTGAATGCCACAAGAATAGAATTCTT[G/A]ATAAGTTCAGGAAGTTCTAAAAAGAACAAAGAGTTGAAACTCAAAATGTATTTTTGATAATAAAAAAATAGTCTAACCTTACAACAATGATAAAACCGAA
Chr4_28045768	TAGCACAACAGAACTACGATGCTTGAGCATGGAAATATCGAGTATCAGCTTCCCCATGAGCCAAAACAAACAATTTGGACCGTTATTTCTAATAGGTGGC[C/T]TTTTGAGACAAAATCGAATTCAACTTGGTGTATAAAGCCCGCAAGACATCGACTCCTTTCATCAACCATTTACCCTCTACAATTTGCTTCTTAATCGTGG
Chr4_28058165	GAGTAACCAAAAATTGAAACACTAATTGAATTCATCCATAAATCACGAGCCCTCCACTACGCCCAACTCTATCCACTGACAAACATGAATCTAATTGTAA[C/T]AGAACATGCAACTCCTCCATTTTATTCAAATCAACCAAAGTCTCTATAAAAAACACTAAATCTGGTTTATTTGAAGAAACAAGCTCTCAAAAACCTGACA
Chr4_28162649	TCTAAATCATCATTTTATCAACAATGGGAACTACCTAAAACTTTAACAATTTATCAAATTGGTACATGGACTAGCTAAATCAAGCTCCCATGACACCATA[T/C]CTATAAAAAATACATGAAAAAAGGACTTAATTGCCTTAAATTTTGCTTGGCTGAATTCTTTAAAAGCTTGGAGAGTTTTTCTTTGTTTCTACAATGGTGG
Chr4_28646681	GCCTCCAGATTTAAATCCATGAGAATTCTGGTTAGCATGGAAACCATTAAGCACCACTCGCTGTGATTTGGGTGGAGTCTTCCATCGAGCAACAACTATT[C/T]GCTGACATCCATCAACTTGCTCTACTCGTCTTTCTCCATTCTGACTAGTTCCTGGCTCACAATATTGATTGTAAAACTCCGTCTGAACTCTGTAATCTAC
Chr4_28649690	AAGATTGCAGAAGGACAGAGTCCAATAAACTCCGTCTACATTTACAAATAAATAACTTCCCGAACCTTCATTTGCCCATTAGCAGCAAAAAGGGGGAGGC[A/C]TTTTCTAAACCTTTCCTTTATTGAGCCACAATATAACTATTGAACTCAGTTTTGGCCGAATTCCATTCTTCAAATAACGTAAAATTCAAATTCCAACTAG
Chr4_28711600	ATATTGTCTGGTGTAGCTTATCCAAATAAAAAATACGAGTTCATCCGTCAGCTTATTTTATGAGCTTCACTAGGACATTTCCAAGTTGAATTCCTTAACA[G/A]GAAGCGGCAGCAACAACAAATAGATTTAAATTATTGGTACACATTTTACAAACATCATTGGATTGATAACTAGGTACCATCTAATGACCAGAGATCGGAA
Chr4_28751015	TGTTACTATAGGAATTATCCATTTATACCATTCAAGACTTCGACTAATCCGATGGGTACTTCTATTCCAAGAGTTCCATTTAGAAATTCAAGATCGAAAG[G/A]GAGTAGAAAACCAAGTAGCAGACCACTTGTCCAAATTGGAGCCACAATAAGGGAATTATCCATTTATACCCATTCAAGAGACATTCCCAGATGAACACAT
Chr4_28793412	GATAATGGAAGAACAAAAGACCAAAATTTAATGCAATTCAAACTTAACTTGCGTAAATGAGCCTTGCTTAGAAACGACTCTACTATACTCTCTAATATAC[A/C]ATAAATCATTTAAGCCTAATCTCCTTGAAATATGTTGCAACTTACATGTGTACAAATAAGTGAATTCACTCCTCAATCACGTTGCCTACTAAAAGTAGTA
Chr4_28822931	AGGTACTACTTAGATTGCCTGTTTGCCTTTCCCCTTCCCCTTCCCTTAACCATGCTGTACAATTCCATTTAGGAATTCAGGAAAGTATATTATCAGAATT[A/G]AAGTCACTAAACATGCTACTTTCTTTTTTTAAGAAGTTTGATGCTCTTGAGTGTGTCATCCATGCTACTATCTCATCTCTTTATGTATACTCACAAGATT
Chr4_29010231	AGGTGTTAGCCTATTCTTTAGTCCTGTGTTTGAATCCTTACATGCCTAAATGAGAATTATTTTTGTTTTAAATTCTGGGAAAAATTCTGATAAGGGTAAC[T/A]AATTAAAATTAGTGGGATGGAGTGGGGGAAAGTAGGCAGTTTTTAAATAAATAATGATAGGGAATTTTATTTTATTATTTTTTCCCCAAAGTTCCCACAT
Chr4_29149007	GATGTTATGACCAGATACCTTAGTTCATTCTTAATTCCAGAAACACTTTTGATAAACCAGATTCTTATTTATTTAAGTAAACCATTCTCCAATATAAAAT[T/C]GTTAAATATTTATGGTCATATTCTTATAAAATCTTTTAGTTTTGCAGTGGAATTCCTTATCTAATAGGAGTGTTGGAAAACACGATTTGATTTTAGAAAT
Chr4_29173780	GGTTGAGTAGTAGTTTCAACAATATCAGTCTTGTCCATTTAGTGCTTCACAATATCATAGAGGTACGAGTTCTAATTCTACTTTCACGAATTCAAAACCC[C/T]CTTATGCTACTAATAAGTGGCTGCCAAATTGTGATGAGACTAAACCTTTTGAGTGGAAAAGTGAGGCTCTTATAAAACATTTTTTTTACATCTTCTAAGC
Chr4_29247281	ACGATAAAATGTTCTAGATCGTTCGGAAGAATTCCATACATCCATGTTACATAACACAAGAACGCTGAAATTGATAAATAGTTCAGATTCCAAATAACCC[C/G]AGAATAAGATATGATAATATTCTTATTTGGCAGATACCAGATAACTCAGATTTAAATCCTACATAGCATAGACAAACTCAAACAAACAAACACTTGTACT
Chr4_29254496	GAAAAATGTATGAAAACTTAAGTATATATGTATGTATGTATGCATGTATGTATGTGTGTATGTATGGAAATGTTTGGAAACTAAAGTAGAGAATTACATA[C/T]TATATGAAGCATTTATGAATATTTAGGTATGAATTCCATAAAATGATAAGTTAATAAACCATAAAAGTGTAAGTTGAGCCCTATAAGTTGATTAGCTTAG
Chr4_29523310	CAATTCAGTGTTACTCTAATGCAGCTTATGTTCTTTAAATATAAGGATTGCATAAATAAAAAAGAGATTTTGAGTTTCAACGAGATGCCTTAACTGTGGC[A/G]TGTATCTCTTGTTCAGTGTCGCATGATCTTTCTATAGTCCTTATAAAAGAATTCCAAATGAGCCAAATACCTCATTTTCTATTGACCAGGCTCACGTTAA
Chr4_29537114	CTTTTCAAGGTTGTTGATAAGCTTTTTTAGTTTTGGTCTCTACTTTCTAATTGGAGAAACTGAAGCACCTTAAAAGTTGAATTCCCATTTGTCCAAAGAT[A/G]TTATATTAAATTAGAGAAAAAAAAAAGTTGCAGTATTCTTCATTTTAATTTATGAACCCAGTAACCCTATTACGTGTTAGATTCCATACAGATATATATG
Chr4_29909929	AAGCTTACCCTCGAGTTCTATTTGACTTTCATTTTATTGCACGTGATGTTCAACAACGATGAGTCGCGCACTATTTATTTCAGATTCAGTGATACGACAG[G/T]TCATCTGAGTGTCCCTGAGTTCAGAGCTACCTTAGGACTCTATACTAAAGCATTCATGAGTGCCGAGGGGTTCCTTACCTTATACCAACACATCCATTAT
Chr4_29986498	TTTGGATAACAAATATGACCAAAAATCATATATACATAATTTTAGATTAATTGACTTTTAAAATGAACTAACGAGGATTAATCCAAAGAAACAACTTACC[T/A]ACCTACACGAATTCTAAATGAATTGTATTATAGATAATTTGACAATGTTTTTTTTAAATGTGCTTATGCTTATCAAAATATAGAAATTATTAATTAATAT
Chr4_30432014	TTTTTTACTTTTCTACCAAATGAAACCACATTATTTATAGGAGAGGGGAAATGTTTAGGTTAGCTTAAACATGCCTAAAGTCGACACCTATTTGTGTCGA[C/T]TTCTTCATTAAAAATCATCCATGAATTCAACATCCACAAAAGTTGAGTTCCTGTTCTATCACATCAATTCCCTTTCTGTGTCTGTAAAATTCAATAGTTT
Chr4_30435811	CATAAAATAAACGGGGCTTCCTCCACCATAGTGATTCCTAATTACTATGATGATTATAAACTGATGAAACCAAACTGTTAATTCTCCTCTATAGTTTTAT[T/C]GTGTTTGAATTCATATTCTTCCTTTTGATGATTACAAACCCTATATTTTTAGTAATGTGTAATATATCAGTATCTCTATTTCTAGACCAAATGGAAAAAA
Chr4_30436016	AGACCTAATAGAAGGAAATAAAGAACATACTACTATTTAGTCTTATTTTGTATATACTGACAAAAAGGGCAATATTAAGTGGAAGGGAATTCAGTAATAT[A/C]ATAACTAACACGTCCAATGAGAGGAAACCATGTATGATAAAAAGTGCAGAGGAAATTATGACAGTGGATTGAATGAACCATATATAATCATTATATATTA
Chr4_30596196	GATACAAGCTGGCTGGCAAAATACATCATGGTTCACAGTTTGCAGGTTCATTGCCAACCTACTAAACATTAAAAAAAAAATACCACCAACTATTCTTTGA[G/T]TTCTTAGGTATAAACCTCAGACATCTAACACTCGAGTTTTTTCTTGGAGAGTCAGAGCTTTCTTCTCAGGAATTCAAATCTAGTCCTTGAGACCACGTTA
Chr4_31028090	ATCACCATATGTGGCACGTTGATCATGACCTGTGCATTTTTACGACATCAAGGGCCTTACTCCTACTATTCTTGCACGTGCCAAGATGAAAGAAAATTTT[T/A]TAAAAAAATCCTCCATTATTAGGAAAGCGATAGCTAGTGGGAATTCCTGAATCTTAATCATGATAAAGGTTCCATATGCTAAATATGGTTTCCTTATCCT
Chr4_31090590	AAAGACGATGGAGCAAAAGATGAGCTGAATTCGGAGGGATCTGCAAATAAATAAAAATGGAGGATCTTGACTTTATTTTATTTCAGTTCTTAGGTTATTT[A/G]ATAGGATTATGTTTTATTAGGAATTTTTATTTTTTGCATAATAAAACAAGAGGTGGAAATCATTAATAAAAATGAACAAGTTGCAAAGTATAAAGTGTGA
Chr4_31276463	ACCGTTATATTGATTGTATAGGAATTCTATGTGATTTTTCTGAAACCACGGGACAATAAAGCCTCTATGAGAGGCATGTACGTAGATGCCTCTCTTGTTG[C/T]AGTCGAGGGATTTTTTATATTGATTTTATATTATCTATGAAAACCATGAGGAATTAATCCCTCTATGTGGGATTAACGAGTGAAGGTATGATCTATTGAC
Chr4_31335778	AATAAACAAAATATGCACTGATTTTGAATTCTTTTGTGAACTTAAAATAATTTTATTATTGAATAAATTTTATTATAAAAAACTAATTACTAGTAATTTT[A/C]AAAAATTATAACTAATTAACTATATCAACAATTCTAATCAAAATATAATATGTAAGCTAAAGTGCCCATAAAACCTTGAATACCTATAAAATTTTGAGCG
Chr4_31337421	TGTTTGTGGGCCCTCTCCATTACATGGAAATGCACCTAGTCAAAGCTGCTAAGAGCTTCTTTGTCTTCGAATTCACATGTGTATTAGGGTTTACTGGTTT[A/G]CGAATATAACTTCATGGAAATGTACTTTGCTATACAAGAAAAAACAAATGCATCTAAACACATGTAGCCTAACTACATCAAAAATCAATATTAATGACCC
Chr4_31936445	AGGAAGGGTATGAAATGATAATGATCACTATATGCATATTTATGTTTATAGAAAGTATGAATTCAATGGCACTATGTTCATGTAATCTACCTAACCATGT[G/T]ATAATTCTATTGAGTTATGTGTTGAAGTACTAACATGGGTTGTTGATGATGCTTAAGCTTGTGCCAAGCTTTTGTTGGATTGAATCATGTTTAAATTATA
Chr4_32223284	TAAATGTAAAGTTGTGTCTTTGTACATAAGCTTGCTTGAAGTGCCTGTGATTCTCATCATTGATGGACTTCTGTAAATTTGCATAGAATTCCATCATAAC[A/G]TTCTTCAAATAAGGCTTGACATGAGAAAGAAAATACATCAATTCATTCCCTTCCAAGAACACTTCAATTCCATGCTCAACGAAACATAATTCCTCAATGT
Chr4_32280456	TTTCAAACTCCAAACCCAACTCATCATAGGCATCTTATAACTTATCAAATGAATAAAAAATGAATTAGATGAGTTAGAAGTTACTTTAGGATCATCAGTG[G/A]CCATAAGGCAAAGGTTGGCTACTTCTTAATCCTCATCGTCAAATGAATTCTCATCACTCCAAGTAGCAACATGAGCCTTGAGCTTTTGTTTACTTGATCC
Chr4_32406425	ATTCGACATAAACATAGGCCCATGAAATGAATTCTACAGGTCATGTTCCCTAGAGAACAGATCAGTGAAACCACAAATCCTATACCCCTAAAGTTGTAGT[G/A]GGATGGATTGAAGTCATCATAGCAAACCTTATCTCCCTGAAGTTGCAGTGGAGTAGGTTGAAGTTACAAGTCTTATATCCCTGAAGTTACAGTGGATCAG
Chr4_32504330	GCAAAGCAATATATAAATGCTCAAATATTAAATTCAAATATGCAAACAATCTAAGTACACCTTAATTCTCCTTCGGATAGATACTACAATATACTATCAT[A/C]AATAAATCCCAATAAACTTAATTGACAAATAAATAATTTCCATCAAATATACATTACGTCTTTGGACATTCAAATATATATCTAGCAAAAATATTAATTT
Chr4_32592789	CGGAAGTATCCGTCAGCATACTTTAGAAATAGGAAATTGAGTCCGCCAAATGTGGCGTGTCATTATGTCATAGCCTCACGTGTCAGTTGAATTTTATCGT[G/A]AGGATATGCTACCGTGGAATTCACTCAGTTTTTATTAACTTGTTTAGTTTTCTTCTTCTTATTTTCATGCTTTTATATAAGGATTCAGCCAGATCTGAGG
Chr4_32602063	TACATCATCTCATGCAATGGCATGGTTCATATATTTGATCAATACTTGAATTCATTCAAGTTTCACTTATCAATTCATCAATTCATATTTCATTTCTCAT[C/A]TCATAATCATTTCTCTTATTTTCCATTTCAATATTTTCTCATATCATATTCATTTCTCATCTTAGCTATTTCAATATCAATCACATAAGTTATTATTTTA
Chr4_32671621	ACCCTCTTAATTTTGATCTTTGAAAGGGGTTCAGAGATGTTTGAAATTAGAGAAAAGGAGAAGGGTTTGCGTTTCAAAACAACTTTCTTTTTAGAGTTGG[A/G]GCCCTTCAACCAAAGAGTGTTTAGATGAACATCAGGGGGAATTCATAAAACTTTTGTAGGAAGGTAAAAATTTAGCCGGATTAAATTAAAATTTTATAAT
Chr4_32685489	TCCATATTTCAAGTCACAAAATAAGCATATTCAATATAAGAATTCAATCAAAATATGCTACAATTCAACTAAATCAAATTTGCATATTCAATATAAATAT[A/C]TCATTCTCTTATGACATTTCATTTGAGAATCAAACTAACATTTATATTATCCACTCTATTAACAAAGATTTAACATATCTAATTCATTTACTTACATATA
Chr4_32960800	TTGTACAAATCCCTGATTTTAAATTCCAAATCCCATATATTCCACTGAAGTATACCTTGTATCAATTTAAAGACTAACCAATGTAGTCGAGGAATTCGAG[T/C]TCCTACCTGTTTTGATGATATTGCAAATTCGACAGTGAAGTATTCAGAAAGCATATTAAATACCGGTCCTACATCTAACAGCTCATATTGACACTCACAA
Chr4_33056667	TGCTTTTGTACTTCTTGTGCTTAAGGTAAATTGATTGTTAAGCCTTCTAAGTTATCTTTAGAATCTCTCACTTTTCTATGAAGAATACAATGAGATATTT[G/A]TGGCCCTATTCATCCACCATGTGGACTATTTCGATATTTTATGGTTTTAATTGATGCTTCTCCACAATGGTCACATGTTTGTTTACTTTCATCTCGTAAT
Chr4_33076939	TGTCACTAGTGGATTTTTTATGTTTATGAGGTTAAATGATTGATTTATGGATTTGGTTGTGAAATAGGACTATTTTGTAAAGTAATTTTAGTTAGTTTTG[A/T]GTTTAGGGACTAAAGTGATAAAATATTGAATTTATAAGGAATTTTTATGAAGTATAGTCACTTAAGGGTTATTAAGGGAATAAATAAAATTTGGAACTAA
Chr4_33351303	ACACATGGTTGACCACATTTCAAGGAGAAGGGGATGACTTAGTCTCCTCATTTTGAATTCAAACCTAGGCTATTAATAGCCATAGGGTGGATGGTTTCAA[C/T]AGCAAAGTTGTTGGGCTGATTTCTGATTATTTTCCAACTGTAAGGACCTTTAATTAAATACCCAAATGCTTGCTTTTGGGCAGCCATATACTTGTTCTGA
Chr4_33436637	GTCTAAAGAAAGGACAAAAAAAGGGAAATGGGAAGATGTTGAGAATTCACAGGAGAGTGAACAGCCTCTTTTCTCTCCCATCCATATCCATTGCTTTTAC[A/C]CTTCCATTTTTCTCCCGCTTTTTAGGTTCCAACTTCAAACATTCATATTTAAAAGTTATAAAATGATTATCAAATTATTAGTTATTTTTTTATGAACCAA
Chr4_33961750	AGGCACCTTTTATTGGTCCATCTAATCCTGACCTTGAATGCACATCAAACCCATTGTAGAAAATTTGCAGTCATAACCACTCAGGCAATCTTTGGTGTGG[G/T]CATTTCTGAATTGGCATATTAAAACACTCCGTGCATTGTGAAAGCTTTCTCCTTCTAATTATTTAAATATAGAAATTTCCCTTTTAAGCTAGACTTTCTT
Chr4_33973025	TATTTTGTAAAGTGATTTTACTTAGTTTTTAGTTAAAGGATTAATTTGTTAAAATATTAAAATTTATATGGAATCCTTGTGAATTTTGGATAATATTGGA[T/C]TGTATTAAAGTAAGAATAAATTCTGCTAGCATGCGTGTTTCTAAAATTTTGTTAAATTTGAAAGTTTTGGATTTAAGGATTAAATTGAAAGAAATGTAAA
Chr4_34061332	CTTCAAAAGAGTCCGCCAAACCACCACGCTCGCCCTAATGTAGACTTCACCTGAAGACGCACTTAAAGAATTCTTATACTTTAGTTAATACCACTATATT[G/A]TGACAACAATGTGATAATATTTAATCCCAAGGACACAAGAAACCACAAGAGCACAAAACATATTGATCAAAAGTATCATATCATGAGGGAGGTAGTTGTA
Chr4_34099017	GACCTTAATTATATAAAGTAGAATTCTTTAAGTTTATTGGTAATTTTTTTTTAAACTTCTAGACCATTTTTGGACACTCTCCTGCTGTTTTTGGGTTTGA[G/C]TTGTAAAATAATGTCGGTTAGATCTTTCAATTCTCTTCGTATAAATTTATTATGGACCCAAAACAAAATTTTGTAGCTCAAGTTATGACCAAAAAATTGA
Chr4_34311294	TAATTAGTTCCTGGTCACATACCCTGCAGCTTCATGGCCTAGAATTCGAGGATATGCTCTCTGTGCTTCATTCTTTAACACAAAAGCCACAAGGGTCAGA[G/C]GTTGAGACGAAAGAGTTAAAAACAAATGGTTGATGGGTTTAATTACCTCGCCTTTCCAAGAACTGAGATCCGTGTGACAGATTGAAGTGAAGAGAATCTT
Chr4_34469874	TGCATTGATAGATATTGTCTCAACACACTCTTATATAGCTAGTTCTATTTTTGTAAATCTGGGAATTCCTATTGAGAGTATTTCTAGTGAGGTTTCTATA[A/G]TTAGTCTATTAGGTCAATTTGTACGGGTTAATAAGATTTATAGGAGGTCTTCACTAGAGATGCAAGGTGTCAAAACCACCTTTTTGAAAACAAAAAATAG
Chr4_34568319	TTGTAACCTAAGCCAAAACAATCAAACTTTTCCTTCAGCATAGGTGTTTCAATCTTTCCTTGAAGGTATTTTCCTAACCCTTTCCCTGGCGAAGCTCCTC[T/C]TCCTACCATCAACTGTAGACCCATCTCGGTAGTCTTGGATATCTTTGGTACCTGAATTCTGTTTCCCTCAACGATAAAATTTGCGTTCACAAATTCCAAG
Chr4_34602231	AACCTAGGGCAGTACAACTCAATTACATATGAATTTCAATTCTATTCATACAAATTACATTCAAGTACAACTATTTGCATTATGACTTTTCTATGAAATA[C/T]ATAAGTGTGAACCCCTTGAGAATTCAATTAATATGCTCAAGGAATTTATTTACAACCATGATTGACTTGATGTCATGGTCTATTAAAATTATTTCGTGTA
Chr4_34713174	GAAATTGTTGTTGTTGGTGAAGGATCAAGTTTTTTGTCTAATGTGGTTTTAGCTTTGAAGACTGAAAAGATATTGGGAAAAGGTTGTGAAGCTTACTTAG[C/G]TTATGTGATGAATTCTCTTGGAAAAGAGTTGAAAGTTCAGAATATTCGCACTGTTAAGGATTCTCCTGACGTGTTTCCTGAAGAGTTGTTGAGTTTGCCA
Chr4_34772501	ATTTTTGCTCGGTGAAAAATACTTCATCAAGAATTGTTCAGTCAATTCTTGCCATGTTTATGCTGAATAAGGCAATAAGGAATTCAACCATGCTCGTGCT[C/G]TATCTCCCAACGAGTATGGGAATAATTTCAATCTCAAGGTGAATTTAGTCACTCTGACTAGCTTAAATGAATCACTTCCACAAATAAGCGGAGGTACATA
Chr4_34830036	ATTGGCGAACTATTCCCTTGGCGTGAGCATATGAGAACGAGGGAATTGCATTATAGTCCCAACGATGTCACCAACCACTTGAAGACCTCTCTACCAGAAG[T/C]AGCTAATGAGTGTATGTGTTCGGTTGGTTCGTTTAATGCTGTGAAGAAGCCTTCTCTGTAAGAACTAGCTTTGTCCCTACAAGTTTTTTTGGCTGAGGCT
Chr4_35006860	TAAATTTCCTTCCCTCCCTCTCTCATGTGGTCGGCCATGCTTCAAGGAAAAGGGATGACCAAGTCTTCTCAATTTGAATTCAAATTTCAAGCTAAAAATA[G/C]TTATAGAGTGGACGGTTTCAATAGGGAAATTGTTAGGCTGAATTTGGATTAGTTTCCAACTGTAAGAACCTTCAATTAAATATCCCAAAACAAATTTTGA
Chr4_35524356	CAAAAAATATCAATTTTTAATGGAAAACAAAAGAATATTATTATTTTAGGAGTTCCACCAACAATACACTTCTCGATAATACAACACAACCTCTCGGCAT[C/A]ATCATTTTCCTCACTTGTTTGGTTGTCTATTTTATCTCGATAGGGGCCACAATTCAAGTACTAGAATTCTTTAAATGAGTCCATTGTGTCTCCTAAATAC
Chr4_35545260	TACTTTTTAAAAGTATTTTTTTACAGCATTTTTCAAAAGCAATAAAAAACCGACCTTTAGTATGGAATTCCATGAAAGCATTGCTTAATTACCTTAGGAT[A/T]GTGGAACAAGATATGCTACTCTCCCATTTATCTAGTGAGGAGGCTAGTAATATCAGCGCAAAAGTTGATGACTAAAGATATGATTCGAGTTCATCGAGTT
Chr4_35563416	AAAGACGTAATATTCGATGTGGATGTAGTAAGTTGGACTATAATAATAATCATAGGGGATGGTCATAATAAATTTCTCACCTCCAAAAGTGGAAAAATGA[A/G]GAAAGCAAGAAAAGAACAAGAATTCTCAATAAATCTTTAAGAAGAGAGACAACTTATGTATGAAAAGTCATTGGTTATGTACTTGTTGTGCACCTGGAAA
Chr4_35617687	GGGTCATCCCTTCCTTCAGGACCTTCGCCTTAGCTTTTCTCACCTCTTAACATCAATCGTTGCATTCATTGGTACATCTCGTTGGAAACAAGTCTCCCCT[C/T]TAACTTACCCCAATTTTGACTTGCTCAGATTGGAATTCCCTTGATTCTCATAACTTGGCTTTGGATTCTCCACAGTCCCTCAACCTCCTTGCTTAAAAAC
Chr4_36653080	ATAATTAATCTGAAATCAAATTTTCTGGTAGAATTCCAATAGGAATGTAACTCTTTACTACTCAACCACAGACGACCAATCGCTGCCAGCCACCGAAATG[C/T]CGCCGTCGCAGCCACCGGTATCGCCATGTCCGGTGATGCAAGTGCGACACCCTTATGGCACCTCGAGCCAATTCGGTCTGGGTCAATAAAGACCCAACCG
Chr4_36752786	GACAAAAGGGGATTTATGCCCCCCACAAACTGAGAATGGGGGGATCTGGCTTTTTAGTATTTTGCATGGAAAATTTATTTATTATTAGTATAATGGTACC[A/G]GATTGGATCACTGGTTCCGAAGTCTTTTATAATCTGAATTCGCCAATAATTTTTTTATTTCATGGGATCAATAAACGCACTAGTATAACAAAAATCACAT
Chr4_36853576	GCATTGTCTTCTTCGAGTATTCCGAAGAAGAAGAGAACCCAAGGGATCTCTGCATAGGAAAAAAGATGTGAGGATTGGAGTTTGGGATTAGAGAAATTGA[G/A]GAATTGGTAAGCCTTCTTAACCTCTTATACTCGAGGATTCGAGGAAGGAGAAAGTAAGGAATTCTTAATAAGTTTCTATAGGGTGGATTTTGGGTTTTAA
Chr4_36857327	TGGTTGAGGAATTCATGGTGGATATCCAACTTAGTTTTTGAAGTTTAATGTGGTCAAACGAAACCATGGAAAGACTCATAGTGTACATTTTTACCTATCC[T/C]TAGGCAAACAATGTACATGCATAAGGTTGAGTTCTGAGTCTTAATGAATTCATATCCCACGGTTTGAGTGTTCTTATTGACACAGACTTGATGAATTCAT
Chr4_37190820	ATACAACAACCTTCTTATTCAATCATTGAATATAAGAATAGAAGTTACCATGGCTAGTGCATGAATTACAAACAAAGTATAGTTATATAATAATCCCTGT[G/A]AAGTCCAGAGAAAGATGACTGGACCGGCAGAGGGAAACAGATGAAAGAATGGAATTCGTACGATAAAATATGATGCTCATCTAGGAGCCAAAAGAAGACT
Chr4_37195535	CTTTCTTTTCCAACCTTTCTCTATTGAGAAAAACGTAACTGAAATCCAAATCGATATGATAGATTAGAAGAGACAGCAGGGGATAAGAGAAGATGATTTG[T/A]TCAGAAAATAGTTATGCCATAAAATAAAAGAATTCTATAACTGTGCATATGCCTTCAACAAAAGTAGAGCTAATCCCAGAAATTACCAAACTCTCTTTTT
Chr4_37260075	GGACCTACAATTGTGGGAGCTTTCAAGCACTTCGGTTCCCATGCACACATGTAATTACTGTATGTGGGATCATACGGATTGAGTACGCATCTTACATCAA[C/T]GACGTCTACCAACTAAAACACATTCGCAGTGTGTGGAGTTCTGAATTCCCACCCATCCTAAATGAGAGTGTGTGGCCGAATGTGTCTAGCGCGCCGTTCA
Chr4_37379345	ATCTCAGCCGCCCATTTTCCCCAAGGCCGTTGCCTTACTCCTCTGAATTTCTTCCCGGCTGGTAATACCTTAGCGGAGGACGCTTTTGCTACAGAAACAG[C/A]CGCCGGCCTTTTTCGAGAATTCCTGGACAAAGTCGACGATTTACTTCTGAAAGCAGCGTCGTTTTGGGCGGGACATGATGATGAACCGATAGTTATCTCG
Chr4_37633562	AAATAGTCCTTGGATTAGCTATATTAAGCTACAACAATCTCAAAAACATAAAATCCACTAAAAATAGATTCAGAATTCATACCATGCAAGAGACACTCAA[C/T]GACTGAACCTTCAAAACCCTCCCATGGTGTTTTCACTATTTTTTTGGTGGAAAACATGGTAAGGAAAATAATGTTCATTTTATTTTTTTACTTAAGTTTT
Chr4_37754145	TATTTCTTTTTATTTTCTGTAATTCAGGCTATAAAGAAGCCAATACAAACGCTGTAAAAGATACACAGTTTAAGAAATAAAAAAAAACAAAAGATTCAGA[G/T]AAAGAGAATTCCAAAGGTAAAAATCTGAAAGTTTGTCTGTTTTTTTCTTTTCATTTTCTTTTTGATTCATTTTTTTTATACATAAGCAAAGCAAATAAAA
Chr4_37979366	CGAAATGGTAAGCCATCATTGCTAGGCAAATCCGGGGTGGCAATTCATTGTTGCTGGGAAATCTGAGATGATAAATTGAAAAGAGTTAAAATGAATTCAT[G/C]AGTTCAAAAATTTTAGTGGCGGTATATTACAGACTGATGTTTCTAAATATGAAAGGGAATAATAGGTGACAAATGATTCATGTTGAAACTTAGTAGTATG
Chr4_38437230	GGTTTTGGGGAAACCTATTGACATTATTGTATATAATATATATTTTTTGATATAAAATTTCGGTATTTATCTAATTTTCATGTTTTAAATATGAATTTGG[G/A]AAGTGGTTGTGTCCATTAGTTTCCCAACAAATGTCTTTTCAAATAATTGTGAATTCAAAGCTGAAAAATTATGTCCATTTCATGACCTTTCTAACATGAA
Chr4_38464093	ATGCATGTAAGCATCTTCAGGTGAGTTTTTCTTGAGGTGTTTTGCATGTTGTGGCACTTGTTGAAGAAATTTTATATTAGTTTCCCTAATTGTTCACTAA[A/G]TTCTGAATTCCTTTTGGTGAATGTTAATCCTTAAGGTTAATCCTTTAAAACTTTTGCTTTGATTCCTCTGCCTGCCAACTTTTATCATTGTCGCATTGCT
Chr4_38615861	TATGTCAAGAGAGTCTATGTCTATTCACCGCGGTGGTGTCTAGTGGAGTCCATTGGGACTGAAAACACGAATTCTAATATAAAATCTAAAGGAAAAGTTC[A/C]TGGTCATGGCATCCTCTTAAAAAACTAAGGAATGGTGATTACCTAATGGGGTTCTCTGCGTGTCCATGGCCTTGGAATCCTCTGAAAAGAACTCACCTAA
Chr4_38674995	TTTGGGTAAGTTTTGTCTTTGGAATTAAAATAAGAATTGATTCAATTTCATTTACGTTGTTGGATTGAATTCTTATAGTTTAGTTTGTGTGTATAATTGA[G/T]GTTTTTGAATAGTTTGGTGGAGCGAATCGAGCGGTTCTCGGTGCTTGTGATCGCGTTCTAAGGTGTGTGTTCTAAATTATGTAACTCGATATCGAATTGT
Chr4_38771860	TCATCATCTCAATCGACACCTTCGAGCATTATCTTAGATACCAACTGTCATAAGGCTAGAACTTTATTTTGGCAAATTGTGCGATTTTAGGCGATTCATT[G/A]GATTCAAACCTTACATAAGTTAGTCTATTCTCAAATAATAAGAATTCTTGTAGAAATTCTAAGGCACCGAATCAAACTCAAAACGAAAACGAAAGAGCAA
Chr4_38776901	AAATCATCACTAGTTTTTGAAGATTTAGCTGAAACTGTTATGGAAAGCAATTGCCAATTGCTTCAAATCAGTTCCTAATGAATAAGAATTCCAAGTCATG[G/A]AAACTGGAGAAGAACTTGTTTATATAGCAGTTGTTGGATACTAATTCATGGCGGAAATTCCACTTGTTTTTAATGCTGCAAACTGAGCATATCGAGAAAT
Chr4_38863717	GTTTCTCTCACTAAGCTCTTATAAGCTTACATGAGTTTATACCTTTGTTTCAAGATTATACGCCAGGAGGAATGACGCCAAGACTACGCCAAAAGAAAGG[G/A]TGTATCGAGTTATTATGCATACAGAGCAAGTTTGGTGGCGTATTCAAAGTCTGAATTGTCACTGAGAATTCCATACTTGGGGTTTCTATAATAGATTAGG
Chr4_38913705	TGTATACTAAACATAACATATACGATATACAAAATAGTCACAGTATTGCACCAAAAGTGCCACATTTTGATTGCACTGAAGTGCCACTTTTCAATTGCAT[C/T]GAAGTGTCACATTCATTTGTGCACATAGAATTCCTAATGACATGTCATTCATATCCTATTAGTTCTTATCTTTGTTGGAAAATCGAGTTCGAAAAACGTA
Chr4_38945901	CGACATATATTTGGTAACTAACAACTCACAGTTATGAAGTTCCCTGAATTCTGTCCTTGAGCCCTATGGTAATTGTTGGTGTTGCTGAAGTTTTTCTCTT[T/C]CTGGTTCTTTGAACTTGATTTATTGGGAGCTGGGGGCATCTCTGCGGTAACATCTATCCCATATGGGGGCTGGATAGGTGGTGCCACAGTTGGTGCACTT
Chr4_39171839	AATAGAAAACTTTTGGGCCACTTAAAAATTGAAAAATAATACTTTGTGCCCATTTCGACCTTAGGCTCTAGTCGGCCGCACCTCCAGACGACCCCAAGGT[T/C]GGCCCTGGTTGGCTTTTGACTCCAATAACAATTGTTATTTTCATGCTTCTGATAATGTACCAAAAATGGAATTCTAAACAAATAGATAAAAATCATCATT
Chr4_39245923	GAGACGTGATGGTTCTATTCTAGTAAAGCTAAGGGATAAATCATTATTCCTGTAGAGAATTCGGGAGTTGCAAAAGGATGTTTTAGAGTTGCAAGCTAAA[C/T]AAGAATTGGTTAATAATGCACAGACAACTGAGTTCAGTATTAATGATGATGACAATTTGTATTTCCGCAACCGATTGTGTATACCGAATGATTCTGAGCT
Chr4_39256526	ATCAATCCTGTGTTCCATTACCTTAAAGCTCTCACTCGAGTTACAAGCTTACGTTACTCGGCTCGGCTACCATTAATGAGAAGAGGGTATAATATAAAAA[G/A]ATAAGATTTGTTCTTGCTAGCGAACGTGGGATTCTAGTTTTGAGTTTGGGAATTCTTGGAAAACTTAATTTGCAGATTTGGGGTAAAAGTAAGTGATATG
Chr4_39430528	AAGGGATTTTCAGGATAAATCCTGAGAACAGCCAAGAGGAGCTTGTAAGAGATCAGTTGAACCGTGGCATTGTGCCAGATAATATCGATGTTCATTGCCT[T/C]GCAGGCCTTATCAAAGCCTGGTTCAGGGAGCTTCCTGCAGGTGTGTTGGATGGACTTTCCCCAGAACAGGTTCTTCACTGCGATAACGAAGAGGAGTGCG
Chr4_39704055	TATGCCTTTGGTTTTAAGATCTTTCAATGTATAGCAACGACCAATACTTATAAAAGAGAAGATTACTATTAACAAACTACTCAACTACCTCTTTTTCCTT[C/T]ATTTCAAACCCAGATGACACCATGCAGAGTCTTATCTTCATGCATGCAACAAACTTGCTTTTTTTTTTTTGGAATTCACATTAAGGATCGGAATACTTAC
Chr4_39713840	AATTGGATGATATTAAGTGGACAAAATGGTAAATTTTATAATTAATTAATTAAAAGAAAAAAATGTTAAATTATCATCATTGTTTTGGTTTTCTTCTCCA[A/G]GTACAATCGAATGTCCATGGAAATGAAGCTAGGTTCGGCCATGGTGAATCCCTCATGCATGGTAAGAAATTCTTATAGGTTTTAATAATTTTGAAGTTTT
Chr4_39771630	GGGATATTTGATAGGTGCTAAAAGTAACATGTTTTAGTCTCATTCTTAATGCATTTTTGGGTGATTATTCGATGTTAATGGTGAATTTTATGCTCCTAAT[G/A]CTTTAAATTCATGTTTTTATAATTAAGAGAGCATTTGAGAGCAAAAGGAGCAAAAAACGAGCAAAAACCAAATAAATTAGAGCAAGGTACAGGGGCCACA
Chr4_39883242	TCTGGCGGATACTGTCAAAATTATTCTACCCACCACACTGGTCTATACGCCAAGTAGTAACACTTCTCTCCCTTCTGTACTGAATAACTGTATGCCTCTA[G/A]GTCAACAATCTACTACGACGCTATGTCTGGTTAACTAATCCAGCCTAAGAATAACAATGAATTCATGAAAACTTAGCAACAATAAGTCTACCAAAAATAT
Chr4_40334423	TTTAATGCGTTTGGGCGTTGTAAATTGGGTGAAAATTAATGATTTTCTGTCGTGAATTCTTACCCTTTTTTTCTAGTTTAGCTTTTGATAATTAGGATTT[A/T]GGATTAACTTCATGTAATTTTCCCAGATTTGTTTGTGTTTAAAATTGTGAAATGCAATTGTAACCAAATGTTTTTTCCCCCCTTATATCTTCATTATATC
Chr4_40451096	TATAGGGCGCATTTTTACTAATATAGGTAGTGTTTTCTGGCCAACGTGCAGAATTCCAACAGCGGTAGGATACCAACAACCATATTATTTCCTATATAAA[C/T]TTCTCCAAACCTCATTCTTTTCAACTCAATTCTCACTTTTTGATTTTTAATTTTTTATTTTCAATTGTCAATTCTCGATTTTTTATTCTAAATTTTAAAT
Chr4_40487535	TTGGTTGAATTCATCAAATCAAAATTCAATATAAAAATTATTATTGACTTATATAATTTAAATAATAATTATACGAATTCACTCGTTGGATTGTGGTCCC[G/A]AAACCACTACTTCTGATACCATTGTTAAACAGGTTGTTACAACTCTCCCTTTAGGAAATTTCGTCCTCGAAATTTTACCTAGCAGTACCTGTTTATTCTG
Chr4_40502739	AAGCTGCTGTTGCACAATGGCAGGAGAAACCAAACCCTTTTGGCTCAGCAAGGCCCAGAGAAGTTGTTCTTCAAGAAAAAGGAATCGATTGGAGACAACT[T/A]GATCTCCATCTTCAACAAGCCTCTCCACTCCCACTGTATGCTATTTCTCTTCTCTAGTTATAAATGTTTGAATTCGAATATCAGATTTACTAAATAGAGA
Chr4_40597161	GAAATAGGCCCAGTATTTTATTATTTATCGGAATGGGCCCTTTTCCCCGAAAACGCGTCGCCGTCAGCGCGATGTCAGGGGACATGTCAGCAAAACGTGT[C/A]CCTGGGGTGCGCTTTGCTTACGTGGACACAAAGCGCGCTTACGAGGACTCGATTTGTTGCCACGTAAGCAAAGCGCTCTGACGTGGACGCGTTTTGTTGC
Chr4_40722479	CACATTTCTAAGTTGCTAATGTTAAGTCTCCTAACTAACTCAAGTTCATCTTTTGAGGCTCATAATTTGGCTTCCATACTAGTGGCGCCTATACGACCCC[G/C]TTCTTCCCAATGATTGCTGGATTAATTTCTTAATTTTCATACAAAATAAAAAAAATGGAATTCACACATATTTAAATAAATAATAATTAAAAATACTTTT
Chr4_40802709	CTTAAATTGATTGGTAAATTGGTGAAAGAACATGGTTGATATGGTAATATTTTGAGAATTCAATTTGAACATTTTGAAGTATAAGAATTAATTTAAAATC[T/C]AAACAATAGTTTAGGGACCTTTAGTGAAATTAACCCTCTTTTCTTCCCACTCTAAAATCCAAATCCTAAAGCCAAAATAAAGAGAATTTCGATCTTTCTT
Chr4_40822135	AAACCTTTATCAGCTTAATGAAAGATCATAGTCAACTTTTCATATCAAGAATTCTTTGGTCAATTTGGTTGGTCACCAATTCTTTTAGCCTGTTATCATT[A/T]TGCTTGAAAGTTTTCTCCCTAGACAAAGTATGGTATCATATATAATGCTTTAAAGTTCTTGCTATGAATGTTTCTTTGATATTACAAAGAAGCATCCTTC
Chr4_40902616	ACACCCCTATGATTTTTAACTGAATTCCAACTCAAGCATACAATATCATGTGACTATCAAATCAAGTTGAAAATGTTTATGCCTTTAGACTTTAATTGAA[A/G]ATTCAAGCGGCATTAACAGATATCATATTTAAAGTCCAGAAAGAGAAACTGCAACTGCCACAATAGCAGCTTGTCCAGCTGATACATACCCGTGCCGCCA
Chr4_41875750	CGAAGGTCTACAGTCGCCTTAAGGGACCCAGATAACCTAAATGGTCATAAATGTGTAAATAGGCCCAAGGCCTAATATTCGGCCCAATGTGACCCAAAAT[G/A]GCCTAAACCCATGAGATCGCTCATGGTGGCCCCTACAGCCAAACGCCAATGTTTCGTGGGCTCGAATTACCATACGTGCAATTGCCTGCCCTTGTGGCAT
Chr4_42875807	TGGAACAATTGAAGAGATATATGAGTGACCTTAAAGACATCTAGGTATCTATCCAAAACTCTTAGTGATTCATATGAATATACGTTCGAGCAGGAAAGCT[G/A]TGAGTGAGAATTCCATGCTAAATCAAAGCAAATACATCAACAGTTGGATCGGTTAGAGGAATTTCTTCGACAAAAAACCCAAGCAAGTACTCCATTGGAA
Chr4_43207482	GAACCAGCTCTATGAACTTCTGTTGATGATGTACTTTTATCCGTAAGTTGTTCTTCGAATGGAAAATCTTGGTAAGGTAATCTGTTTAATGAATTTTGAA[A/G]AATTTGTTATTTATTGAATATTGATCTGAACATAAATGAATTCAATAGTTGAGATTATGGATGATGCTTAGGTTTATGCTAAGCTTATGGTTACATTATA
Chr4_44865232	ATGAGTTGGGGCATGAAATCCAAGAGTGTACGGAGTTCAGAGCCATGATACAAGATATGATGGATAATAGGGAGGTGGAATTCTGTGTAGGAGTTCAAGA[G/T]GAGAGTCATGTATGCGCATCAGAGTTGGCATTGGGGGTCCCGAAGGCTAACCGTCCTGTGGTCATCATCTCGCGACCTCAGAACAGTGAGGTTGGGACAG
Chr4_45320664	TTGCTTACATCAAAGAAACTGAATTCTAATTGATAATGCTATCATAAGAGTATAGGGATTGAATTCTTGGTATTATAAGTGGAATGGCTAAATTTTAAAT[G/A]TGTAAAGAATTTAAAGATTGAGAGCAAAATTAAACCCTCAATTTTATCAGCATCTTAGCCATTTCTTTTTCAAATAAAAATCAAAATTGTACATGAAATT
Chr4_45334456	TCCTCCTCTCCATTCCACATCCTTAATGTATATAATATGCTTATATGTAACATTATCTATAATTTTACTATTTACTATTTACTTATATGTTCATTCAAAG[C/T]TGTCCACTTGAGTTATAGTCACTAAATTATTTATATCTTGAGCTACAGAATTCTAAATTAAGAATTTCTTGATGTTTTTGAAATTAGACTCAAATATCTT
Chr4_45344052	CTCCACCTAGTTGGCTCAAGATCTCCTCTCAAGATGTGAGTCGCTTGTTTTAACCGTGCTTTTTTAAAAAGAATAAATTTGGATTATTTATGTTAAAATT[T/G]ATGAGCCGAATTATGTTCTATTATATATAATGAAGTTGCTCTTTATATTTGAATAATTGAATTCTCAATACCCATTTGATCACTATATAGCAGAAAAGAA
Chr4_45572017	AGATTCCAATGGCAAAGCTAACAGTACCAACAAGAGTGAAAGAGAAAGAGAAGTTACATCCGATGAGTTGTGTTGAGGTTGATGCTGCTTGACATGAGCC[C/T]TTGGCACCTGCAGGCACAATAATATATAACCACAACAAAACTCATTAACATTGGTTAAGGAGCAGACTGAAAAACACTAAAACCCGATGAATACTCACAG
Chr4_45666112	TCTCGAGAAATCAACGTGTCACATCCAATACGTTAGGACACAACATATTGAATTCCCGATGACAAGTTTATTTTGTTTGATTAAAGAGCAATCCTCGATT[G/A]TTAGATTTTACAAAAAAAATCGGAACCCAATACGTTAGGGCTCAATTTTCTTGAAAATCCTAAATACGAGTATTATCCTTATTTTGAAAAGTTCTATTTT
Chr4_46201850	ACTAGAAACCACTTTGTTGTCCCATAAAGGAAGCCATTACAAACTTCTATTTTGTTGATTTTCACCAAATTATGAATTCGGTCCAAAGAGGACATGTGAT[C/A]TTTTCACTTAACAGCTTCTGTTTTTTTGTTTTTGTTTTTTTTTTTTGGATTTCTCCAACTTTAACACTTTTTTACTAGGCTAACAAAATGCAATTCCGAT
Chr4_47132686	TTGTGCCATTTTTATACTAGATTGATAACTGTTGTTATATGCAAATTCAGCCAACGGTAAATACCTTTCCCAGCTACCTCCAAACTCGAGTATACAACAT[C/T]TCAACATATCTTCAAGAATCTGAATTACTTGTTCTGATTACTCGTCTTTCTGAGGATAAAATGCCGTGCTTAAATTTAACTTAGTGCCCAGAGCTTCTTG
Chr4_47305822	TGGAGTGTTGAAGGAGCTGGTATCGTAGTTTCTCTGTCGCTTTCGTCACATAAAAATTTCTCTTCGCTTACAGCTATCATTTAGTTAGGGAATAATAAAA[T/C]AAATCTTTAATTATTTTGATTTCTATTATATTATTTGTAGGCGGAGTGATAAAAGGGTGTTAACTGCTGCTTTGAATTCCTGCTCTCTTTCCTCCTACAT
Chr4_47314598	TAAACTATCACATAGCCATAACTTGCGAATCTTGTTATTTTAGGAAGGTGGTGAGCACTTAATCGATGAATTCAGTTCAATTAAATAAATATTTTAATTT[G/A]AATAATTTTATTCATTTTAATTTGATTTTTTTAAAAAAAAATTCACTCCTTTTTCTTTCTCTTCATTGATTACTCGCTACTACATAACGAAGGAGAAAAG
Chr4_47329101	AGTCTTAATATAAAAACTTAAAAATAATATCATACAAAATAACAATTAATTAAACCCAAAAAAAAATTCAAAAAACAATCCCTAAATGAATTCTTTGTTT[G/A]ACACCTATCCAACCATAGAATTGATTTTCTTTTTTGTTTCAAGGGCACAATACGATGTCGTTTTTAGTTCCATCCTAAATTTCAGTCCACAGTAATACGA
Chr4_48766391	AGATATTGGAAGGAACACCCACAGATGAGAACTCAAAAGCTTTCCTTTTTAAGTTAAATTTGTTGCAGAATTCAGAAACTCAAGTATGATTGCCCTCACT[G/A]AAACCCCATTCGGATTCAGAAACTCTTCTTACCACCAATTTAGCAGACCGAAGGAAGAAGCGATAAGGTTATGGTTCAAAGATGATCCGAAAGATCTCTA
Chr4_49568269	GGCAAATTACCACTCAATTATAAGTCAAAGCTAAAGCTAAAGCTAAGATAATGTTTGCTATAGTCAAACAACTTATAGTACTTGGATGAAGAAACTAACG[T/C]AAATAAGATCTCAGCCTTTGACTAATAAATAGTAGTAAAATCTCTTTTTCCTTTTTTATTTCTTTTTTCATATGAATTCAAGTTTGCAATATAACTTAGG
Chr4_50012565	AAATTACAGAAAATTTTATCCGGTCCGTGTGTTATGGAGTTCAAATAGCATTTGTGGTTTTGAAGGTTGAATTCATTTTTGTCCCATTGGGACATTAATT[T/C]TTTTGGATGATAATGTCCATTAACTTGGAATTAAGGAAGATGATGCTCTTTTCTATTTGATATTTTTTATCGATGAATGTATGGCGGTATTCAATAGAAG
Chr4_50530274	GGGTTTCCAGGGAACTTCCTAAACCAGAATTCTCAAGCTGGGTATTCTCGTTTTGGTGCTGGAAATGATTTCATGACTCAGGTTGCTCAAAGTTCTGTGC[T/G]GTGATTAGCTAATGTTTTTCCCTTTTTTTTTTCTAACGAAGTTATGTTTTACAGGACTACATGAATCATGGATCACAAGGCCTGTTTACTCAGGCTGGCT
Chr4_51120222	AGCTAATACAAAGAAGCAGTTTCTTTGACAACAGCAGTGATGTGAATGTGAAAACTCACCATAAATAGTAGAAATGGAATTAGAGAGTGAATTATATATA[A/G]AATTAAAGCTTATCAAGTCTATTTTTATATGAAAGAAACGGTGTAGGCAAAGGAATTCTGTATTTGGAGATATTTGAATTTTAGTGAGACAGGGTCAGAA
Chr4_51928935	ATTTTTTTTATATGTAAGTAATGCAAATTTTGTATATAAATTAATAAGGTAAGGATGAGTAATAAATGGGCAGAAATTGAAGTTGGGGAATTGACAGGAC[A/C]CTGGCCCGCCATTTTTCGTGCGTAAAATTGTTGAATTCATCAAACATATGGCATTCCCAATTAAGTGACAATTTGATAACAGTATTTTATTTATATAAAA
Chr4_53075554	AAAAATAGAATGTCGGTAATGACAATATATCGCAAAGAAAAGAGAAATAAAAATAAAGAACACACAAAGTTTTACATGGAAACCCTTTCGGGGAAAAACC[A/C]CAGGCAAAGGAAAAGAAAATTTACTATGTCGAATTCAAATAATTACAAGAGGAGTAGACTATATCTATTTATAGGCTTGTAAGACCATATTCTAATAGGA
Chr4_53098842	AGCGCAGACCCTGGGACCGGGTCGGGTCGACGCGCGGATTCCCCAAGACCAAACGGCGCCATTTTGATAATGTTATTTAAATTAAATTTTCCCTAAAAAT[C/A]ATTTATAACAGAATGAAAAAAAATAAATAAAAAAACTCATGTGCACTCTGCTAGGGTTTATACCCTGCCCTTTTGCACCGCCGCTCAACCGCGCGCCGAG
Chr4_53188296	TTTAAAATTATTTAACCAAATCAATTAAAATTACTAGGAATTTGAATTGATGAATTCTAAAATGTTGGCATTTATAATTACTTTGTCTGGATAAATAATT[G/A]ATCTAGGAAAAATTAGGTTATTGAAATTTTACAAATTAAAATTAATATTTATATTAAAAATGAATAATATAAAACTATTGAATATAGATATCATTATATT
Chr4_54480017	GAAGAAGAAGAAAAAGCAAGACGAGGAAGAAGAAGAAGAGCCGGAGGAAGAGGGAATTCAGGAGGATGCCAAGCCGATAGGGAAAGTCGTTAGGGTTTCG[G/C]GGAAAGGGAGAGGGAGGAGGAGTCATTATGAGAGTTTTGAGTTTGATGGCAATCGATATGATCTCGTAAGTTCTTATTTGCATTTAGGGTTTTTTTTTTC
Chr4_54612448	GATTTCATCTGCAGGTAAGCTAAATCCTTTCCTAAACAAATCCTAGGACCTGCGTTGAAAGAAACAAATTTGTATGAATCTTGGGTCTCGAATCTTTTGC[C/T]ATCTTCTGATAACCATCTTTCCGGTTTGAATTCTAAGCAATCTTCGCCCCATATAAATTTCATCCGACCGGTTGAATATATAGAATATGTGACATTTGAT
Chr4_54652308	GGTTTGCCTTCACCAAAATAGTAACAATATCCTTCCATAATATACAAATTCCCTAAGAAAAGCCACAAGCTTCCACTCTATGAGAATTTGCCATACCAAT[G/A]TTCTTTATCACTTTATCAGCCTTAACTCCACTAGTTCTGGTTTCAACTAGAACAACAACTCCAAAATCAAACTCTTTTAAATATTCCTTGAGAAACCTAT
Chr4_54682567	TAGGGAAAAACCACAAATGTTGCCAGAATAGGAAAAATAATAATATTTTAATAGAAAACATAGAAATCCTCTAGGACTCAATGTAGAGGGCAGCACACAC[G/A]TTGGGGATACCCAATGTATCGCCCACCCCTATCATATGCAGGCTTATTGGTTTTCATGTATCTAATACAATGTATATGTTTTATCTAGTCTTATTTAAAA
Chr4_54709956	TCCAATACCAGCGTCCCCTCAACAATTATAATTGCATTTATATTAATCAACTTTAAAAACGTTGTGAATTCATTGATTTGGGTTGTTAGATATCCGTTTA[G/A]TTGTAATTATATGAAGCTACTATTAATTATAAAATAAATATGATAATACAAAATTATTTATACAATTAGAGAACTTTCAATGTCTGTGGGGCTTTATTCA
Chr4_54716763	ATGAGATGATTACCTTATATAGCCAATCGCAGAGAAAAGAGAATCGTTACTTTTCAAATTGTTTTCCCCCTAAATTTCTCATCATTTGAGTTTTTTTCGT[G/T]CCCTAATTTCTCTTCCTCGATTTTTTCGTCCATCGTCGTAGCATTTCAGTTTCTTTTTTTATAGAATTCCATTCGTTCCAAAAGTAATCATTCATTCCCG
Chr4_54716868	AATTTCTCTTCCTCGATTTTTTCGTCCATCGTCGTAGCATTTCAGTTTCTTTTTTTATAGAATTCCATTCGTTCCAAAAGTAATCATTCATTCCCGTCTT[T/C]CTTACTCTTAAGCTTCCCCTCATATGGCTAGAGTTAGGATAGGTTCTAGAGGTGGAGTCAGTGGACATGGTAGTTGGAATCAAAGGGGCTAGGGTAGTGG
Chr4_54806296	GAATCATCAGGTCGGACCGGCGTTGTCGGTTTCGCCGTGGCAAATCCATTGCCTGCCTCTCCACTGGCTACAGGGATGATGATCTTTGGGCGGCCTATAC[C/T]ATTTCGCAATGAATTCTCCTTACCCGAGGGGTCAGGGACCGACAAACCGAACTTGTCAACGGTAGGCCGATCATCCAACTCTTCTGTTTGCTTAAACAAA
Chr4_54838662	TAACTTCGACGACAGAGACGGGTTAGGGGGGTTACAATTCCAGTGAACCAAACGTGGTGTAAGATTTCAAAAATAGAAGAACTCAACTTAATGAACTTAA[C/A]ATTTATCGTTTAATGAGAACTAAAATTTTAAAATTTAGAGATAAATATCAAAGCTATACTTGAATTTTGATCCAATATGCAATGCTATCCATGAACTTTG
Chr4_54926893	TTTTGAGCTCCAACTTTTAACCTGCAAGTTAACTAAAAAAAAACTGGTGTTATTACATTGGGAAAAATATTGAAAGAGACCATCGATATATAAATAGGAG[C/A]ATTTTGGCGAGTGTTCATTCACTTCCTTGCTAAAGCGCGTGGAATTCTCTTTTTTTTTTCTTCAGAGGCTCACCAAAACGGCGCCGTTTCGTGCCTGTAA
Chr4_55255644	TTAACACTGTTAAAAATATTTTGTTAAATTCGAATTCAATACATCATTAATTTTTAATTACATGGCTACTAAATGAGTTTTTTTTTTTCAAAATGTCAAG[C/T]CAACTAATTTAACAAAAAAATTATAGTGTTAACAATTGAACCTAAATTTTAAAATCCGAAAAATAAAGAGACTAAATTACTGAAAATAGAAATACAACTA
Chr4_55257824	CAGTCAGGGTATGCACGATTCGCTTTGCCCAATGCAGACTCCATCAATCTCATTTTCTGATAAGCCCTGAAAAATCAACTATTCTTCAGATATAAAATTT[A/T]GTGGAAGCAATTTAAGCCTAAATCTAAGCTTAGTTAGTGAATGGTAATCAAGAATTCAAGTTTATTATTGAATATAATGCATTGGTAAGTTTTATCTACT
Chr4_55349718	AACCGACATAGAAATTGAAGACTATCCATCTCATATTCTGGAACAAATCAGAATAACATGGGAGACTTGGAATTCACCAAGACTTTCATCAGATTCATTA[C/T]ATTTGGATGAAATTGAAGAAATAAATCTCAACAACATCCAAGAAGGCTAAAAGTCAAAAAAGGCAGCCATAAGTGAAAAGCATCATAAAACATATGATGT
Chr4_55539814	TTGGGTCAAATGAGAAAATCAAAACCCAGTAAGTTAGGGCTCGATTTCACAAAATTCCTAAATATCGAATATTGCATTTATTTTCATTTATTAGAGAAAT[C/T]CTCGTCTCGAGAAAACAACATGTCATATCCAATGCGTTAGGACACAACGTGTCGAATTCCCGAGAATGAGCTTTTTATTCATGTTTTAATACATTTAAAT
Chr4_55542928	CAATAATTAAGCTTAAAGTTAATAATATAAATTAAGAGCAATAAGGTAATTTAATAATATTAAAATATAAAATGCTTGATAAGACTCACGAGCTGTTCGA[G/A]TCGAGTATTACTAAGCTCGAATTCAACTTGACCGATAGCTCGAACTCGGCTTGATAATTACTGAATAGAGTTTAATTTTTTTTCAAGTCGAACTGAAATA
Chr4_55544590	ACTTTGCGAAGGCATAGGCATTGAACATGGGTACTTCGAACACGAACTAACCGAAGATCTGCTACTAAGGGCTAACCATTATCCACCATGCCCTGATCCA[A/T]GTTTAACTCTAGGAATTCCTAAACATTTTGACCCTGATATCTTAACCATCCTACTTCAAGAACATATAAGTGGCCTTCAGGTCTTAAAAGATGGGGAATG
Chr4_55551324	GTTTATATAAATAAAATTATATAAATTACTTGGAAAAAGAAAGAAAAGCAACCTCTAGCTAGCCATAGATTCAAATTTATCGACCCGACGGCCAAATTGG[A/T]TTTATTGAATTCTTTTTATATTTGAAAAAGTTCTTTTAAAAACGAATATTTTTATTTTTCAATGTATCTATTGGGGCGAGCTCAGTAATTAATTTTTCAT
Chr4_55571913	TTACCCTTTTTACAGTTTTCCGCAAATCATCTGAGGAATCAATCTTCTTTTATTCTGTACTTAACATGCTTCACCAGTCAGGTGTCATTAGATTTTGTTC[T/C]GTCTCATTATGTAGTTGAATTCTATTTTTCCCTCGGTTTCTTTCCTTAACGTTTTACCTGCAATCGGATTTAGCATTTAGTAAAATGTATAAGGAAGGTG
Chr4_55637445	ATGCATTTTATCCCATTAGACCGGAATGCATTGCCGATGTTCCTAAGACCCGACTCCGGCTGAGGGTGTGTCCAGTTATTTGTATCGAATTCGATTCTAG[C/A]TTATATTGGTTATGCACTTGCAATGTTCGAGTTTGGGGTTCGGATTTGGGGTTTAAGATTTAAGATTCGAGGTTTGAGATTCAGAGTTCAAGATAAAAAA
Chr4_55760989	ACTAGAGGGGGTTTATTTTTGGGTTGGAATGGGAATTCTCTAATCACGCTAAAGAGTTTCTCTTCTTTTCATATTGATGTTGTGGTTCACGATAATGAAG[G/A]TGGTGGATGTTGGCGGTTAACAGGGTTTTATGGGAATCCGGATGAAAAGTGTAGATATGAATCATGGAATCTACTCAGGCATTTAAACTATGATCCATCC
Chr4_55761397	GGAGTTGCTACGCTGAATTGGATGAATTTTTTTCCAGGATATCAACTCAAACACTTGAGTCATTCTTTTTCTGACCATTGTCCTATTCTTCTTGATACCA[C/A]GGGGCCAGGTACGTATGATCGGAATAAACAGATTAAGACCTTTCGGTTTGAGGCTAAGTGGTGTTTGGAGAATTCTTTTGAGGAGATGGTTAGAAAATGG
Chr4_56006861	AAATTGTTTAAAATTTCATTCATTTTTGTTGTTTAAAATAGGTATTGCTGACAAAGTAACCAGACAACTACACATAAAGTGTAACCTCCCCAACCCAGCC[T/C]AAACGTTAGACTCGAATTCGAGAGATTACATTGGCCACCGAGATGACCTAGTATGATTGGAGTTTATAAAACAGTCAACTTAAAACATTTATTTATATTA
Chr4_56046086	AAATTGTCAATTATGCTTTGGACCCAACTTTATAGACAGATATAAAACTAAAGCTAATAAAAAAAAGGGCTCTCGATAGGAAGGAGAAAACTAAAAAGAA[G/T]AATGCATAAGATGAATTCGATATACATTCAACAATGAAATAATACCTGAGCAAAATCATTTGCTAACCATGCCATTTCCTCAAGGACAAAGTCCCAGTGA
Chr4_56104591	CCCCCCCCCGGGGCGAAAAGAAAAACCTAGAATTCAGCTGAAATACTAACATGAGGGGGAGCAAAAAAGGCATACCAATGAGTGAAGCTTCAAGCAAGTG[A/T]GTTCTCCAAAGAACTTGATCCATAGGTGACATAGTACCAAGCTTAGCACCTTTGTTTTGGATCTTTAAAATGCTCATAAAACTTGATAAAAGGATTGCAG
Chr4_56143317	ATTTCAACTTCTTAATTATGTAGTTTCAGTCCAGGGTCACCAAAGTAACCTTAGTAAAATTCCACTAGAATCTCTTCAACTTTCCCTAGTGACCAGTTTT[C/T]TAAATACTCCAGTTTGGTAGAAAATGGTATTTATCATATGTTGTTTTCTATATGCACTCACGTAGCTTTATCTCTTCCTTAAGGTAATCTGCCTCAGGAG
Chr4_56151528	TGTTTTAGTTCTATAATGAAACGGTTCGTTTTGAATAGTTGTTGGCTAACAGCATGACAGATTGTATTGGCCGTTACTTTTTCCATTTTGTATCGTTGAA[G/A]GAGGATGAGTTGGTTATGAAAATTACAGAACAATTTCTTCTTCTTTATCTCTTTTCTCTTATTCTCCGAATTCAAATTCTTCTTCTCTCTATTTTTCTCT
Chr4_56153247	CTCCGTCTTAATGAATGGATCTTAAAAAATAAAAGAACTCTCCTTGGTGGGGAAAGTCATTGCAGAGAAACATGTTAGGATTGGTCCATTCAAGGCGATC[A/C]TTTCTAAAGCTTAGCCCTTTCAAGGTTCAATGAAAGTGGATAAATTAATGATTTAGAATAGTCGGTAGGAGTTACACTTGAGTTCTGGATTTTCATTAAC
Chr4_56229688	AAAAAAAATCAGAAAAACGATTTGGCAATAGCGGAATTCGATATTATTGAAGTTTAAGTGCGACTTGCAAGTTGTCAAACATAGTTTCCCTCAACCCATT[G/T]AAACAAGATGGACTTGGAGACTTTAGCCAATGCCCAAATGACCTGACATGAGATACATATTATACCAAGACAAGACCAGGCCCAAACTAGAACCATTGTC
Chr4_56264004	CGCTATTCTGCAGACCTGCCATGCATTAATGTCGGAAAGCCAAAACGGCCGACATATATTCCTTTGGAGGTGAATTCATGGACTGTGATTTTGTTTGTTT[A/T]TGGAATCTATGTTTTGTAACTAATACTTGTCTATGGTTTGTTGGGCACCTGTTGCAATAGCTCTGTTCCCTGGTGTCTTTGCAACGTTACACCAAAGCGC
Chr4_56511287	TCTATCGTATGATAGGAATATCGTATAAAAATTTTGTTAAGAAAATTTTACTGATTACATGTTTAATTGATAAAAGGACCAAATTGCATGAAATGAAAAA[G/A]TTGAGTTCTAGTAGCTATAAGTATCAAATAGCTATGGAATTCAAAATTGGAGGTCCTTATATGGAAAATAGACCATTAAGAGGAGTTAGTAGACAAGTTT
Chr4_57029013	TAAATATATAATTATATGAAATTTGATGGTTTCTCAAACTATATTGGACTGAATTCACAGCTTCCATGATCGTGATTATCTGAGCACGAAAATTTATGCT[G/A]GTTTTTATGTGATTATGGGGTGTTTGTCTTCCATGAAAAATGCTGAATATTTTATACTTGCTGTAAAGTTCTCACATGGCATATATATATATATATTGGC
Chr4_57120419	TAAATAGTAAATACTATAAACCAAAATAATTACAATAGTTTGGAAGTACGTCATACCTCGCCTTTCTTCGAATGCCAAAATCTAACCGCATCTTCCCATT[G/A]GTACCTCAGCATACCCGGTGGGACATTTTTCAATTTCTCATCGAGGGTTATTTTTGTCTTATAATAATATTTTCTTCAAAGTACTTTTATGGTCTCTCCA
Chr4_57275268	CATTTTGAGAAGGATATCCGATTATTTGGGTTAAATGAGAAAATCAAGACCCAGTAAGTTAGGGCTCGATTTCACAAAATTCCTAAATATCGAATATTGC[C/T]TTTATTTTCAAAATCCTCGTCTCGAGAAAATAACTTGACATATCCAATGCGTTAGGACACAACGTGTCGAATTCCCGAGAATGAGTTTTTATTTAAAATT
Chr4_57554616	GGAAGTGAAGAATTGGTATGCGACCTGTAAACTGTTTTCCTCTTCATTTGAATTCACTCCCCTTTGCTTTGTTTAATGATTATGTATAATGCAGGCACTT[A/G]TTCTTCTGTGTTGCTATCGGATTGTGGGCTGGACTCATTATCGGTTATACTACAGAATATTATACTAGCAATGCTTACAGGTAAGGATGTTTGCGAGTCT
Chr4_57644083	CACCTTATTTTCTTGCCAGCCAAAACACAGCAAATTCCCATTATCTTCTTTTTTTTAATTTCTTTTTAATACAGAAAAGAATTCTCTGTCGATGAATGAG[C/A]AAATAAGTCAAACCCAATTTTCATTAAGAAAAGGAAATTTGATAGAGATTTTCTTTCATAATATAGACTTATAGGAGGTGAAAAATAAGGGGAAAAAAAA
Chr4_57649661	AACAAATTCTTAATTGGTTTGAAGTTGGTTTATAAAATCATCTAAAACTTGTTTATCGATGCAACATTGGATCAGGACCGGAAGGATGGAAATATTCAAA[A/C]TGTTGATGCAATCGTTTTGCTAACGTAAATGGTCCCTCATATCAACCTCTTTAATATTATCATGAATTCACATTCTCAGTTCTTCAAATGAAAGGGAGAA
Chr4_57729059	AAGAGTTTGAAATTTCGGCTTATTCCCAATTTTCGAACTTGGAATTTTGAGTTTAATTGCAGGCCCTTTGTAATTCAAAGGAGGAGCAGAATTGACATTA[C/T]AATTTTATCATCCAATCCAGTAAGAACACTACACCATCTTCATGCTCACTGAATTCCAAAAGCCCACAATGGGAAATTTTAAATTTTCCCTTTCGATAAG
Chr4_57733781	AAGGACTGAACTGTTAATCTTTAACGCAGTCCCTCTCGCATTGAAATTTATAGGGTTTTACGCGGTGGTAAAGCATCATCAAAGACATGGATTGATTGAT[G/C]AATCGATAACTGGTTGATTCATTGGTCTAAAAAAGATTTCGAATTCCTTTCCAATGAAACTGTTTAAAATTGCTTTTGAATTGTTTTCGACCAAAAGAAC
Chr4_58113429	AACCAAACCAACACCGGATCCGACCTGTTTTTTTATAATAAAAACCTGAAGTAAATAGAAAGGTCGAATTCGAGATGATATAGTATACAATCAACCAGAA[T/C]TTGAACGAGTAATTAACCTCAAAACATGATTTCCCCGAGAAAATATGTGGATAAGAAAGTATCAACTCAGAGAGGAAAAGACTGGAAGGCCAAACTGAAC
Chr4_58129751	TTTAGAATCCTAAATGAGTCTATTTTCAAAAGAAACAAACGATAACATTATCTAAATTCTGTACTATGAAATAATTGATTTTTAGTGAAGAAGGGTCAGA[A/G]CTGTCGAGCAGTGAAATAGGGGAAATTTTAAAGAATAAACTGTACTTATTGGCTGAGCCAAAAATTATGAAAATTTTTATGGTAAGAATATATGTGAGTC
Chr4_59116814	ATGATGTTGCCAAACGCCATTTAGGTGGGTTTGTAGGTTACTTTGTCGATTTTTAGGTAATAGAATTTTTTGTTTTGATGTCTCGAATTCTTAGAAAGAA[G/T]GTTATTTAATGAATACCTTTTCGTATAATTTCCAATGTCTAAATGGTTGAATTTTGATCGACTTCAACAGCACTTTGGATCTGATCCTAGAGCTTAGCTT
Chr4_59238392	GCCAAAGCTGTAACTGTTGAAGTCTTGTCGTTTGTGTTGACGCGTACTACGCAATGACCGGCAATCACCTTCCTCAGCCTTTGGATTTCTCCCTCGGAGT[C/T]GAACAAGTCACGATTTGCAACATCCAGCTGTGATTGTAAATGACTCGAGTGTGAAATTTGAGCATTCAGTGAATTCTGAAGCTCAGTAATCTGATCCTGC
Chr4_59352944	GAATAAAGTCAAACCAGATTTTGTTAAGGACCGACGGCGAGTTAAACGTGAATATGATGAATTCAAGGTCCGTACCAATGGTTTGCCGGACTCCATTCGC[C/A]GTAGATCCGATGCCTTTCATGCAAGGGAGGAAATCAAGGCAATGAAGCTTCAGAGACAGAACAGAGGGGATGAACCTATAGACAGTGTGAAAATCCCGAA
Chr4_59357706	TCACTTATTCTTATCGTGATATTCTAGAAAATAATTTAATTATAACTCATACTAATTTTGATATGTTCCTTAAATATGACCATTTAATGATCCAAACACA[G/A]ATTCTACAAAATTCTCTACATTGGCGCAATCACATTTTCCAGAGACACAAGTGCATGTAGAAGGAGGTGGACAACCAGGAGAACCGCACTGATTTATGCA
Chr4_59358499	ATTTTGTGTTACTATAGTTGCAGGGACTTTATTATTGATTTTTTTTTTTTTTTGCATAGAATGATCGAGAATTCTTTGATGTTGGACTTGCAATTTTAGT[A/G]TTTTTAGTTGTAATATATCTCTTAATTGATTCTTGCATGGAGACGATTTAGAAGATTTGGATTTGTGTTCTTTGAACGTAGATTATTTCTATAGAGAAGA
Chr4_59402982	CCTTGGTCTGGCATATTTTCACGTGCTATGAGCTCTCTACGCAAGGGGGATAAAACGTCGTCAAAAAATGGAAATGGGTTTGGTGAGGTGATTTTGCACC[C/T]TTCCCTTCAAAAACGAATTCAGCAACTATCGGGTGCAACTGCCAATACAAAAGCTCACCAAGCACCGTTTAGGAATATGCTTTTCTATGGCCCTCCTGGA
Chr4_59467042	TCTATTTCACATAGTAAGATTCCAGATTTTATCAAATCTTAAGGAAATGAGAAAAAGATCTAGAAATATTATACCATTAAAAATAAAATAACAGAATATA[A/G]CTTTTGGGGAACCTGCATTTTATTTAATGATGAGTCTACAGGAATTCATACTCAATCTTGACGTGCTTGTTCTGATAATTGCACAACTTAATACATAATA
Chr4_59538143	GGTTGAGAAAGTTGAGGTTTCAATGGTGATGGCAATGGTACTGAGGTGGTGGTTGAAATAATCTCAGTTGTCTCTCCAAATTCAACCTCTGGCATTACAC[C/T]AACATCGATCAATGCTTCTGGATCCTGCACTTGGAAATCATCATCCACAACAGATTGGGAAGCATTGTGGAATGAATTCACAGGGATTGTTTTGGCTTCG
Chr4_59542056	GCTTGTTATAAGCATCTTCAGTTACAAAACCAGATTTCTGGATCGGGAATTGAGGTTGTGCCATGACTATGCCACCTTGATTCGGAATCTCTACATTGCT[C/G]GTGCCCTTCTCTTTCGAGTTTAGGGTTTGATAATAAAAGACTCCGAAAATGGAACTTACAGCAGCCAAGACAGCTCCGGTGGCAAACACTCCTGGTTTGA
Chr4_59589696	TTATTCCTTTTTTCTCCATTTCTTTACTTTCTTCTACTTTCCTGGGGAAAATTCTGGGGTTTTCTGTTTGGTTTATGAGAAAAAGAAAAGAAGAAAATCT[G/A]TTACCTAGGAATGTCTGAATTCTGAAACCAAAAACTTTGTTGTTTGTGTGGTGGCTTTCATTGGGATGTCCTTATGCAATATATATAGGATTTTTTGGCT
Chr4_59596981	ATGAACTAAGTGTTGTTTTATAAACTCGAAAACTCAAAAATTTAGGTGTTGTTTAATAAACTAGAAAATTAAGGGTTGAAAATCTATGTATTGAAAATTA[A/G]ACATTGAATTCAAGTTATAAAAATTGTTTGATATATTTCTTAAAATTAAAATTAAGTATGGAATATGATTAGTTTGTTTGATAAATGAAATTTTTAAAAA
Chr4_59599964	GTGAAGATGAAATGATTAGATATTCAAAGAGGAATAAAGGATCTCAAGTTCCGAGAAGAAAAATTAAGACCAGAGATGGTAAGTCATAAGAGATCGAAGA[A/T]ATTTCCGGAGTGCTATTGAATCAAAATTGCACCTAATGTTCTTACCTGCAGGAAAGTTCGATGAGGCGATGCAGAATAAGACTTCAGCACGGCGAGCTAT
Chr4_59607271	TTGTTCTTCATCGAATTATGTATAAATAGTTTAGGCTTGAACCACTTGATAATCATCAATTTTCGCTTTCTGGGTAGTTATTATTTACTCATAATTATTG[A/G]TTTTTAGTGTTCAAAACTGAGAATTCTGTTTATCTAGTTATTGTTCGAAGTCAATTACTTACTGAATAATTGAATTAGTAAAACGATACATTGTGCTGTC
Chr4_59632562	ATGCACCTACTCAAGCCCTCAAGGCAAGGCAAAGGAATTCCCGATATGTTGATGCAGTTATGACCGTCCCAGCCAGGTCCCTCATACCCATTAGTGGAAT[C/A]AACATCGCTTTTGAGCGGGAGGCAGTAGGACCTGCATTGGTTCCAGCTCTGAAGTTGGCTGGGGAAGGTAAGTGTAGGTGGGAAACAATGGAAGACATCT
Chr4_59642128	TCCGTTGTATTGGTTTAGGGTGAATCCAAAATTCCCGACTTTTTTGTCTCCCTGAATTCTGTGTGATAACGATTTTTGTCCGAGAGTTAAACCGTTAGAC[G/A]AATTTCCCATGTTACCATGATTCAGCTTCCTAGCTTTTACTAAAATGAGGTAGATTCCTAACCATACTGTCTTGCAGAGTTAATTCATTAATTCACACTG
Chr4_59731082	CCCTAATAAAGCTGCACTATTGAAACAATTCTCCAGGCATAATACTGAACGACTTTTCTATTTTACTAAAAGTGAGAGCTCTTCTTCAGAGAATGCAAGA[A/C]AAGGAAAACAAGATGAATGAAATAAATACAAAATACATGGAATTATCAACTTTTCTCAAAAGATGAAGAATTGAATTCCAGGACCCTAATTACATATCAA
Chr4_59861731	AATAACTTTTCGGCACTTAACGGAAAATGACGAATTTGTTGTCTTGGCTACAGATGGGGTAACAAGAATTCTTTTTCAAGATTTCAAATGTCATTCGGTC[T/C]GTGTCTTGATTTCTAATGGTTCACTTCAATATTTTGCAGATATGGGATGTCCTTTCAAATGAAGAAGCAGTGGAGATTATAGGATCTGCCCCAGCTCGTT
Chr4_60278692	TAATGTAATGTAACTCTTTTCAGAAGTTATAACATCAAGTGGAAGGGGAATGAACGAGCATTGCAGTTAAATATTTCATTTAAACCTGTTTATAAATTTC[A/G]GCTGCCAGGTTATACAGTAACCCTATGTTCATAGAATTCAGTGTATTGAGAGTCTACTTAGTCAACGGTCGTATTATCATATCATCCATCCATTATGTTT
Chr4_60278835	GTATTGAGAGTCTACTTAGTCAACGGTCGTATTATCATATCATCCATCCATTATGTTTAGAAGGTTTTGTCATTGATATGGTGTGTTTTACCGTTGTTCT[A/G]AACCCCAGAGTGATAACATATTGTTAAACACGTTGAGTGCTCTTGGCTTATAAGGTCTGTGCATATGTTCATAGAATTCGGTGTATTGAGAGTCTACTAT
Chr4_60304873	GAATATTGGTAAGTTAAAACAACTTGGGGCCTTGAGTCTTGAAGGGAATCGGTTCACTGGATCCATACCGAGTTCTATCTCTGAGTTGACTCAGTTAACT[C/G]AGTTGGTTTTTGGGAAAAATGAATTCTCCGGTCATTTCCCGGCGGGGATTAAACAGATTAGGAACCTTAGTTACCTGAGTTTAGAACAAAACAAGCTGAT
Chr4_60430631	TTACTAATTAATATGACAAGAAAGGGTCAAACATGCTATTAAGTCCCTCTACAATTTCAAATTTTAGATTCAAAAACCCTAATCAAACTATATATCACGT[C/T]ATATGAAAACAACCTAGTCAATATATTCAGGGACTAAATCGAATTCGAAAACTCACTTGTTTCCCAATGTAGCATGTACCCTTATAATTGTGTCTTCTTC
Chr4_60683934	AGATCCAGGTGATTCCATTGTCGTAGCTAAAGCTTTTTCACATATGCTTAACTTAGCTAACCTCGCCGAGGAAGTTCAAATCGCATATCGGCGAAGGATT[A/G]AGTTGAAAAAGGGCGATTTCGTTGACGAGAATTCGGCTACGACCGAATCCGATATCGAAGAAACTTTAAAGAGACTTGTGGTTGATTTGAATAAGTCACC
Chr4_60710119	TGACCGTTGATTCCGTTACTGGAGCACCAAAGAATTTGTTTATCTATTTATTAACAGATCCGAAATGTCGGCTTGGTTTTTTGTCTCTAGAAACATAATT[G/T]GAATTTCCACTGCTGTTTTCTTTGGTATTTTTCTGCGCTGGCCATGTGACGGAATTCTTTTATATATTTTCTATTTTATTTTGGCTTTTTCTAAAATCAA
Chr4_60773471	AAAAACTCCTTCCAACGTACCATGTTGATACGATTTTTTTAAAGGAATTCTTTTAAAATGAAATCAAAATTAGCATTTTAATGGAAATTAAAATATGAAA[A/T]CTGAATCTCAAATTTGAATATAACTTTTTAATTTTAGTATGATACATGTATGAAATTCATTTGATGTTTTCTTTTTTACTAAAGTATCCTACATATCCGT
Chr4_60791130	CAATATTGAGATCATTAATTACTTCATCAAACGGATAGAGGCTACTGCATGCGTCAATGTCATCATATGCCGATATAGAATTCCAGAGAGGATGGTATTG[G/A]AAATTGCATCGAACTTGAATGACAGCACGATAGCTGCGGGCTGTAATCAGACACCACGGTTTGTCACCGTACTGCAAGACAATGGATTTAAAAAAAAAAG
Chr4_61387767	AAATTTTAAATATGTTTAATGGTTGAAGCATATTTATTATTTAGCTTGGCGTTAACCCCAAGCAAGAATTGCATTTTGCAAGCGTATGTGTTAATTAATT[T/A]AATAGACTTACAATTGTCTTAGTGTTGACCGCTCTTACTTTTCTTCTTAGTAACGAATTCAAAGTTGATTTGTATTAGTTAATTAATCATGATAATTTTT
Chr4_61422025	ACTAACCATGACCAAAATCATGGAATTCAGCAGAAACATGCGAACCCCATTGTTTGCAGAAGCTATTATTTTTAACTAATATGTTTTGCTCACTAGCTAG[G/A]GACAAATAATTTATTTTGTTCAAAATAGAAGAGCTTAAAACTTCATATTTTCAACCGCATCATTTTTTTTGAAAAACAACTCTTTAAGATATGCAGATGC
Chr4_61592870	TAGACCTCCTTGAATGCTGGTTTGAAGTTTCTACCCCGCTTTGGCACATCCAAGATGTTGATCAAATTTTTTGTCACTGTCCAACAGCCTCTAAGAAAAA[A/T]TATTGTGAGACTTAAGGAACAAACAAATGACCTAGAGGATAAGAATTCTAACTAGTAGCAAACATAAAATTTGGAAACGAGCCGGTTGAGTTTTAGTTCG
Chr5_423899	TGGATGAGCTCGAACCCTGTCTTATATACAATTATTGGATTTGAACCTATAATTTATGAATTCATTATCTTTTTAGTCATTTAAGCTTTTAATAAAAATT[A/G]TCGATTAAGTCTTAATTTGATTGACATAAATATGGTTGTCAATGAAGGAGGATTTGAGTTACAGTGCGTTAAAATACATTATCCTCTTATTTATGGGTTA
Chr5_440233	AATCACCACAATTCTTCACCATTGTTTCCAAAAGCTACAAAAGGGGAAAACAGAACTCGGTTAATCCGCAAACACAACAACACACAAAATCCCTAAATAA[C/T]GAAGCCGGGAATTCAAGAAATTGTTTTTCCGTCTAAAATTTACCGTCAAAGCTAGTAATTGAACTTTAGAACTCTTGTGCTGCAACCTTCTCTTCACAGC
Chr5_568640	AAGAGAGCGTCCGTCGTAGGGCGCATTATTCACAAGGCCGTTATGAATCAGAAGGAAATGCTTTTAGACGTTGATGTTGTGTTTCCGATATATTCCGGTA[T/A]ATGTTGTTTCTAATAAATTCCGGTTTATGCTTGTTTTAGTTTATTGTTGATACTGAATTCTATTTATCTGTTCAAATTTTCAGTTCTCAGTAGGCTTCAA
Chr5_576747	TTATGCTACATATGTCTTCTATATACCGAAGTGTTTCTCAGTCGTCATCTCCGAATCCGATCCGTCCATCTCTACTCAACCAGCGATCACTCAACGAAGG[C/T]AAAATGCTAAACTTGTAATTGGTTCTGAAAGTTTTAACATACGGATGATTCCATTCCGACATGAATTCTTCAACCTAAACAACCAGAAACCAAAAACAAT
Chr5_659426	GTCACTGTTCAAACATTTCTCCGGCATTTTCGAGAAAGAATTCAGTCTTAAAAATGCTAAAGAAGTTCGGAAATTTCCTACGACTGCGGAGCCTTATTCA[G/A]CGGCAACTCACTCAGCAAGTTACAGCTTCAGTCCTATACTTCTAACTAAATAACTTTCCCTCTAAATCTTTTCCCCTTCAAAGCTTAGATCCAAGCTGAT
Chr5_662921	GAGGCACTGAGGTGTTGGATGGAATCAAAACCTGGGAATTCTTCTAGCTCTTCTGAGAAACCACCAATATCTAAACTTCTCAAGCAAGTAAGGCTGCCAA[G/A]GCGGTCATTTGGAATGCTCCTCAATGTTGGACACCTTTTGGTTGTTAAACGAACAAGAGAATGCAATTCCCATACACTTTCTGGAATCGATCTTAGATCA
Chr5_681146	TCTGGACGAATGTTATCTGTAGTTATGGAAACATTGTTGTAATTTGAAGAATTGCAAGGGAAGATTCCAAAACTCGATGAAGATTGGCAGTCATAAGACA[G/T]AGTAAGATTGGTATTTCCAGAACCGAGAACGAATGGCTCAGAATTCAAGATCGAATCTTGAATTGGAATTTGAGGATGACAAGAGCCATTCTTGATGAAG
Chr5_722518	TGCAATGTTCGGTCTCTAACTTTAGTCATCGATGGAGTGGTTAGTAAACTTAGTATTCATATGTGTTTTTTTTTCCTTTCAACATTATATAATAGCTCAA[A/T]TTTTCGTGTGTGCAGATTCCCCCAGCAGTTCCATTTCCTATATTTCACAACCTTATTGAATTCAACTTTTATGGGAGAGGAATTTGGCTTGTGGAGTTCC
Chr5_769688	GTGACATTGAAGAAGATAGCGAATGCATTTGATAACCTAAATTATGCAAAGAGAATTCTTCGTGAGATCAAGATGCTTCTTCAAATGGACCATGAAAACG[T/C]GTGGATAAACACACACCAACACTCTCACTCTCCAAGCTCTCCTAGTATCATCTTCTTCCTCTCCTCCTCTACTAAAGGGCTGTTAGGATCAGTATTTGAT
Chr5_816529	GGAAGATATTTCGACACCCGCTTTGCCGATTAATGGAACCCCTACTTCGAAGGTGGCTTTGGTTTCAAGGCCTAACGTAAAATGAGCTAGCCAAGTACTG[G/T]TATTGGTCTCTGTATAAGAAAGTTTCACATCGAGTGTGTTGGCTTGAGTGGTACGGTTAGTGGCAGAATTCTCGGCGAGAACAAGGACTTTTTTTTTATA
Chr5_816645	AAGAAAGTTTCACATCGAGTGTGTTGGCTTGAGTGGTACGGTTAGTGGCAGAATTCTCGGCGAGAACAAGGACTTTTTTTTTATAGACTAGAGCATTTTC[A/T]ATATCGTATCGGAGATTATAAATCTTTCTTGACAACACAGGCTCTTGAACCATTAAGAAGGCCTCTCTGGTAATAGAAGGGACGGCTGCATTAAGGCAAT
Chr5_887045	AGGTTAGATGTTTATATATTTCCTTTTTTTTTTTCATTGCAAGTTTCTGAAGGTTGATGAATTCAAGCTATTTTAGCAATACTGGTTATCTGAGATTAAG[T/C]TTTTTATGATTACAAATAAGCAATATAAGTAGCATGCATGAGAAGCACTTGCAGGGGACGGGAGCATTACCTCTCTTTTTGTCCTTATCATATTATTAGT
Chr5_889183	GATAGCACATCTGGACAGGTGATATTTTATTCCCAAGTTTCATATTTATCATATTCGTCTGGCTCCTGTACAATCTTTCTTCTTGTAATGATCATAGAAG[G/A]CTTCACTGCTTTTCAGGTCTGTCTACATATCAAAACTATAAAACTCCCCGTGAATTCCAGGTATATTATTCAGCTTTCAGTATATATATATATATATCTT
Chr5_925573	TGTTGTTTTTCCCACTCCTCCAACGCCTACAATGGATACCACCCGACATATCTCCTTGGCCTCGCTCAATAATAAAGTAATCACCTTATCCCTATCCGTA[T/A]CCCTGCCCACAATTTCAAGTTCTAAACCTAAAGAACTAGTTCCAGATCCAGAATTCAATCGAAAATAAAGATCTGGTCTCCAATTACTTTCCAGTGGCCA
Chr5_932574	ATTGTAGATAAAAGTACTGCTTCCTTCCCAATTCCCTCATGGATTCCCCGTAATGTGTTAGAGGAAGCATGGCAGCATCACTAACAACACTTGCATCCGT[T/C]GACAGTCGATTTATCGGAATTCTGGAAAGGTATCGGTCAAGAACTTGTATCTTTTGTTCCCCTTACAATCTAGACATGTTGAAGCCCTGAATTTATGGTT
Chr5_1050435	TAAAGTGGACGCTTCTTTGAAGTGATTGAATTCAAAGGAAAGTGTCGCATTTACAAGTTCCAAACATTTGGTGGTTATTAGCACTAGAAAAGAAAGTCAT[G/C]CAATTGACCTTAAAAAATGGAAACAATAGATATGTTGGTTTGCGGCAGACGTGATGGTCGGGGTGGTGCTTAATCAATATTAATATATTTCTCCAAACAT
Chr5_1122620	TGAATTGAAGTGTCTAACTAGCTAACAATTTGCATGGAATATTTCAGGCCGAAAAGGAAGCCTTTGAAGAAGCAGAGAAAGAACGAAGAGCCCGGGAAGA[G/C]GAGGTTGTTAGCCCAATATAGTTTCTCTTCGAACTTTGAATCTGGAATTCATTGCATTATTTCTGAATATTAAGTCTTTGAATCTCTATTTGTGCAGGAA
Chr5_1153034	ATGAGCATTGTTACCGTAATTATACATATCACATCTTATGCTATTTATCTTATTGTTTGCATATATTTCAAAGCATTAATTTTGAAGATTTTGCCCTTTT[C/T]ACTAGACTATAGGATGAACCTTTCTTAGAATTCTAGAAATGTAAATATTTATGGGATTCAAATTTGTAATTTTGCTTTGTAAAACTGAGTTTTACTGCAT
Chr5_1236991	TCCCATTGCACCCTCATATAGATTTCCGTACTACGAGTTCGAGTGACAGTTGGCAACAATCAATTGGTTGGTGCAGTCGAAGCCGAAGACAAAGATTGTA[T/A]TGATTTGTCGGAGATTAATGACCCCTTTGTCAAGTTAATGCACTGAGACCGCCTCCTTTCATCATTTGTTTGAATTCGCTAAAATTAACCCTACCATCAC
Chr5_1563179	GAAATAAGTGAAGGTACGTGTGATGATGTGTTATTACAATTTTCTTTTGTTTTTGTCAAATTTTTTTATAAAAATTATTAATATTTGACATTTATATTTA[C/G]GAGCCCAATGTAAAAAAATAAATAGCGATGAAGTTTGGATGATGGGTATGGACATTCGATTTCGAGACAAGGAATTATTGGACTTCTTTTTTTGTTGCTT
Chr5_1567826	AGTTTGGACGATGGTTATGGACATTTGGTTCCAGGACAAGGAATTCTTGGACTTTTTTCAAGATGAGATGGTTTTTTTTGCTTGTTTTGATTTTAACCCC[G/A]TTTTTATATGCTTTTCTTTCGAGACAAGACTATTTTTTTTGCTTGATTTGATTCTGACTCGAAATTTATGTATATATGTTGGAACTTATTGTATTTGGTT
Chr5_1580259	TAAACTTGTCAATTTTGATTTGAATTTGATTTGATCATGATAATAAACAATTGAACTCAAATTGATTTAGATCCCACTTAACTTGAATTCAAAATTGATC[C/T]GGACCTAAAATAATCCTAACATGAAACAACCCTAACCCAAAATGACTTGAACTAGTGACTTAAAATAACATGAACTTGAAATTATCCAAACTCATAATGG
Chr5_1785423	TAGGTTATTATATACTGAGAGAGATAACACTTAATTTGTTCAAGTTAGAAACTTTATTTTATGATTGTAGTGTGATTAGTAAAATTTGTTGTGTTGTGAT[T/A]TTACTTCCTAAGTTCACAAGGGTGAATTCAGCAGTTTGAATATTAATCTTCAAGGTGCAAAAGTGAGGAAATTGTCACGGGTTTGTGATAGATTTGGTAT
Chr5_1859410	TCCAACAATGAAGGTAAGGTTGAGAAAATTAAAGTTTTTACTTCAAAGGAGTTGGAAAAGGCGACGGATTATTATAACGAGAATCGAATTCTTGGTCAAG[G/A]CGGTCAAGGGACTGTTTATAAAGGAATGTTGACAGATGGCAACATTGTGGCTATTAAAAAGTCTAAATTGGTTGAAGAGAAGGTATTAGATGATAAGAAG
Chr5_1935668	AAGGTGAAGAATTTTGAGGGACTAAATTGCAATTTTATCAAATTAAGTGATGACTAAGGATGAAATTTTAAAAGATTATAAAGGGCAAAATAGTCAATTA[G/C]AGAGAGAGAATTCTAGAAGGTAATGATGATGTTGGTGATATTTTTAATTAATTAATTAGATAAATGTTATTTAATTAATATTTTATTAAGATTTTTAGTA
Chr5_1993647	TAGAAAACCTTGGATTCCGAATGGAGGACTCCAAAACTGCTGAATATGAAGAGTTTGTCTCAGTGTAAATAACTTTAGAAAAGGAAGTGAATTCATCGGG[A/G]TGATATGAAGAAAGGCAATCAAGAAAATAATCATTGCTATTAGCTGAAGCATTCACCCATGACAATGAGAAAACAACAACGAAAAGCAATGGCAAACAAT
Chr5_2123684	TAGGATTAGAGCTAAATTGTCATATTATGTAAATGTTGAGGGTTACATTTATTGATTTTTAGAATTCAAACTAAAATGACAAATTTTATAAACATTGAAG[G/A]TTAAATTTGTTGAATTTTTTATATTTAGAATCGAATTGATATAATGTATAAACATTGAAGGGCTAAATTTGTTATTAAGTCAACATAAACTGGCCCATGT
Chr5_2245420	CTCTTTTTACTAATTTGGAGTAATTGGTGAAGGAAATTAATGGGTTTTTATCGTGATGAGAGGAATTCATAAAAGGTGACGTTTGAGCTGACGAATTTCA[T/A]AGATTCCTAAACCTTTTTGGATTTATCTGGTGTTTTTTAAAGGCTTAGGTTGCAGCTTGATGCATGATGCTGTCAGAGACAGCTTCAGACTACACGACTC
Chr5_2395389	GTGTCTCGGTGACAAAGATGGAAATGCTAAAGGGAATGGATTTCTCCTCCTTGATTCCGAATTCAACGTCAAAGGGAGGTAAATACGATAAACTGAAACA[A/G]TGTATAAACGAATTGTGAATAACCGTCACTTGTAAAAAATCATCAGGTGGGAGAAACCAGGGCATAGTCCTCTGTTTAGCTACGATTTTTGGTACCAACC
Chr5_2414588	CATAGGACTATGCCCCGGTTTCTCCCACCTAAAGAACAAGAAGTGACGGTTATTCCCCATCATTTTACCCTCTAAACATTCATTCGGTTTTCGGCTTTAC[C/G]TCCCTTTGATGTTGAATTCGGAATCAAGGAGAAGAAATCTGCTTCCTTCGGCATTTCCATCTTTATCTCCGAGACACGAAATCATTATATCCCCGGAGGC
Chr5_2657366	TATCTTATTAGGTTCTGCCATTATCATTGTTCGGAATCCACAAACTATTCCAACCGCCAGTCAAAATTTCTTCAAATATGTTCTTGAATTCATTCAAGAC[G/A]TAAGCAAAACTTGTATTGGAGAAGAATATAGTCCATGTGTTCCCTTTATTGGAACTATGTTTCTATTTATTATTGTTTCTAAATGGTCTGGTGCTTTGTT
Chr5_2692360	ACTTATCAAAAATCGGATTTATGCTTCAAATTCGTACGTTTCTCGAGGATGATTGGCAAGGGGATTACCAGGATCAATTCGTTTTTCCAGAATTCGTATT[C/G]GGCTCCAATGGACACCGTAATTACCTCAACCGTCGTTTACTTGAAGCCGGATGGGTCGATCAAGGCAGCCTCGAGAGGATATTGGATATTGCTTTCTCCG
Chr5_2718750	GATTGAGAATCCCTTTATCTCTAAACACTTGAAAATCAACAAAAAGACATGCAAAATCATCAACTTGGGGAAGTGATCAAAGCCTTGATCGTAGTAAACT[C/A]CTTGAAGACCGTGCCTTTGCATGGGCTAAAGTTGAATTCCCCTCCCAAAAAAAAAGCCAGAATTATACCATATTTGTACAATTGACATAGTTGAAGTACT
Chr5_2771125	TTTCTATGTTGAATATTTAGATGGGAGATCATTGTATATTTGATTAATAATAAGTCAAGTTTAGCTAAGCAGTGGGATGAACAAAATATTGAATTCTTTG[T/G]ACTTGTTTCCAACTTGGACTATATGAAGTGTGGTAAGGTTTGTTTTGTAAAGATAGCAACCTGCATTGACGATTTTCTTAGAAGCTGGGTGATCCTCAAC
Chr5_2871165	ACAAGAAGGTATAATACCAGAAAACATATTTTGAGAAAGATCTATGATGTTTAAAGAATCCAACTTGCATAACTGAACTGGAACTTCACCATGAAAATGA[T/C]TATCTTTCAAGAGAAGAACACTCAATGAAGAAAGTGTGCCAATCCATTTTGGAATACTACCAGTCAAATTGTTTCCTCTAAGATCTAACGTAACCAGTGA
Chr5_2953538	AAGATCCTTTCCATGTTGAAAGAGTTGTCTGTAATTATGAGTCGAAATAATTTCAAGACTAGAATTCCTCTCATCAAGTATGTTCCAAGATTTTAACTAG[T/C]TTTTGAATGCAAATTTTAGGATGTTTATCCATATGGATTCAGTTTTCTCCTTATATATGGTTGACACAGCTGGTTTGTTTTTTACAGCAAGTTATGGAAA
Chr5_3244277	TAAGGCAAAGTACAATGAACTTTTGAATTCTCAGAAGCGGCCTGGTATGATTTATCTTTTAATAGAGGGAAATTTTAGGGATATCTTATCATCTATAAAC[C/T]TGTTTCATTCATTGGTTATTCAATGATGTTTGGTTAAACTAGCTACCCAAAAAGCTGCATCAGTACAAATTGGGCCATATGGGATACCATTTGGCTAAGG
Chr5_3309539	ATCTATCATGTAATGTCAATGAGAGGATGTCATTTACTATTTATTGAGCTATGAATTCCACTATTGTAAGTGAAGTTATATCAAACAAAAGTCGTATGCC[C/T]AACACACCAACTTTCAACTCTATTACTAATTGAAATCGAGTTTTTAATACATCAAAATATACAAGTTGTGAACACATAGTCCTTCAATTACTCAGTATTG
Chr5_3312754	AAGCTTAAGCGAAGGTTAACCCACAATAATCTAATTATTCAATAAGGCATGTAAGAAATAGTGAATTCAAGCTTTTAGAATTCTACCATTTGATTTTTTT[T/C]TCTTTTTTTTCTTTTTCTCGTTGCTTACCTTATTAAGAAATTAAATATTTATAGAGAAATATTTACTTTATAAAGAAAATGAACAAATGGTCAAGCTTTA
Chr5_3357370	ACAATGATGGTAATGTTGAGAACATACATGTGTTTGCTTCAAATGTGTTAGAAAAGGCGACAGATTACTATAATGATAATCGAATTCTTGGTCGAGGCGG[C/G]CAAGGAACTGTTTATAAAGGAATGTTAACGGATGGAAGCATTGTGGCGATTAAAAAACCTATATTGATGGAAGAGAAGATATTAGATGAAAAGAATCTTG
Chr5_3396603	TTGTTTTGGTCGGAATTGAAATGGGTAGGAACTGAATCAGGGTTTTATCGATCGAATTCTCGTAAATTCGAATCGGCAATTAAGAACCCTAATTTGATTA[A/C]GAAAACTTCGAAATCGGAAGAGAATATCAATAACCAAATACGGAAATAGATTAAATTCCAAATGAAAATAACTTGGAATTCGAGATATCGAAGCGAATTT
Chr5_3406387	AATATTTTTTTTTAAAAAAATTTATTAAAACATTTTTTCACCTATTATAATAGGATATTGGAAGAAATTAAAAGAATTTTCACTTTATAACCTATCATGT[A/T]TTTACATCCCTTACAAAACGTAAAATAAGGGAAAAGATGGTGAACTCAATGAATTCTTGAGAAGCTTCCAAATCATAAACCATGCAAAGAATGATGTCTT
Chr5_3428567	TCTGAAAATTTTGTTAGTAAAATATCTCCACAGAATTCACTGCAAAGCAAGGCCAGTGAAGGCAGCTTGCTAGGTAGCAGCCATGCCCTATCTTCTTTAT[A/T]TGAAGGTAATGTTGAATATTCATATTGAATATGCTTGTTTTATAAATTATATGACCAGAATTTCTTTTCATTTATCTATATTTTCAGCATTTTGTTTTAC
Chr5_3700634	CAATAAAACTTCTACCCCAAACATGCACAATAAAATTGTAGACAATCAAGTGAAATCCAATCCACGAAATATACGAATTCTTATCAGAAAATATGAAGTT[G/A]GGTGTGGTGAAAATCTTTGGCTCCTACAATCATGTGCTTTGACTTTTTTCAACAAATTGGGGTTGTTTTGCAATTTAGTTAGAAGAATTGTCAAAGTATG
Chr5_3703783	CGCCTTATTCCTACTCCAATTATTTCCCTACTGTCCTTTGTAACTCTGACCAGTACAAGAAAACTGTGATAAACCATAACCTACAGCATGTAGCCTTCAA[C/T]AAAACCTTTTCAACGAAGCCTCTCTCACTCAAGCCTGAAGAATTCGATGCTATGATTCAGAGTGGAGCTGCTTTTGCAACACATTTCCAGTTTGACAGTC
Chr5_3710124	GTTATTTGGGGTGAGTATTTGTAACAATTGGGTTCATTGTTGGGGTTGCAATTACTTCTTTGTGTAAGGGTAGATTAGACTAAAGCCAATAGGTGATCCA[G/A]ATAATTTTTGAATAAAATCATTCACTGAGTGAGGGTCCGCATAGTAGAAATGGTGAATTCGAGTTGCGTTAATAAATCTCTTGTGTTTACTTCTCTCCTC
Chr5_4012874	CAAATCTAGTTGCATCAAGTTTTGGGTTTGAATTGAATTCTCAAGTTTAGATCAAAATGAACAAATTCGAATTATTAACTTTTTATGATAAAATTTCATC[G/C]AGTATATTTAAATTTAAGTTGAATATCCGAGTTTGGATAAAAATTTACAGGTATATGAATGTACCTTTTCCGATGTGAAAGTGAAGTCACAACATCTTTA
Chr5_4300219	CAGAGGTGATGTGTCAAGTAAGTATAACTCTACCTTGTTTGCAAAGGCCATTTTAGTTAAAATATTCGTTGCTTGATTATTCTCTCTAGGAATATGCCGT[A/G]CGAACCACCTTTTTTCTTGAGATAAATTATGTTGAATTCTCTTAACGAGAAAAATACTTGATCTAGCTGAATTACGATCATAAATAACTTTGACTACCTC
Chr5_4318059	AATAAATGGGAAGGGTTTATCTGTATTTTCACTTTCACATTCCAGCGAATTCTTAAAACTCGTCCCCAATTTCTCCGCTTATTAGCGTTGCCTGGAAGCG[T/G]TTTTTTTTTCTTTGTAGAATAAAGTAGATTTTTTTTTTAATTTGACGGGGAAAAAAAACAAACAAACTATGACCATGGGTGCTGCAGACAAGGTAAATCT
Chr5_4321731	TACCAATTGGCTCCCATGAGGCATAGTTTCCTCAACCCCCCTTCCTCCAAAAAAGCCCCTACCAAGGGGACTATATGCCACTATCCCAATTCCAAGCTCT[C/T]TGTGCGAGTTCATGCAATAAATTATTTAAAGTATATATATGGGTATCTAGTAATCAGGTTCCATGAACTTACCGGCAAAGTGGAATTATTTCATCTTCGA
Chr5_4404346	TTAAATGCTTGCATATGAAGTTCACTGTCTTATAGAGAGGGAGATTAAAGTAATGGAAAGCAATGAAAAGATTCTGACTATAAAATATTGCATTTATTAT[T/C]TTTTGCTTCTTTGTGGGCATGTTCATTTCCTGGATTTCTCACTGTTCCCAATACAGCTTTCAAGTTTCAACTATGGGTGGAGGGAAATATTTAGGTTTTT
Chr5_5159259	CATTTTTTGCATGATGATTGTCAATGGTTTGATTAGTTTCACTAGTGTGTTTTCTTTTACCTCTAACTGTACCTTTCAATTTATGATATTTTTAGTTTAT[T/A]TTATTTTATTTTTTATGTGGTGTAGGTTGCTCTGAATTCATCATGCTTGTGTTGAATTTTTCTGGGGTTTTTTTTTTTTGTTATTTACTTGTGTTATTTA
Chr5_5184317	TTTGGCACAAAGGTGAAATTAATCTCGGGATAAGATCCCGAGAAAGTTGTGGGTTTCTCTCCTTTCCTTCGTTTTCTCCCTTTTGGTGGAATTCTATACG[T/C]TTGGAATTTGAGTCACGACATTTGGAATTTCTTGCTTTATTCCTAAATAACTCAACAACAAAATTAGTCCTCAAATTATGTTACTTTTCTCATTTAGGTA
Chr5_5371289	GTTCCCAAGATTCCACAGGGTACAGGTACTGAATCTATCAGAAAAGGGAAAGCTCCAGTTGATATAATCAGAAAATATGGGGTAGAAGAATTCAGAGCTG[C/T]AGTTGATGATGATCCCGAACGGGCTGAGTTTTGGTTAGAGAATACTATTCGGGTTAAATCTGATCAGATAGATGAATTATCTAATGTGATTTCGGTTATG
Chr5_5662819	GGGTTAGGCATAAGGAATGACAGCATGGTTATGTCATTACTAATTGTAATAAGAATTCCATTTTTCATAAGTAGAGATGTTAATCCATTCCAAGGATTAT[A/G]TTTTATGTATCTCAATATTATTATATAATTTTTAAAATTATATATATTTTATATTTGTATTAGAATATGTATTTGTATAAAGTTAAAACATGTAATTAAT
Chr5_5787553	GTTAGAATGGTTCGAAACACATACTTGCTGTTTGAATTCAATTTTCTCATGAGGAGCTTTCTTTGTCAAGTTGGATATGAACGACAAGGGGAAAACAAAG[G/C]CTGCTCTTCCAACAAGAATCAAGCCCAGTAGAATCGAACTCACCCCAACTGATTTTCCGGGGCTGAGAAAAAAAAGTTCTGTTAACTCGTAATAGAAAAA
Chr5_5847185	ATGATTGAACTGAAAATCAGTAATTTAATCGCTTCAACCGCCTACACCAAGTTTCAATTAGTTTCTCATAAATTATAAGATTTAACAAACGTGAGGATAT[T/C]AGGAACTGGCCATTAGCCTAATATCCATAAGTATAATAAGAAATGTACACATTTTGGAGGATATTTACATGAATTCATTCCTAACGAAAACCTACATTAG
Chr5_5980553	TCTAACGTTCCCTCCGTGTTATGGATTCCTATGGTGAATCGAACTCTCTTTTGCTTCCCAAAAATGTAGTGCTCACAGAACTTCAGTTTACAAATTCCTT[G/A]CCCATCAAAAAGTCCTCTTTTGCTCAATTCTGCCATGCCATTCTCACTCATATGCCCTAGGTGCATATGCCAAATTTTAGTAATATCATCATCTGACAAG
Chr5_6363230	TGATGGAAGGTGATCACGTAGGTCCTTTCAATCTCGGAAACCCTGGAGAATTCACCATGCTCGAACTTGCCGAGGTAAAAAACGCTAATATCTTATACTC[T/C]GTGTCGGACACATACTCGGGAGTATTGTAAGGGGGTACTATTGAATGATGTTGCAGGTGGTACAGGAAGCAATAGATCCCAATGCAAAGATAGAATTCAG
Chr5_6631052	TTCATTTATAAGAATTCTTATGTCTTCAAACATAACTATCTAAATAAATGTCCATATCGATATTTGCATATCTTTGCAATAGTCATTACTATTCTAATAG[G/T]TATCTATTTAAATGATCATAACTTAAATAATTAAGTAGAGGTGAACAAAATTTGATTTGACTCGAAAAAATGAATTCTTTTTCAAATTTGAGTAACTCGA
Chr5_6736218	ATAAATGTTAAATTGTAAAATTAAATTAATTAAGTTACTAAATTGTTTTGTTTTATATTTTGAATTTAAAATATTTTTTTATTTTTATACTTATTTAAAA[T/A]TTTAACTTGAATTCATATATCTGACTAATATTGTTATTTAATTTAAATTTTTGAATAATAACACTTGAATTTAATATGTAAATTCGATTTTTGAAGCAAT
Chr5_7008022	GACCCCTTACCCCTCTTTCCCCTAGGTAAGGGTATTTATGGCACCATCTGGAATTGGACTAAGGAATTCTTGAAAGAGGCAACTTATGTTTTTCCTCTTG[C/T]TCAATAGACTAGGAGGAAACGTCGTATGATAAAAATCTTATTTTTAGTTTTTTTTAACTTACTAATTTGTATCTAACTTTCGTAAGACTCATTATGGACA
Chr5_7150355	AACGTACAGCTAGTGAGTTCCAAGTATTGATCACTAAATCCAAGGAAAATTGCAGGCTTTTGGAATATATCAGGCATAGGGACCAGTTCAATGCCATTAA[C/G]GTAAGCATATGATCCCTTAGCGGGAGTGATGGTAACATTGAGATCACCCGATCCAACGGGTGTTAAACAGAATTCTCTTATAATGTAACCCTGCGTGAAA
Chr5_8026180	AAATTGCCATCTCACCTCTCGAGATAGCAAGGTACCAATGAGACGATCCAAGCGTTATTTACAACCAACGAAGTATCCAATACGAGAAATTGGTGTGAAG[C/T]ATTTGGTGGGAATTTGTAAGCGGAAAAGAGCTATTAAAACAAAGCCACATCTAGGTGAGACGATGTTTCTGAATTCGGAATGGATAGTTCGATGGATGCA
Chr5_8207852	ATTATTAAGAAATATATCTACACGCATAATAACTAAAAAATGTCTTTTTACGGAGATTTAATGGAGTTCTGAAAACCCACTAGTGTTAAAAGAATTCAAC[T/A]AGAAGTCGAACCATAGGACCTCGATTGTTAAACCAATTTGACCAGTTGAACTGATCAATAAATTTTTTTAAAATGATATTAAATAATTAAATTTAATAAT
Chr5_8405742	GTTAGATCTAAAAGTTTGATTTTTCGTTTCTTTTCTTTTCTTTTCTTTTCTGGGTATTTAGCAGAATGATGCGTTGTTTTCAAGTTTATTTGCTTCACCT[G/A]TTTCTGCTACCGTTTATTTCTTTGATTTGATATAATATATTTGGCTTAGGGGATTTTAGCAAGGCTCTTGCTTGAATTCCAAAATGAGTTTTTGGTATTT
Chr5_8419745	ATATTGAATTTTCCATTGTCTTACTAAATCCAATAGCTGGTGAATTCTCTTGATAAAATACGAATTAGAATCCCCAACGATACATCTTGAATCGCATTAA[C/T]GAGTTCAAGACTATTAGTCTGAATTAGAACACTACCATAATCCCGTTGCAGAGTAAGCTTCAAAACATCTAGGATACCCCAGAGTTTGGCATCAACAACC
Chr5_8683881	ATTTCATTAATACACGTACAAAACTTCCATGTGAACTGGGAAGGGTACCTGAGTTGACAATGCAGGGCTTCAACTCCACATGATTAGCCAAAATGCTTTT[C/T]CATTTTCATCTTCTTGAATTCAGTTTGCCACGTCGTTCTTCGTATGATGCTGGAAACAATTAGTTAGGTTTAGGTCAAAATTAACTAGCAAAAGTTGAAG
Chr5_8692451	TTTGCAATGTTAGTAATCACACATTGCTAACATATAAAAAATATAAAGAATTTAAATATTGAATTCATTATAACTTGGATAATTGAGTTGAGTGCCTAAG[T/G]GAGCTAACTAATTAGACTTTATGTACACATGCATAAGCCCAAAAGATGGTGCGAATAAATATTTTATATAATTATTATTTTCATTTGAATCTAAACAAAT
Chr5_9412612	ATTTTATTCGAATCCACTCTAATGCCTTCAGCCGACACTATATACCCCAAAAAACCAACTTTCCGAAGCCAGAATTCACATTTACTGAATTTAGCATACA[A/G]TTGTTTTTCACGTAGGGTTTGTAGTACAATTCTCAAATGATTAGCATGTTCATTTTCATCTCGGGAATATACCAAAATATCATCAATGAATACCACCACA
Chr5_10145116	ATAAATGTTAACTACAAAAAAAAAAAAAATGGAGGCCTTTGATTGTTGTTGCAATTTCAGTGAGAGAATTCTAATTGAGCCACAACCAACCTATGAATGA[C/T]ATTGCCCATTGAAAGCTAATTTTACCCTCAAATATCTCCAAATCAACCACACTGAGAGAGACTTGATTTTCTATATTTTTTCATGTATATGAAAGGTTTT
Chr5_10164154	GTTAAATCATGTTTAAAATTTGAAGGATTACATTTAAGAGGATCATTAGAAGTAAGTCCACAGAGCAATTCTCTGGAATTCCCTATGTCATGACCTTGCT[C/T]AACTGTCTCCTCTCTGCCTGGTGAGTTTTTATAATATTTTTAGATGATGTCAAATTCTTTTTTGGAACTCCAAAAGTGTGCTTTAAGTTTGTTTTAATTA
Chr5_10765857	TCATGTGAAAATTTGCAACCCAATACGTTAGGGCACAATTTCTCAAAATATTAAACATTGAATATTGCATTTATTTTGAAAAATCCTCGTCTCGAGAAAA[C/T]AACATGTCATATCCAATGCGTTAGGACACAACGTATTGAATTCTCGAGAATGAGCTTTTTATTTATTTTTTTGTTTTAAAGAGCACCATCGATTATTTAG
Chr5_11274391	TGTTAGTTACACACTAAGTTATAAATCTCACTCTCTGTTTGTCTGTCACATTCAGGTAACCCTCAGACTTAGGCGAGTCAATGCGATATAAGCTCAGTTA[C/T]GTCCATTCTTCCGTAAACTACTTTTACTTAAATTAAACTTAGTTAGAATTCTAAGCTAAGAGTTTTGTAAATTTTGGACTCTCTGGACTTTTGAGTTTTA
Chr5_11341139	ATGAAATGATGGCAAAATCACAATTATACATGCATTTCGACATATATCAGTCAAAATTGAACTGTCAAATTCATACGTACCTTGATTTATGTTTGATATC[G/A]ACATTATTCAATTATAATTAATTACCTATTAAGGCGTAAGTTGAATTCAAATTATGAGAGCACAAACTAGAATAGATTATTCGTCCACGGCTTTAGTTTT
Chr5_11394888	ATAGCAAATTATAAATATTTGTAATTGAGTACAGTTTAAGTTATTATATACAATTATATGTTTACCTTATATTAAGAGAGAATTCCTAAGATCGGGAAGG[G/A]ATGAGTGCTAATCACGACATATGTATCTACGCCCATGTTTGCAGACGCAACAATAATCATTTACTTCATCGATTGGTTCTCGAGTTGCCTACAAAACACT
Chr5_11725756	GCATTACGATGTATCTCTGAACTTATAAGCAATTCAAGCACCGAGATACGAGCCGGTTGTTTATGCAATTGTTCTACCACACTGTACTCGCTATGTTTCA[G/A]GAATTTTAGAAATTCTCTAGCCTCATTTTCAGTTACCGGCTGATTGACACGCAGTTCAATTTTGTCTGTTTTTGCTTTTCCCAACTCAACTGCTAAGGCT
Chr5_12070445	CAATTGTTATGGAAATCTCTGTGATCTTCTATTTTCTTTCACTCTGGTTATATGACCATTTTGAATTCATTGTGTCATTCTGATTTGTATATTGTGTTTT[G/T]TTTGGTCTATATTTGATTTGGGTTATTCACTGAGCGTTATAGATCACCCTTCTGTTTGTTCTCAGTTGTTTAGGTAACCCTCTGACTAGGACCAGACGAC
Chr5_12677141	AATTGTAGTTACCAAGTTAATTTGTATTCTTAAGCATAAAGATAATAAAAAGTTTAAATTTTTTAGGATTCTTATCTTATAGATATTTTTGAATGTAAGT[T/A]GTTGATGGAATTCAATCTATACCTTTTGTTATGGAACTCATTATAAATCTTCATTTTGTATCTTGTATCATTCATTACTCAGTAATACAATTGGGAGCGT
Chr5_13219837	GGAATGAAATACGTGAAAATGGCCCCACACACTTAAATTAGCGGCTGAGATTGCAAGAAAAATAGGAATTCTCTAAAATTTTTAATAATTTTCAATATTT[A/T]TATTTTATTTTTTAGAATTATTGTTAACACAAATTTTAAAGATAGCAACTAAAATGTAATCATTCGATAACACTAATGACTGTTTTATAACTTTTAAAGG
Chr5_13395993	CTAATGTATGTGGGCCAATAAATACACAGGCTAGAGGAGGATTTCACTACTTCATTACTTTCACTGATGATTTCAGTAGATATAGGTATGTCTATCTCAT[G/A]TGCCATAAGTCTGAATCCCTTGAAAAGTTCAAGGAATTCAAAAATGAAGTACAAAATCAACTAGGCAAAACTATCAAGACACTTCGATCTGGTCGAGGTG
Chr5_15073677	GTCATATCCCAGATATGGTCTTACATGGGATCACATATCGGTGCCGATGCCATGTCCCAGACATGGTCTTACAGTGGCACTCATCTCGACCCGATGCCAT[G/A]TCCCAGACATGGTCTTACACTGACTCTCCTCTGTTCGTGCCGATGCCATGTCCCAGACATGGTCTTAGACTAGCACTCCTCGGTCTGTGCCGATGCCATG
Chr5_15495692	CTTCTCTTTCTTCAACTGAGTATTCTCTCTTTTTACGCGAGAATTCTCTTCCTTAACCCTCTGCAACACCTCCATCATTTACTGATACTACTTTCTCATA[C/T]TGGTCATGCCTTCTTAACCAATTGCTCATTCTTCAAAAAATCATTAAAAGGAGTATAAGTAGTCGCAATCATCTAAGTGACCTCTTGGAAGGGGATAATG
Chr5_16621151	AGATTCAGTCAGATATGATGTACAGTGAAGAACCAATTAGAATTCTAGCTCTGGAAGTTAAAGAATAGAGAAATAAAAGTATAGCTTTAGTTAAAGTTCT[C/A]TGGCAACAACACGGAATAGAAGAGGCTACCTGGGAACCAGAAGAAGCTATAAAAGTACAATACTTGAACCTATTTTTTGGTAAGATTTTCAGGTATGAAA
Chr5_16628541	TTTAAAGCGGTTTGTTGGTTAGACTGTGAATTCTTCTTTTTTGTGTATGTGGTTCTCTGTTTTGGGATATTTAAGGACCATGCGGTTATTTGAAAATTTT[G/T]AGCTATTAAGGATGTGTAGATATTAGTGAATTTACTTTAATTCTAAAGCTATTCAAGCTGATCGCTGTTGTAATATAATTTATTTGCAGTTTTCAGTGTA
Chr5_17053436	CAATCCCCCAAACTTGAGTTTTTACTTGTCCTAAAGTAAAATAGAAACTAGCAAGGCTATACAAGAATTCACTAAGGAAAATGATCATTCTAGCAACTTG[A/C]ATCACCTAAAATCCCAATGAATGAGTCACATTTAGATGACAGAATATTTCATCAACAATACATAAGTATGAATGACTAAGAGTACAACTTCACCAAAACC
Chr5_17101589	ATAATTGACTTTAGTCCTTTGAAAAATAACTAGAATTCATTTGAGTACTTATCTCTTTTTAGCTAGAATTTTCACTTCCCTAACTTCACCACTTTATTTT[C/A]TCATCCTTGTCATTTCATTTCCTTTCTCTACAATATTTTCCATCACTTTATCTTCTTTCTCTTCACCAACATATTAAGAACACAAAAATTTATATAAGAA
Chr5_17120732	AATCTCAACGCCAATCTTTTTTTTTTCTTTAATGTTCTTCAGTTTACTATTGGTGCCATTTATTACTCATACTCTTCTTTTATCCTTTATTCATGTTTCT[G/A]GCATTAATGCATAAAAGCAAGCTGACACAGTCCTGAAGATTTTCCTTTCAGTTTCAATCTGAGGAATTCTCTCGGGGTTTTTTACAAAAATATTATTAAA
Chr5_17449364	ATGGGTTCAAACAATGTCCTTATGAACATGCCCTCTACGTGAAGAAGAATGGAGTTAATATGTTATTTGTTGCTCTTTATGTCGATGACCTCATTTTTAT[G/A]GGGAACAATGGTGAGATGATATTGGATTTTAAGAGCAAAATGACACAAGAATTCGAGATGACAGATTTGGGTTTAATGAAATTTTTCCTTGGTTTGGAGG
Chr5_17684637	TGTTATTCTCGGCCAAATGAACCCTCGATCTAACAACTCTTGTAATTGAAATTTAGCTCATTGAATTCCTTCGGTGCCATATGATAGGGTGCAATAGACA[C/T]TAGTGTGGTACCAAGAAACACCTCAATACCGAGCTTAACTTCCTAATCTTGTAGGAAACTGGGTAACTCCTCTAGAAACACATTAGGAAAATCCCTCACG
Chr5_17711694	ATACAATTTACTATCACCGCAAACTCTGATAACCCCCATGCAAAGCCTTATACCTACCACTTACTGTTCATATACCATTTACAGACTCACTCTTTCAAAA[T/C]ATCTAACATGAAGAGCTGTAATACTTACCTAGAGATGGAATGATCACTGATTAAACTAAGAATTCTTAACTTCTAGTTTAATAGGGAACATATACCATTG
Chr5_17725403	AAAAACAATGCCTCTAATTATTCATCAATTAAGCCAGAATTCCTGAAAGATACACAATGCAATCAAATCCCATCGCAAGATAATCGAAAGTTAAATGAAT[C/T]GATTAACGATCAACCAGAATATAAATATGTATAAAGAGATGAGACGCCAATGGCTAGGGGAAAATGAATATCGAGATCTTTGAGGAAAAAAATAGAATAT
Chr5_17754772	ATATGATCACTGTCAACTAATGATTGTGATAAATTATTCATACGAGAACAAGCAACTCGTGGCCACGTTCAATATTTATCAATTCACACAATGCTAATAA[G/A]TGGATATCCTTAACTCTTTAATCGAGCTATGAATTCCATTTTTGCTAGTAAAGACATGCCATAGACAACTCATGTACCCAACATATCAGCTATCGGGTTG
Chr5_17879226	ACTTTTATTTTATTTTACCATAGTACTTTATTTAAATAAGGATTCGGGTCACTTAATTCTAACAATCTCCACCTTGACACGAATTCTTAATGAACAAGTT[C/T]TCCATCGCGAACTCTCAACGAACAAGTTCTCCACCACTTCCATAAAACCCCTTAAGGATTTATCTTCAACAATGAACACCAACCAAGTCTAAGCAATGCT
Chr5_17915040	AAATTAAGATCCTAAGTGAAGAAATTGCGTAATTTAGATTGCTAATGATAAATAAAATCTAGGTGAATTCTTTTATGGGTATTGTTTCGCTTCTTGGTTG[T/C]TTACTAGTTTATTTTCTTGTTTTGTTCTTTGTCGTGTTCTTTAGTTAATTTTAGTTTTAATCAATCACTCCAATTTGTATTGAATAATAGAAAGATTGTA
Chr5_17976972	GAATTGGGTTCAATTTTGCTTCAATTTTTTCGTAAAAGAACACACACTTGACTTCTAGGATTTTGTACGATGATCCTCACGTCCAAATTTGATCTGGGCC[A/G]CCTACAATGGGTCTTTCGATAGACAAAAATGCAAGAATTACTTATTGAATTCCAAGATTTACTGAATTTTAGCAAGATTTTCGGGAAAATTGAAAAAAGA
Chr5_18035037	GAGTCTCCTTAAATTCCCAACATATATCTTGCAGATCTAATTACGAAAATGTTACTAACAAATTCCTTTACCCGAATTCCCAATTTTAATAGAAACTATA[C/T]TGGATTACGCTTACCCTAATATCTACAAATCGAAACCTTAGCTAATCTAATAGTTTCTACTACTATAACATTTCATTGAGGTCTGGCTCATTTAGTCCAC
Chr5_18089699	AACAGCTATCTCCACTTGGCACACCAATGTGTTCATAGAAAATCGATTAGAAACGTTCCTTTCGGAATTCCAACTGTACGTCTAACCACACTAACTCAAA[C/T]GACGTCTTTTTTTACTTAGTGTTGATCTGACTTTATGAGCTGACAAAATCATACTCTTAATTCGGAGAAATAATAAGTACTGGAATTTAGGACTTAATTT
Chr5_18418973	GTGTATTCCGAAGAAGGGAGGTTAATCAACCCCAGCTCTCAGGACAATCAACCCTAATAGGACAAAGGCTTACCTTGGTTACTATGAACTTGATTCAGAA[C/T]AAAGACTTGACTACAAAGCAACAATGAGAGAATCCTCATGGAATAATGGTCGTATTTATAAATCTAAGTGTCCAAGAAATCTGAGGATACCTTACTTGGC
Chr5_18856575	GATCAATACGATGTGACAAACAGTTTTCGTGTTTGTAACCCTCTTGATGCTTACTATCTTTGAATTCCATACCTGTCCTAAGCCTTAGAATGTTACAAGC[C/T]GAAAAGTCCCATGTGACCTAAATATCCTTATGCATGAATGGACATCATACTAAACATACACATAAATGACTATTTGTATACTGCTCGAATAATCAAAGTA
Chr5_19117030	TAACGGTGTGTTAGGATGGTCGGAGATGGTATGTAGTGGATGGGGGTAGTAATACCTGCATATGTTTCTGATCTGTTCTGTATCTAAACTGAAATTGTTC[T/G]GCCATGCAACAGATACGTTAAATTTGTGCTGGATATTTCTGAATCTGATTGGAACTAAGATTTGAGAATTCATTATTATAATTGTGCTTCTAATTGAATC
Chr5_19881585	TAATGGTTGAATCCGAGTTATCTGGAATATGCTATATCTGAGTTGTATAATGACTTCTTCTAAAATCATATGGAATTTGAGTTATCGCTATCCTGAGTAT[T/C]TGGGGTTTTGAAATAAAGTGACGTTGAATCCATTTGAATGATTTGTGTAGTACATTATCAGTGACAGTTTGTATGGAATCAAACCAAATTATGATTTGAT
Chr5_20716543	AATCCCAGAATTTGTTTTATGCTTATACCAGAGCCTGGAATAGTTCTATTGTAGCCACATTAGGCCAACTGAGCCCATCCCTACTATCGAAATTCCCAGT[G/A]TTTCCACCAATCATTTGAAATTTGACCTCTCTTCTTCGGATGATGACTTAGAAGACTGAGATAGATCAGTGGCATCCCCACCCATTGTGCAAGTCTCTAA
Chr5_20759155	GAGTCAGTGTATTAACTTGGAGCAATGCATGGAGATCGAAGTGGAAGCATGAAAATGGCGAAGACTTTGAAACAAGAGAATTCATGGAGGAGGGGGTTGT[C/T]ATGGACTAATGTAAATTAGTTGAATTTAATTATTTCCATAAAATTTTGTGCTGGAAAAGGAATAGGCTGTTACATATCATATTAAAAGGCAGGTAGAAGC
Chr5_20946899	ATGTTACTTCTTGTTTTGCAAAAAATCTCCTTGGAACACATTTGATACTTCCTACCAAAAACATTTATAGATTCGTATGTTCATTCCCAATTCAACAAGT[C/A]ATCATATCCTGCAAATTTAGATACATGAGGCTTACTAAAATTTTTAAGATCAAAGAATTCAATTAACATTTGATACACACTCATGAACTTGGCATAACTA
Chr5_20949548	ATAAGCTAAGTTGCAAGACCTTTGGATACCTTCAAGCTAATCTAAAATGATCCAACATCCTTAATTCCTATGTATAGAGTAAACACATTTGCATGATGAG[C/G]ATTGGATGCTTAGTGGTGTTAAAACAATTTGAATTCAAAACACTAAAGGATAAAATAATCCGACATACTAATTGACCACTTTACTAAGTTGAAAAACTAA
Chr5_20962048	TGACACCCCAAACCCAACCAGGACGGACCAGCCCGAATTCAAAACATTACTTTAGCCACCTAATTGACTCTCTGACTAATGACCACTCAAGACACACCCC[G/A]ACCTTATAACACCTCACTCTTATCTAATTATTACTTATTAATTAATGCAGAAGCAAACTATAAGCCAATTTTAAACTTTTCTTAGGTAATTTAACCTAAG
Chr5_21049411	GTTTGTGTGGTACTTCCCTTCGATATCTTCAGCTTCATGCACAATAACTACAAGTAAACCTCCACCTGCAGGTGTTCCTTCTGGAGCCTTTTGTACCATA[G/A]TTGAGTCGTCAACGTCATTTGGCATCTCATCCTCCTTGAAAGGTTTGTAAAAGGCTTCCAAGACAAGCTGCCCTCGTGACTTCTCATTTTGTTGATCATT
Chr5_21211780	ACCATAGGCAGAGGAGAAGAAAATTCACTAATGTCGAATTCGAATGATACAAGAGGAGTTTAGACTACATCTATTTATAGGTTGAAAAAACTTTATTCTG[A/G]TCAATGTCAAATAGATGAAGTGTAGTAAGGTTGAAAAACCTTATTCTAATCAATGTAAAATAAAAGAAGTATAGTTCTATATGAATTTTACTTTTATTTT
Chr5_21333254	TAGATTTCTATTTGTATTTGAATTTGAATTTATTTAAAAAAAAGATATAATTTCAAATTAGGATAAGAAGACAAAAAGATATGGAATTTTAATTTTAAAT[A/G]ATGATAAGAATGAATTCTAGTTGGAATTGGGATTGATAAGAGAAGGAAGATGATACAAGCTGAACATAGAAATTTAGTACAAAAAAAATAGTCTTCAATC
Chr5_21494051	AAAAAATGGGGCAGTTCAGTGGGATGCCTGCTGAAGATCCACATTTGCATTTCCTCTTTTTTATGGAAGTAAACGACTCTTTCAAGTTACCAGGAGTATC[T/A]AAAGATGCCTTAAGGTTGAAGCTTTTCCCATATTCATTGCGAGATCGCACATGAGCATGGTTGAATTCCTTACCGCCCCGTTCTATTTTCACATGGCAAG
Chr5_21500278	TTTCAATGTTTTTCTTATTTTTATCTGATGGATGTTTTGAACAATGAGATTGTTCCACTTAAGTTTGTGGGGGATCATGCCTCAAATTTTTTTTATTTTT[G/A]CCTTAGTTTTTGTAGAAGATGAATTCGTACAGGGAGGCAGAGAAGTAGAAAAGACACTCAACATCAATCGAGTATGATATTTAGTTCAAATTCAGGTATG
Chr5_21523915	ACTCTTTTTTGTACACTTGGTCCGGAAGAGTATAGTAGGGTATCAACATGTGCCAATGCCAAAGAAATTTGAGACAAATTTGAGGTCACTCATGAGGGTA[C/T]CGATCAAGCCAAGAAATCAAAGGTGGGAATTCTATCTCTCAATTATGAGATGTTTATAATGAAATCCGATAAGGACATCAAAGCTATGTCCAATAGATTC
Chr5_21654978	TGTCTTTGTCTCTAGAACAAGTTCTATTCTTTGTACTCCCAATCTCATTTTATCCTCTGTCCTACATGTTCCTAAATTCCAGGTTAATCTTTTATCTGTT[A/C]ATACTATTACTAAAGCCTTAAATTGTAAACTTGAATTCTTTCTTGATCACTGTGTCTTTCAGGACCTCTAGACAGGGAAGATGATTGGCAGTGGTAGATT
Chr5_21825301	GTTACAGCTAATATCAAAGTGGACACCAGCTCCAATGTAAATACTTCATCTGCTTCTTCTGTTGGTTTCTAGTTTTATGTATAAGTTTGAATTCTTGGTC[G/A]AAATTTCTCTTTTGCAAGTTAGATACGATGCTCTTTCCTCCATTATATATTCTTCGGCCTTCATCCATCTTCTATTATAATAAAATTAGTAATCATGTCT
Chr5_22043776	GTGTTCTTCTCGTCTCATACTTGTGCCATCCATAGATCTCTCAACTCTCCCAATCGATTTTGAATTCCAAATCCTAATTCTTTTTAATTTCTATCATCTC[C/T]TAAGTTATAAATCTCCATAGAAGTTAAGAAAAACACCCAAAAACACCTTAGTTTGCTCCATTGTCAAGCTTGTGGGTTTTTCAGTTTTCTGCTCAAACTC
Chr5_22174780	TAGGTTTTCAGGTTTACTTAAGGTGATGATTGGGACAGATGTTGGCAAAGGGGTTAGCTAGGGATTTTGCACTAAGTCTCCTAGATTCCAACTCTGCAGA[C/G]TTTTAAATTAATCCATTTATGGTCTTTTGAATTCCTCCATTTTTTTTACAGATAGCTTTCTTGCATAGCTCCTGTAGTGTCCAAACATTCCGCGATGCCT
Chr5_22248481	AAGGCTATAATATTCATCAATTGGGTTTCTCTTATTTAATTGTGAATTCTATTTTTATTTACTACTATATTATTCTTTGATTTTTATTTATTTTAATGTC[G/A]TATTACTTGAATCCCTCTTTATTCATTTTACACAGGTCTGCAAAAGTCGTGGGCACGAAATTGTCCACAAAGTGCCTTGGTTGTGAGAAATTCGAACACT
Chr5_22768269	CCTTAATTCATTTGGCATCTGGTCATAAAAGAATTCTTGAAGACCAACCATGGTGAAGACATCAGCTAATCCATACAATGCGTATTGAGGGACCAGCCAC[C/G]ATACACTCATTGGAACCATCACATTTGGCTTGTCTAACAATCCATATTCTTCAGCAATTTTAAGCCTCCGCATCTCTACTACAGCAGCAATTACCAATGA
Chr5_22937988	CCTCTCTCTGGGTATTATTTGGAGGGATCCAATCGCAATGTGATCAGCTGGACCTAGGAAAAGGGTTAAAAGCTATTCATCAGGGTCGGATGTACCAAGA[A/C]ACAAATGATACGAGCCCATAATAAATAGGGTCATCTCAGAGAATTCCACGAAAGGGCTGGATGTCGAAAAAGATCCTTCCTCAACGAAAGGATCCTAGAA
Chr5_24776801	TCTATTTCTTTGTTTCTTAATGCTCTTTTAATTAAATTTGGGGGAATTTCAATTCAATTCTGATTTGCTTTTAATCTTGTTCTTTGTTTTGATTTCAGAT[C/T]TGATTCGTCTAGAGCTTTCATAGGAGTTTCTCATGACTTGGCAACTTGATCTTGGTCCGCGCGCATTCATTTATCAATGTGAGTGAATTTTCATCCCGTT
Chr5_25112781	AGTTAATAGGGTTTAATTTCACTTCCAAATACAACCAATATCTAATTATCATATTTGCACATTATCACATTTACACATTTATATTCCTTTCAATTCAAAT[A/T]ATCAACACATTCATAATTTATATACCAATTCAATCCATTTCAATCAACTATCAAATGTCAACCTTTTTAATTCATACATATTAGCACATCATTTCAACAT
Chr5_27723998	TTGCTTTCGTGTAATTCTTGGAAACAATTTTTAGTTCTCGATTTTCTTCAAGGAGTCATGGGAATTCATTTTTCATCCTTCAATTTGCCAATTATGATTT[C/T]TTGGAGGGTTGATTAGAGTCAATAATTTAATTTGTTGAGGTTTATATATCTCAATGAGTTTAGTTGGACAACTATCTCCTATCTATATCTATTGGTTTAT
Chr5_27761962	AAGATTTGAACTTGAAACTTCCAGGAGATGATTGCTTTATATAACTAATTGCAGAGAAAGTAAATCATTACTTTCTCAAATTGTTTTCCCCCAAACTTTA[T/C]CATCCATTGAATTCTTTCTGATCCCCAATTTCTTTTATTATTCTTCCTCTTTTCACATCGGAGTAATTTTATTTTCTTGACTAGAATGCAACCCATCCCA
Chr5_27846358	GGCACGAAACTGAACTTCAGTATAGCTTTCCATCCTCAGGCTGACGGACAGTCGGAACCAGTTATTCAGATCTTGGAAGATATGTTGCAATGTTGTGTTA[T/A]TAAATTTGAAGGTAGCTAGGAGAATTCCTGCCTTTAGCTGAGTTTGCCTATAATAACAACTATCAGTCCAGCATTAAAATGGAACTGTCCGAGGCTTTAT
Chr5_28134652	TACCATCTAATCCTTTCTTTACCTCTTCCTAGAATTCGATGCAGGATTGGAAAATAGCAGTGTAGATCCAACAATCGTGGAAGTAAATGGAGTGAAAAAT[G/C]AAGATCAGCATATCTGCTATGAGCCTCCAGTCAAGAAGCAGTTGCTGCTCCCAGAGCTGCCCATTGTACAAGGTATATCGCGAACTTGAAACTTCAAGCT
Chr5_28342174	ATAGCCATTTTAAGTTTTTTTATCTAAGACTACTAGTATCTCTTCATTCTGCTCTAGGAATTCCTGAATCAATAGATACTCTTCCATGAGATCAGCCATA[C/T]CTACCATTGTCCCCATTGGTTGGTCTGTGTTATACTGTTCTTGTGTTCTAGCTATACTATTAGTTGAGACAATGAGTTCCATGCTACTCTGAGTCTTCGG
Chr5_29055174	GGTTTGCAAGACGAAGATCCAAATACTCATTTGGCTAATTTTCTGGAAGCCTGTGATACTTTCAAGATAAACAACTTTTTTACGACGCCATTCGCCTACG[A/G]TTATTCCTTTTCTCATTAAGGAAAAAAGCTAAACAGTGGTTGAATTCTTTACTACGAGATTCCATTACTCATGGGATCAAATGACTGAGAAATTTCTACT
Chr5_30243929	TGTAATAGGACCTCGACCCACTATCTATCAAAGATAGGAACCTCGGTATCAAATGAACGCCACACTTTGGGTGAAAGTGATAAGTTTGGGATGCAAAGAA[C/T]AAAGGTTGACGCCACTAACTAGTAGATAAGCCAACTAAGTCTTTGGACGAAATTGAGAGAAGAATTTCTCACAAAATACTTAATTCAATAATCAAAATGG
Chr5_31570149	AAGACTCGGTAAGGCTAAATCTTTAGTTTAGAGGGTCAGTTTCAAAGGGTTACAAAGGACGGTAGATGTAATGGTGATGGGTAGGCTTGAAATAAAGGTA[G/A]AAATGGGTTTAAGTGTGGCGCAAAAGGTTGATGAAAGACTTGAAAGAACTTTTGCTGATCGAGAATTCAACCAACATACACTTTGAAAAGATTTCTTCTT
Chr5_31622441	ATAATCACACGCGACAGGATGTTAGCTACACGATGCTGCTTACACGACCTGTGGGAAATCAACAACAAGTGCAAGACTTCAGCCATCGGTAGGACATCCA[G/A]GACCAACACCTGAAACCATATAATCCCTAATGACATGTCATTTGTATCCTAAGAATTCTTAAGGTTCAAACGAGATTATTAAACCGTAAATTATTCAAGC
Chr5_31679403	TAACGCCTCAGCATAGAGATGTGGAACACATCATGAATCCAATCCAACTCTGGAGGAAACTCAAGTTGATATGCAACCAGTCCCACACGCTTTAGTATAC[G/A]GTAAGGCCCAATTAACCTAGGGCTAAGCTTACTTTTCCCCCCACACCTCAGTAACTTTTTTCCATGGGGAGACCTTGAGAAACATGAAGTCCCCCACAGA
Chr5_32560963	CTTAAAGAAACAGAGGATGACCTTGAAGCATAAAGGTTATGCTAAGGGAAGAATTCATCACTCTCAAAAAACGAAGAATGTTGTGGTTCAAGACTCATGG[G/A]GACCGCAGGTAGATCCAATGGTAAAGTCTCTATTAGGGTGTCAGCATGAAAAAGACTCGTACTTTGAGCAGGTGAGTCTGTAGTATGGGCGGACTCCACT
Chr5_32562724	TCTTTGTTTTATAGATATAAATGTGCTCAAGAAGTCACTCCGTGAGAACTGTTTGAATTCTCCAATGCAGGTTTGACATCTGTCAAAAAGGTATGAGTGT[G/A]ACATTCGCGCTCGAGTGTTTAACTGCTAAAATTTTGATTTTATTCAAAGAAGTAGTCTAATGACATCTTTTTAATAAGACTTTTGAGGAGTATGCCATTA
Chr5_32655325	GGGACCACAAATTTCTGTCGTGTTGACTCGTAAATATTATTTATATAATATTTATGGAGTCATTAGAGTTGTATTAAAATTTGCTTAAGAAATATTAACA[T/C]TTAGATAGCTAATTAAGGAAAAAAGACTAAATTGAAAAAGGTGCAAAACTTAGTAAATATTGCGTTTAGATGATTAAATAGCTTAAAAGTTAAATGAGGG
Chr5_33685830	TGTCTCGACGAACGTCATCAAAGCACCATCACAGGATCCATTATCATGGTGGGTTTATTCATCGATTTACACTATAGGGAACACTTTCCAAAACTGTCGC[A/G]AAGGAATACCCAGATCTCACCACAAAGACGGACTAACATCTCACACTTAGGTGTTACAGAATTCACCAAATAGACATTCTAGATGACTTGCCACAAGGGC
Chr5_35864430	TAGATGAATGACAGTCAGTGCATGCATACAAGGGATGCCAGTGAGATCCCAATTCCTGCAAGAGCAGGAATTCTCAACTAGGTCCATCACATGCTGGCTG[C/T]TTGGACCACATTCAACTTGATACCTATCCCACTAGCATGTGATGGAACACATCTCAAAAACAGTCACCATGCTTGGTTAAAAAACAATCACTAAAACAAC
Chr5_36733254	AATTAACAATGTCAACATACATGGTAATACCATGGCAACCAGCAATTGCTCATCAGGGAATTCATCTTTAATCAACTAAATATTATCGTCTTTATTCCCT[G/A]CTTCTAGGCATGATAAATGATCAGCCACTTGATTGTCTGTATCCTTCCTATCTTTAATCTCTAGATCAAATTCTTGCAGAAGTAATATCTATCGAATTAA
Chr5_37511526	AGAACAGATTTGGACAGTGATAGTGACGTTAGTTTGAAAAACCACCAAAAATTATAGGAATTGATTTAGTGGTTGAGTGAGATATGGAATTAAATCTTAA[T/C]GAGTCTATTTTTATATAAAAGAAACATAGCAAGCAAAAGAGTTATATATTTTGAGATATTTGAATTTTAGTAGGGCAGGGTCGGATTGATTTTGGAATCT
Chr5_38410241	AGATTGAGGTTAGACTGAACATGACTTTCGAGGAGGAGCCAATTCAGATTTTGGATCAAGATATTAAGGTTCTGAGGAGCAAGTCCATTCCCTTGGTGAA[G/T]GTTCTATGGTAGAATCATGGCACTGAGGAAGCCATGTGGGAACCTGAGAACTTGATGCATCAGCAGTATCCTCATTTGTTCGGATCAGGTAAATTTCGAG
Chr5_38534671	TTGTGTCACTACTCAAATCCTTATTACCGCTCTGTATCTCTCTGTAATCTGTATCACAAGAATGAAAAGAGAAAAAAAAGAGATGATATTGTTGTGAAAG[T/A]CAATATAATAGTATAAATGCAGCCAGCAATGAATTCTTAATCTAACCATCCAGATTATCGCTGAGGCAGATTTCAGTCTGTTGGCTTTTCCCCAGTCTGA
Chr5_38809346	GTTTGAGCTGTTTGGGTACCATTTCCTGTCTTGATTACGACTTCACTTCCCTTGGTGTGTGTTGACAAGGTACGCACAGATTTGATGATGGATCCTCCAT[C/T]ACATGGGATGTAGGAGAAAGCCCATTTGAATTCAAACTTGGTATTGGATTTGTGTTATCCCATGTTGCTTCAGCAATGCAAGTTGAGGAAAATTCTGTAT
Chr5_39591392	AGTATAAACGAAAGGATATTCATGCGGAGAACAAAAAAGCATGAAGAAAGAGAATTCTCTTAATGCATGAATAAAAAAAACTATTTTATTATAAATGTTG[G/T]TAGTCTTATTTTATCTAATATCATCGATGCATGAAATGTAATCTTAATGGATGTATAAAAGCACCCTAATCAAAAGTACAACTGAAATTACAAGTTTATT
Chr5_39855804	AAGTCGCGACACACCAGGTCCTATGTCATGACATTGAAGGCAATATGTTTAGCTTCAGGGTGTCCTTAAGGGTATGTCGCGACATCCTCAGGCTGTGTCA[C/T]GACATTGAAGGCATTCTTGGGCTTCTTTAGTTCCACTCCGTATGTTGCGACATCTAATGCTCTGTGTTACAACTTAGCAACCAGTATTGAGTTAATACGC
Chr5_40027648	TTACAACACTTGTTTACTAAGAGTCTTAAAGCTGTTAGATTTGAAAATTTGAAGAATCCAGTTGGGGTTTGTCAAGTTTGACTTGGCATACAAGGTAAGG[C/A]ACTAAAACTAAAGTCTCAAGTGTCATTTTGCCTCTTATCATAGTTAGGTAATTTTTAGTTCTTAAATTTTATTTTTGTACGGGGAAATTTGGTGGAATTA
Chr5_40199755	TGTTGTGGGACTTAGTCTGGGAGTTTTGAGTGTGAAGAGTTTGGAATTAGTTAGAGGAATTCATGCCTTTGGGATTCAAAATGGGGTAGCTGCTAATGTT[A/T]CTGTAGCTAACACTTGGATTTCGGTATATGCCAAATGTGGTGACTTGGCATCGTCTGAGAAGGTTTTTGATGAGATTGATGTGAAGACTGTCATCTCCTG
Chr5_40219559	TCGCATATCCGACAACGTACAACGACTACTGAGCCCCGCTTGAACCTTAGGAATTCGTAGGATACAAATGACATGTCATTAAGGTTACCAATTTCAGCTC[G/A]TATGAGTTTACCGATGCTCAGCTCGCATGAGCTTACCGTTATTCAGCTCGAAGGAGCTTACCTTTTATAGCTCGTAAGAGCATACCGATTTAGAGCTCGT
Chr5_40581653	TCCCAACAATATGCAATTTAAGATGCTCTTTTTCTTAAGAATGCTACTGTATGACCCATATAATTTTATTGTTACAATCATTATTTATGTCTTTTTTTGG[G/T]GTCTGTTGTAGATGCGAAATCCTAAGGAGGTTGAAAAAGACGAGTACAATGAATTCTACAAGAAGACTTTCAACGAATTCTTGGATCCACTTGGATATAC
Chr5_41197560	ATTCGACATCGAGATTCGAGACAAGAGGGGATGTGAAAACTTAGTGGCTGACCATTGAAGTAGATGAAAAACACCTTGTGATGACACTCCTATAAAGGAT[G/A]AGTTTCCTGATGAGGGCTATTTTCAGCCAAGGCTCATTAGTTGGATTTTACTGCTCCAAGAATTCGACATCAAGATTCGAGACAAGAAGGGATGCGAAAA
Chr5_41276744	TTGAACAAGTTGAGAATTTGAGCCAAACTTGATTGAAAAAAGTTGGAATTCTTCATGCTCAAATCTAAACTTCAGAACTGAGTTAGCCGGTATTTAAAAT[C/T]TATTTCTCGAACAATATTTGGAGCCAATACTAAGCCAAGAATAACCGAAGGGAGGAATTGGATAAGTAGAAATTTCATTCCTAGGCAAGCGTTCTCCAAA
Chr5_41402605	CTTACCTCTATTGTCTTCTTCAATCTGAAGTCTAACAATTAAACCTTCCACTAACATTTCCTTCCTTTTGTGCTTTAGGTAATTCTTGAAATCATTCCAA[G/A]CAAGAGACAACTTCTCAATAATGTTGCCAGTTGAAAGGATTCACTTATCACCATCCCTTCAGCAAGAATTCCGTGAATGATCAATTGAAGTTACTGCACT
Chr5_41575629	TAATAACGCATAGAATAATTGCAGATAACTAACAATCAGAGTATCGATTTTTTTCCAGATTAACCATCAATAGAATCTCAGAATTCATAATAGCTATTTC[A/T]GAATATCTAGTTTGTATGCACATGCTTTATAAATTCCATACAATTTCAGTTTAACAGAAAAGGTCCTACCCTTCCATTATACACCACACTATGAGTTTCC
Chr5_41726777	AAACGATCCCCAACCCTTGTTAACTCAAGAATAAGTCAAAAACACCTAGAATTCCAAACAATTCCGCAACAACGACACTTCAATTGATGAATTTCAGAAA[C/T]CAACAAACCATGTCGAAATTCATAGAACCAAATTAGAATTTTGTCAATAACAAAAAGGAAAAGTTTTCGAACCGCCACCTTAATTTCACTATAACAAACA
Chr5_41758663	ATTAGTTGAATAGTTATGAGATATTAGTTGAATAATTATGTCTCTTTTACAGATATGATTATTCAAGAAAATATGCCTATTGAAAGTTATGTCTCTATAA[A/C]GAGACATGAGAATTCCTATAAATAGGAGTGATATTTCATTTGAAAAACATACAAAAAATTTTCAAAAGTTCTTTTTATATTTCCTCCATCTTCTACTATT
Chr5_42951878	TAACAATGAATTCATTAAAACCCTTGGCTTAATTCATGCCAAAAACGATGATTTGGACCATACCCAGAATTCATATAATGTACAAATCTCAAAACTCAAT[A/T]CAAATAAGAATACCCATCAATCTAATCTTGAGATATAAGGGTATTTAAATGCAGGTTTGTCCCACATTAGACGTGCCCCTTTGCATTGATTTTTGGTGCC
Chr5_42984382	AATGGTTAATACAATAGGTCCAACACGTTATCCAAGACTCGTGACAGACAATCGCCCTTACCAACATCAACGAGAACTAGTCCCATATAATCGGTATCGC[A/G]CATACCATCAACTTAATTGCTCACTTGCTACCATATTTGAGCAAATCAAGTGTCAAGGAATTCTACCAAATCCACCAACCATGCCTTTCAACCCTCACCA
Chr5_43363506	TAAGTGATGTGCATCCGAGCTTGCAAAGGGCTAACCAGGAACAATCAACGAATATTAGCAATGGTACATTTGAAGGCTTAGAGCAGACCATTAACAAGCT[T/C]AAAACTGAAAGAAGAATTCGAATGCAGAAGGTATTCGATACCCCTCCCTAGCTTTCATTTGATTTTTCTTGTGAAAATTTGGAATCCAAACCCTGTTTTC
Chr5_44451944	TCAAGAGAAAAGCAAAATTGAAAACCTAAAAATTGTCTAATTGAAAAAGCTCTTCCAAAATATGTTTTAAGATGACTTAAATAGTCTAACATAATTTGAC[C/T]TAAAATGGAAAAAAATGCCCCTATTTAATAGTTGACCTTGGTTTGGCTAGCCTAAGTTGCCCCTGTAGAATTCTCCTTGTCACATTTTAGTGTCGTGACA
Chr5_44614186	ATAGTTTAAAAGTAGCTTCAGATCGATAGAAATCATATGCGGATTTAAAACGTAAAAGTATTGAATTCCAAGTCAGTGGTAAAGTGTTCTTGAAAGTGTC[G/A]CCCTGGAAGAAAGTCCTTTGATTCGGTCGTAAAGGAAAGCTAAGTCCATGATTTATCGGACCGTTTGAGATTATCGAAAGAATCAGACTAGTAGCTTACA
Chr5_44793027	TATAGTGGGATTGACGCTAAAGAGCTGAGTTTAGACCCAAATTTGGTACTCCCTCATAAGTTTAAGATGCCAGAATTCGAAAAGTACAATAGGACAAGTT[G/T]CCCAGAAGCTCATATCACCGTGTTCTGTAGGTGAATGGCTGGATATGTTAACAATTACCAGCTACTGATACATTGTTTCCAAGATAGCCTCGCTAGGGCA
Chr5_45129602	CTAAGAAAGTACAAGAAATTGAAATAAAATTGAATAAATGTATGCTATCTTAAAATTCTAAATTACTAGAAATGATATAGTAGTGTTATATATAGAGAGA[G/C]AGAGAGAGGGAGCGAGGCAAGGAAAGAGAAGAATTCTTTAACTTTTTTAAATATTTTGAGCAAAATATATAATATATATAATTTGAGTGCTTCGATGCTT
Chr5_45136278	TAAAGCTATTGGTGATTTTCATTAAACTAAAGATTAGACAAAAATCATAATCACAAAATTCGCTAAATTTAGCTCCCTCAAACTTACTACAACCTTTTAC[A/G]ACTTCATAAAGCATTCTGATTATATATATATATAAGAATGCAAGTGATCACGGCCTTCCTTCCTCAATTTTCTCAGTAACCAAACAGAAAAATAGAATGC
Chr5_45344156	TTCACTTTTGATAAATCCAAACTCTTTGACTAATTCATCAAAATAAAGGTTCCAACTCCTTGAAGCCTGCATCAAACCATAAATGGATCTTTGAAGCTTG[C/T]ATAATTTACCAAAATTCTCTGGTTGTACAAAACCCTTGGGTTGTGTCATGTACACATCCTCAAAGTAAGTTTCCATTAAGAAATGTAATTTTGACATCAA
Chr5_45550158	AATACATTATAACACAACATTCATACCAATATTATCTTACGTACTGAGAGAAATAAAAAAAGGGAATTCACAATCCTTGGGTGCAGACATATCATACAAA[T/G]AAAGCCAAGGTGCTATTCTTGAAGCAAAGGACTCAATCTCATCAACAACAAAGTAGTTCAAGGGACTATAAATGTTCCATTTGTGGCAAAACTTTACAAG
Chr5_46197136	ACCCCACCACTACACACCACAATAGGAGTTTCCCAGAATTCCCCTTCATTTACACCAAGGTGTGGATGAACCACTAAACATTGCAGATGAACTGCTAGTA[C/T]GGTGTAGATAAACCACTAATAATAAAAGGGTGGATGAACCATCGAATTTTTTAATAAAAAAGCTTTTGTAGGTAAGCTGCCAGTAGGTTATGGATGCACA
Chr5_46663545	AGCTATCCTAGATTCATATACAATTTGAATATCAAAGAGAAGCTGGAGTGTGGCGAGAATTCCTACATTTTTGCCTTTATTTTCTTAATTTCTGTGATTT[G/A]AACTTATTTGAGAATGTTGATAAATGATTTTATTTTAATGTTAACTTTTCCAACCATGAACTAAATCTTTTCTAGGTTGGAGTTATTTGGGTGAATGTTT
Chr5_46913071	TACTTATGTTCCCACAAATTGATATACTTGGCATGGAATTCAAGCCACTATTTATTGGTTCTCCTTCGTAAGTCAATCTTGTGAAGTTCATCAAGATTCT[G/A]AGGTAAGGGCGAAATATTTTGCACAAAGCTAAACTGGCGCATTACTCGATCAGATTCATACATCTCAACTGTTGCAAAAACTATCAATTGCCTTTTGACG
Chr5_46971699	AAGTAAAATGAATTATTACATTCAAAATTAAAATATTTATAATTTATAGAACTCAAAATTATTTGAATCCATCAGAGCTTGCTTGGCTTGATCCAAGCCT[G/A]GATCTAAAAAAAATTAAGCTTGAAAAATATGAGTCCAAAAAATTCGAGTCTAAAGTAAGTCCGATCTGAGTGCACCGGAGCTTGCTAATTTACTAGCTTT
Chr5_46980778	TTGTTGATCCAAATTTCTCTCCTGTATGAATTCACCAAACCATTGATTAATAAACCCAAAGAACATATTTTTAAGTTCTTGTTCTTGAGCCAGAGGAATT[G/A]GGACATTACTACTCATCCCATGTTCAGATGTCTGCACTTTACTATTAACTTCATCATTATAAGCACGTTTAGATCTTTTTGACATCTTTACAATTTATAA
Chr5_47078668	CGAATAGCATTTTGAAACTATCGATTAAATGAGCAACACAATTTTGGAACTAATAAGATATTAAGATAAGGAATTCAATGGAAATGGTTTTAATGCGTCG[A/G]CACGATTTTCAAACACCCTATCATGTGACATCGTTAGATCCGGCCATAACGTCTGGGCCGGGTTTGGGGTGTTAGACATATTGTTCAAATGGTACAATAA
Chr5_47160595	ATAAATTTAGGAGAACTTAGTGAGATTTGTACTTAAAATGCGAGTAAGACTGCATAATCTAAAGAAATTGAGATTTCTAGCTCAGAATTAACTCCCTGAA[T/C]TTCATAGAAGAATTCACAAACTTTGTTGACAAAGCCCATACCTTATGCACTCTAAGTCATTTACTAGCGGACTTAAACCCTGGTCTGACTTGGCCATGTT
Chr5_47197974	GAGTCGCATGAATTCTCTTTCATACCCGGCAACAATTAAATGATCATGTTTTAACTCAATGAACTCTTTGCTCTTCTTGTCAAGATACTGTTGACTAACA[T/C]ATTTCTTCCTGAATTCAATCTGAAAGAAATTCCAATTCACAAGGTCCTTTGGTGCCACATTAATCAAAGTATTCCACCACTGATACACTGAATCTTTCAA
Chr5_47217675	TAATAGTTTTGCCTATGACGAATCTGTTACAAAAAATGTTAGTTTTGTGTGGTCTGATAAATGTCAACAAAGTTTTGATTAGTTGAAAAATATATTGGCA[A/G]AGGGATCAATGTTGACACAGCCTGAATTCGGGAAATAACTTGTTGGTTACAATGATGCTTCTTTGAACGGTTTGGGATGTGTTTTGATGCAGGAAGGCAA
Chr5_47237513	AAATTAATCTTTATTCACATCTAACAATCGTACAACCATCGAAGTACTTAATGGGTGTGCTTTATCCATGTAAAATTTCTTTAATATCTTTTTCATATAA[G/A]TTGATTGATGAACATGAATTCCATCTTTTAAATGCTCGATCAGTAAGCCAAGAAAAAAAATTGTTTTTCCAAGGTCTTTCATCTCAAATTCTTTCTTTAA
Chr5_47267680	TTTCCATAAGAAGTAACCCCTCATAGAAATATTGAAGAAGTAATTGTTTAAGTAGACTATGTTGTGGACAACTTGCACACAACTTTTTGTATTGCTCCCA[G/A]TAATCATAAAGCGATTCAGTCTTCTTTTATTAAATTCCTACAATATCTCGTCTTAACTCGACTGCTCGAGCTACCGGAAAAAATTTGTCAAGAAATAAGC
Chr5_47268602	CGTGGGTCATTTAAATTTGATAACTATCTCCTTTGACAGAATCCAACTGGCCGTTTCCCACTTGGACACGCCGATTTGTTCATGGGAATTCGAATATAGT[A/G]CGGCCGGTTCAACTTCCTAACTGTACGCCAAACAATTTCAACCCTACGCGCACTTTTTGAATTGAAATTGAATTGACTTTAAGGGACAAATTTGTACTAT
Chr5_47331511	GACCAAGATCTATAAAACATAAAACTCCTATGCGGTGTATGATATACGGTGAAAAGAAAATGCAAATGTTTCCTATGCTTTCTCCTTTCTTTCCCCATCC[T/C]CTTGACAACTGAAGAATTCACCAGATGGGCAACATTAATTCAATTAATAAAGCTACAATTTTAAACAACAAAATATACCAAAACAGAGCAACAAACGCCT
Chr5_47336298	AAAGAATGTATCTATCTTTTGAACCAAGGTCAATGCAGTGAGTCTATGTAATGTAATATTCACCTGCTTAACCTGCACTGATTGGACTGTGAATTCCAGT[C/T]ATCAAGAAGGTTCGTTATGGTTTCTGCAAACTTCTTCGCTTGAGGTCCGGGTTTCAAGACATTTACATCACCCCACTGTGAGCAAGTATCACTCCACCAG
Chr5_47347008	ATTTATTCAGAAACTCACCCCACTTGCTCTCGAACTCTTTAACAATAAGACTTTCCTAAAAAATGGCCTTGAATTCCTTTTTAATTACTTTATACTGAGC[A/G]TGATGCTTAAGCTTGTTAGGCAGCTTAGTATAAATGTGCCATATGTAGAATTATGTTTTGTGTTTGACATCACTTCATTGATCATTGCTCTAATGCTTTC
Chr5_47378553	TTAAAGAGAGAAAAGATAAGTTGGCTAATAGATGTTGAATTCAGTTTATTGGAAAGGGAAACATAATAAATATATCTTTAAATCTATGTGAGAAAGAAAA[T/A]TTTTTAGACCTTATTTTAAAACAATATAAAAAATTTTGAAAAGGGAAACGGAAAGCATATCAAGTTGGACGGCGTTTATCCTCAACGTTCAAACGACCGT
Chr5_47481358	CTTTGTCTATAGATGTTCCGTTGTGTTTAGGTGCACCCCATATCCCTTACACCACCATCCAATCAATTCTGTTTGAGCAATAGAAAGTGGGACCTTCTCA[C/T]AATCTCTGAGTGGGATCAGATCAACGGTCTGATATGACTCTAGTATATACGCGTAGAATTCGTGTGCACAGAATTTTTTAATTCATATAATAATCGCAGA
Chr5_47576219	GATGACATTCTGATCTATTCTCGTGATGAGACGGAGCATATTGAACATTTGAGAATCATGTTGCAGACTTTGAGAGATAAACAGTTATATGCTAAATTCA[G/A]CAAATGTGAATTCTGGCTTCGGGAAGTCAGATTTCTGGGTCATATTGTCTCAGCGGAAGGCATCAGGGTTGATCCAAGCAAGATATCGGCAATTATGGAT
Chr5_47580479	AGTACAAATCATAAATTAAGCATAAGTCATTACCTATGCCATAAGCTTATTATAAGCCTATACAACATCATCAACTCACAAGTTAGTACACTTGTTCATG[A/G]TGCAAAAGAATTCAACCAAAACATAAGTAAAATTTCATATATAAATACATCATTTAGCTCATAAATCTTTCTATAAGACCATGATTCATTCAATTTGCAT
Chr5_47648533	TCAAAACAGATGCAGACTGTAAGTATACATGCATTTGACAGTTTCAACATCCATTAAGAAACCCTGTCATGGACTGCCAAGAATTCATTGATGAAATATC[A/G]CTCATCTTTGTTATTTGTTTCTTGATTTCTTTCCAAGAATATTTGCTTATTTTTTTCAATAACTAGTTTCTGTAATTGATATCCCAATGAAGTTGCTTAT
Chr5_48458262	AAAGTCTCCCCTGTTTCACTACTCGACAGTTCTGACCCCTCTTCACTAAAAATCAATTATCTCATTGTACAGAATTCAGATAATGTTCTCGATTTTTTTC[T/C]TTTGAAATTAGACTTACTAAGGAATCTAGATATATAAATTATGACTCATAATTCTTTCGGTAAAAGTTTTTAATGATTTTCTAAATTCATAACAGGGGAC
Chr5_49542523	TAAGTTACTTTTAGGTTTTAAGTTCAAAACCTTTGTGCACCTTTCTATATGAATTCTTAAAACTTATTAGGGGAAAAGAGTAGTTTTATAAACAAGAAAT[C/T]TTCTCAAATCCTATAATTTTTATCTAGTGAAATTTTCAAGAAAAAATAAGTTCTTCCTTTTCTCCACCATTATCAAATCAAATTTTCAAGCAAAAGAATT
Chr5_49928559	GTTTCTACCCGCCTCTGCCTGACCTTATGAGATTTTGAAGTCCATCTACCAACAGTTCGCCCCCGTAGGTCTTTCCTGTCAGAAGTGGAATTCCCCAAGA[T/A]TGTCACAGTTGGCCTGGAACCTTCCAATGGCACTGAACTTTCCTTTTCAATGGCAATGGTTGCAGCCTGGTAGGCAAGATCATGGATAATGGAACTGCAG
Chr5_50052394	CACCTCCCCAAGTCTTCATCTTTATATCTATTGAGCTCCTCCCTCCAAGCAAAGCATATAAACACTCCTTAAAGTGATCACATTCTCCACCTCTAAAGGG[C/T]TACCTAAGCACAACCTATGAAACTTATTCCTTACGAATTCATTAGCCAGAAGCAGCCTGAGTTCATAGGTACAATCGTTAAGGAATTGTCATCTCACGAG
Chr5_50058572	TACAAAAAAATGATCCTAAGTTTAAATTAAGGTGTGAATTGGTGGAAAATGGTCAGACTATGGAATTCAGTATTGGTGATGATAGTAATTTGTATTTCAA[G/A]GGTCGATTGTGTATTCCAAATGATATAGTATTGAAACAAGACATTTTGAGTGAAGCTCACAGTAGTACCTATTCTATTCATCCAGGCAATACGAAAATGT
Chr5_50175275	CTGATAAGTGAGTTTGTATAATTAGTATTTAAATTATACAAGTTAATAATAATTTTTATTGAATTCTTGTCTTATTGTGGCTGAGCAAAATAGTGAACTG[C/T]TAATGAAAAATCATGAGTCACGTCCAACTGGCTCTTCTCCATTCCCTGAAGTGAATGTAACATCATATAACAGAAAAGATAAAGGCCACGCTAGTAGTTG
Chr5_50335513	GTAATCGACCACTAAAAATTGGAATTTCCTAGACTGTTCCGCTTAGCCAAATAAAAGAAAGGTATGGTAGTAGATTACTCGAGCAACAATGGTTTCAGTA[G/A]TGTGAATTGGGGTGAATTCTTTACACGAAAATTATTGGATAGAGAAGTGGTGATGCTTCGTAAATTCGAGGATATAGTGAGAAACATAAAGTTAGTTCCA
Chr5_50335845	GGTACCACCGAGAGTGCGAAGTTTTCTATGGATGCTCACTATCGATAGAATTCCTACAAAAGAATTTCTCGTTAAAAGAGGGGTGCAACTTCAACACATT[T/C]CAATCAGATGTCTATGGTGTGAAAGAGTACCGGAGAGAGCAGATCATCTATTCTTCAAATGCAAATATATTGAAGGGTTCTGGTATAAATTTTTCAAATG
Chr5_50463108	ATATTTGGTAGCAACTTGAATAAAGCACTCAAAACAGACGATCACATACTTTCATTTGGGATAGGTGGGAATTCATATTTCCATACTTTATATATGTGTT[T/C]TAGTTTGCACACTTCATCAACATAGCTCATACAATCTAGATGTGCCGGGGTACATACAACAATTGCATGTCCGCTTGGAAAAAGAAGTGCTTGAAATCTC
Chr5_50493230	AAATTACACAGCCTAACGACACGTCCATGTAATATAAATACAGAAAATTCTGGAATTCTAATTAAATGAGTTATCAAGGCATGAGATTGCTTATTTATAC[A/G]GCATAAGCAACTAACTCATAACAACATAACTAATCTATAACAGACACACACTCAAAACTACACTTAACTGCTAACTGAAGTAACTAACAGTTAGTCCAAA
Chr5_50626773	CTTGTTCCCGTTGCATTGTGCATTGATTTTGGATTAGGGCAAAGATCTTTCGGTAATGCATATTGAAATGCCAAAATTCTGGAAAGAATTCTTCAAATTT[C/G]TTTTGGCGGCTTTTCATTTCTTTGTTCATTTGATAACACTGAAAAGTATGAACAAAATCTATTTATGTCAAACATTTCTATTGTGCAGTAGCACGTGTTC
Chr5_50762254	GAACCCCTACCGTACAATACCATAACATACCTGATCAGCCACTTACAGCTATTGTTGCTGCCCCTGTTTCTGCATTTCTGCGACAAGTACGCCATTGCTT[C/T]GGGGACTCCACTCCTGGAGAATTCCCCTTAGCTGCCAATCCTTCCATTGTTCTTCATGTTCTCACCACGTGTAATTTGGATCCTCAAGATCTCGCAAAAC
Chr5_50813943	TCGATTTTTTTTAAAAATTCGGCCCTAATGGATCAGGTTGGGATCAGAACTCGTTGAATTCAGATTTTTTTTGCCATCCCTAGCAGCTGAAGAAGTGGGA[G/A]AAGTTCATTTTTATTTTAATAGCTTTAGGAAGATTATTTTAAAAGACATATTCTATGTACCAAAATTTAAGAGAAATATAATTTCTGTTGCTTGTTTATT
Chr5_51007474	ATTCAAGTTCGTCTGAGTTAAGTAATGGTTGAATCTAATTTATTTGGAATCTGTTATATCTTAGTTGTATAATGTCTTCTTCTGAAATCATATAGAATTT[G/A]AGTTATCTTTAACCTGAGTATCTAGGGTTCCAAAATAAAGTGATATAGAATTCACATGAATGATCTGTGTAGTACATTATTAATGAGAGTTTGTATGGTA
Chr5_51099217	TGAATTCTTTTTAAAGTGAAATATTTTATTTTTAGCCTATTCGTGTTATGTTATATTATCTCTTGTGTTGATTTCCTATTGTGATTATTTTCTACAAGGT[A/G]TGTTGTTTTATTTTGTGGGTGTTTGAATTCTGATTACTTTCATAACTTAAATTACAACTCCCATCATTACTATAATCTCTATATTTTGTTTTTAACCAAA
Chr5_51204357	TCGGATTCGAATTTCGAATAGATCAAAATATCATCAATAAAAACTACCACAAAATTATACAAATACAGTTGGAAAATATAGTTCATGAGATCCATGAATG[C/A]TGCCGAAGCGTTCGTCAACCCAAAAGGCATCACTAAGAATTCCTAATGACCACAACACGTACGAAATACCGTCTTTGTTACATCACTATCTTCCACTTTC
Chr5_51304479	GCCAGAAGCAACAGAGGCCACAGAAAATTTGTTGTTGTTCTATGATGATAAAAACAAGCTCATAAAGATTTTGTCAACATTAGTAGAAGAGGAAAAAGAA[G/T]ACTTGGTTCAGTGCTTGAGAAAGAATTCAAACATTTTTGCGTGGTTAGCTGCAGGCATACCTGGTGTAGATCCTCAAGTGATTGTTCATAGGTTAAATAT
Chr5_51318242	ATATAAAGCTTCGTTGATGCAATGAGAGTCAAAAATTAAGAATTCAAGCTAGATAGGGATCAAAGCAAACATCTAAATTCAGAGCAACTATGTAACCAAG[C/T]AGAGAGTTACTAGTTCTTCTGATGCAGTAGCATGAAACACGATGTTCTCCACTGCAGAAAGTAGCATCTCGGAATTGAGGCGACGGCGGTCCGGGTCATG
Chr5_51320887	ACTTTACCTCCTTACGGTAATAGCTTCGAACCCCAGCTCACAACACGCTTCTGAATTCTATCCTTAATATCCTAAAGGATCAGTCTTTTAATTCTAACAA[C/T]AGTAGGAGGAAGGCCCAAATATTTATCAAGACAAAATATAATTCGAAGACCCAATTCCCTCACTACCATTGCCTTAGTGTTTTCTGAAGTATTACTATTG
Chr5_51454476	ACTTCATCAAGCAGTTCCAGGAACTGTGTCTTTAATTCCTTCAATTCACTTGGAGCAATTTGATAAGGTGCAATTGAAATAGATGCATTGTCTGGTGCTT[C/T]TATAAAGAATTCATCCTCTCGGTCGGGTGGTATTCCTAGAAACTCTTCTAGATACACATTTGCGAAATCTCGAAAGTGGGAACTTTCTCAATTTTAGGCT
Chr5_51471478	ATGAAATTTTATCATTAAGATAGTTAATTAAGTGAAAAGGATTGAATCGGAAAAACTTCAAAAGTGGAATTCTATAGATTAAAGGCATCAAATGTTAATG[G/A]GAAGGAAAGGCAATGCCCCTAAATGGTAAATAGACCATTAGAAGAGATAGTGGACGGTACTGGGCTTTAAAATGTTGAAATTAATGAGTAATTAAAAGGA
Chr5_51565821	GAGGTTACATAATCATTTTCATGTGTCACGATCTGCCAATTCAATGCTCATTTCATTGAAGATAATGCCATTAATTCATTTCTATATTTCAGATCATGTT[G/C]TTCATTTCAGAAGCAAAGGGGTAGTGGCATAAACACGAAGAAAGGTTTTTACATCTTTAATATGGATAGACCAAACTAGACTAATACAACAATCATCTAT
Chr5_51567959	GTTAAACGTTCTCTCTTGTTCGTTTTGTCGAAACAGGTTTCTATTTGATTTGCTTGAATTCTCTATTTAAGTGTTAGATTGGTTTTCTTTTTAGGCGAAG[A/G]TATTGACGGTAACGTTCCTCCAGTGTGCTAGTTCAGTAAATTATTGTTACGTGCACGGTGAGTGTGTGAATTTCTAGTTAGAGGTTTTGTGTCGAAACTT
Chr5_51686059	TCTAATCTAGGGGTGAGCAAAATTTGCTTCGACTCGAAAAAGTCGAAAAAAATTTAATTTCGAATTATTCGAATCGAGTTAATTAAGTCAACTCAAATTT[T/G]TTTGTTCAAATTTTGAGTTCGAATCGAGTTGATTTTTAGAATTCGAATAAATTGAATATTAAATTACACCACCCCAACAACCCTCCAATCCCCCATTTCT
Chr5_51898265	TGGAGCCAACTTTGCAACTGCAGGATCAACCATCAGGCGACAAAATACCACAATTTTTCAAAGTGGGGCCAGTCCTATTTCATTAGATGTACAGTTGGTT[C/T]AATTCTCAGAATTCCATACCAGATCTAAGATTATAAGCAAGCAAGGTACTGCAATCCTAATGCATGCATATTACCCCAAGTTTTCTTTTGCATAAAACTT
Chr5_51917028	TGGAATGCTTACAATACGTCTAATAGTTTCCTCCAGTATCCATAAGTGGAATAAATCAAGATTCCAAGAACCATTCTTTGTGGTCACATCCTTGATAGTG[C/T]AATCCAAATCAATGTTACCGTAGGATGGAATCTGACAAATTAAAGGACCCACATTTCGAATTCAGTGGTCCTTCCAACACTTGATCTTTGACCCATTTCC
Chr5_52166965	TCTTCCATTGGCTAAATCTAGGAGATCACTCGAGAGAGAAATGCCCAAGGAAACAAGGAACTGGAGCTTTGGCACCTGGAATTCGGATTGTGGTGGATGA[G/A]ATGGAGCATAACATAAAGCATAAGCATATATGCTTGTATTTATAGTAAATAAAGAGTGAGAGAAATCTAGAGAAAGTGACCCCTTTTTTGTTCATGCCTT
Chr5_52284876	ATAAACTTCCAGAACTTATTCATAGTAACTTACAAAATCACCCATGGAATCAAAAACTAATGAATTCAATAGTTGGACCTAGTTGTAAAAGTCACAAAAC[A/T]TAAAAATTTCAAAGAAAAAAGCAAGAATTGAACTCACATGGTATAAAAATATGAGAAACCAGCTTGTTTAAGACCTCCTATGGCGTTTTTTCTGATAAAT
Chr5_52603237	GGGAAATGAACGTTTGATTAAAAATCCAGAAAACCCACAAGTTGAGCAATGGTGAAATCAATGGTGTTTGTTATGGTTTTTATAGAATTCTAAAAAGGTT[T/C]AATGCTATGAGGATGAAAGAAATCAAAGGAATGAAGTTTGGGAATCAAATTGGAGGATTAGTATGTAGAAAACTCAAGGGACGACAACAAAAGGGAGAGG
Chr5_52717450	GTTGGGTTCTATATGTGCCTATGGCTAAAGATAGAATTCCAGCAGTGCCAAAGAGAAGTGAGTGGTGTTTCAATTCAAGATCATTCTTCTTTTTCATTTC[A/G]GACTGCTTTTTCTTTTAGCAAATCCAAATGTTAATTGTTTTGTACTAAAGTTTACTTTTAATTTTTTGCTTGTTTTTGCCGTCGATTATCAGAGGGGGGA
Chr5_52730985	ACATGCTAATTCCACTCGGCGTTCTAGAATTCCATCTGTGATAATTGCCATTGCTCACGACTTAGATGTAGGATGAGATGGGTTTAAGGCAGAAAATGAG[G/A]AAAAAAAAGGAGATGAGCGAGAATGGAAAGGAAAAATGAAAAAGAAAGAAAGAAAAAGAATAAGGAAATTATAAAAATTATGAAGAAATAAAAAATAATT
Chr5_52742465	CCTCAAATCCATGAAAGTAGACTAGTTAAGAATCTTACTGATTTACGCAATCCTCTGCTGGTAGGCATCAAACTCCAATTCTAGCTCGCCATCCATATCT[T/A]TCCTTTTTAACACACTCTTCTTCGGGGCAGACTCAAGAAGAGGATAAAGAAGATGAAATAGAAATGAGAAGAATTCCTTTGTCAAATAACACTTCTCACA
Chr5_52753955	GATTGAGGTGTTATAAGGTTGGAGTGTGTCTTGGGTGGTCGTTAGCCGGAGAGTCACTTAGGTGGCTAATATAATGCTTCGAATTCAAGTCAGTACGTCT[C/T]GGTTGGGTTTGGGGTGTCACACTCGCGACTACCTTGGCAAAGCCTTAGCTTACACCCTAAACCAGATAGTTACCTAACCTAATGCTACTTGGCGAAATTT
Chr5_52756175	ACGACGTGTTCTCCAGTTTGGCAGTCAAATTTTAGAATTCGAGGACTTCTTCTCCCAATTAGACTCTGATTATTCCAAGGATATTTTAGTATGATTAGAA[C/A]TTTAATCTAATTCTATTTAAAAGGGCATTGTATCCCTGTTTTGAGATGTCAATCAATAAGGGTTTTTTCTTTGAAGGCAACAAGATGTAGTCGTATATGA
Chr5_52802913	TGCTTTAAGTCAGATGAAAAATTGAAACCCAATACGTTAGGGCATAATTTCTCTAAATTCCTAGCATTGAATATAACCCTTATTATTTAAATCTTCATTT[C/A]GAGAAAATGACACGTCATATCCAATACATTAGGACACGACGTATCGAATTCCCGAAAGTGAGTTTTTGGTTTATGCGTTTTGATTGTAGAAAATTTTCGA
Chr5_52826407	TATCAACCATACAAACATTATATACATAATCAATGCCATCTCACACACACATATATACATAAGATTTTTCAAAATGCCAACACAATCCAAATAAACATTA[T/A]ATAACCATAAGACATCCTAGGTACATGCCTAAACCAAAATGAATTCATCACCAACACTTGAGTTCAAGATTGCCGCTGGATGTTGAGTTGACGATCAAAT
Chr5_52911748	TCCCGAAGAATTGTCAGGCTTACCTCCAGGGTGAGAAGTTGAATGTGCTATTAAGGTAGTATTCAGTACCACGCCAATTTATATAGCACCATATAGAACG[G/A]CTCTAGCAGAATTCAAAGAATTGAAAGCTCAATTGCAAGAACTTTTAGATCAGGGATTTATTTGACTGAGTGTGTCACCGTAGGGAGCTCCAATGTTGTT
Chr5_52912705	TTATGAATTTATCCATTTTTTTCTTGGAATGTGCAGGGATGTGCGAATTCGAAATTTCCACGAATTTTTTGGGAATATAGTAATGAATTTTTATTTTGCT[T/G]GAGCCAATGGTTAGTGGTTTTAAAGCTGGTACTATTATCGCAAAATTGGGATTGGAAAGAACTCATCGGGTAGAATCAGTTGGTTTCTCAGGTGGTATTT
Chr5_52914476	TTTGGTACGAGTTATCATGTTGGCCATCTCGACGTCCACTATGTAGGTTCTTTGGCACGGTCTCCCTTCTGACAAATTTAAACCTATTAAAGGAATTCGT[C/T]AGGGATGCCCTCTTTCACCTTATTTATTTGTATTGTGCATGGAATGATTGGGTCATAGATTCCATTCAGCCATCTCTTCTGGAGAGTGGAACCCCATTCG
Chr5_52934322	GAAAATCTTCACCCCCCATCCCATTTGGGTTAACACCACTTGGTCTCTCTGGTGGATCCTGAATTCTCAAAACCAAAATGAACCAAGTGTCAATTTCTGG[A/G]ATTTATTTTTATTTTAATGCATGGCAGTAAAACTTACCAATGGTTTTTGCCCTTTTAATCGAGGATGATCAAAGCCTGGTTGATGATGCAACAAAACACA
Chr5_52944867	AATTAAACTTGAATGTTGATTTGGAGTAATGACATGAATATATATATGTATGATTTCAATATCCCTTAATTAATCGAGATTGAAAATGTGATATTCAAAT[G/T]ACATGAATTGGGTTGATATATGATTGATATTGCTATACGATTTGAATTCTTGATAAGCTCACATTAACGTTGTTGTTGTGATTTTTCATGTTTAGATAAT
Chr5_52994055	AAATAAATTTTTTTTCAAAATATCACACCAATAAATTTAACAAAAAAATTATAACAATTTAACCTGAATTTTAAAATCTGAAATCCAAAATTTGTAAAAA[T/A]TTGTAAGGAATAAATAATATGCCATTTTAACCAATTTAATATTATGCCAAAAATATTTGAATTCAACTCAGAGCTCTTGGTTTGAACTAGAGGTGATCAT
Chr5_53082642	GAACATACATGTCTCATACAGCTATTTCTCCAGTAAAGAAGAGCGGCTAGGATTTGTTTGTGAAAAAAGCAACATTTACACGGAGGAAGAAATTCTAACA[C/A]TTGGGTGCTTCAATTTCTATATATATAATGCAAGTGGGACGATCTCCTGTACAAATGGAATCTTAATATTCTATATGAACTGCCTACCATTGATTCTATA
Chr5_53220015	ACGTGCTTGCAACGCGTAAAATTAGTTAATTATATATGATAAAAAATTTGGTAAAAAATAAGTAATAAGACAAAGATTAATTAGACAAAGCGAATTCCCA[C/T]CAACTTAATCATCGTGCAATAATTGAAGCACTTCCTTCGGTGGCTCCATGTAAATATGATTTCTCAAAAGTCTTGAGAACATCATTTTTTTCAGTCCATT
Chr5_53711732	AGCTGAAAATGCTATAATTAAACATAAAACTACAAAAAAAGCTCCTTAAGTGCCGAAATGTACTAAAACTACCATTACGTTTGGCGGTAGGTCAAGGGCC[G/A]ATATGTATAAATGATGAATGAATGAATTCGGTTCGGAAATGAAATGTGTTATGATCAAATGTTGAACATTGAATAGATTTGTAGCTTTAATGACATTGAT
Chr5_53712068	AGTTGTATATATACATTGGTTGACATTAGAATTCAAATTGATTGTATGCAAATGATTGTAACCTATGTTATATTTACTTGAATAATGGAAATACCATTGA[G/C]CATTATTGCTTAGCGTATGGTTTGTTTTTCCCCTATGTAGGTATAGGTATATCTAGAGGTCTCGAGTAGTAACTCCGGCATCCAGCCAAGTGTCCCTAAC
Chr5_53939198	AATTTTGAATGCTAAAATATGACCCAAGCCCTTATACACTTCATACATTAGAAATTTAATCATCCTACTTTTATTTTCAAGAATTCAATCTCTCAAAATT[T/C]TTGAATTGGCTAAAATATAAAAATGGTACCTAAACTTGTCCACTTCTCCTAGATTGGTACTCGAACTTTTTTTTTCTATGAATGTACTAAATTGAATGGC
Chr5_53946634	AAATTTTCGAGAAAATATATTTAATATTTCACCATTCAACTTGTTCACTATTATCACATGGTTTATTTTCATTTTCGGGCTTAAAAATAGCTCAAAAACA[T/C]AAACTCAATCTTCTAATCATTTTTGAGAAATCCTTGTTCATTTGTAAATGAATTCATTTCTCACATTCATCTCCATTTTCATTTTAAGAAAACCACATTC
Chr5_54116139	CTTGCAACACATCTTGTGGTTCGCCAAATTCCATAACAGCTCGCACTTAGCTTGGCTTGCATCTTGGATTGAATTCATATCTCTAAATGAGCTCGCATTT[T/C]GTTGTTGAGCTCGTAGCTTCAATTGAGCTCACAAATGTAGAGCTCGCAAGCTTGTTTGAGCTCACATCTTCTAATGTTGAATTCGCCACTGCATGAATGG
Chr5_54138115	CATGTCTCAAAGCACTTTATACCGGGAAATATGTATGTTTTGCTTTCTTTTTTACGCTTCCCACAAAAGAATTCTGTTGCTTTTGAAGCCCTTTATTTTT[T/C]CTTTAGAAAAGAACCCTGTATTTGTATGAAGAAATCTTAGTGGACATTGTCACACCAAAATCAAGATTCCTTCTTATTGGGAAATGGCTTCTGTTTATGC
Chr5_54406525	TTCTTTTCTCCCTATTTTCTTTTCATCAAATTGGTCATTTCAATGCTAAATTTATTTTTTCTCTCAATATCAAATAAATCCTCGATAAATCGATTCTCTA[C/T]CAATTGTTGAATTCACCGTTGATAACCTCTGTAATTTCATCAAGTTCGGTAAGTGCATCTCGATCTAAAGTTTAGAACCCCAAATTTAGTAGAATTTCTA
Chr5_54528002	TTGCCTTACTCGTTCCACCTGTGTGAGTAACCTTTCTTTAAAAGCAAGCCAAAGAAACAACCAAACCCTCCGCGGCTGCGGAAATTTCCACACCATCCTC[C/A]AAATATCATCTCTTGAATTCCATGACCTTTCTCTAAACATCTGATAGGCACTCTGTACCGAAAAGGCCCCAGAAACAGACCCACTTAAGTGATTTTATCT
Chr5_54688793	ATTTTGAAGACATGTATAATCCTTGTCCCTAGGGGAACTTAAGTTCAACTCCTCTCTAACTTGCCTTCATTCTTCCTCCTGTAATGCCTCTTAAGCTACT[C/T]AATCTCCACTACTCCAGAAATGGAAATAAAAACTTCCACTTCCACAGTCAACATCACTGTCTGAATTCCACTATATTTATACCCTCTACCTTCTTACTGA
Chr5_54717232	TCTGACAGGAATGCATCGACTGAGTGAGATGAAAAACCATATTGTTGCATTTGTATGTATTTGAAGCAAGTTTTCATTTCCCTTTGCACCTTTTTTTTTT[G/A]TCAAAATGTTGAATTCCTATGAAATAGCTTCTGGACGGTTGATGGGTTCTTTTTTGTGGATCTTGATAGCATATTTTTTGGATTGTTAGTTACACGGAGA
Chr5_54768974	TTGAAAATAAAAGTAAGAGGACTGAATTCCAAATCTACGAAGTGTAGAGACTTATAGTCATGGTTGTTTGAACTAAACTGGACTAAGTAGGTGTTGGTCT[A/G]GAGAGAGGCATCAAACTGATTGACCTGCGAACCGATAGGAACTAGTTGAAGTAGGCTAAAAATTTGATTGAACCAATTTTTTTATTTTTAAATATTTTTT
Chr5_54860191	ACATCAAAGAAGTTTCGAGATAATGCTAGCCGATCAAAGGCTACTGCGGGGTATTATAGACGAGATCAGGATGGACCACCTGTGAGTTCGAGAGCTACCT[T/C]AGTAGCTAGTGTGGGTAATGTTAGATCAAATCAACCCGAGTGTAAACATTGTGGTAAACGACATCCCGTCAGTTGCAGATTGCATGATCGGGCTTGCTTT
Chr5_54874429	CATTCTTATGTTTGTATGAATTTAGTGTCTAGTAAGAGTTTACCTGTTGAGTCCACTGAATTCGTGGTTAAAGTATCAAACCCCTAGGTCAGTATGTCTT[A/C]ATTGATAAAGTTTGCAAGAATTGTCCTTTGATGACTCGGGGTTACAGTTTTTTAGCTGATTGGATGCTTTTACCGTTTGATGAATTCGATGTGATTTTGG
Chr5_55007182	CAGGGTCAGAATGGTTTTTGAAGTCCCCTGTTCTAACTTTAGAAAATCATTATAAATTTCACAGAAATAATTATAGGTCATAATTTATATGTCTAGATTC[C/T]TTAGTGAGTCTATTTTCAAAAGAAATAAATGATAACCTTATATGAATTCTGTACAATGAGATAATTGATTTTTAGTGCCAAGAGGTTAGAACTGTCAAGT
Chr5_55014013	CTGTCCCAACTGGCAACTCACCAACTGCAATTTGGTCTCTCTTTTATTTCTGTAGCCGAACAGCGGAAGCAAAATCTTCGTGCCTCTTTTGGAACTAGGA[A/G]ACCAACTGAAGCACCTTCCTACTGGTTTTCTTCGAATTCAAGGTATCAGTCGCATTCACGTTTTCTTTATTTTATTTTCTATGCCATCAACTTTTTTCTT
Chr5_55200050	AGAGCAGTTACATAAACTACCTGTTTTTGGTTTTGTGCATGTCTTTTGATATTATAGGCTTGTTCTATCCATAATTATGCTGATAGACTTTGATTGTTAC[A/G]TGTCTAGACTTAGAATTCCTTTAACTTTGGAATGCTTCAAATACATGCATCATGTCATGGTTCTGAAGGGGAGCCGTAAATCCCACATTAGTTATGTACT
Chr5_55226314	GGTATCAAGCGCATACAAGTTGTCAAATTCAAGTATCTATGTATATATTAACCAATGATGATAGGAGTAAGATTCGACAGCGCGTGAAAGGTTTTAAAAC[G/A]TTATTTAGTATTGCAACGTCTTCTGTGCAACTATATTATGATAAATATTTATTGAAACAATCATACATAAATTCAAAACAACCAAGTGATGCATGAGTTT
Chr5_55524753	TATTCTAGGGATATTTTAATATGATTAGAATTCTAATCTAAGTTTATTAAAAGAGGCCATTGTATCCCTGTTTTGTGAAGCCAATCAATAAGAGCTTTTT[C/T]TTGAGGGCGACAAGATGTAGTCACATATGAGTTTTGATAAGAGTTTCATGGTAATTATGGAGAGAATTTTATACGCCTTTTGTAAGTAGTCTATGAGATT
Chr5_55794673	GTGCATGCAGAACGAATAAATAGGTTTAAGGAAAGGGATAAGTGGGCCATGGTGGAATGGCACAACAAATGATAGACTAATACGGATAGAATAGAAGAAT[C/A]GTCCAAATGTGAATTGATGGTAATGTTAGATGAATTCGACAGTAAAACTTAGAATTATCTAAATTAATGCTTAACTATTGTAAATTATTGTATATTCAAC
Chr5_55813947	GATTTCCCTGCAACAAATAGGGGCGGAGGGGGAATTCAAGTAAGCAATCCGAAGTGGAACATAAAATAAAAGAGAGAGGGAAAGAAGAAGAACCTTGAAA[G/C]TGGAACGAAGAGAGGGTAAAGTTGTGATGGGAGGATTTGGAGAGAGTGAGAGCATGGCTGCCATTGCAGTGAAGATGTTGAAGATGAAATGTAGAAGGCT
Chr5_55910340	GCAAAGATTTACCAGATGCTTGTTTACTGGGAGCTTGAGAAACTGCAGCCTCAGCACATACTTGCTTTGATCCAGCCTGTAAATAACATTAAAGGCCAAG[T/C]TATTACAGATACCAGAATGTGCGCATAAGTGTGTGTGCTGGGTGGATGATTATGGGTGCGTGAATTCATAGAAATGTTACATGTATGGTTTGTTATTTTC
Chr5_55924379	AAAGTCTTCTTCAGACAGCCAAGCATTTTCAAATCGAATTCGCTAACTCCGTCATTCAGGATGAATTAAACAAGCCACCAACTTGCTGGGATTATGATCC[G/T]AAGTGGCACTGACAAGATTGAAAAGCTTAAAGTAGGGAAACATCTGCATCCATCTCGCATTAGCAAAAGCCATATCCAACCTCTCCATTACAAAATGAGC
Chr5_55939297	TCATTTAACACCTTCATCAACGCGCTACGACGTGTCTCTGAGCTCAAGAGCAAGGTTAGTACTAATATGCGAGCTGGTTGTTTTTGTAGCTGTTCTACAA[C/T]ACTATGCTCGCTATGCTTCATGAATTTCAGGAATTCCTTAGCCTCATTCTCAGTTATCGACTCATTAACAGGTGATTCAAGTCTAGCCTTTTTTTTCTTG
Chr5_55947740	CATATTGTGAGTATTCCTCCTCCTCCACATCCTGATGGAGGCCTTGACAAGATTTCTTAGCTACTGAGTTTGACAAGGGCCTTCTCAGTTAGGAGTGCTT[A/G]TTGGTTGATTAGGGAAAATTCTTGGAATTCTAAGGAAGTGATTTGGGAAACTTTTTGGAAGTTTGAGGGTCCTCATAGAGTCCTTTTTTTTTTGGCTTGT
Chr5_55949413	CACTCGGTCATCATAACAAATCACATTGTACACAGCCTGCAGGAGAAGAAAGGATACATGATTATTGAACCATTTGTACTAGGCTGTATCATTAATGAAG[A/G]CACACATCTGGTGAAAACTCTTAAGTGTTTTCATTTTATATAAGAAGAAAGACCTCTTAATATCTCATAAGCTGCTTCAATATCAAATTATAGCGCCAGA
Chr5_55953825	TGTTCATTAAGCCTTCTTTTGATTTGTGTTGCTTTTCGCTATATAAATTGGTGCTTTGAAGGAATTCTTTGTGAATCCCTAGTTGTTGGGTGATTAAGTT[G/A]ACTTAGGCATGTTTGAAATGAAAGGATCGCTTAAGGCCGCATAGATTGCGAGACTAAAGTTCTATCCCTGTGACAGTTGGTATCCGAGCTTGGGTTGCGA
Chr5_55956541	TGTTGCTTCCACTATATAAATTGGTGCCTTGGAAGAATTCTTTGTAAATCTTCAAGTGTTGGATGATTAGGCTGAATTAGGCGTGTTTGAAACAAAAGGA[C/T]CGCATGAGGCTGCACGGATTGCGAGACTAAAGTTCTAGTCCCGTGACAACTACACATTGAACAAAAGTTCATATACAATTTTGAGATTTATCCCTTTCAA
Chr5_55980885	TTGCCGACCATTTGAGTTTGGTGGACTTGGAATATTAGGAATTTAGCTGAATAAAACAAGCTATTCTTGTTGAAATTGGGTTATCAAATTCTTACTAAAA[C/T]TGACACTTTGTGGGTGCAACAAGTGAGGAACAAGTACAAATTGTATGGGGTGTTTGTTGTTGAATTCCATTACAAGGAACAATTGTTCCTTCATTTGGAG
Chr5_56069339	TGATTCTTAATTCAACCTTCAATTACAACTTCGAGTATTGACTAATTGACTCACCTTGTACCAGTGGTCTGAATTCTGGTTTAGCATTAGACCTTGCCAT[C/T]ACATCTTATTTTTTACTCATCTAGTTCACAAGATTACCACCATGAAAGGTGCAAGAATTTGAGGTGGACCCTCTGTCAACTAGTGAAATTGCATAATCAA
Chr5_56163646	TTTTTCAAGCTAGGCTGGGCTCGTGCTTAGTAAACAGGCTTAAAATTCTATTGTAGCCTGACCTGGCCCATGATCATATATATATGGAGGAAGTTAAGAG[G/A]TTGTACTCTTAACATTTTTCCTGTAATATTGAGTGCTTCTCTCTTCTTTTAGAAACATAGTGAATTCATATTCACTATTTACTATCACCTACAAACTATT
Chr5_56167743	TTAAGTGGACCACAAGACTTAATCGGTCATGCGAGAATAGAGATTAAAGATAAATCTATTAATCGACTTAAACTCATATATTTGGAATTTAATATGACTT[G/C]GAAGAGTGCTAGGTGCTAAATCGAATTACTAAGTCATAATTAATGTGAATTCAAGTAGGTCTTGCTTAATTTCGCTAACCTCAAGCACTCACAATCATTA
Chr5_56406844	ACTTATTGGTATACCTATTTGGCTTTCATTAATAGGTGGGTATTCCAAAACTATTTCTATCAATTCTAGGAATATAATCGGAGAATATTTTGATTATCCA[T/A]TGATTTGGTTATGTAGTTTTAAAACAACAAATTTAATTGAATTCCTCAATATTTCTAATTATATTTTTCAATCAGTAATTCAATCAGAAATGGCATACTG
Chr5_56575732	GTTATTCTTCGTGGGTACCTTAAGGGAATTCTGTTGAATCCTTTATCATTGCGAGTTAGGCTGACTTAGGCATTTTTGAACAAAGAAACTGCCTAAGGCC[G/A]CACGGATCGCGTGGGAAAACTCTAAGTCTGTGACAGTTGGTATCCGAGCCAAGGTTCGAAGTCACCGTTGAAAAATGTTGAAAGAAGTTGCTGGGAATGT
Chr5_56790577	TCCGTCATGGTCAAATGTACCAAAAACAAATGATGCGAGCTCACCAAAAAAGGTTCGCCCCAGAGAATTCTATGAGGGGGACCTAGTATCGAAGAAGATC[C/A]TTCCTATACAAAAGGACTTTAGAAGAAAGTGGATGTCAAACTGGGAAGAACCTTATGTGAAGGCTTTATCTAGAAAAGCGTTGATTTTGACCGGGAGGGA
Chr5_57154818	AAACACTCTAGGGCTGGATTCAGTGTGCATGAATCACTTGAACCACTGGATTCAATTAGATATGAACAAGAGGAACTCATTAAAAGGAATTCCAAACTTC[A/G]GATTCAATAAGAGAATCTTAGAGCTTTGAAATATTGGAATAAATTCACTTAATCTTATTGTTGACAATTAGCCTCTTAGCTATAAGTTATGTAAGTTTAC
Chr5_57187940	GGATAGGCTAATCTCGTCTGTCCATTTAATTTGATCTTGACCATCGGTTTTGGGGAGCTCAACTATAAATAGAGAGCTTCCCCCTCACTTGTAAATCATC[C/T]ATTGTAACTTGAATTCTTAAGAGTAATAGAATTCTGTAAGCATTTACTCAAACACCTTTCGTGCGTTCTTTCTGTGACTTTCTGTTGTTCTTTCGTAGCT
Chr5_57190156	TGTTTAGCACAAGGAAACCACTAAAAGAGCCCAAATCTGATACCAAATGATAAAGGAAACGGACCAAGATCGAATTCAAGTTGTTTGGACAATGAAAAAG[C/T]CGAATCGAAGAAGAAAAACTCTGTCTTGGAGAATAAGCAACCTAAAATGCAAAAAAAAAAAAAAAACTCATAGGAGTTATAAGAAATTGGAAATAATAAA
Chr5_57466443	TTATAATCCCTAATGATTTTACTAAAAATACGTTATGGAATGAAAGAAGATTTATAGAATTCAATAAAGAAAGGAAATAATCAAAACAGTTTTCTAAAGA[T/A]TTAAGTTGAGTCGAAATTTTTGAACTTGCTGGTAACACCCTAGTCCATTAGGTGGTCTCTTTTGCTAAGCATTATATGCCATGATTCCTGACGGGTTAAA
Chr5_57687961	AATAGACCCAAGGTCTATTTTGGCTGGACGGCAGAGGCATGAAATCAGCAAGAAAGTAAGGAGAATTAAGGGCAAAATTGGAAAATTGCAAAATTTGCTT[G/A]ATAAAGTTAGGACCCAAGTGGAATTATCTAGATTTCTCTTCATTTTCTGAATTCTCATCAGCTAAAACACCATGGAAGGGCTTGAGAAGCTGGTTCTTCA
Chr5_57772138	AAACATGGCCAGCGAATAACCCTCACATTCCAAGAATTCTGGGGCAACTCTAGCAGCTCAACTTCTCGATCAGATATGATATCTTCTTCCCTGAAAATGG[T/C]AATTATCTTATTCCATATCAGAGCAAACTTGTAAGCCTCAACCCGGTTTGATTCAAGCTTCCTAAAAGGACGCCCAAGCCCATATCTCAGCTTCAACCGG
Chr5_57784529	TTGAGTCAATTGGATTATTGATGGGAACGAAATACTAGATTTTTCCATCTATTTATTTTAGTTTAAAGGAATTCGAATAAAATTGTAGGATTGAATGACT[C/T]CATTAGTAGATGGGTTACTGATAGGCCTGGCCTGGAATCTCTTGTCATGAACTACTCTAAGTTGTTTACTACCTCTAACATTGCTTCTTCCGGTCAAATC
Chr5_57789192	GCTGAAGATTACTGAGTCCTAATTGAACCTTAGGAATTCATAGGATACAAATGACATGTCATTAGAGTTACCGATTTGGTTGAGGTCCTGTATGTGTTGC[G/A]GACACACTACAGCTCGTATGAGCTTACCGATTTGCAGCTCGTGAGAGCTTACCGATTATGAGCATACATGTACATGAATTGACGGATTTCAGTCCAGTAC
Chr5_57838629	AATTGCAGAGACGGAGGAGGATGAGGATGGGGTTGAGCCGGATAAAGGATTTGGATTTTTGAAGGAGTTGAGGAGTAAATTGGAAATTGGGGAAGAAGTT[G/A]GGAGAGGGCATTTTTGTGTACACTTGTTCTGCTAAGCTCAAGAAAAGCGAATTCCCATGTCCAAGCTAACAATGTTTTTTTAAATCTTTTTCTCTTAAGT
Chr5_57870061	ATAATTAAAATTGTTGAGTAATATTTTTCTCGTGTGTTATTGGTATGAGTGTTTGGGTATTTATACATTGTGCTATAGATGCTATTACAACTCATGATGG[G/A]CCCTACTATTTTGTTTTGACTTCGTTGCTTCTAGTATCGACATTCTCTGTCTCTAGCATTGACATTCTCTGCGAATTCCAGGTCTACTGGGTATGTTTCT
Chr5_57947377	ACACCAAGAAAAGAAGCACTAAATTTATTTGATTTTTCTAAAATTATTATCTAATAAATAAAATAAATTTGAGCAAAATTGACTCAAATTGTTGGGTATG[C/T]AGCTTTTACAATAAATTTACTGAATTCTAATTAATTTGTGAACTTCTATATCTATTCATATGGTAAAATGAAAGTAAAAGGAGTAGGATTTGGTTTAAAC
Chr5_57960914	CCTAATGCTGTCCTTTTCTACCAAAAAAAAATATTAATAAAGCTTGTTGAATTCATTTATACTAATAAGTTTGTGTTTGTTTAGAGCTCATTTAATCAAT[C/T]AACTGAAACATATATATTGTTCAATTATTATATAATTAGTAATTGTAACAGCTCGTTTTCAGTAAAATCGGAACAGTGATTTCGAGACCACAAATTCGAG
Chr5_58262181	CACTAGCTAGCTCCAGTGGCAATGGATAGAATTTGCAACTACAGAAATCTGCATTTGTAATCAGTTAATTAATTCATAGAATTCAAACATAAATTATTAC[C/T]AATCTTAATATTGCTATGGAACGAGGATAAAGACGCAACGAGAGAGAATATTGTTTTCTACTGAAAATAATTTTCCTGGAAAATAATTCAATATTTTCGG
Chr5_58335067	TTTATTGGTTTGTTTTAAGAAAAATAAAAAGATTAAAGTACCCTAAAATAATATAACTTATTTTAAAAATGGAAAAATATTTTTGTAATTTTTCTAACGA[G/A]TCGGTACTCGATTGACTCTTGACATTAATTGAATTCAATAGTTTTAACCGAGTTTAAATAATTATAATATATGAAATATATAAATATTTTTAAATAATTA
Chr5_58348632	TGTACCAAAAACAGATGATGTGAACTTACAACAAAAATGTTCGTCTCAGAGAATTCCACTAGGGAGACCTGGTATTGAAAAAGATCTTTCTTCTACAAAA[G/T]GACTTTAGAGAAAAATGAGTGCCAAATTGGGAAGGTCCTTATGTTGTAAAGAAGACCTTTTCCGGAGGAGCACTGATCTTGAGTGCGATGGATAGTAAAA
Chr5_58373542	AAACACTTTTCAACTCCTCTCTTACCTCTATTTCAACCTGATTTAAATAAACAGAATTCACACAATCCAGCACTTTCTGAATATTATTAAGCTTCTGAAT[C/A]ATTTATTTCTTATGAGTACTAATGTAACTATACACCTCTGTATTCCATTTTCTAACCTGATCTGTAAATTCAGAGTGCACCATTGACATGCTCCTAGAGA
Chr5_58389240	ATTATACTTGTGTGCATATACGAATACTTATGACTATATGCTATATAAGCATATGTATTTAGGAATGTGTCTCCCTTCCCCCATACTATGAGTAGAATTT[C/T]TAATTTCTCGTCTAACCGCAAATTCAATTTCAATTTGCAGTCTGAACCAGAATTCAGGCCACCAATGTCTGAAGTGGTTCAAGACCTATTGGACATCATA
Chr5_58439526	AGCTTTAGATTGAAAGTTATGCTTGTCCCGAGTTTAGGGATTAAATTGAATAAATTGAAAAATATGTTTGTCTTTGTAATTGAATGTGAATTCGATGGGA[A/G]ATTGATAATATATATGTTTTATGACTGTACATAGCTAATGCCGATGCAGATCCTACGAGAGGGAAGGAGAAATGAAAGTTATCTACGAGTGACTTGGAAA
Chr5_58469289	TAAATTTCTCAATAAATATTTGAAAATGTAAAAATATAATAAAATAAAATTAATATTGTACTAACCTTACGAATTCTTATTTGTTTTCTCCTCTTCTACA[A/G]AACAAAATTTTTTTCCTTTCTTCTTATCAATTAACTGCTAAACCGTTCTAGAAAACATAAGATTTCGACGTTTAAATAGGGGTCCGATGCCGCCTGACAA
Chr5_58477537	AAGTGAACGAATTCGTGAAGGTGGCAAGAAGCTGGACATAGATGAGAATTCTAGGATTTCAAGTTTACCAGGGAGGGTCGGCCACTTAAGCAGATCAAAA[G/C]GGAAAAGATGGAGAAGTCTTGCTAGGAATAGGCTCCTAAAGAGGAATGTAAATTCCGGAATTGATGCACTGGAAAACATGACAGGTAGAAGGTTGTCCAA
Chr5_58497557	AAAATAATAAAAAAGAGCAGATTTTGTTTTGCCATTTAGTGAATTCGGGCTGGGCTCGGGCCAAAAATGTATTACCTGAGGCCCGGTCCGTTTTTAAAAC[A/G]TGTCTTATTTTTTCCCAAGCCCATTTTTCGAGCTTATATTTTTACCCAAATCCTTCTACTTTTCGAGCGGGCCTTCGGGTCGGGCCGAGTGGCCCAACCC
Chr5_58505450	ACTACATCAATATTTTATTGGCGTAGATAAATAATTTTAGGAAAAGCAGAAGATACGATACAGCACTGTCAAATAACCAGAATTCATCCCTTGAAAGCAT[A/C]ACTATACCCAACTAAACCAATATGATTTTGCGAAATAAACTTCGATTCTTGGATAAATTTGGATGTGTTGTCATTTGTAAAGTTGGTTCATTTCTGATAT
Chr5_58554686	GCCTGATGTTGCTCGAAACTTGGAGGCTGGATTATATTGTTGGAAAAATCTCGGTTTGAAAATAATTTTCTTGCACAGTGAAAAATAAAAATTTTAAAAA[T/C]CGACTTGGTTTGTGATATTTATAGCAATAAACCTTAACGGAATTCACACCTGTGTTTTTGAATAAGTAGATCCTTGATGTTTTCCGACTTTCAACCAAAC
Chr5_58623054	CTTATATGGAAATAAACAGCACACTTCGAGACATGGATGACGGTTTCCAAAGAGAACTATTTGTTCCCACACAAAGTTGTTAGAGGGTTAAGACAAAGGT[C/A]CTCTAGGGATACAACGAAGTTTTGAATTTCCTTTGATTAGCAAAATCGAAAAATTCCTTAACTCTTACTCTAGTTTCTAAAAATAAGATTGATTGTAATT
Chr5_58711614	AAAATTACTTCTCATTGCTTCTTATTTCTTGTTATCAGATGCTTAATATGACTTGGAGCACTGACGAGTGCCTACTGATTCAGGTAATTAATATGACTCC[A/T]AGCTTTAATCTGTTTGAGACCCATTTCTGAATTCTTTCTTTCCCTTCACACCTATGAATTGCCTTTTAATAGTAGCAGAGAACAAACGCTTTGTTCTTAA
Chr5_58750518	TTTCTTCTCATCCAAGCGATTCTACACACTGGGCCTACCAGTCCTTTATTCAGAATTCAAACTACAAGTGTCTTCATTTTAATCTAATTGGTTGATTAGA[G/A]CTAAGCAGCTCTCCTTTCCACCACAATTTCTATTTGAGGATCACGATTTTTTGACTATATTTTATGTTGGGGTCGATGATTATGATTATGAATTATTTTA
Chr5_58825704	CGAAAAGAGAGAGAGGATATATTATATTATATTATAATATTATCATAGAGAGGTTATGTCACATTATGACGTCCTGCAGCTCGAGTAGTAATAATGCATT[G/A]CTAAATGCCACTCATTGTTAGTAATATTAGAAATGTTGTAATATCACTACCAACGTTATAGAATTCTACAATGTTGCACCATATGGTTGGAACAATCGAA
Chr5_58885861	CCTTCCATACAACTTCAAACCTCTCGCACGGCCCGGCCACACGGCTATGTGACCCTGCTTTACAGTTTTTTTCAGAACTTTATGATTGTTCAGTTTAGTT[C/A]TTGAATAGTCCCTGAACTATTTTCAGAGTTTATTTCTCTCAATTGAACCCCTAATAATATGAGTATTGGAATTCATTATCTGAATGACTGAATTATTACT
Chr5_59131348	TTGTTTTTGCTTGTTTTAAGGAGTGAGAAACGAAGGCAATCGGTCACTGTTTAAAAGAACCCTACAAGAAGAAATGCTCCATCTTTTGACTACAAAATTT[A/C]GGGTTTAGAATCGCAGGAATCCAGAGACGAGGCCATAGCTCCTGCGAAGCCAAAAGAAAAAATAAAGAAAGAATTCAAAAGAAAATAAAAGAACAGAAAT
Chr5_59319650	ATTAGTAGACGGGGCAGTGAGTGCTGGACATTTATTTGCGGGCATGGGTAGTGGGTCATGGGTTAGAGGGCAAAGAAGAGGTGTTTAAGCAGCTTGGGAA[G/T]GAGAATTCTATGGGTTTGGGGTGTCACACTTAAGGTTAAGGTGGGATTGGATGGGTAGTGTATTTATTTGCGGTTAGTGTAAAAATAATGATGACGGTGA
Chr5_59332055	AACCAAGCACACCCTAAAAGTAAGATGCTTGCTCAAACAACTTTACAAGCATATACTAATAGAATTCAAACAGAATTAAGATGATGTAAACTATCTGAAT[G/A]CTTTACAAAATCGATTTGAAAATAATGAGTTGCATAAAGAAGATACTAAGAAGCAGCAAGAAACCGTTAAAGGCCAATGATACGACCAGCTGCAAACCTA
Chr5_59388108	TTTATCTATTATTTCTTATACTTGTCTTTTTATTTCATATGCTTTATTTCCTTTTTCTTATTGCTTATATCAGTTATGCTTGAATTCTCATTTTGTTATA[C/G]GTGTTAATATTGTGTTTATTCACACCATTTTACGTTAAATTAATTTTATTTACTTAACGCGGTTTTAAAATAAACAAAAGTTCGTATCTTGAAAACCGAG
Chr5_59511271	ATGAAGGGCTGGTTTTTGTCTACTTTTCAACGAAAAATTCCCTGCATAGCATGATGTAAAACTGCCATATCATGGCCACATCAGGAACATTCCCCACATG[G/A]CATGATGACATTAGGAGTCTAGATTCTCGGTCTTTACATGAATTCAATAAAGTTGTTAATAGGACGGCAAAAAGAAAAGTTGGTAAAATAACATTAGTGA
Chr5_59515166	TCCCACCGATCCAAAGAGTCCTCAGGATAAGTTGCAAGGGCATTCTCAAATGCCTTATCTTGCTCCCTGCTCCACTCGGAGCTGTTGACTGCTTCCTCCA[C/G]AGTCATCTAGGCTTGTCTGAATCCACTATCCAGAATAACAGTAAGATAGAAATGAATTCCGCTAAACTTCCAAATTAAGATAGTTTGTAATCCATACCAT
Chr5_59523167	TTAGTTTTTTAAATTTTCAATTATATATCTAAGGATTTGGAATTTAATATCATGTAGATAATAAAATTTATTATTTTGTACTATAGTTTGAATGGATGTC[A/G]TACGCCGATATGAGAATTCAAGCATGCATCTCGACCAAATTTTTGGCAAATCCCAATATCTGGCACGTAAAGATGTCATTGATAGTTTACGCGACAGTGG
Chr5_59580818	TAAATTGAACCCACATCCTCTTGTATTGGAAAGAATATCGACGCCAATCGAGATTGAATTTTTAACTTTCAAAATACAAGAACCAAATCAAATTGTATAC[A/T]GGTCCAGGGATTATCAGCACATTTTAACCTTCAAGATTTCACCAAACTTATTCAGTAAAGTGAAGAATTCATAACCGATGAAGCATTTCTTGTTGACACC
Chr5_59593463	GCACATCTATGTTAGATAATACAGTTATAGTTACTGATAGTTGTCATACACAAAAGAATTCCGCTTCTGCATAACAAGGATGAATCTACAAAATGGAGGT[G/C]GGCGGTTACTGGCCTAAATGCCACATACCAAGAGAATATATGGAGTACTTTTATAGTTTATAGGGCCAACGTATGAACTTTCTCCTAATACACCAAAATC
Chr5_59631448	AGTTATGTGAAGTTCTTTAAAAGCAATGCTAACAGATGATAGCTGCTGCGTGAGAGTTTCAAGTGCAGACATAAACTTGACATTTTGCTACAATTATAGA[T/C]TCATTTCTAAATGGTTGGCTTCATCTTTTAACAAATCAAGCAACCGTTTTCGAATTCATCCCAAATTACGAATCACGAAACCACGCAAACCCTAGTTTTT
Chr5_59657753	GGACGAGGTAGCATAGATGCCATTGATGCTATTATTTAAGGGTTTGGATTCAAACCCTGGCAATGACAAGTGATTACCATTTCGTTGGTGGGTAATTAGA[C/T]ACCATGCATGGTCTTTCTCGATGATGCGATTATGTTTTGTGAATTCAAGCCCCAAGTAACTCTTCAAGTACTCGAGCAGTTGAGCTCTCGACGAAACTGG
Chr5_59680532	TAAAATTAGCATCATTCCATATTTTCAACTTCCAAAGGTGATTAGTACATATGTGTATAAGTTACCTCAGTAATAAACATCTGAGGTTTACATGCTGCAG[A/G]CCATCTCTCAAATCAAAACAGTATTTGCTTTTGTTGGAGAGAATTCTGCAATTAAATCGTTCTCAGAGTGCTTGGATAAACAGTTTTCATTAAGCAAAGG
Chr5_59879774	GTTTGCAGATTATCTTCCTCAAGGTCATCCTTGGTCAGTCCATGATCAGAGCTTGTTTCAGTATTAGTAGAGGATCGAGAATTCTCAGGCACCTTGATGT[C/A]ATCCATGCTTCTCAAAATCTTCATAAACCCAGGCAATGTTGAAGTGGCAGCTTCTTTTATAGCTAGAAGGATTTCTTGCCATTCGTCTTTTGAAAATCTG
Chr5_59941197	GTAAAAAGAAATAAATTTAATAGCAGATTATTTAGTGTTAAAAGTCAAATTAAGCCGCAAAGAAGAGTAATTTGTGTTAGTGAAAATTACATTTCTCTAA[G/A]ATCCTATAAAATGTGGCAGCATAGCATATACTTACTGAAACATTTATAAATTCCAACAATATGAATTCATGGAAATCAAAGATTGTGTGAAACATAAGGC
Chr5_59954436	ACTGACTCTAGGTTGATTAATTGAAATATCTGTCTAATTAAAACCCCTATTGTCGCATTAACTCGATCTATGGATTTCCCTATTAGATTTGACTCTAATT[C/A]GGTAGATTTATGTTGTCTTATTTCTAGGATTGCATGCAACTCCACTCAATTATGCTAGATCTACTCTTAAACAGAGACTTTTGCTCCACTGAAAGAAGCA
Chr5_60007783	ATATTTGGGGATGTTTTCCATTTCAATTGGCGGTGAATTCAATTCCAACATTAACCCATTTAGCTCCATTGAGTATTTTCGCTGATATTGTGGATCTTGG[G/A]GCGATGGGAGCGGTGTTTGTTGAGGATGTGTCACTCATCATGAAGCAAAGCAACGAGATTATCGCTTTTGGGGGTCTCTCCGTGTTCTTCTACGGTATGG
Chr5_60067019	GCAAATTTCCATCCGTTTTATGTATGGGAGGATTAAGGAAGAAAGGAAAATATCTTTTCTAAACCAAGAGATCTATGAATTCTATAGAAAAATCAACTTA[A/G]TCTAGAGATTAAAGCTCAGGCCAAAAGAAAAGGATTGAGATTGAAGAGAAAAGCAAACTTGATTGGTACATTAGTATAACTAAAACAAGAAATACACTGA
Chr5_60078122	GTCATTATATTAAATACATAACCTAATAAAAAGCATGAGAATCGAAGAATGAAAATGGAGATTGAAATTCGAAGTGAAAATTTACCTAAAAACGAGTGGC[G/T]TTAGAGAATTCAAAAGGTGAAAGGCGAAGGTTGAATCTTCAGAAGTGAAAGTCAAAAAAACGAACCTGTTTCTCTCTATGGGTGTGTATATATACTGTTA
Chr5_60160827	TTAGGGAGATGACTAATCTTGGTTGAGCCGTTGACTTCACTGGTAAATACATAAATATACTAATTGGAAGAATGATACATTGGACTAGATCCAAGTTGAG[T/C]TAATCTTGAATTCGTTTGTAAATTGATTCATTTGTGACGTTCATGGTGTGACTTACCTAAATCCCAAGTTAGTAATTGACTATGTGTGTGTAACTCATGT
Chr5_60169703	TTAATACAGGCGTATGCATAATTTCGAACTACAAATGTGGCTAAATACGTGGGCCACTAGAAAGATCAATTGCCAAGTCACAAGAATACTGAATATTGTA[C/A]CGTCACTTAAAGGAGCCGTGAAATCAAGGTAAGATAAACAACAGGCACTTGTTTTCCAGTTCAAGAGAATTCCTTTGCTTTATATTATACAAGGATACAA
Chr5_60264795	TCTGCTTCGTACTCCAGCAACGGCCCCTATATGTGTGATGATTCATCGAATTCCAGTAGCGGTTGTTATTTTAGTGAAAACGAAACAGCGGGAGGAGGAG[G/A]CTCCAAAAAGGAACCTGTTTCCACTGTATTTATAGTTTTCGATGTGCTTGGCTTACTCGCTGGGATTTTGCTTCTATTTCTTTACTGTAAAAAGTCCAGG
Chr5_60765803	TAATTATTATGTATAATTATCAAGCACATGACTGACAATGTATGAAGAATACCGAGCCCGTTTGAACTTTAGAAATTTGTAAGATACAAATGACATGTCA[T/A]TAGGGTTACTGTTTTGGTTGAGGTCCTACATGTGTTGCGGGCTCACCACAGCTCGTATGAGCTTACCGATTTATAGCTCGTAGGAGCTTACCGATTTGCA
Chr5_60766205	TTACATGGAGATGGTTTTTATATATATGATATGCAGATATACAGTAGAGATGTTACATGTACATGAAATTTTAATAATTGTTGAATTCATACATGATTCT[C/T]GATTTTTATGTGTATATATGGCTAACTTGGTGATTAGTTATGTGATAGGCTTTGGCCAAATTGAATTGAGTTATGCTTTGAGTTATTTACCTAAATTAGG
Chr5_61347700	ATAGTAATAAATGTTAATAAAAAAAATTACAATTTGTCGAGTCGAGTGATAAAAGAGTTTAATGCTTTTAAGTAAGGTTTTAAGTTCGAGTTTTGTGAAT[G/A]GAAACAACAATGTTGAGATACTTTTGTCTCTCATTTAAGGTATACTGAGTTGAGTGATAAGGAATTCAATATCTCTTAAGTAAGGTTTCAGATTCGAGTC
Chr5_61369109	TATATATTTGGTAAATTAGGTTAATTAACTGATTTCAAACCAAATTAACCGTTAACCGAACTTCCAAAACATTATTAACCGACCCCCAACCGAATTAATT[C/T]GGTTAACCTACCGATTAACTGAATTAATTTGGTTTGGTCGGTTAAATCAGTTTTACCCAAAATTTGCATACCCCTATATATTATAACTAGCTTTTAACAG
Chr5_61437529	AGGGTTTACTTAATTACTTAAAAATTATATAATTTAGAATTCTTTTAAATATTTTAATCTTAAATTTAACATTAAAAATGTTTGCCTCGATAATGAAGTT[G/A]TTAAATTTTATTTTAATAATTTCACGAATTTTAAAGTTATTCTATACCAAAAACGAGTTTCAATGCTTCCATATGTTATTTAATTTTACGATGAATGTAA
Chr5_61610866	TCCAATAAAAATACACATAACAAATCAACAAAAAGCAAACCCATAAACCATTTTCAGTGCAGAATTCAATCTATCGTCCTTGAATATATGGTAAAACAAA[A/G]ATTATAATAATAGTTACTTCCTACACCACGTATGGTGTGCTCAAGATGACATTCAACATTTCACTAAATCCTATCCCTAATTGAAAAAGGGCTTAGGTTT
Chr5_61698955	CGTCTAAGAACTAGAGCTATGGACACTGAACTTAACGAAAGAATCGAAAGGATGGAAAGGGTCCAAAGAGTTACAAGAGCAATTGGCCAAGTCACAACAA[G/T]AGGCAAGAGATATGATGGTGAGATCTCGAGAAGAATCACTCGAGCAAAGAGATCAAATGGCTAAAATGATGGAAATGATGACAGCTTTTGTAAAAGGAAA
Chr5_61792218	TTTCATAGTCTTCTTCATCTCCAAAACTGAAAACAGACGTATCAGCAGCCATTACCTTGAATTCACTTTCTGAGCTCGAAACTTCAGTGCTGGCAGCAGC[A/G]GCAGCGGCATCTTTTGTCGGGTTACTAGTAGTGTGTGTCTGTTTGGAGTTTGCACTTCCTAAAGAAACTTTTTCAGTAGAATGAACTAAACTTGTAACTT
Chr5_61796787	CACGTGCTATCCGTGGTCAACGAATGTGAGCCGCTGATTTAGTAGAATTGTATTGAAGATCTTAATCGAACGGTAGGAAAATTCTTGTTTTTAAATTGTT[G/T]TGTACGCTTTCACACTCCAGAATTCTATTATCCATTTATATTGTTCTACTGATCCAATAGCGGGATAATAACTTGACGATGATACCAATGCGTAATTTAC
Chr5_62272262	AGACATACATTGCAGGGACAAATTTTAAGCCCAAAACTTATGCTTCCAATGATAGAATTCATCCACAACAACCATAAATGTCTACAAACTTGTTCCTTAA[T/C]ATAAATACACTTCAAGACTCATGAGAGAGATATCTAAACATCAAGATCAAGAGGAAAGTATCCAAATCTTTATTCTTTCATCTCTCTTGTAAATATTTTC
Chr5_62697337	GCACTGATCGTGGGACCTGCAAATTTGACAAGTCTAAGATTGTTGCTAAGGTGGCCAATTTCAGTGTTGTTTCCCTTGATGAGGATCAAATTGCTGCAAA[T/C]CTTGTGAAGAATGGTCCTCTTGCAGGTAAATCAATAATTTTTGCCCTTACACTAGCTTTAGGGATATTTGAATTCGTTTATCATTTGCACTAAATTCGAG
Chr5_63024794	GATATAGAAGCTGACATTAGGACATTTTTTTCCCCAGGTATTGAATGAATTCACTCAAGGGAAACAAGAAAAAGTGAGCAAGACCGAGTTTAAAGAGGTT[G/C]TTTCAGATATTCTATTAGGTATGGCGGCGGGTTTGAAGCGAGACCCTATCGTGATCCTCCGTATCGACGGTGAAGATCTTTTGGAGTTCATTAACGGTCC
Chr5_63032130	CCTACTATTACTCATAACACCCCCCCCCCCAAAACCGTTAAATTGGAGAATGATACGAGCTTGAACTCATGTCCTTCTATTCAAGGGCGAATTTAGAGGG[G/T]GCAGGCACGGGCGTTGGCCCCCCTCAAATGGAAAAACTATCTTTTAGTCCCTACTAAATGGTAGAATTCAAAGTTATTATGTGATAAAATTGCACTTTGG
Chr5_63063994	TGAAGTTTCCGGCAACACGACGGAATTTATAATAATAATAAGTTCAATTCTTGTTTAATGGAGGGAAAGAGGGTTTTATGTTCTTTCTCTCATTTTCTTT[A/T]ATTAATCATTTAATTCACTTTTCCATCTGAACAAAAATTCTTGTCTTTTTTGGCGGGAATTCGATTCCCCTTTCTTCTTCTTCTTGATTAATAATAATTT
Chr5_63085004	TTGCTGGATTCGATTTTTGTTTTTGTTGTATCATTTTTATTTCCCTTCACCCTTCCGGTCTCAGGGGCAATTTTAACTGTGTTTAGTTTCTGTAGAGTTG[A/T]ATCTTTCAAATTCATATATGATCTTTGAGGTTTTGCTCCAATAGTTTCAGACTTCGTTCACTGAATTCATATATTATGCTTCCTTGTAGGCAGTTTGTTT
Chr5_63311702	TGACTCATTTCACGAGTCCCCAAACCCCCTTTTTTAATATAGTATTGTTACTTGTGTAAATTATGATGTGTGCAGCACATTGTGTTCGAGAGCATCTATT[A/G]CCAGGCAGGAAATGATCAATCAGGGGTGCCAACTGATATGATTTCACTGAATTCAACGGTTCTGATTTCATATAGAAATCCAGCTACTTTCTATACCGTC
Chr5_63352346	TTGATCAATTCAATTGCATACTCCATGAAGGTTGAATCAAAGGGCAATTTAAGGTGTCCGTTGCTTGGAATTCCGAACTCTTCTTCTGCCAAGTTGAACA[A/G]CTCCATCACTATTTCGTTCTTCAGATATTCCAAAGGAAGCATAAAGCGCTTCTCATCAGCGCTATACACCACAAAGTGACCCTCCTCCACCATTGATGAT
Chr5_63369475	TAAAGCTCAGTGGTACTTTCATTATTAAAGATAACATAGCATAAGTCACATGGCCATGTGCCCAGCCCGTGTGACTCTTGAAATATGCTCTTTTTGTCTG[A/T]TTTTTGCTCGTTTTTCACTTCTTTTGCTCTCAAATACTCACCTAAGTATAGAAACGTGAATTCAAAGGATTAGGAGCATAAAGTTCACCAATTTGCATAA
Chr5_63384176	CTCTGTTATCAAGTCTTGTAATTTCTTGGCAAACTGCACCCCTTCCCATAACGCTCCGAATTCGAGTTCTGGTAATTGAGTATTCATAACGTCAGAGGAC[G/A]GTAACCTTAGTGTTTCGATGAATTCCATCATTGCGGTCTGTTTCGATTTCGGTTGAAGAAGGATCCTTTGCGATTGGTTGTAAGTGTCATCGTTTACCCT
Chr5_63421752	TGCAGAGAGAATTATAGGAAAATGAACCAATGATTTATAACTCTAGTAATCAGCAGCATGAATACAGCCTCGTATATAATATACTGTCAGTGTATATATC[T/G]ATATAAACCTATATACTGACAGTGAATTACACACGCTATAAAGTTACAATGTACAGAATTCATTTTCGCTTTTGTTATAAACACCATATGTTATTGAAGT
Chr5_63428964	AACCGAAACACCTAAAGGAGGTTGTTCAAATAGAAGTAAGATGTCTTCATTATTATGATCCATTTTTGCTAGGAAACCCGCAATTTTATTTTTTTCTTTG[G/A]GCATATGTAGGATACGCCAATATATTGTCTTTTCCAACAGTTGATGAATTCGTCTAACTAAGGCTGAGTTCGAGTTTCTTGGAATATTATCTGTACTTAT
Chr5_63899317	TTCTGCTAAGTTTCCCATTAGACAGTGACTTCTGTCATAGAATATTATTAGAATTCCAAAGTTGTATCCATTGGCCCAAGCAGTTCACATGAAAGAACTA[A/C]AGTAAATCAGCAAGTAATTTAGCACATGATAAAATAAACCAGGAAAGGAAAATTTTCAGACTGAAATATAGTACGTCAAAAAAGGTTTCTTCAGAAATTT
Chr5_63920909	GCAATGCCACCGTCGGCGGTGGCGTTTGCCACACGTTTGTTGAAATAAAGATTGGAAAATATAAGGGGAGCACCAAGTACTTGGAGATGAATAAACGAAA[C/T]CCAGAATGGAACCAAGTGTTTGCCTTCACAAAAGATCGAATTCAGTCCTTATCCGTGGAGATCACCGTGAGAGAAAAGGAATTTGTAAACGATGAGTTTA
Chr5_63930600	ATAATAAGGAATAAAAAATAAAAAATTGGAGGAAAAGAAAGGTATGTGTAGACTGTAGAGGTAGTTGATGTGAATTGAATTCAAGGGAAAAGAAAAAGTA[T/C]GTTTAGAGATGTGAATTGAATTGAATGTATATGCATACCAAAATTTTATTTTTTATTAATAACTGACCCTGTGTGGTCACTCTTTCTGCTTTTGACAATG
Chr5_64105402	AGCCACTAAGAAATGAAGCTTCTCTCTCCTTTGTTATTAGATTTATGAATAACCTCGATTTCAATCTCTCTCCTCCTGATATATCTCCGGCAATAAAACT[C/A]CACCGTTTCTTTCTATCTTCGTTTGTTGAGTTTTGGCTCAGATCGACTCCCGGGTAAGAATTTGTGCCTTTGTTTCACAGTTCGACTCTTTATTTCTCTT
Chr6_489532	CTGAATCTTCCCAGGAACATTTGGCCAACTGGGAGAAACTTCAAACTGAGCCTTGAGGAAAGGACAAGTACCAATCCTTCGCACCTCCTTTAAGTTTCGT[G/A]GAAAAAGCCATGTATTTTTCCGAATTCGATGCTCCTAGTATGTTCATATAATCAGTGTACTACATCAAGTGGGCTTGTCGGTTTCTCTTCCCTTTGAACA
Chr6_916323	TGAATCTTTCCAAGAACATCTGACCCAACTGGGAGAAACTTTGGACTGATCCCTAAGGAAGGGACAAGTACCAATCATTCGCACTTCCTTTAAGTGTCGT[G/A]GAAAAAGCTATGCATTTTGCAGAATCCACTGCTCTTAGCATGTTCATATAATCATTGTACTACATCAGGTGAGCTCGTGGGTCCCTACTTCCTTCGAACA
Chr6_1348674	TAGAAATGTAATGCAATCACAGCCAAAACGAAACAAGTCAATATATTTCATGCAAAGCTAGAATTCAAAGCAAGAAATAATAGATAGAACACCTATTCGG[G/A]TGACCACTAGGGGTTTGGTGTGGTTCTACCTAGGGTAAGTTCTTAGGGCTCATTATATGCAGTTCGGTTCTAATGTAAGGGTACCTGAACCTGTAGGTTC
Chr6_1374830	GAACTGAATATATCCTTTCTTTATAGAATTCTTGTCACTTGGTGCATGTTTACTTGAACCTCTATATTAGGTACCTGGGTAAAATGTTATCGAAAAATCA[G/A]CCTTTCTTAACCTTCAAACTTCTTAGATTTCAATGAATCATAAACTATAAATAACACATTCTCCTTGCATGGGAAAGTTGCAGATGGATCTCCACCTATA
Chr6_1505013	GTCAGCTCATAAAGTCAGATCAACACTAAGTCAAAAAAGACGTCGTTTGATTTAGTGTGGTTAGATGTACAGTTGGAATTCCGAAAGGAACGTTTCCAAT[C/G]GATTTTCTGTGAACACATTGGCGTGCCAAGTGGAGATTGCTGTTTGGTTCCGTCAAGGGAAGTAGTAACCGGATTTAAATGTCTCACGCGGTTGAGGGCA
Chr6_1753296	GACAATGAGCGTGTCATACTATGTGGCTGAACTACTGAGTTCTGTAGGCAAAAAGCATCCTTTTTAAATAGCATAAAGAAATATTTAGGGGCATAGATAT[T/C]CGTTCAGTGAATTCCTAGTTGCACCCTAAAATGACCATAAAGTATCAATAAGCACCAGAACTAAGTCGCAAATGACACAAAAAGCACTTACAGTAACATG
Chr6_1841505	CTGCTCATGTAGTCACCGCAGTGGTTGCCATTGCTGCTGCTGGTGGTAGCAGTGGTGGTGGCGTTAAGCCTTTGGTTCGGAATAGAAGTAGCAGGATTCT[G/C]ACCTTTCCCCATTTGTTGTACTTCAAGTGGGGATAGTATCTTGATATACCACACATTGTTCACGAATTCCCTGATGATCACAAAAGAACAACGAAAACCT
Chr6_2000591	AGAAGAATAAGAGGGGAATGCATTGGTGGAGTTGGAATAAGTTAAGCAAATTAAAGGAGGATGGTGGGATGGGTTTCCAAAGTTTGTCTGAATTTAATGT[G/A]GCCCTTCTTACAAAACAAGACTGGTGATTAATAGAATTCCTACTCATTATTAGCAAAGGCCTTAAAGGCAAAATATTATCCAAACACCGATTTTATGCGG
Chr6_2051949	GCCATTGATAGGACACTTAATTGTCAATTGTTGTTGAATTCTTCTGGTGAAATAGGCCTCCCATTTACCGGGGACAATGATGAAAGGCTTATATGTTCAT[A/T]TATTTAATATGCCAGTCTTGATTGTGTGCATAAGTACAATTTTTTTGTTTTAACGTGGTTAAGGGCTCTTAACCATTTGGTTTCCTAGCTCCCACATAAT
Chr6_2075905	GAATTTTAGATAGGTAATTTTGTTGAATCAATGATTAATTAAGGTATAGAGACTAAATTATAAAAATAGTAAAAGTTCAATTGCTTGAGAATTCTTAATT[A/G]GAATGGACTAAGGTGATAATTATACCATTTAATAAATTAAGTGGATAGGTAGGTAAGTTTAATTGTTAAAATATTAGAAAAATATAATTAAATTAAAATA
Chr6_2187345	TTTATTAGCTTCCTCGTGTATGTATAAGATCAAACCCATTCAATTTTTAAAATGGATTACTAATCTCTAACTTTTCAAGGAATTCTTCATCAGTGGTTGA[G/A]AATGATTGGTTTTTTTTTCAATTTTTTCGACCTTGATTTCGTAGGAGCAACTCAAAAAGATTGAGAAATAGAAACATTTGATTAATTTTTTTGTTAAATT
Chr6_2565738	TGGCACGACATTAAGGCGGTGTTGTATAGATGAAGGCTTATGAGTTCATTCTGTTGTCTTATTCTTTCAAAGAGGTGAAGAGCATCGGCATGTTGGTTTG[C/T]TCTATACAAAGCACCAAGCAATGAATTCCATGTGAAATCATCTGGTTTATGACCTAAAGATATCATAATATCATAGATTTTAAAAGCTAATTTGATCTCT
Chr6_3059158	TTATTTTCGGGGTGTTTATGTTTAGTTTTAGCTTTAAATTTTTGTTTTTCATACCCCAAAGATGGCAAGAACGCTTAGACCATCAAGGAAATGTTTAGCT[G/A]TAACCTCTTCAACTGAATCTAGGCATTAGATCCGAATTCAAGAGATTATATTAGTCACCGAAGCAGCCCGATAAGTTATCGGAATTTTTGAAAAATAGTC
Chr6_3245610	AGTAGGGAAATTGGCGTATAGGTTTATATCCAATATTGTGAAAGTATCTAACCAAGGACATAGTGGTGTTTCAAACTCTTACGATGAGGAATTCAATTCG[G/A]AAGATTTTGTGGTAAACCGTATTAAAACTCACTTAGTATATGTAAACTTATAAGTGTGGTGTTCATGTTTCAAGTGTGGCTGTATAATTGAATTTGCTAG
Chr6_3272723	ATTGGAGTATACATTACAAAGCTGTGGGCAACGAATTGAATTCTTGGAGGGAAATGAAGAGCATTGGAAGGAACAACTTTATCACTCGCAGAATCAAATC[A/C]AGAATAGAGATTACATTATGGGTAAGGCCGTGTCTTAGATTCGGGAGGTAGCAAATCATTTACAAACAATGGCAATTCAGGCTGACGTATTAAGCGTAAA
Chr6_3380740	GCTTGAAAATAAATAGTTTAAATGGAATTTTGGAAAGTAAATCTTCAACCCTTCAATCTTTATCCAGTCATCTTTGTATCTTCAATCTTTCAATCAAGCC[C/A]TCATCTTTGCTTTTTGTTCCAACTTAGCCCATTTTTGTAAGAGTTTGAATTCAACACACCAACTTTATTCCTGATAAGAAAAATCTAAATTTAATAACAT
Chr6_3575165	TTGTGTATAATAGGGGTCGGAGTACCTTCTGCTGAGCTTGTGATGGTGCTGTAGGTGAATCGAATTCTAACTAAAAGGCTGAAGTTTCATATAAACCCAA[T/C]CTCCTTCCTCAAAATGAACCTCTTGTCTACGTCGATCAGCCAAAGATTTCCTCAAATTCTGTTTAAGCAAGGAGAGAACTTTATCGCGATCTAAAATGTA
Chr6_3783529	GCACGATCAAACGTATTAAAATACTATTTTATTTAATTTTCAAATAAAACTAGAATTCAAAATTAAATTAAATAAATAAAAATAAATGTGGGTTGGCTCC[C/G]TTAAAGAACTTTTGTTTAACATCGTTAGCTCGACGACCTAAAAAATTTAATCATTCAACTCCTCGAAAAATAACTCCTCCCCTACGTGTACTTTAAAATT
Chr6_3810515	TGTATTTTACATCCTGCCTTTCAAACTCCTTGAATTCTTCCTTACAGGTTCTCAAATCATTATCAAGTTCCTAATTATTTACAAAAAGAAAAAAACTACT[C/T]AGCTCATTATTTCAATAAGCCAATTCAGAAGGATAAAGCTAACGTAATAACCACATAAACTGCCTAACGCATTTGTACTCAAAACCATTATCTAATAAGG
Chr6_3850993	CTCTCTACAATACAGAGTTGGGCACTAATTTTTCCATACCCACTAAGATTGATTTGTTTGAATTGTGGCATCGTCGACTTGGACACCCGTTGTTGATCGT[T/G]CTTTATTTTTTTGAATTCTTGTAATGTTTCCGTTTCTACTAAAAAATTGCAACATGTATGTTCTTATCAACAAGGGAAGTCACACAAAGTACCATTTCCA
Chr6_3932955	TCAAGCTCTTATTTTTGCAACTTTAGTTGCGGTTTATGTAGGCGAATTCATGGAGGGTCATCATTGACTAGTTTGTATTTTTGATATAATCTACTCTTTT[T/C]TTAGCTTACCTTGGTCCAATTCAATGTATACGCAACTCAAGATAATCTACTTACTTAGGGACCCTAAATATGCAAATATAACGATCTAGAGTAATAACAG
Chr6_3949973	TAGCTTCAAATTCAGCGTGTCTTTTCTCTTTACTTAGTTCTTCAGCTTTATGTACCCGGTCAACCAGTGCAACGAATTCTTTCAACTCAAAAATTCCAAC[T/C]AAAAGCTTTATATATTTGTTTAACCCATCTTCGAATCTTTTACACATAGCAGTCTCAGTCGAAATACACTTCCGAGCATATTTGCTCAATCTGAAAAATT
Chr6_4024716	CCATGAAGAAGAACACATCATATCTTTGTATTTCAAGTATTTCTCATAATAATTCACCTTGAATTCATATCATCTCATATTGGAACTTTACCCATTAAAT[C/A]ATTTAAAATATCGATGGATACAAGGGTAGTACACTTGAAGTGAAAAAAGCTGTAAATTGACAATTCATATTCGAGAATGCCCATACGAGCACATAAATGG
Chr6_4053444	ATTCCTATGGCAACCACAAGCAGCACAAGCAAGGGCACCACTCGTTCCTTCCTCTCCACTTGCCATGAATTCCCTACACCCGTCGACGACATAACCGCCG[A/C]TGCTGGCAGCGTGATTCCTTTGACACTCCCCATATCTCACAGTCGTTATTGTCAAAGATGAATTGGTTGTGGTCTTCCTCGGTGGCTCCTCTTTTCTCAC
Chr6_4104388	GTAGTTATGAAATATATAAGAGTTCGTCGGTCTACTATGTAAGGTTGAAATTTGAGTTACCTAGTATCCACCTTATCTGAATTGTAGCATGTCTCGTTAT[G/A]GAATTATGGTATCTGATTTGCTTGATATCTTGGGTATTCTTGTGTTTTATAACATAGATGTGTAGAATTCTTTTTAATGATCTGGATAGTTCATTATCAA
Chr6_4180162	CGATTTTGATGGTGAAAATGAGAATAAGGTTGAGGATGATGTTGATGATTTGAATGAGAATGGTATATATGGTTCAAAAGATGTTGAGTTGGAACATGGA[G/A]ATGATAAAGAGAATAAGCGTATTGTGGATTTTATGAGAGTTAATGATTTTGATGGTGTCCATGAGAATTCAGATGAGGATGGTATTGACGGTTCTAAGGA
Chr6_4184692	CTCTACCTTTGGGGAGACAAAATGCTGTTATATTGAATTCTAAGCCTTTCATGGTCTAATTTCATGAGTTCCCATTAAAGAAAATAACAGTCGGTTATTT[T/C]CAGTGTATATGATCTTTTAGTATATTTAATTTCCTATTCGCAATGAGTTTTGTCATATCATCATGATGTCATGTCAACATTTTATGCAAAAATGAAATAC
Chr6_4184878	GCAAAAATGAAATACGAGTTCACAAAAACAAAAACGACTAACCAGTAAACCAACCTGCAGGATGTTCAAGTAGACAAAATCTTGTTATCCGACAGGTGTC[C/T]AAATATATACATGCAGTGGCTTAAAGTTGTCAACCACAACAAAGAGCTATCACAATCAGAAAGGGTAAAATAGAACTCAAGATATTCTCGTAGTGGATTT
Chr6_4281250	GGTTGAATATATATGAAATTATCATCTTTTATCTTTATTCATGATGAATTATATTTACCATTGAATTCAGATCATATATACGAATGATTACTTTTGGTTT[A/C]TGTTATAATTATTTTATATAAGTTTTAGTCCTTATGGAACCCGACTAAAATTAATATATTTGGGATTTTTTTTAAATATGATGGCTATGAATTTTCATAA
Chr6_4663668	TTAGGATCTTTTATCTATATGGTGTTCCACTTTTATGTATATTTCCAAGATTTTCAATCTGAATTCGGTTCAAAGAAAAGGAAATTACTTTAAATTTGTA[T/C]AATTAATTGGATTCAAAAATATTTTTTAATAATTTGGTATGCCACATTAGTATACTTTCACATAGATAGTACCCATTTTTGGAACGTCCAGTGCCAAAGT
Chr6_4737728	AACGCATTGGGTTCCAATTTTTTTTGTTGGATCTAAATAATCGAAAACGCGTTTTAATCAGAAAACATAAATAAAAAGCTAATTATCGGGAATTCAATAC[G/A]TTGTGTCCTAACGCATTGGATATGACACGTTGTTTTCTCGAGATGAGGATTTTCCTAAAAAATAATAAATATAATATTAAATGTTTAGAGTTTTGAGAAA
Chr6_4990284	TGTTTTACACAACATAAATTCGACAATTTGATCCAAATATTCAAACACCATCCTAATAGCTTCCTTCAGTTTCGTGCTTCTTTCAAGCATGAAGGACCAA[G/C]TCAAAGGATAAATAAAATATAAGTAAATTAATGGTGAATTAAAGCAACAAAATGCAATCAATACATAGATTAAGAATTCTCCTGAACTAACTATAATTCA
Chr6_5141090	CAGACACCCTTATAGACCTCTTCCAAGATTTTCTTAGCCTTAACAGTGTCCACATGTCTTAGTAGCTCAAGCATATCTTGGTACGATCATGCAAAAACAT[C/A]TTTGAATTCTTGGAGTAACTCAATGACGTCTCGCTTTGTCTCTGCGGTGATACAGGCTCCGATCTTCACCTCTTTCTCTTCTCCTAAGCTCACAATTTCC
Chr6_5169284	CAATCTGACCTTTTTATTTTTTTAAGTTGGGGCCACGAATTCTGTGTCTGCTTCAATCTGGTCCTTAGACCGTGCGCAGACCCTCACTGCGTTTAGGGCT[G/A]GGGAATATTTCCCTACAGGTCCCTCACGCTTCGAGCGTGTTTCAGTTCGGTCCCTTGCAACTTTTTTTAATTATTTGCAGTTTAAACCCCAATATTGTGA
Chr6_5190918	CCCCCCTCAAACCTTTTCGAAGCTTATCATCAACAAACAAAGAGATGAACTCTGGAGACCGAGAATTCAGATTGATGAAATATTCAAACGAGGAATTTAA[T/A]GCATTTTGAAAAGTCTTGTCATTTCTAAATGCTGAAGTGATAATCTTGTCGTATTTGTCCTTTAAATCCAACAGATGTTGCACAAAATCGACAGGATCCT
Chr6_5302974	CAACCCTTCATTGATCAATTTGTTGTGGTATTCATTGATGACATCTTAGTCTATTCCAAAACCAAACCTGAACATGATGAACACCTTAGAAAAGTCCTAT[A/G]AATCCTCTATGAAAAGAAACTCTATGCCAAGTTGAGTAAATGTGAATTCTGGCTTACATAAGTTATGTTTTTGGAACATGTGGTATCCGTAGATGGCATC
Chr6_5425216	ATTCAAAACCCCTTTGGTCTCAAGGCGCCCTTTGTGGGTTTTCACCTTGGCCTCTCCTTTTTCTTTTTCTTCTTTTCTTTTTTTTTCTATTCTTTTTTCT[T/A]TTCTTTTTTCTCTTTTTTTTGGACATTCCTTGATTGAATTCGCACTCGTAGGATCAAGTAAGTTCTTGCTATCCTTTCTGGTCAAAATCAACACTTCTCT
Chr6_5543059	GGATATGCTGAATATTCCAATGAAAGACTTTTGATAAGAGCTGGTGAATTCTCTTGATCAGAGTTGACTTGAAGCCTCCTACAATTGCTTCCTGAATAGC[G/A]TTAACAACTTCTCTTTTAAGTATTGTATTGAGAAAAAAGAAATTATTGTGCTTCCATTCCTAACATCAAGTTTTTCCACTTATTGGCCAATGTCTCATCC
Chr6_5582333	TTAATGCTAACCTAAATTTGAATTAGGATCAAATTATGATGTTTTTAAAATCTCGAGCCAATGTTACGAATTCATAGTTTCCATGTCACGACATTGTCAA[C/T]TCAATGAGTTACATCATGACAACATGTATATCTACGTCGCGATGCCACTCACTATGGTCACGATGTTGCCCCTATTTTTGGTAAAATGCACATTTGGTAC
Chr6_6031662	ACATCAATGGAGTATACTAGGAAACACCGAACCTTTAACACGAAGGTAAATGAGAACCAAGAACCTACTCTGGTTACTCAGTTGAGTCACTAGTTCTTTT[C/T]GAAGCTCACAAAGTGGATAGCGGAGTAATGAATTCTTTGTAAGCACATTCATCAATATTCAATCTAATACTCAAGTTTGAACATATCAAATTTTCACCTA
Chr6_6423931	TTCTTCACTTGCTCTCAAATAAAATGATACTTTGTATCGATATGCTTGCTTCTACTATGAGACACTAGATTCTTTTTAAGAGATATTGTGGACTTGTCAA[C/A]ATAAATTGTAATTGGACCTTCTTGTATAATAGATAATTCACCCAAAATATTCTTCGACCAAATAGCTTGGCACATGCACGTTGCAACAACCATGTATTCT
Chr6_6488326	CCCATGACAGTTTCCTCGCCACAAAGCTCACCTCTTTGTACTCGAACTTTAGTTCCATTGAACAAGTTCAAAAACTGTTCGATGAAATGCCTCAAAGAAC[T/C]GTCTATCTATGGAATTCAATTCTTAGAGCTTATTCTAAACATAAGCAATGGAAAAAGACTTGGGTTTTATTCAAAAACATGATATCCGATGAAAAGGGGG
Chr6_6524262	AAAATTATTTCTAATTCTGTGTTTTGATTTGTGATTATTCGAATGCATATTTGAATCGATTCATGGTATGAGAATAACAGAGAAGATCGTTCGGTTAAAA[G/A]CTAGAAACATTTAGGATCCGTCTAGCACAAAGCATAGATATTTTTCAAGGAAAATTTTATTGCTATAAATATCACAAATTAACTTGATTTTCAAAATTTT
Chr6_6557357	ACGTCATACTATTCAACCTTGTTCAATACTACAACAAATCAATGGAATTCACATTCAATCATTTCATTACCATTTAATTTTCATTTTCTATTTGGAAAAC[T/C]ATAGCAATTTAAATTCGGATACACAAGACTAATTTACTTCCACAAATTGTAGAGTTGTTTTACTTAATACAAACTTTATTTGATGTTGCTCACTTAAGCT
Chr6_7871067	TCATTATTTTTGAAAACAAAATATGTGAATTCTGATGACCTACAAAGTCAAAATCAAGTCTTTGATCCTGGAGATTATTGTTCTATATTATGGTTGAAAC[G/A]ATTCGAGCATGTTTTGCATGATTATAGCTTTCAATTCCTTTATGTTTCTTTTATGTTTCCAGCCATGAAACTTTCGAGTCAGATTGAAATGGTAAGGCAA
Chr6_8853399	TTTTACATGTATAACAATTACTTCTTGTCGAGTGAGAGGTTATAAAGTGACATTATCCAAGACAAAATATATTGTTTTAAAATTTTATAATTTAGTGAGC[A/G]GTTTCCACTGAAGGGTGTATGCTTTAAAATTTATTGGAATTCGGTTAAGTGCTTTAAGAGGCTAGCAGTGTATATGCTATTAACTTAGCGAGTAATTTCC
Chr6_8938143	ACACCAGGGCCCTCTACTACACAAGAATGCAGTAAAAGTACATAACAGAATCTTCATATACAATCAAATATATACACAATCGACTATATATACAAACATA[G/A]ATGCAGTATCGCTACGGTTTCTATTTGCATGACAATTATATCGAATTCCAATCCTACCTAGTTTACTAGGGCCATATAACACGTTTCATATAAAAGCATT
Chr6_8987157	CAGCTAATATTGTGGCTTCGCAACCACCACCCCTAAATGTGCCTCCCACACACCCTCTTGTCCTCAAAATCTGCTAATGTTCATAGACCACCTATTTAAT[A/C]AGATTAAAAAAATTTAGAGCTACAGAATTCTCGAGAAGACTGTTGATGATCTGATCAGAGTTGAATACTGACTAGAAAATACTCAGCGAGTTTTGATGAA
Chr6_9010518	ATTCAAATCTTAAAAACGCAAAATTTATACTTATACAAAAACTTTTCAAGAATTCTTACTTTACTTCTTCCTTCAATCCACGAGTACAAAGAGGTAAGAA[A/G]ACTTACCAGTTCCCCAATTTCTCTACTTCCAGACTTCAATTCATACAACGACTACAACATGTAAAGCTTCCTTCAATTACATCCTCTTCTTCTTCGAAGC
Chr6_9552735	TTGATACAGTAAGAGAATGGTTATTTTACTTACCCCCGGTTCTATTACAACATGGGATGACTTATCTCGTGTATTTCTTGACAGATTCTTTCTAGTATCG[T/C]GAGCAATTGAACTTAGGAGAGACATAGTGAGAATTCGCCAAATAGAGAGTGAATCGCTCTACGACTATTGGGAGCTGTACAAAAAACTGTGTGCAAGTTG
Chr6_9721197	AAGAAAAATCACGCTCCCTCTGCGGAACTATCAGGACCCTCAAATTATCTCTGAGGCCATCCTCAAAGCGGACCCAACGCTAATACTCAGTCTCCACCAT[A/G]CCTCACACATAGCGGCTCAGTACCAGGAATTCGGCCTCATACTCGGCTATTGATCGATATACTTATGTTAGATTTAGGAACTCCCTCCTACGGGCGTCCA
Chr6_9748322	TGACGAAGTGAATGGGATGTTGCAACGTCACGACGTGTTCTCCTATTTGGCAACCGTATTTTAGAATTCAAGCAAGTCTTCTTCTCCCAGTTAGACTCTG[G/A]TTATTTTATAGATATTTAATATGATTAGAACTCTAAGATTAGCCTATTTAAAGGGGCCTTGTATCCCTATTTTGATAAGCCAATCAAGATGTTGTCGTAG
Chr6_9846948	GGGTTTTCAACTCAAATCCCCTTTGGTCTCAAGGTGCCCTTTGCGGGTTTTCACCTTGGCCTCTCCATTTTTTTTTTTAGGAATCAAAGCGCCCTTTGTG[G/A]GTTTTCACTTTGGTCCCTTTCCTTCAAGTGAAGTATTTCTTGACTGAGTCTGAGTTTACAGGATTTGGCAAATTTTTACCATCTATCTCAGTTAGAATCA
Chr6_9982067	TTATTATTAACTCAAAAAAACATAAATCAATTGTGTGTGTATAAAGGTGAATGTCCATACTACTAATAGGCCCCAAAAACAAGTTTTCCTAACCATAATG[G/T]AATAACTAACATGACCACTCACAAAAAAACAAACAAAATAGTTCCATGTGTGGACTTTTAATGGGAATTCAGCCAAATGAATTAAATGGGCACCTTGGGC
Chr6_10043393	AATGCAGAAAGGAGTAGATGATGGTTAAAGTGAATTTAGAGAAGGTTTATGATCGAATTCGTTGGGGCTTTATGGAAGATTCGTTAGTGGATGTTAGGTT[G/A]CCATCTGAGCTAATTCAGGTGATTATGAACTATATCTCTTCCCCCTCGATGCAGATTCTTTGGAATAGTTCTTTCAACGAGAACTTTTGTCCAATAAGGG
Chr6_10099726	ACTCACTACACAAAACGAATGGAAGTCAACTTACTGCGAATTCCCAGTACACACTCAGTCTCTAAGTAAAACGAGAAGCGTTAGGCGTCTCTTAAGTTCC[C/T]CCTAGCGTATCGGAACATAACAAACAACAAAATTAACAACTCAAAATTTTGACAAATTTTCCCCAATTTACACAACAACACAATATAACAAAAACAGTCG
Chr6_10823754	TCTTGTTATTTTCCTTCGTCGCTATTTTCTGAAAAAAAATTCGTTGCATGTTAGAGTATTGGATAATTTGTTAGTTTGCCTATAGGATTGTTAACTGATT[G/T]AGGCTAGTTAGTTAGTATTTTTATTGAATTCTTGATTAAAAATGAAGAGAAATGCCATTGAAACAAGAAAAACGAACTAGATCCCAACCGAAACCTACTC
Chr6_11205069	AAATACATGGAAAAACTTTAAAAAATCTGATCATACCCATCTCAATGCACACTTGCATATCAGACATTAGCACCCAAGTAAGAGTAATATAGGATGAAAA[C/T]ATACCGCAATTGGACAAAGCTTGCCTTAAAAGTTAGAATTCATCTTGAGGAAAGTAGAAAACTAGGATCAATGAATGAAAACTTGCTACAATTTAACAAA
Chr6_11328288	TTAGCAACATTGATGTGGCCAAATTAATAAAAAAATACATATAAAATGAACTTTGTCCATTTGTTCAAATTCATTTTAGATGAGTGCAAAACTATAAAAA[C/T]ATATATAAATAATTATAAGAATTCAAATATGTAAAAAAAGTCAAAAAAATATTAATAATTTATAAAAAATATAAAAATTAATAAAATGTACATCTAAAAA
Chr6_11489153	TGATTCTTCCATGGTTCAAGCTTATCACCAACCATCTATGAATTCGAGCCCTTATTCTATAATTTTTCTAAAGCTATAAACAATTGTAGTTTAACTAAAT[C/A]TCAACTATTTCCAAATCCAACACATAGGTAATTTTTTTCTACCAACTTAAGCTAAAAATTTATGAAAACTTTAATTAGAAAACACTTTTTACCTTGTAAA
Chr6_11556102	CAATTCCCTTTCTTGCGAGATTTGTTCTTAAAATCTATTGCTTGATATATCATATATTTGCTCCAGTTTTAAGGAAGTCATTCTTTAATGCAGCTTGGAC[C/T]ATTCTCAGTTGGTTTCTGTAAATAAAGTTTCTTATAGAAAACGTAATGTTAGCAATTTACGAATGATGAATATGTATTGAAGTTGTGGTTTGGTAATTCT
Chr6_11596599	CATACCTTAATCCTGAGTGGATGATGGACTATGTATGTGTGACTCATTTACTTTGATGTAAGTAAAAAATTAAGTTCAAATAGATAAGGAGCCAAAAGTT[A/G]GTGCGTTGAGTTTACGACTTTTACAGTATGTAGCATCATTCACAATAGTGGAATTCATAGCCGAAGAAATGGGTAAATGATATCCTCTTATTACATGATA
Chr6_11619222	TAATTCAAAGGGGTCAATGGCAACCTATCTGCCTTAGTCATTCAGGTCCATATATCTCTCACTTGTTTTTTTACAAATGACATTATCATATTTGGGAAAG[C/T]AGACAAAAATCAAGATAGATTGTTGAAGGGAATTTTAAAAGATTTCTACAACTTCTCCAGACATCGGATGAATACAAGGAAATCTAACATCTTCTTCTCT
Chr6_11663792	CTTGTCCACCACCAGAGCCTCCTTCGTCCTTACAACTAAGCATGACAACCTTTTATTAGTTAAACTAGTAGTGCTCAGTTCTTTAAAACCCAGAATTCTA[G/A]ATTATACAAAATCTTTGAGAGTCTTACTCTTCTTATTTCTTCAACCCGAGAGTAAAAAAAGATAAGGAAACTTACAAGTTCCTCTGCTTTCTATTACCAG
Chr6_11686898	CTTTTTTTCTTTTTTTTATTTATTACTTTGTATGAATTCTCTGTTTACCTTCTTGCAGACTGCTACAAAAAATAAGAAAAGTAGTGATCTCAAATACGAC[A/T]TATTCGGATGGGTAATCCTTGCTGTTGGCATTGTTGCATGGGTTGGATTTGCAAAATCTCAGATGCCACCTTCACAGCTGCCACCACCACCACGATAAGC
Chr6_11733713	TTTAAAATTTGGATTGTTAATTTCCATGTTTACGAAAATTTTATTTTTATGAGAACAAAAATCAAAATTTATTTGGACTGAAGAGAATATGAAAGGAAAA[A/T]GCCTTACCTTCCAAATCATTTGCAAACCAGTATAGATCGGTAAGAGCTGTTAGATTCCCGATACTTGTTGGAATTCTACCATTGAATCGATTGGTGTCTA
Chr6_11758999	AGTACACCACGATAGGACCAAGCACGTGGAAATTAATAGGCACTTCATTTCAGAGAAGTTTAATAATGGAATAGTCCAACTGAGCTACATCCCTACTCAA[C/T]TGCAACTTGCTGACATTTTCACCAAAGCTCTTCTAAGAATCAGCTTCGATGAATTCAACTTCAAGTTAGAATTGCATAATATATACACCACAGTTTGAGG
Chr6_11988974	GCGCCTATCTTCGACATCAATCAATCGGGGTTATAGAATTTTACCACTTCGCAATGCCACTGCCTTGATATGTTATTTACCCAAATTTCTTGGATTCTCA[G/A]TATCGCTCGGCAAGGTTCCTTACGGTCTATTACGTAGCTCTGTAGCTAACTGACCCATTTTGGTTTTCCAAATTTTTCGGTGTTGTTGCTTGGCTTTGGA
Chr6_12386835	ACTGCTAGTAGTAGGAAACCTCGGTTTTCAAAAGAAGCAAATGTTTTTCCTAAATGCATGATTGTTTAATCTGTTTTAAAAGCTTCCGCAAACGAATAAT[G/C]TTTTAAAACTATCGATTAAATGAGCAACACAATTTTGGAACTAATAAGATATTAAGATAAGGAATTTAATTGAAATGGTTCTAATGCGACGACACGGTTT
Chr6_12651224	TAACTCAGTGTTGAGATATCTTTTTGCGAAGAAGGATGCAAAACCAAGATTGATATGATGTATCTTACTATTGTAAGAATTCGACATCGAGATAAAAGAT[C/T]GCAAGGGTTCAGAGAATCAAGTTCGAGACCATCTGTCTCGATTCGAAGTTGGCAGCGAAGATGGAAACATACTTCAAATTGTCGACGTATTCCCAAATGA
Chr6_13682877	ATTCAGAAGAGTATAGTAGGGTATCATCATGTACCAATGCTAAGGAAATTTGGGACAAATTGGAGGTTACTCAAAAGGGTATCGATCAAGTCAAGAAATC[A/G]AAAGTAGGAATTCTCACCCTCAATTATGAGACATTCATGATGAATCCTGACATCAAAGTTATGTTCGATAGATTCATTATCATCATCAATGAGCTCAAGT
Chr6_14719161	ATTAAACAAAATCAAATTTTATAATGAAAATAAACTGATTAACTATTTTGAGTAATCAAAATATTATCATTGTTTTAAAGATTTTGTAATGAATTCCTTA[T/G]TACTAAAACATATTAAGTCATTCTCAAAAATTACTATATTTGGTAATGAACAAAAATCATTGTTGGGGATCAACCCGATTAAGTAATGAACAAGTAAATA
Chr6_14726754	CAAGACTAGTTGACACAACACCCAAAACTCAAAACTGGCACAACAATAATATCCCAAAAATACTCTCAAATTGCCGAAAATTACACAAAAGAGACTTCTA[G/C]CCGAAATTTGCATACACAAGCTTCCCCAATCGGCTACAACTCTCCAGGTTTTGAATTCCTTGATTTCCTCCTCCTAATTCTCCTCCAAATCACCCAACTA
Chr6_15055336	TGAAACAGGGCCAGATGATAGTATCTGAGTACGAGAGAGAATTCATTTGATTGAGCAAGTATGCCCAAGAATGTATACAACAGATGTTGCAATGTGTAAA[C/T]GGCTTGAAGACGAGATTCTAGAATTGAAAGAATTTATTGTTCTAGTTGGCAGAGCGCACAAAGCTGAAGAATTGAGTAAAGCTAAAAGAAAAGCTAATTA
Chr6_15364043	AGTAGCTAAGTATTGGATGGCAACTACAGAAAGAATTCTAAATGATTTGAACTGTACCCCAAAACAGAAACTGAAAGGTATGGTGTCACTTTTTAGAGAT[A/G]AAGCCTACTGCTAGTGGCAATTTATTGTTCGGGGCACCCAAGTTGAGAGGATAACTTGGGAGTATTTTCAAAATGCATTTAAGAAGAAGTACATAGGCAT
Chr6_15421317	TCCCTTGATTTTCTCCTAAAATCCCTCCTCAAATCTCTCCACCTAATCACACCTCCCCTCAACCACTCAATTTGAATTCTCCTCAACCACTTCACTATCA[G/A]AATTTTAGTCCAACACAAACTCACACACGACACAAGCAGCAAAATAACACCCCTTGTTTGCACAGGTATTTGAACTCAAGACCCCCATCACACTGACACT
Chr6_15551569	AACCCAATACGTTAGGGCACAAATTCTCAAAATTCCTAGCATTGAATATTTCCCTTATTATTATTAAAAATCTTCATTTCGAGAAAACGACATGTCACAT[C/T]CAATACATTAGGACATGATGTATCGAATTCCTGAGGATGAGTTTTTATTTATGTGTTTTGATTGAGGAAAATTTTCGATTATTTGGATCTAACGATGAAA
Chr6_15655474	GGACAATATGTATGAATTTGATTAGTTTTGACATGAATACTATATGATATGAAATGTTCGTATTTTCTATCTATTTGATTTGTAAATTTCAGTAATTTTC[C/G]GTAACCCTGTTCCAGCGACGAATTCGGGTTACGGGTGTTACACTATTGCCAAATTTTTAATGCAAACACGATAGCTGCCAACTCTAGGTCATATGTTGGA
Chr6_16015995	TAAGTTCGTAACTTGGTTAAATTAATTAGTTGTTGTTTTTGTGATATAATATCTATCTATAAGTGTTGTGATTGAGATAATTTACTTGATAATGGTAAAG[G/A]ATGAAATCGACTAAGTTGTAATGCTAATTAAATTAAAGGTTATGTTTGAAAATGGGAAACTACATGGATGAATTCTTGTGATGAAATAATGTACATACGA
Chr6_16275991	AGAGCATCTACACAAGCTTTTTCAATCACCACTGTTTCGGATGAATTCTGTTTCTAACTCATCCAATAATCTTTCTTCCTCTTTTGCCTAATCAGGTATT[G/A]ATTTTTCTGTTTTTTTCAATATCAAACCTTGTAAAACAAACACGTGGATCGTTGATTCTGGAGCTAGGGATCACATGATTAGTAGTTATTTTCTTTTTTC
Chr6_16457424	CTAGTAAAAATTTACCTGTTGAGTCCACTGAATTTGTTGTTAAAGTATTGAACCCCCTAGGTCGGTATGTGCTAATTGATAAAGTTTGCAAGAATTTTCC[C/T]TTGATGACTCGGGGATACAGTTTTTCAGTTGATTTGATGTTATTACCATTTGATGTGATTCTGGGCATGGATTGGTTAACTCTACACGACACCGTTGTAA
Chr6_16485339	GCTGAGACAAGGCAAGACCTTGTTAAGTTACTCCAAGAATTCAAATATGTCTTCGCATGGTCATATCAAGACATGATTAGTCTAAGTACTGATATCGTGG[T/C]ACACCGACTTCCTATAAAGGATGAATGCAAGCTAGTTAAACAGAAACCTCGAAGAATGAGGCTCAACGTCCTGTTGAAAATAAAAGAAGAGGTCAAGAAA
Chr6_17073885	TAATTTAGCCTAACTCGCCACAATTGAGAATTCAATAGAATTCTTTTAAGGCACCAACGAAGAACAGCAGAAGAATGAAGTAAGAAGGAACTTGAAAGAT[G/A]AACAAAAGCCATAGAAAAGCAAAAACACTTGAGAGAAAAATTTGAGTGAATGCTCCCAAAATTCTATTAATAACTGAATATATTACAATGAGCGGAGAGG
Chr6_17685477	CGTCGATTTTCATATTCACACGAGGGAATAAATACCAGAAAAAGACATGGTAATGTTGAACATAATCCAAACAGACCAATAACACCTTCATCTATTAATA[T/G]GTTTAGCTAATGTTCTCATACGATAAGAATTCTTTCTGAACTAAATAGTCACATATACTTCCGAGGATAATTGTACACACAAAATGTTCAAAAGGAATCA
Chr6_18768336	AGACGCCTTCATTTATGCAATTGATTTCCAAGATTATCAAAATCTAGAATATTTTGAAAATTGAAGGAGATTGTTAGAACATTTTCAAAATATATCGTTT[G/C]ATTATTAACCAAAAGTTATCATATTTCATAATTATGAGTAATGTCTCTTGAATTCAAAAATTATATCACTTGATTATTAACAATGAATCATGATTATTAA
Chr6_18847995	CTGTCTTATGACAATCCTCTAAAGAAATATAGAGGCTAGATATAGAAGGTTGTGTACCTTTCTTTAAATCAATCATTATAAAACGTTCCAATATCTTGTC[T/C]ATGTGTAAAGCTTGTGATAAAACTATCACTTTGTATTTCGATTCTTAAGGATTTGAATTCCTAGAACATAATTAGCTTCACCTAAATCCTTCATTCTAAA
Chr6_18857366	AGATATTTTTAGCGCGGGCTTGGCCCAGCCTGAATTCACTAAATGACAAACAAAGTTGCCTTTTTTTTGTTTTTTAATATTATTATCTTGTTATTTTCTC[C/T]CTATTTAGCTACAATTTTACTATTATGTTGTTACTATTTTATTGTTATTGTTTGGATATTGTATAAAACTTATTTTATTGTTAATTTTGTTATTATTTTA
Chr6_18974365	TTAGCACATAATCCATTTCCAGTTTTATCCTTGACTGGCTCTAAGTTATCAATACTTAATTGTATTCGTGTAAAGAATTCCTTTTTCCCTCAAATGTTTG[T/C]ACTTAAAATTTAATTTGATTTAAAATGCTTAAATCGCATTAAAATGACCAAGTTCAATTTTAATTCGATTCTAAAATATTTGAAAGACTATTTAAATTTA
Chr6_19055088	TTGGTTACAAGAGTTTCCAGTCGTGGTATCATATATGCAATTTCATGGATTGCATTAAGGAATTCGAGCTTTCTTTGCTTTCGAGTAAATAATTTCAAAG[A/C]GATTTTAGTCATTCTGGTTCACCTAAAGCGAATTTGTTAGGTTAAAATTTAAGTTTGTTTGTAACACTTACCAATTATCGCAGATAGAAGCTTTCGCATC
Chr6_19062572	TATTCACAATTATGAACTAATTCCCTAGATACCTAAGGAAGATGGTTATGATGAATTCTATTATTTGATTTTTGTTTTATGTGATAAATACTTGATTCTT[A/G]TTCTTAGTTATATGTGCTTATCTCTTGTTTTAATATTTTTTGGATATTAATTCATGTTTAATGTGCTTAAATTAGATGAGGAAAAGTCCCTGTTTAAGAG
Chr6_19070514	TGCTTTGTGAAATTGTGATGGGTTGGAAAATGTAGTAGTTGGTGAAAGACCCGAATTTATGTCTAATGTGGTTTCGGCTATCAAGGTTGAAAAGATGATG[G/A]GGAAAGGTTGTGAAGCTTATTTGGCTTATGTGATAAACTTCGGTAGCAAGGAATTGAGAGTTTAGGATATTCGTACCGTTAAGGATTTTCCTGATGTATT
Chr6_19117154	TAGGCGATTGCACTTCCCATGTTGATACATCCCTTAATACGGGGAACTCGTTACCCCAAATACGCAACATACATTCAAGGGTGTACACATCATCGATATA[T/A]TTTTTGACATTCAAATTATAGGTAGTACACGCTACAACCACATGTGCACACGGGTACCGTAGTGTTTGGAACATCTCACACTTATATCGCCTGTTTTAGA
Chr6_19297113	TAGGTGCTTGAATCTCTTTTAGAATTCTATTGATTAGGTATGTCTGGGGTCTCTTCTAGAGCACCCGCCTTCACTATATGATCATCTTGATTTATTATTA[C/T]TTTACAATTATTTTATTTTATTCTTTAGGACCAATTAAGCTACCATGCTTCAAGCATGCATTACTTTTATTTATCCTACTAGGTTGTCTTATTGTAACTT
Chr6_20263137	TCTAATGTGCTAGTCACGTATATCGCTATTACATGCAAGGTGAGTGTCTGAATTCAAGTTGGGGTTTTGTGTCAAAACTTTTCGACATCACTCGGTTTTG[T/G]GTGATATTTTAAGCATTTCATTGGGGGAATGTTTTTCTGATTAGTCTTTGGTATCTCGTTTTTAGGTTCCGAAGTCACTTTTGTTGCTTCTACAAAGATT
Chr6_20292584	TACCGGTTTCTATTAAAGAGCAAATATTGTTTTCTCATTGAAAGTAAAGTAAATAATTTCTGGTTCTGTGCTTGATTTGAATTCATTCGAGCCCACACTA[G/T]AAGCAGTTCGTGGTACAAGAATAAAAGAGAAGGTCGGTGGTTGAAAGCCAAGAATGACAAGGATTCGTCTAACCGAAAATAGAGGTGCGATTTTGGAAAA
Chr6_20387814	TGGAGGTTGAGCTTTAGGGGATCTTAGATGGGTTGAACCTTATTTTGGATAGACGCTTTGAGAGGGTGTTAATCCAAACGGATAGTATTGAGGCTGTCAA[C/T]GCCATCAAGGATGGTTCTTCGGGGAACTTTAATTCTACCCTTGTCAGAAGAATTCATCATATCCTGGAAGTGGTAAAGCAGTGGAAAAATCAACATATTC
Chr6_20443994	ACATGAAATACACAATACCAAGGTTAATAGAAAACATAGTATATCGTTTACTCATGGCATTACATCAAGCATATATCATTGGAATTCATGTTAATATATT[G/A]GAATATTGTGACTATGAAACATGTATGAAAATATATGCATTTGGTAAAGGGATCTCCCAACACAAAAAATGACTCATAGAGTCTACACTAGTCCCATAAA
Chr6_20497700	AATGGTGCCTTTGCAACCAATAGCTCGGGTACCACTTGTCACGAGGTTAGAACTTTCGTCTTACGAACCGTGTAGCCTTAGGCGTTCTGTTCGTTCCAAA[C/A]TCGCCTAAGTCAACCTTAACACCACAAGTGAGGATTCCTTTAGAATTCCTCAAAGGCACCAATTTGTATAGCAGAAGCAATTTATGCCAAAGAAGCCACA
Chr6_20505119	CAAACCTAACCCATCCCTATTGCTTCACATGAATTCTAAGAAACTCTTAGTTTAATATGATCAGTAAAAAGCATGTTTTACTAAGTAAAAGATTTCGAAA[G/T]GACTTAATTCAGTTTCAAACTCATGAAAGATCAAGTTGCCATGGAATATTTTTCAAACACTATTAAACATGAGAAAAATGAATTAAGTTGAATGACGCAA
Chr6_20511333	GCAAGTACCTATAAATCTGACACCACCAATTCAAACGGTGATGTATACACTATCTTAGAAGCAGTGACAGGAAGTTTTTGAATTTTGCCTAACTAACAAG[C/T]AGAAAAAACACTAGACAGTTTCGATGGTTACAAATGCATGTAACTGGAGAGAACTTGAGAAAGAATTCTAGGACAAGGATGCCCTAATCGTCTACGGCAT
Chr6_20512642	TCCTGCTGCAGATAATACATCACACATGTTCTTTATTTTGAGCAAGTAGTCCTTTATAGACAACTAACATTTCTTTTACGAGTACAATGCATGTCATAAA[G/A]TCGATATTCTAACAGTGGAACGAGTAGCAAACCTTTTCTCAATAATGGACCAGAATTCAAAACTAGTAGTTGCACTTGTCAAATAAACCAACAAATCATC
Chr6_20535412	CGCAATGAGCCCCTCCCATTTTTTCATCATTCTAATGCAGTTTTTTTTTAATTTGTTACCTCGCATTTGATTCTATTCTCAATTAGATCCACAATTACAC[G/A]TCGTCATTTTCGCTGACAAGTTTTGAATTCCCGGATTTGTGTGGTTAATTTGCTCTTTTGTCCCCCGGTGTTGAATCAATTGACAATTTAGTTCGAATTT
Chr6_20585414	CAGATCAAAGTAAATAAAAATAAAAAATTGAAGCACAATAGTAGTGGAAAAAGAAGAATGAATTCAAAGCAGACTCCGACTAGGGGTTTTGGACAGTATT[C/T]TATTGCTTCATCGTTTCTCTCACGTCCTTCCCATTCGTAAGCAAAACTCGAATCACTTCTATCTCTCTTCTCTCTTCTTTTTTAGAGTTCCATTCTAATT
Chr6_20599414	ACGTCGAAGAACTTTGATGGAAACCAAGTGGAAATTAACACCTACCCTTGCGTAAAGCAGCAATTACGAGAACCCTACGTCGATGGAGGAACGTTACTCT[C/T]GAGAACTTCACCTATCACAGACTTAGGCAAATAAGGAATTCAATCCAAATGAAAAAAAAGAAAAATCGACCATTATCAAACTCAAGCAAAAACAATTGGA
Chr6_20740095	CAAAATCTTAGAGGTACACGGAGACTCAGCATTAGTCATTTACCAAATCCGTGGAGATTGGGAAGTGAGGGATTCGAAATTAGTCAAGTATCGCAATCTC[G/A]TTGTGGAATTGGTCAAAGGATTCAATAAAGTGACTTTTAACTACTTTCCATGGGAAGAGAATCATTTGAATGATGCCTTGGCCACATTGGCTTCAATGTT
Chr6_20856779	AGTGGGCCTTGATGCTTGCATCACTAGTTTTCCTCGTGCCCAAACACCATTGTCTCGACATTTCAACATCGTTGAGATAAACTATATTCTATTTACAACC[C/T]TTTATGCTAGACCTCTAAAATCTATACTTTAGATTGGATATCTACTTAGTATTTCTAGTTGGGAATTCTCTTAAAATCTTCCTTTTCATTCTCTTCAAAG
Chr6_21130502	TACAACAATATCCACCAGATCATGAGGTATTGAACGATCCATATGCTATACAGAGACGGGGTTGGCATGAATTCAAGTCCATATATTTGCAGAAACAGAA[T/A]GTCAACCTTGATGTGGATAGGTTTAGGATCACTTTGTTAAGAGCACTTGACCTCTTACATCAGTAAATATTGTTCTTCTCATAGAATTATTCATTTTCTT
Chr6_21496762	ATTTATATTAAAATTATTTTATGGTTTACAGTATGATAAGAATATCGTATAAAAATTCCGTTAAGAAAATTTTATCGAATGCATGTTTAATTGATAAAAT[G/A]ACCAAATTGCATAAAATGCAAAGGTTGAGTTCTAGTAGCTATAGGTATCAAATAGTTATGGAATTCAAAATTGGAGGTCCTTATATGGAAAATAGACCAT
Chr6_21600986	TTACTCGATCCACCGATATCATTTTCGGAATTCAGAATATTGCATGTAAACTAATTTATTTCAACAGTTTCAAAATATGTAATTATATCAATAACAACAC[T/A]TAATAATGAATTATAAACAAAATAATCGTAAGAATTTATCGACTTGCAATAACTTACCAATGATCAAAGAGGATTACTCAACGACCTTCTCTTTTCCACA
Chr6_21638005	TCCAAGTAGGTAGCTCAGGCCTGAGGGCACCGTTTCTAAAAGTGCAAATTGGGCAATTTCTACATTAAACTGCTTTGGAGAATTCGGGCCAAGGCCCATG[G/A]CGATGCAGGTAAGATAAGGCGGCTGAGACGAGCCCCTTGAGTGGGCAGCAAGGATGCACGCCACTGCCAGCCGTATGCATATGCTTGAAAGTTGAAACAT
Chr6_22250704	TATTTACAAAGTTAACCCATATATTCTTGGAATGCGTAACATGGTATATAAAGTAAGTAGATCACATTAGAATTCTTTGAAAGTAATTGTGCTTGATTCA[A/T]CTTCTTCTCCAATTATAATCACAGAATTGGATGCACAAAATTCTCAAAAAATGCAAACAAATCACCATAATACTTCAATAAAACATGCACACAAATAAGG
Chr6_22260355	GGTAAAATGGGTTGTTGTAAGGAGTTAAAGAAGGATCAAGCCAGAATTCATTTAAGTTTTGTCGAACTAGAGTTCTTACCTGTAGCATGCATATAGTGGA[A/G]CGTCATAGATGTAGAGTCTCAGGGTAAGAAATTTCTTTTTATAACTAAGTATGAACCGTAGTATTTTAAATTACAAGTAGAGAATTCAATTCAAAGTATT
Chr6_22282557	AAATGTATATATGTAAAATGTTAAGTCCAAATGTGCACATCAGGCATAAATAAATTATAGCCATTAGTTCATCATATACCATACATGAGGTATTTCGCTG[T/G]TCATTGTTTCAGCAGTTTCATCCAGAATTCCATACACAACATGTAAAAGTGCCTGAGTTGGGGCACTCTGCATACATGAAATGTGAAAAAACGTCAAACA
Chr6_22430924	CTTAAATTTATGAACACTAAAAGACTTAAAACCTTACCAACGTACTGGATTCTCTACTTTTTCCACTCAACACTCATGATCATCGCTCCATGCAGAGTTT[C/T]CCGTAGTTATCTCTTCTTCAAAGCAACCAAGGAAGAAGATGGAGAAAACAAAACAAAATTTGAAAAGAATTCACCCCGGGAATTCACTTATCAACTATTG
Chr6_22494088	GGGCGACGTTTGAGAGCTTGGATTGGTCATTCTCACATAAAACGGTATAATTTGAATTCAAAATTATAATATGGAGTTTTTAGATTGTTGGATAAATTTT[C/T]GGACTTTACATTTTTTGTTTTGGAATTTGATGGTTCTAACTAACTAGTCTAAATAATTTGCATGATTTTTCTGCTAAGTAAAATTGGATGCTAAGTTTCA
Chr6_23170627	ATGATCTAGTTGAGGAAGAATTCAATGACCAAAACATAATACTTTCTAAAGAGTTTGTAGTAACATCTAATGATGAATTCTTAGATGATTATGACAGCAT[A/G]GTTAAAGTTAATAATATTGAACTCAGGCATGAATGGCATATTGAATCCTTAGACTTAGCCAACAAAACAACTCCAATTTTTAAGCCATCTATTGACGAAT
Chr6_23224298	ATTGTAAATCATGAGTTATAATAAATTTTGTGAGATAAGTTCAGAATGATTTAGGGTTCCCCTATTCTGACTTTGAAAAATCATAAAAAATTGGATAAAA[A/G]TGATTAGGGGCTTAAATTTATATTTTTAAAATATTTAATTAGTCTATTTTTAATAGAAATAGACAGGAACATTATCTGAATCTTGTACGAGGAGATAATT
Chr6_23440219	TATATGTCATATAATTTCCAAATCAAATTCACTGAATTCGTAATTAACACAAATAATTATTTTATTAGCATTTGCTGTCTTTAAACCATTTTATTTATAA[T/C]CAAATATATATATATACCTAATAAAAATTATAACCGAACGTAAACATATTCATCAAATACTTATANNNNNNNNNNNNNNNNNNNNNNNNNNNNNNNNNNN
Chr6_23858624	AGTTCAACAGGGGCACTAGTGCCATGCAACATTATGTAGCAACCCGTCCAATGTTCATTGATGTGGAAGTGATGAATTCGGACAATAAATTGGTTCTAGG[C/A]GACCAAAGTTCTCAAGCCAGTCCTAACTATGTTGCTCGTGGACTTTCTAAGTTATACAAAGAAATTACAGGTCAAGAGCATAGTTATATTGATGTAAATT
Chr6_24133477	TCAGCAGTACCAACTAGCTGAAGAATTGGTCCAGGCTAAAGAGCAGCAGACTCAGTATTGGTCATATGTGAGGGATAAGGATTTGGCAGTTAAGCTATCT[T/A]TGCAAAACAATTTTTTGAAAACAATGCTAGAATTCCCTATCTTCCCCATGGTTTTGCTCTCATCTGCTGAGATTGAACCAGAACCAACTCCACCTACTGC
Chr6_24976518	CTAAATACACGAATCTTTTCAAACTTAAGTTTTTAAACGATCTCGGGAATTAATAAAAGATCGTGTCCTAACTGACTGGGCATGATCCTTTTTTTAAATC[C/T]GAGATAGCTAAATATCTTTTAAATAAGTAAGTTTTTAGCATTCATTCGCGCATCGGGAATTCAACACATTGTGTCCTAACTTACTGGATATAATTCTCTT
Chr6_24994152	GAGCAAAATTTGGTACAGAATAAGAGATCGAGTAACATTGTAGCTCGGGGTAGACCACCCAGAAATACGGGTAATGTGAGTGGCAGTCAGAGAGGGACCA[G/A]AGATGCAGCCGTTAGATCCGAGGCTCGTGCACCTGCCAGAGCCTATGCTATTCGCGCACGCGAGGAGGCCTAATCCCCAGATGTTATTACTGGTATTTTC
Chr6_25400304	TCGTTGAGGGTTGCTAAAGTTTTACGAACACTGAAGTGTCCCATGAGTCCTCCACTATGTGCTTCATGGACAAGTAATTCGCGAATGGAACTTTGTGGGA[C/T]GCAAAGCCTTCTTTCTTTGAATAAGAAGCCATCATACCTATAGTAGTTCTCAAAGGAAGAATTCTCACAAGCAAAATAAATTTCTCCAAAATCAGCATCA
Chr6_25436443	GACTCGGGTTCAACTACTAAACCGAGATCGTATCACTTGCGGCCTTGTTACGAACGTCGGTGCTCCTCGTTTTGCAAGCTCTGATACCAAATGATGTGAT[C/A]CGGCTCGATGATGTAGAGTCGAGTCACTTGTTTGCCCGATCGTCGACGAGAAGAGTCGTTCGTTTGGTGAGAAAAAAATGGATTTTGATTAACTTTAAGC
Chr6_26037339	AATTCAATGTATATTTGGCTGATCTTAGACTAAATAATTTCAAGACATATTAAATTAACAAATTTAAAACACATAATAAAATATAGCTAATAATAAATTC[G/C]ACTAGCTCAATAATAGATGAAATTCTTAATGAGCTGAATTGAGCTAGAGAATTCGGTCATGAGCTGTAGTTAAATAATTAAAATAAAAATAATACTCAAT
Chr6_27376561	TACAATAAATTGTTTAAAGAAAGAATTTGAGATAAAAGATCTTGGAAAAACAAAATTTTGTCTTGGCTTACAAATAAAGCATTTAAAAGATGGAATTCAT[G/T]TTCATCAATCAACTTATACAAAAAATATATTAAAGAAATTTTACATGGGTAAAGCACACCCATTAAGTACTCCGATGGTTGTACGATCGTTAGATGTGAA
Chr6_27794246	GTCATGTTGTTAAAAAAATCCAAAACATTGATGCATCAAGCCTCATTACCCAATGATTTATGGAGTTTTGCTTGCCAGTAATCTACATATTTAATAAACA[A/G]ATTACCTACTTCAGTTTTAAAAAATAAAAGTCCTTTTGAAATTCTTTTCAAAGAATAAATTGTGAATTCAAGTGCATCTCCAAATCTACTCTGTGTGTCT
Chr6_27855894	CCCACATTGCTTCAAAAGATCATCAAACTTTAAGCTCAAATACTCCCCACCTCGATCAGATCGAAGTGTCTTGATAGTTTTGCCTAGTTGATTTTGTACT[T/A]CATTTTTGAATTCCTTGAACTTTTAAAGGGACTCAGACTTATGGCGCATGAAATAGACATACCCATATCTACTGAAATCATCAGTGAAAGTAATGAAGTA
Chr6_27872930	GTTTCTTTCTTGGCTTTTGCTCGTTTCTTATCTTTCCAAATTGGTTCCATTTTCTGTAAATGTTCAGATAATACTACGAATTCTTTAATTTCAAGCATTC[C/T]CACCATTGCACGTATATTTTCATTCAATCCTATTTCAAATCTAGCACACATTTCAGCTTGAGAAGTTAGTTGTTCCCGAGCATATTTACTGAGACTTACA
Chr6_28084311	GAGGCATTTTATTTGGGGTTCTTTTGGTGGTAGTAAGAAAATGACTTTAGTGAGTTAGGATGCTATTTGTCAACCTAAATCGTGTGGGGGTTTGGGTTAC[G/A]ACATCTTAGTGACCAGAATTCAACATTCATGATGAAACTTACTTTTCATCTCGTCACTAAAACTGATGCCTTGTAGGTTCAAGTTCTTAGAGGAAAGCAT
Chr6_28566801	TCTCAATAATTTTTTATTTTAATTATTTAATATTTTGTTAATAATTTCAGTTTAAATCATCTCAATAGTTGACCATTTGGAAATAAATTTACATTAAAAA[C/A]TTATCATTTTAAAAATAAATTTTAAAATAAACATGATGTACAACTTAAAAACAAACCTGAATTCAAAAAAAAAAATATTTACATTATAAAAAAGACACGC
Chr6_28767972	AAATCACATATATCATCATTCAAATTGAATGACATGTTGAACTCGTGTTCTTGAATAAAAGTCTTGCCTTGGAGTTCTAATAAGTTCTTTTCGACTTCTT[G/A]GCTCCAAAATCGGGTGGAATCGAATTCCCCCATGTCTCTCAATTGCATGGTGTGGTGTACTTTCTGGGGAGCCATTTAAAGATAATATAGATATTCAAAT
Chr6_29211471	TATAGTTTCTCATAGAAGAAACATTTTAATCAATGGAATTGTAAATCATGAGATATAATAGATTTTGTGAGACAATGTTAGAATGAATTCGGGTTCCCCT[G/A]TTCTGACTTTAGAAAATCATTAAAAATTGTACAAAAATGATTATGAGTTATAATTTATATGGTTAGAATCCTTAATGAGTCTATTTTTAAAATAAATAAA
Chr6_29383950	TACAAACACAAAATATTACACTTTTACCATTTTAAAATTTATTAATTATTAATTTTTTGGCCTTATGTGAAAAGGAAAAAAAATGTTCAGAATTTGAACT[T/A]TAGATTGATGTCAATCAAAAGTTAAAATAGCATAAATTTTAGGCATCATGTTTACATTTAGGGCGAATTCAAAAACTTTTTCTTTTAGGGAGGAGTGGAA
Chr6_29446693	GGGCGTGTAACAATGAACTATAGCGAGTTGTTTATAGCATGTAGAGGTTGTAATTTCTTGTATGTAAGACTAAAGAGGTTGAGCTGAATTCTAATGAAGA[C/A]TGTGTCTGCAAATTTATTAAGATTTTTCTCTTCATATCTAATTATTTCTCCATTTCATTTCTCTTTTTGTTATGCATACATTTTTAAATGACGATGTCTG
Chr6_29898637	CAATTATGTTCACCAAATAAGTTCATAAAAATGACAATTTAAAATAAATTAAAAGCAATTAAATATATACATTAACCGAATTTAAATTGCCGCATTGGAA[T/C]CGAGCAATAGACAGATAATAATTAAAACAACAGAAATTATAAATAAATACGCGTGGAAATTACAAAGAGAGCGATGGTTTACCTGCATGAGGAGATTGGG
Chr6_30050082	TAGAAAGGCAGAGGTTTAGTTTGATGGTTACATATGCAAAAGAACTTTGTTACTTGGAATGAATTTTCCCAAGATTTATATTTGAGATTTTCTAATAGAA[C/T]TTACTCTGATATAGTTGAGGAATTCAATAAATTAACTCAGAAATCTTTTGTAGACGATTACCAGTAACAGTTTGAAGAACTACACCCTTACATGCTACAA
Chr6_30116609	TCTCATTTCATCGACTGGTATCGTCTTTTGGGAGTATGTTCTCATTACTTTGTCATTCCAGACTTTTTAATCTTCCTCGGAATATTTTCCCGGAAAATTC[C/A]AGGATTTTCCAGGCCACTTTTGGCTGAGTCTTTTCCCCCTTGCAGGTGGCTGAGAATTCAGGGTTTGAGCTTATCAAAAGGCGTTATCATAAGCTTGGTA
Chr6_30124330	AGGTGTGGCTGAAGCTCGGAGAATACGGCATCTCTTTCTATTTGTGAGCAGTACTTAACACAGGTCTAAAAAAAACCAGAAAAAAAAGGGGTTAGACAAT[C/T]ATAGACTATTGCAGTGGAATACATTTGAAAATTTAAGAAAAAGGCTAAGAAAACCCACCTGCAGAACACGAGATGAAACATGAGAGCCAGCAATTTCTGG
Chr6_30460711	ACTTAGATACTAGTAAATAAAATATTCTGCAAAAATCTAGGGTTCAAATATGAAAATATCCCAAAAGTGTTGTCCAAGGGAATCAACTCTTTTCTTCCAC[G/A]CCAAGTTGCATAGTCAGACATGAGAATTCTTCTCGTCCCGATGTCGTGCAAAATCTTCCTAATTCCATCGTGTCGTCGTGACAAGAGGAAGCTCCTCGTC
Chr6_30582623	AGCTTCGATTGCTTAACAGTGGAGGTACCTTCTTGAGTAGTCTTCAATATACCTCAGGATAATTTAGCCACATTGCATTTGGAAATTCTCTTGAATTCCT[G/A]TGGATGAAATCCATAGAAGATAACATATAATGCTTTGGAGTTGGCATTGACCAGTTTTTCTTCCTTAGAGGTTTACTAAACTTCTGGCATGACTACTCTT
Chr6_30584606	AGAAGATCACTTCCTCTATTTGATATTGATTTGAATAAGGTGCTTCAACTTTAGTGCATTGCTTCTATTATATGTTTATTAGAATAAGGTTTTCTAAACC[T/C]ATAAATAGACACAATCTATACTTCCTATAATCATTCGAATTCGACATAGTGAATTTTCTTCTCCTCTGCCCGTGATTTTTTTCCCGAAAGGATTTCCACG
Chr6_30667418	GCCTAGCAGCAGTGGTGACAATATCCAAAGTTTCAGGGTCTGGCTTTACTCCATACCTCTTCATGATAATTGGATCACAGAATTCACTTAATGGGATTAA[A/T]GCTACATTAACATAGTAAAATAAAAAAAGTCATTTCTTTAAGCTTATCCTGGATTCTTTTTTCTCGAGAAACAAACGGTAAATAATAAGAGGAAGAAGAG
Chr6_30712019	ATCTCATAATTATTAAATTAAATTTATCGCATTTTATAGTTTATCAGACATGTGATCTAATCTAAGCAATGCCATACTCAGAATCTGTTCCGCACAAACC[C/A]AAAAGTTTAGAAATACATTTTCTTTACCCTAAACATATATTTCATAATATCGAATTCCATATCATACTACATACAATAATTACTTAATAATATACAAATC
Chr6_30776626	TTATTTGAGCCAATATGAACTATGAAGCCAAATTTAGATATTAAATTGAACCTTGAGACCAAGTTTAGTTACCTATTGGACCCAAAAAAACGTTAAATAC[C/T]AAATTAAACCTTAAAGCCTAAGTTTAAATACAAAAATGTATATTTACCCGATAAAGAAAAAGGAGCCAATGAATTCTTACATTTGAATGCTGTTGATACA
Chr6_30893500	GATCCTTCCTTTTGGAGAGATCGGAATGTGCAGGTATTTGTGCATGCATCTAATTGTTGTTTAATTTGGGAATAGTACAATTACTATTTCCATTTGTTTA[T/G]TCATGTTGAGTTGTTGAGTCTCAGGTGCTGATAAGAATTCGGCCACTGAGTACGATGGAGAGGGTTTCACAAGGGTACGGTCGGTGTTTGAAGCAAGAGA
Chr6_31370585	GTTAACTCGTCCCAAGTGTTGATTAAATCTACTGGTTGTGAATCTAACCACATAAAAGCATCATCCGTAAGAGAAAAAGGGAATAACCGAAGACGAATAG[T/C]GTCATTAGATACCCCGTTATACTTGAAAGTATCATAAATGGTTAGATACTGCTTAAGGTGTTGCTTTGTATCTTTATTCATTGACCCTCGAAATTGAAGG
Chr6_31461338	ACGGCCGTGTCCCGAGCCAGATGGGTGTGTGACCCTCCAAAACATGAAAATTTTCTTAGTGTTCCAAAGTTTTCGGTTTAGTTCTGAATCACTTCCAACG[C/A]ATGTTTAGGGCCTCGTAGGCCCTTATAAGGGACGGTATGCATGTGTATAAATAGTTTTAAATTGAATGAAAATTTATGGCATGGTTTTGTATGGTTGCTT
Chr6_31762470	CGAAACTGGCACAACAATAATATCCCAAAATGCTCTTAAATTGTCGAAAATCCCACAAAAGAGACCCCTAGCCGAATTTGCATACACAAGCTTCCCTAAT[C/T]AATTACAACTCTCCAAGTTTTGAATTCCTAGATTTCCTCCTCCTAATCACCCAACTACCAACCACATCCCCTGGTTCTCTCCTCATTGACCAATTCAAAC
Chr6_31925624	GAATTTAGCCTATAAATAGACTCTTTTACAACCTTAGAAAATACACCCATCAGAGAGTAGAACTCATAATACATTTAAAGAATTTTGTGTTTACGTTTTG[A/T]GGGTTCTTTATTTTCGGGTTTTCGGGGTTTAGTTTTTATCTCCATCTTTTGTACTCTTTGTTATTTTGCCATTATAGTAAAATTATCTTTGCTCGTAGTT
Chr6_32098571	GTTTCATACTCTTCCAACTCTAACACTCGTATCTCAAGTATATACATTGATATCGATATTTGAAAATATCAATATAATCCTCTAAAAATCTTTACAAAAC[C/T]AATCACATACTCGTATCCAACGCTACACCCGAATTCAAATATCCTACATATATGCAACCCTTTTCCTATTTTCTTTGAACAAAAAACATATTATCTACTT
Chr6_32102939	CTCCCGGAAGGCTTCTACATTTCAAGATGGAATGTATGTTTTGGATTACTTATTGTTGAAATGTACTGTTTTTATTTGGTTTGGATTTCCTGCAGGAACC[T/A]GGACGAGCGGAGGCTGATTTCGGACGATTCGATGCTAAAACCGTTGTGAGGAACATCTACATACTGTTCTCGAGAAGTGAAATACCAATCGCAGATGAAA
Chr6_32534834	AAGTTGGAATCGGATTATTTTCAACTTTGAATTTCAATAAATCTAATTTCGGTACAGCCTTTCCATTCTATTACTTCTGTATTCTGTTTCCACAGGGTAG[T/C]TAGTTCGTTCCTCGAGGTAATTTATTATTCATTTGAAGGGTTACTATTAGTTGCAAAGAAGGGTTAAGAATTCTATTTATTTATTTTTAGATTTTTAAAT
Chr6_32668045	TATATTACAAAATTTAGAAAATGGATTGGGTCAAACTCGAGCTGACGTATTATATAATATATTACACCCCATACCCAACTTGATCATTGGGTCAGACTCT[C/A]TTACTAATTGTTAGTTGTTCAAGGACTTAAGTATAAAGTTTCAATCTATCGAGTTGACGTTGCAACTTTGAGAATTCCACGTCGCAATGTCATTCATTGA
Chr6_33087515	GCATATTTGAGGTGCAACTGATAGGTTGGGCTTGAAGATTTAACCACTTTAGTATAGTGAATCAATCTCCTAGTAGCATGATGTTTCATCCCTTTCTATC[T/C]TTAACCTACATGCCGCTCATGGAATTCATTGTGGATTTGAGCTAAATTTATGTATATGAATAAGAACGATGGGTAAAATTATCATAGGTATGATTGGTGA
Chr6_33118142	ACGATTGAGTGAAGTCTAAATTTTCAAATTTCAAAAAGTATAAAAATTAATATCAATTAATTCAAAAAATATTAAGACTAAAATTAATAAAATTAAAATA[T/C]AGAAATTGAATCTACAACTTCTATAAAAAAAATATGAACTAATACTAGAATTCCACCTAAAGTAAATTAAAATTAATAAAAACATATTATTGTAAAGTGA
Chr6_33125038	TATGATTTCTCGGTATAGGAGGTCATACAGCGGAGATGATTAATCTCTTGTTAGTTTTGCGAAAGGAAAGGTTTACACCGAGGTTCTATATCGCCGCTGC[T/G]ACTGATAATATGAGTCTTCAAAAAGCTCGTGTATTGGAGAATTCTTTGGCTGATTCGGTAACTTCATTTTTCTCTTCATTCTCTCATAAATTGCTATTAA
Chr6_33254873	TACTCACTTGACTTAAGATTATGATGATTCTATTTCAACTGAGCTGAGAACTAAATTGGTATTTCTACAGAGAATTCAAGAATTGCAAATATATACTCCG[A/G]AATTGTTAATTAAACAGAAACTTGTTGGAAATGATCAAACTATAGTTGTAACACCCCTCGCCCATGTCCGTCACCAGATTAGGGTTACAGGATACTACGC
Chr6_33297536	TTTCTGCCGATTTAGGTACAACAAGACTACCACGTGACAATCAAAATTTGAGCCGCCCTTTTCAGGTTTCAGCTCAAATCCCCTTTGGTCTTAAGGCGCC[C/A]TTTGCGGGTTTTCACCTTAGCCTCTCCATTTTTTTTTGGAATCCAAGCGCCCTTTGCGGGTTTTCACCTTAGTTCCTTCCCTTCTTCAAGTAAAGTATCT
Chr6_33728695	AATTTAATTTTAATGGATATATGTGTAAATGCCGAATTATTTTATGCATGGAAGAATTCTTTACGAGCTTGATAAGATTGAATTATGACGTCCGAAAGCC[C/T]CGTACGAACCATAGGATTCTGATATGTGATTTTGTGTAAGACCACATCTGAGACGTTGACATCGACTAGAGATTTACGTGTAAGACCATGTCTGGGACAT
Chr6_33770104	TTCATAAATATAAACAAATACTGTAATAAATCAATCAATCTTGAATTCTAGCATATTTCTTATCATTAGGGACCTAATTGCATAATTTAATTCACAAAAA[G/A]TAGTTCAGAACCTATTAGGGACAAATATGATAAAAACATAAAATTTGGGTCAAAACTGTAAATTCTGAGTTACAAGGGACACACGACCATGTGACCGGAC
Chr6_33848417	AACCCTCTCAATCAATCGCTGTACATCATATATTTTGGAGCGTTGCCATTGTGACTTTATTGAATTCATTTGCCATTCAAAATTTATCAACGGTCAAATT[G/T]TACCCTGATCAACGGTTAATCATTTCTTTAGGGACATATTTAGTTCCCACCTAATATCCTCTATTTCAATCACCTTACAATTGGGTCCTTGTACTATTTA
Chr6_33854605	GCGTTTTGAGCATATATATACCCGAATTTTGAGTTTTCGGGTTATTTTCAAACAGGTTATTGTCTATTCAACAGCTTATGAATTCAATCTGCAACCACAT[G/A]AACGAGCCAATATCAAAGCATCATAAAAGCAGAACTGGTGATCGATTCAACCAATATGTATTTACAACCCAAATACATTAGCTCAACATTTTCATGCTTA
Chr6_33915496	CCCCAACAATGATAACATCATCGTTTATATTGTCTGCTTCAACTTTTTAGGGTTTTATTTACACACCAAATTTACCTTGCAGATTAAAGATGTGAATATT[T/C]GTGTAGTTGAATTCTAGAACAACCAACACTTGGTAAGGCACAAGGGAATTACAAATTCTAAAAGGATTAGTCTGACCGTAAAACGAATATTTTAAGTCTT
Chr6_34575864	ATTTTGTTGAAGTATTATTTTTTTCAACCTGTTTTAGTGTATGAGTTAGCAATAAATTAACTTTTCTTGGTAATTTTTAGCTACTCTCATGACTTGTTTT[G/A]AGCAAAGGGAAGGGAATTCTTTTACTTATTTTGAAGTGATATTTTTTTTACAAGAGTTTTACTCACCTTTCTAATTTCAAGTATAAATTTATACTAATTA
Chr6_34653213	GATAGGTATGGTTTGTCCTGTGTTTTGAACCCGTCTTTTGGTTCACCACCATGCTGACTTGTACAAAATCCAAGAATTCTATCATTTGGTGGCCTTGTTA[G/T]ATTAGTAATAGGCAAAGTAAACCATTCTTGCAATTTCATCCTATATGGAAACTTCTTACTGTTTTTAGGAATGTTACCATGTTATAACCCTTTGGTCGCA
Chr6_34672090	GACATTGCAGAGTCAATTTTTATGGTAAAGCGGCAGTTGGAAGCTCTGCATTCTGAGAATGCGTTACTGAAGAGAGCCGTGGATGATCTGAGACGAGAAA[T/C]CTCCAGCGGAAATTTTGGGGATTTGAATTCTGTGAAATACAGAGAAATTGAAAGAAATGGGAAAACGGAGAGAAGGATGAGTGAGAAGAATTCCATGGAA
Chr6_34770810	AACATCATCCCTCAATGTAAAAGTAAAACAAATTACAATGCACTTTATATAAAAAAAAAAGTACTCCAAAATTACCTTGGAAGCACACAATTGAGAGGCT[G/T]CCATCGATATTTGAGGTAATCAGAATCAGGTCTTCCATACAGTTGGCAGTTGAATTCTGCATCTATGATTGGACAGTTGGAATATTGGTACAATGGGTAA
Chr6_35036539	TGTTACTTGAACTCGGACTTGAGTGTGACTATAGATATTGCCTCACAATTTAATGTTAATATATATATGAGGATCCATGGAGGATCATATAATATAATTA[C/A]TAATGAGATACAAACTATAGTTTTTCTTTTACCTCCCCAACTGTTCTTTCAAAGCTCGAATTCGTATCATTGCAACAATTCGGAACGGCAACCTCAGCAA
Chr6_35072452	CCAACCTTATCGCAAGTGGATTGATACACACTTAACCTCCCTCCCACTGAATTCGAAGTCAAAGAAGTTGCATTCCAAATAGGACCCCTCAAGGCCCCTA[G/A]CAATGATGGCAAACTCAAGCTTTTCTAACAATCATGTAATGTATGTTCGGAAAATTCGATTTGAAAAATAATTATTTTAAGTCTAGTAAAAGTTTAATTT
Chr6_35170387	TCGCTTCAAAAATGAAAAGGTTAGGGTTTCAAAGCTAATTCTTTTTAAAATCTTTCTTAATTCTGAAGTCTATGTTTACAGAATGACCGGACTTAATTTT[A/T]TGTTTTAAGTTTTCTATGTGCTTCCAGTTGAATTCATTTAATATAATAATCAGTGAACTTTATTTTCTTTTTCTACTTAGATTTTGTTTTAGTGCAGAAG
Chr6_35239441	TTGAGCTAAAACCAGCATCAAGAACCCAAATATAATAACGAATTCGTAAAGCTTCATACTCCCATTTGGTTGTGATAGCAAGTAAATTGCCTGCAAAAAT[T/C]GGAAACCATTTTCAATCATCTTAAGCATAACTAATTAATAAATAGGAATTTTTTGAAACTAGAGAAAACAAAGGAGTTACCTTCATACATTGTCCTCCCA
Chr6_35281736	AAATGCAAAAGTTGAATTCTAGTAGCTAAAAGGATCAAATAGCTATGGAATTCAAAATTGGAGGTCCTTATATGAAAAATAGACCATTAAGAGGAGTTAG[T/C]AAATAAAGATGATGATTCATCCATGGAAAATTAAATAAAGAAAATGACTAAATTGGAAAGATAAAATAATAAAAGATGATATTTTAATTAAATAAGAAAT
Chr6_35342881	CTGACCAAAGCAAGTTTAGCTAAGTAATCTGTAGTTTGATTAATTTCCTTGTGCCAAGATGTTTTGAATTCGTCTAATCAAGGCTCAGTTCGACGTAGTG[G/A]AAACACTTCCTTGGATAGTTTTAATAACCTCCAAGCTCTCATATTGGATTATGACCTTGTCATGACCTCTGCGTTAGATAAGCATAAGGCTCTCCAAAAT
Chr6_35398114	TCAGACCTATTGTATCAGTTAGAATTATCGTCAGCGTTAGAATGAATTCATGATGTGTTTCATGTCTCGATGTTGAGATAGTATCGATCTGATCCGTCAC[A/G]TATTGTTCCTGTCGACGAGATCGAGTTGCGACCGAATTTAACATTCGAGGAGGAACTTGTCCAGTTCTTAGAATGTGATGTTAAGGTACTGAGGAAGAAA
Chr6_35613352	CTTTCTCACGTGAACTAACTACTCACAGATCCCACTATCATCAAGCAATTCATGGAATTCCTTCATCTTGCTTTTAGTCCTTAATTTGCTACTTGATTTC[T/A]TAAACTACCATATTATTTCAATGAAATCTCTTGAAAAACCATGGTATATTTGACATACCAAACAGAGCAATCTCCATGGCTCATGTTGCCCATAGAAACC
Chr6_35670442	CCATTCCATCTATTTTCCAAATATGTAACTTTTCCTTTTATACGCGACTCTCAGTTACACCGGAACGGGTGGCAAAGCTCTCCTAGTTTCATAGAGCCAT[G/T]TTTGTGGACCATTTCAAACAAAGATTTTGAATTCAAGGCGGTTCATAATTCTGACATGATTCATGCCAAAGCTATAACTATGGGTTCAGATGATATCTAC
Chr6_35823763	ATAGATTATCATATTTTATTAAGTGGTTTTTGATAAAAATGCTTATTAAGGATTAAATTGTGAAATTTGTAAATTGAGGGGTCAAAATGTGAAATAAATA[G/A]AATTAATGGGCTGCTAGGGGACTAGGAAAAATTAGGCCTAACATGAGCATGATGAAATTTTGTGTATTTTGTGTTGTTTTTGAAATAGGGACTAAATTGA
Chr6_36489695	CCAACCCAACCATAAATTTCTTTGAATTCTGATGGGAAGGAGGAAAATTGGGGGAAAATAATGTATATGAAAGGATTTAGCTGAAAGAACAATTAAGGAA[A/T]TAATGATGTTCTTATATATTTTGTATAAGAATTATTCAGACATCAAATTTGAGATTGCTATTAACAAAAAAAGTGTCCTCAATGGTTTGTATATATAATA
Chr6_36495906	AACCACTGGTTTAGTGGTAAGGTTTCAGCTTACCAGCAGTTTTGTGCTTGAATCTTATTTGTGAGAAAAGTGGAAATATTTTTATTCTTTCTTATTGTGT[C/T]GTCCATTTGGAAGTAGCCAGATTAAATTTGAATTCTGATCAGCTTAATATGATAGCAACTAACCTTATTTGTTGGGATTTAGTTGTTATTTTTAAAAATT
Chr6_37041285	CGAAACGCGTTTCGTGATCCTCTTTGGAAAGTCCCTTCACCTGTAGTTAGATACCAATAGCATATTCAATACAAGAATTCCATTGTCAACCTCTTGTAAT[C/T]TTGAGTTACCATAATCAATCAGGAATCAAGACAATGCAGCTTAAAATTTTGAACATGGGCAAATCGAACTAGTAATCTCACCCTACTTCATGCTGACTGA
Chr6_37062041	CATTTATATTTAATTTCAAAACATTTATTTACTTACGAACTTACCTCGTATTCGGAATTGACGAATTGGATCGATTACACGATAACTTTCAACTTTCCCC[G/A]ATCTAACTCCGGTTTCTTTCTTTCTTGATCTAAATCAATTACAATTTAATTTATTTAAAAACATATTCATTCAATTTCATCCAAAAACACATAAATGGGA
Chr6_37538593	ACTAGCATAGCGTATATAGAAGAATAGGAACCTATTTGTCTTTCAAGGTTTAACATGGAGTTTAGCATAGACCATCAAGATTTCTATTTGTTGAGCAAGA[C/T]AGTATACCAACTCTCATGCGTGGGATCCATCTCAAGATTTAAATAAATAATTCGAGCAGAACTTAGAAACAGTTGTTGAGTAAAGACGTAGATTTAGGCT
Chr6_38056479	CAATCAGACCACAGTAGTAGCAAAAGGTTGGTAGTCTCTCGTACTTTAGGGCGCATATGATTTCGATTCCGTCTCTTCCCACGAATTTCACAACCCTTCG[C/A]ACTGGGTTTGAGATATTTATTTTAATTTTCAACCTTAAGAATTCAGTCCAACCCCCATTTCTATCCTTCCAATCAATCGCCACTAGCTCCCCTATAGCAT
Chr6_38421804	TTTCTAAGATTCTGAATTCTTCGTCTCAATCTCTTTTCTCCAAGTCAAGTTAGTGATCCAGTAGCGATTTTGGTTTTTTTTTTTTAGTTTAATTAGGTTT[T/C]GTTTTTGGCTATGAAAATATAAGTAAAGAATGGAAGATAATCATCTGGATGTTTGGAATTCTTTATTATTGTGTGTTTATCAATGTGGTAACCTAATGCG
Chr6_39160502	AGCTCTGGTTTTGGTACAAGAATCCACCAATAAAATTTTGTTCTTATTCAATCAGGGAGAATTCAACATGTTTTTCCTTGTTTCAAGTAAAGGCTGTTTA[G/C]TGCGGTTTTAGGAGAGCAAAAGCCATATAAAGTCATTAGGTAATTTGGCAAAATTTCCATGATCCTTTTCTACCTCACAACATATATCCTACATCCTTAG
Chr6_39295387	AAGACGAGGTTTGCGGTTCTATAGTGTATCTGGTCCGCAGAAACCAATGTACAACATTTGCCTAGTTGGATGTTTCCTCACGGCAAGCATTGTTCATTTT[T/C]CAGCGATACGAAATATTTTGGCTAATCTTTGGCACCCCTTGGTGGAATTCAAATCTCATATTTGGGAGAGAAGCAGTACTTGTTTCGATTCTATCATAAG
Chr6_39695638	GTTTCCTTTCTGCTCCCAGTTCTCTTCTCGCTCCTTTCAGCGAAAGCCTTGATACCGGCCTTAGCAAAGGCGGTCCCCACTCCGACAGATTGATATACAG[A/G]TTCATGAATCCAAGCCAGGATAAATCTGGGACAGAGGCGACTGTTGACCACGCGAATTCCCGGCAGACGTTTCCCGGATTACCCCCTCATTATCCCAGAC
Chr6_39979917	GTTGACTGTTCAGGCTCTGTGTCCGTAGCCGAATTCGCCATATAATCGGCTACAGCATTGGCTTGGCGATAAACATATGCAAATGTTACTTCCCATTGTC[T/G]CCTACAAAGCTACCTATGAGTGCCGTATTGTAATCATTGTTGAAAAATGAGTTTAAAAGGTTAATTATTGTTAAATTATGACTTTTCACGCCTTCCTTTT
Chr6_39982113	ATAAATAATATTTTATAAAAGAAGAGTTCAAGAAGAAAGAAAAGAGAATAAAGGGATAAAAGAAAAAGTGAATTCAATCTTTGAAGGTTTTCCTTGTGGG[T/C]GATGAGCATCGAGAGAGAAAAGAATGAGCAATTGTGACATAGATTAGTTGGCGACAGAGGGCAACAGAGGAGGAGACTGTAGCAATAGTACCACCAAAAA
Chr6_40017629	ATAATGCCAACATTTATATATATATATATATATATATAAGCTTATGAATATGACCTCTGAAGTTCAGAATTCTTGGTTCATTCTACGAAATTAACAATTA[A/C]CAATAATAAAATAAAATTTATATAATGAGATTTAAAAAGGTTCAATAATATTAATCACAACACCACCAATATCCGGGCCAACCTTCAAAAATCTTATTTA
Chr6_40033127	TGCTTGAAATGGCAGCATTGGCATTGGTACCTGAATTCTTGTTTGTGTTTGTGTTACTCCGAGCCTTTGCATTTTTGCTTGCTTTTCTTGAACCCGAGGC[C/T]GAACTTTCTCTTGTTCTCTTCTTTGCTACAGGACTTTCCTCAATGGATTTATCATGCTGCTTCCAACCTAGAGCTGGTTTCTCGTTCATCAATGAAGCTA
Chr6_40087890	TCCAGTGCGTAACCATCGATGACCGCCATGTGGTACTGAATCCGGCGGGCACGGAGATTGATTTTTATTTTAAAATATTTGTACAAAATAGTTTATATTA[A/G]TGTAATAAAATACAAAATAGTTTATTTTGAATATTTTGATATTATTTGATGTAATAAAATACAAAATAGTTTATTTTGAATATTTTGATATTATTTCATT
Chr6_40297170	GGCAAAGCCCATGAGATGGGATGCTCCTTTTGTATTTATATCTATGGCCACATCATATCTGCAAATTGTTTTTTAATTAAATTTTACAATCTTAAAGGTT[A/T]CACAATCTTGTTTTAAATTTAATAATAAAAGTAAGTAACCTTTCATCAAAAGTTGTATTAGCTGCAGAATTCACAATAATGTCGACTTCTTTTGAAATCA
Chr6_40487539	ATGATATGTGAATAGTAAGAAGCTGGCTAACAATATTGGAAAGCCAGAAGCACCTATGAATTCTGATTAAATGCTCTTTATTATCGCACCTTTTTTTTCC[A/C]TTTAATCTTATCATCCACACGCTTTTTTACATTTGTTTTTATGGTATTTTTTTAAAATATAAAATAATATATCATGAGCAGAAAAAAATCTGATTTTAAA
Chr6_40754330	GACATAGCTTTCGGGTTGGAGATAATGGAACTGGAAAGGGATTAAACCATTGAGCTTAAGGTTGGAGAGATATCATTGATAGGATGAATTCTTTTGAAGT[G/A]AAATCACCCGCCCAGGGTGCGCCGGAACCATCCTTAACAAAGCTTGTCCTCACAACAAGGATATGAAGGTTCATGTCATGACATTAAAACCAAAATGTTT
Chr6_41100637	ATCATGTATATTCAGCCAATCCATGCCTAGTATCATATCAAACTCATCAAATGGTAAGAGCATCAAGTCAGCTAGAAAATAATATCCCCGAGTCATCAAT[G/T]GACATTTCTTACAAATTTTATCAACTAACACTGACTTACCCAACGGATTTGATACTTTAACTACAAATTTTGTAAACTCAACATGTAAACTCTTTTTAAA
Chr6_41204571	TTCTAGATGCTCTTTCAGCAAGGTCTAGACATTACCATTGATGGAATGAAATAAGATGAAATAAGAGGTATGTTTTCTCGAAGGAGAATTCTGCGAATAA[G/A]TTGTGGTTGGCACTAGAAGAAATTTTTTGAAGAAAAACAGTAAGAATAAGCTCCACATGAAGAAAATGTTGTTTCAATTCACTTATGTTCTAGGTGACAC
Chr6_41550443	GCACTCCAAAATCTGTCAATTTTATAACCTGCAGGACAGATGTGTTAAACCATGTATGGTAGGCAATACAAGGAATGTTTAAGTTGAGATCCCTAGAAAC[T/A]GCAACTCACCGTTGAACCAGTTGCAATGATCAAGATTTGATACTTGAATGTTTCTCCAGCGGCACTTACTAGAGTATTGGCAGGAAGATCTGCTTTCACT
Chr6_41664118	ACCTCTGTTGCGTCAAAAATTATTTCTTGAAACGTTTATCCCATAAAATTTCCATCTCCAAAATTTTCTTTGCTGCACCTAAATCCTTCATCTTGAACTT[A/G]GAGTTAAGCATGGTTTTAAATCATTCACTTTTTGATGAATTCTTAGCCACTATCAACATATCATTAACATAAAACAACAAATATATGAACGGATCATCAT
Chr6_41711659	TGAAAAATCTAATATTTTCTGGTGTTTAAATAAATTTGTATAAAAAAATTCTGTTGTTTGTCAATTTTTTTTAAAATATTTCATAAAAATTGTTTTAAAT[G/A]AAATAAACATACATTTGAGAATTTATTGTCTTTTCATTATTTAATTGAATTCATTTTATATCTATTAAATTTATATTTTATACTATTTTTGCATATTTTG
Chr6_41857757	TGAAGTCAGATTTTCTGTGAAACAGATAGATTGCACACATTCTAAAGGAGGACTTTGTGTAGATTCTGTATTTATCATCCCCACTGACCTAAAAGAGCGT[A/G]AAAGAAAAGGGATGTTGAAATAGCCAGAAGCATATCAGAGTTACTGTTGACATCAGTGATCCCCGGAATTCCCATGTGGGGTTTCACGTACAGGTTATAC
Chr6_41923291	GCTGTTATGCCCATTTCCCCGCCTAGTACACTTCATATTAGTAAGTAGCCTGTGCTTAGATACTAAGCAAAGTAAAAATTTGGCTCTCTACGGCCCTTGA[T/C]ATTTCCATGTGCTCTCTCAGAATCATCTCTAGAATTCCAAGAATTTTCCTTTAAAGACCAAAAAGCTCTTCGAACAAAAAAGGACCCTCATGTCGTACGT
Chr6_42193164	AAAATGAGTTCCCACTAAAATCAAAGTGCATTTTATCATAAAATAATGCATAAATATACAATAAAATTCATTTGTATGCCAAAATCCTTTCTAGGTTTTC[G/T]CCCATCTGAATAATTCTAGTACTAATTGAGTAACTTACTTTAAACTAATCAAAATCTTAGATTGGTGTCAAGCTTGTATGAAACAAAGTTACAATCCTCT
Chr6_42442348	AACGAGCAGTGTTAGCATATTTTTTGAAGTTTAAGACAATTGTGCTGATTGTCTTATTAATCCTGTGTAGAATACGAAGATAACTCAAAGAAGCCAGAAT[A/C]TGTCTTCTCATTGATCATCTGAATGAATTCTCCATATGCATGATCTATGGAATATCAACAACTTAATTCTGTAACAATGCTTAAAAGAAAAAATTTGGAA
Chr6_42644092	GGATTCATGATAAACTCCTTTTGAGATCAGGAACCCATTTTTATTGATTCAATTGTTGGGTCGGATGAGCTCGAATTCTTTTAATGCTAAGAAAATTTCG[T/C]TCCATGGCCCAAATGCCCCAAAACCCTAATTTCTCACCCCTTTTATCCCCTCTTTCCCGATTCTCCTCCGCCGTGAAATCTCAGTTTTGCCTTTTCAGTT
Chr6_42698847	CTGAGTCAAGCCAAGGCTCGATTCTAAAAAAATTCCATGCTCAGACTCGTTTTCAAGCTAGCTTGACCCGCTTAAAAAGCACATTTTACTGTTCAAAAAA[T/A]TAAAAAATATTTTTAATTGATATTTTATAATTAAAATTAAAACTTTAAAATATTTTTATTATTCAAATTGAATTCCACCTAGACCAAGTTGAGATACAAA
Chr6_42706443	AGTTTCTTTCCAACATCCTGTAACTGCTGTCTCAGTGACACGGAGTAAACTACAGCAATACAACAGAACTCATAAGTTGCAGAGTTTAAACCTTGGAATC[G/A]AAATTGCAAATCAGAACAATGATTACCATCACCAGAATTCAACCCAATAAGCAAATCATGCCCTTCCTTGGCATCCTGATCAAACGCATGGCAGACAGGG
Chr6_42728312	AAAAATAAGGCCCTTTTAAAAAATGGGCTAGGCCTCGAGTAAGACATTTTTTGCTAGGGTCTGGGCTCGAATTCACTAAAGGACAAAAAAATCTTTTTTT[A/T]ATATTATTTTCTTACTGTTTTCTCTCTATTTTGCTACAATTTTACTATTATGTTTCTACTATTTTGTTGTTATTGTTTGGATATTGTATAAAAGTTATTT
Chr6_42817724	ATATTTTAAGGATTTGCATAAGCTAATCTTGATTTGTGCAGGATGAGATTCTGACTGAAGGAGCAACCTTTGAAGACTTCTGGCATAGAGATGTGGAGGA[G/A]TCAGTCCGTCAGGGGAATACCAAACCATTCATTGAGGAGGCTATCCTGCAGGTTTCCAATTGGGGTTTTAGTTTGGCAGATCTTCAGGTGCAGAGGAAGT
Chr6_42822106	ATTTTGTTCCATGAGTCTAGTCAAAACTATAAACTTAAACATCTCTCTTCTAGAAAATTTGATGAGAACCTCAAGAGGTTATCAAGGAAAAGTTTCACAA[A/T]GATGTTTTTGCAATGTTTCCTGCAGGTTGAGTAGCTTTAACCAAGAATATGCTGGACTTGATTGATAAATAATAACCATATCAGATTGAATTTCTAAGAA
Chr6_42852168	TAGATACTCCGAAAGTTTGAATTTTGGTTGCTGTTTTAGATTTCTAGAACTAATTCTGGACTACTGAATTCGAATATGAATTTGGGTTAATGATTTCTTG[T/C]TTGACTAGTAGAAACAAAATGTCTGTTTCGTTTTGGGTTTTGAGATTTAGGAAGAATTACTCTTGAACGAAGCTTGTTTGAAACCATATCTTAAATGACA
Chr6_42901223	ATATAGACAAGCTCCCAAAGGACATCGACGATGAAGGAGTGGAAGAGGGTAAAGATGTATACCCCTTATGATCGAGAATCCAAGTTGCGAAATTATTTTA[T/C]GAAATAACCTTGAGGCCCACATATCGAATGTAGACCTTGATGCATCGCTTGCACCAGGATTCCTTGAGTACCTAGAGATAATACGTGCTCACCGTTTGGC
Chr6_42989407	AGGACCTACCATCAAATTTCATCAGGAATTTGATTGGATTTCACAGTGCATTAAAGGTTGACAAGGTCAAAATTCTGGCGTCACCAAATCTAAATATTCT[C/T]TCTAGTTACAGTCATCTTGGCCAATAAGAATTCCTTTTCATAGCCATGATAAATATGATTTCTTTACAATTGAATGAAAATCAATGTGTTTAGAATATTT
Chr6_42990626	TTTCCTTTGCATGTGTGGAATTACAACAACACTTAAGAAGAAGATATCAGAGCTATGGGGGATAGGAGGTGGTGATACCTTGAACTTTCATGAATTCTAC[A/G]TTGTTGATTGTGTCGAAAATTATGAAAATTTGTGGTGCTACAATTTGAGTGGTGAAGTCTGGGGTTTGAAGAAAATTGGGAGCAAGGTTATTTCTTGGAA
Chr6_43138389	CAGAGAGGATCTTACTCATTTGAAGGTCTATGCTATTGATGTTGATGAGGCTGATGAGGTATTTGCCACCGCTGGCTTTCTTGACGTGAATTCTATTTCC[T/C]TTTTATGTCAACTTTTTTTTTTCTCAAATGCTTATTGTTTGTAGCTTGATGACGCCTTAAGTGCAACAAAGTTGCAAGATGGCCGCATGAAAATATGGAT
Chr6_43289600	CTTAGCCCTTTAAAGTAAACCGTAAAAACACCAAAACATGAAAAGCTTAGCCAAGTGTCGATTGGGTGACAGAAAAAGTTGAGTGAAAAATGTAAGAGAT[G/C]AGGGACTGAAGGGAAATCCGCCATAACTTCATGAAATAAACTGAATTCTCGAAACGACATCGTTAATACCACGATTCCTTTTTTTTACAGCGCAGTAAAA
Chr6_43327719	TTTGAATTTTGTGGATATATTACTGATGGCTGATGGATAGAATTAAGATCCAGCTTAACGAAAGAAAAATTGTACTCTGATCAAATTGATGAATTCCCAT[C/T]CATACAAATTACAAGAATTGCAGTTGAGGTGAAGTTGGGATTTTAAAACTAAACTAATGATGGAACTGAATTTGATTAAACATTCGTAAGTATTTGTTAT
Chr6_44082121	AGGTACTTGCTGTTTCTCGAGTAATGGTTGCATGGCAACCTATCGGCATATCGATGGGTGTCTATGATATGTGTGCCAGGTATGCAATGAATTCTTCTCC[A/G]GTTTGCGAAATTACATTTCAAGCATTCAAGATAACATGTTTTGCATTTGCTATGATGCAGGTACCTGAAGGAGAGGAAACAGTTTGGTGCTCCATTGGCA
Chr6_44829493	ATACCCTCGAAAAAAAATTGATTGCGGAATTCAGGAATTCATAAATAATAAAACAAAACAAATACTAGTTCAAAAACTGTAGACAACCACAGCTCTCAGC[A/T]AATCATATTAATGCATCTCGTAGAATTGTCAAGATATCACCAGAAATTTCCAGAGAACTAGCTACTCCATAGCTTTCCACCAAACTTGTCCTCAACAATT
Chr6_45027978	TTATGTTTAAGACAATTAGAGGTCTTTGCACCCCTAAAAAATAAAATACAGACTTGATTGTTGAACTGTTGATATGCAGTGCTGACAGATCTCATCTGAA[G/A]AGGAAACTTGATCTTGAATTCCAACACAATGATTAAGAAATATACATACGTATTTGTATCCTGTCCAAGAATCTTTTGTGGTGATGTGTTTGGGCAGCCC
Chr6_45501549	AGATTAAAAGATTTAGTTCAATTTACCATAAGAGGAAACTTTGAGAAATTGAGTTAAATGACATCTAATATTAAGTGTTGAATTAGGAATTCTTGTAATA[C/T]ATGTTAGATTTGAAGTGGATACAATAAATTCAAGCTTCAAGTAAGTTTTTGATTTTATGATTAATTAATTATTATTAAGGACCTAAATGTAAAGGATAAG
Chr6_46461923	TCGTGTTAAAGCACTTTAAGAGAACATGGTTATGTTGACAATTTATCAGTAAAAATGATATAGAGAAAAGTTGGTATCCTTGCCATAGCAACCACAAGTT[A/G]ACATAAAGAAAATCGGATCTTCTGAATTCTGACAACTAACTAGAAACAAGATTGAAGACCAAGGCCGAATCCAAATTTTTTTTTTACGGGGGCCAGAATT
Chr6_47416109	ATGGGTGTCCATGGGAGTGTACTCTGATGGGTCATATGGAATTCAGCCTGGCATCATTTACTCCTTCCCAGTTACATGTGAGAAAGGACAATGGTCAATT[G/A]TTAATGGTAAGTTGCATTCGCTTCGACCATGCCAAAATTGATGCATACTTGAGGCAATGATTTGCTTATTTGAGAATATTTCATTGCAAATGGCAGGGCT
Chr6_47591054	GGGGCCTTGGTCCTTTGCGGTAGAAGATCATACCGGCCCTAGGACCCCTCAAGCTCTTGTGGGTGGTGGTTGTAACAAGGTCACAGAACTCAAATGGATT[C/T]GCCGCCTCCTACTCAAACAATAAAGCCAAAACGAATTCAACAACCCGTAAGAGGGAAAAATGAGGAGGCCGGAAAATCAAGAACTACTACGTAAAGTAAC
Chr6_47696262	TTCGAATCTTTAACAAACATACCTATTTACCTAAACCATTGACAATTGCAACATTTAACACAATTCAAATAGTCTATTGTATTCATATACATATTGTATT[C/T]AATTGGCCAAATTCATACATCAAAGTTCTACTTTAAAAGTGTGTATAAACTTAGTATTATACCAAAACTGACTCAACCTAGTTACATGCCATACTTAAAA
Chr6_47860480	GGAAGGTATTGTTGGATTTTAACGACACAATGGGTGATCGAATTCAAGTCTTTCTTGAGTGAAACCCGATTGTGATCAAGCTGTCAGGAGTCCAAACTGG[A/T]AGGTACCTTTTAACCTTATTTCTTTAATGGTTTGTTAGGCCTGAGAGAGAGAAGTATTAATTGTTAACCAAACCTTTCAACAATGGATCGATAGGCCGTA
Chr6_47946521	AGTCTCAAAAGTTGGGGGATCATTTTCAACACGTTTTTGGAGTTAGATGGTGATAAAATGGAGATCATCAAGGAGGAATTCACTGAACATGACCGATTGT[G/C]GGCTATAGGACCGTTGCTACCCATTAAAGCTACTAACAACGAGAGAGGTGGACCGAGTTCTATACCAAGAGATGAAGTCATTGCATGGCTAGATTCTTGT
Chr6_48146316	CATATATAGAATGCCCAATAGTAAATTTGTTCAGTAAGATGGATATCTTGAATTCACACTTGTATATAACGAATGAATGTTAATGGATCTTGTATCGAGC[A/T]CTGCCTTCTCTGTATAAGTAACATCATCGTAATTTTGCTTTTCTCAAACCTGAATGTAATCATTATCACCTTACAAGATTATTGATGTATGCCCCCTTGA
Chr6_48590519	TTACGACAGGAAATGATAACCAGAAAGAGGTATATTGATAGTCATCTATGAGGGTGACGCGGAGAAGACGGAAGGGAATAATCTGCTTGGCTATTTCAAG[A/G]TTGCCGGAATTCCTCCAGCACCTAAAGGAGCTCCGCAGATAAAAGTCAGCATGGATATTAATGCATCAAATATGCTGAGTCTTTTTGCTGGATTAATAAT
Chr6_48650504	TCCTCCTATTCAAGGGTTGAGGAAGGGTTATGAGTAGTTCTAGGCATTGTATCAAATAAAAACCTACAATGAAATTAATGTTAAATTTTTATTATTATTT[G/A]AAGGCACTTTAGTCTTTTTATTTTAACAAAAACCAATAAAAATGAAATTTTGAATTCACATCAATTAGATTAATAAAACATTAATTTACCACTTAATAAT
Chr6_48729925	GCTGTTTGGTCATAGAAAGAACACTTGGTTTATTGTAACACGCGGTGCTATTTGCAAGGTCGGATTAAGACTCGATTTTAAAAAGATCCCAAGCCTAGCT[C/T]GACTAAGCGAATTCAAAATTTTTATATTCTTTTTTTAAAAATAATAAAATAATAAAATAATAAAATATATTTATATTTATATATTTTTATAATTAAATTT
Chr6_48732034	TCTTGGTTCGCCAAGTACACAGTGCTTCCTGCTGGAATTCTTACTACAACTCCAGGAACTACATTGTATGACTCTTTGTTTTCATGTGTCACGAACGTAA[T/C]TGTTCCTCTTCCTGAGAAAGTAAATAATTTACCATGTTTTAGTTAATGGTGATATATTATATATGTTAATAAAAGGGAAGAGCAAAAATAGAGTATTCAC
Chr6_49415884	ACGTATTGGGTTCCGATCTTCTTCGTTGAATCTAAATAATCGAGAATGCTCTTCAAAATAAAAACATAAATAAAAAGCTCATTATCGAGAATTCAATATG[T/C]TGTGTCCTAATGCATTGGATATGACACGTTGTTTTCTCGAGACGAGGATTTTTCTAAAAAATGCAATATTCAATGTTTAATCTTTTGAGAAGTTATGCCC
Chr6_49592240	ACTAATCTTTTTATTTTAATTTGATATAATTTGGTTACTATGTTATTAGTAGGTTGAAATTGATAATACCATTGTTAAATAGAAGAGGTGAATTCTTATT[T/C]AAACAGCTTAAGCATTTCACTGATATAAAAATATATTATTTGTTTATTGAATTTTTCAGTGTCGAATAACAGTAAAATAAATTGATGTCATCACTATAAC
Chr6_49632927	TACAATTTTAAGTATAGTATACCTCTAAATATAGGTTAGACAAATTAAAATGTAGAATTCGACCAGTGCAAAGTACAACGAATAAAAAATTGAATAGAGT[C/G]GAATTAATCTAAAAACTATATAATAATTTATCTGGCTTTCCAACTTTACAAAAAAAAAGAGAGAGATTATTTTAGCTAGAGGTGCTCATGGGCCGGGCGG
Chr6_49940711	TCGGAGAATCAAGTAAATTACTTGAAAGAAATGCTACCTCATTAATGGAAGAGGAGGGTAAAATTGTTGTTAGTAGGAAGAATTCGAAAGAAGAATTCAA[G/T]AGGGTAAAAACAGAGAAGAGAAACGGAGATATGGAAACGGGCTGCGGTGAAACGGAATGCGACGCGGTCGAAAACACGATGGGTGGTGAAAATTCGGGCG
Chr6_50222427	AAGAACAAGAAACTAAATACTCATTAGGTATCCCGGAAGTAGTTCCTTGTTCGTCAAGCAACGCCGGAACTTGAAGCATTTTCTCCGAATTCTTCAGTTG[A/G]CAACCCTTATCTTCCTCCAAACACGCTCGCAACGCAACCTCGATTCCATTGATACCCCAATAAAGATTTGAAAGTACTGCCTGTTCGGAAAACTCAAAAA
Chr6_50376484	GATCTGATAACATTATGTTTGTTTTAGGGTTTCTTTAGGGTTCTTTGATGAATTCTTTAGTTTGAATTTTAGTATTTTAGGCCCGTAATTGTTTAGATTA[A/C]ATGCTAGTAAATGCATTTTGAGTGAGAATTTAGAATATTCAATAGAATGTAGTAAATAAAATAAAGGTTAAAAGAATTGCTTGTGATTTTTCAAAATTTT
Chr6_50658481	TGTTACCAGAATTGAAGCACCAAATGCTACAAGATGGAGTGGAATTGGGTATCATTGAGGATTGAATTTGGATAGAAGATTCAAAATTGATATGCAGTTG[A/G]CATGCTTCCTTTGAAAAGGTCCCTGCAGGGCCACAAAGAAGATTGTAACTGAGATGTTTCTTTTGTATTGTACAACATTCATCCTCTTGTCTTGTTTTTA
Chr7_185048	CATTTCCAATGTTTGATACCAAAGTTAGGAAAGGGCTAATCAATAAACTTTCAATCAACCACAATAAAGCTGGATAGGGGAATTCTACTCATCTTACAAA[A/G]TACTTACTTTTCCTTGATGAACAACTCGACAGCTTTCTCATTAGCTGCACTAAGAACTCCTGTCATGGTGCCTCCAGCCCTTCCAGCAGCATAGGCAAGA
Chr7_235657	AATTTCATAAACAAGAAAAATGAATTCAAGTAATACAAGGAGAACGGGTAGGGAGCTCATAACCACTGCAAAAATAATGTTTAAAGTACTTCTACTGTAA[G/A]TAAATAATGAGAAAAAGTTGACCTGATTACGTTCATAAAGCATGTGATTCTTAGTAAAATATTTGTATGTATCCTGTCCTTTGGCAAGCATGCCTTGTTC
Chr7_247706	AATATGAAAGTTGTTCCTCATGGCATGTGAAATTTTGAATTCATTGATAAATAAACAAGTAAGCAACGTAATTTTATTGTTATCAAGGCTAATTCAGTCC[T/C]TTACCATCTAATGGGAAAAAGAATAAAACAAAGAAAAGAAAGGAAATATGGAATAAACAGAAAATTTGAGAAATATTTTTAATGTATTTACGATATTAAA
Chr7_268961	CTCCATAGTTCATTGTGTTTGAAGAATCGAAAGATGACTCCAACAGGAATAGCAATCTACAGAGGTATTGTCTTGAACTGATTCCTGTCTTTCCCAACTG[G/T]CTAAACTTGAAAAATACTGACTATTACTGTTATTTGTTTTTGTGATCGAATTCAAAGCACGGGAGTTGGGATACAAATCGGTTGCGCATCTGCTGATGGA
Chr7_449252	AATTTAATTTAATTTACTTTTTTTATATAACGCTTATTTTTATCCATAATTTTTTCTTAATCTCACGCATTTTCTGAATTCCTACAATAGTAACAATACC[A/G]ATTAACTATACAATGTGATTCCACAGAAAATGACATCCCATCTGAAGAGGATTTCTTCAACATGTTTTTACATTTTGGATAGCGCCAGCAAAAGCAAGAA
Chr7_659206	GACACGGCCGCCTGTTTGGTGAGCGGCTGCCACTAGAGCTAATGTGGTATAATCGGCAGCATCGGCACATGCTGCGACCATTAGTTGCGCGTTGTTGCCC[G/A]CTGCAAGGGCGGATATGAATTCGGCTGCGTTTGGTTCTTTAGCGTTTTGGCCCTGCATACATGAAACCAAACTCAAAATAGGGAACTCTTAGACAATTGC
Chr7_827568	CCGTCCTTCGCCTAATTCCAGCCTAGTTATTTTTTTTAATTCGTCTACAAACTAGGGCATATTTATGAAAAAAGGCAAAATTCTTATCCCTTAATTGAAG[C/A]CAATTGGCTCGTACCATTTGTTCCCAATACATTTCATCTTTATCAATCTCCATATTAAGTATAATTCTAGTATCAATTAGCTTTGCCATTGTATCATCAT
Chr7_1042541	TACTTTTAAGTTCCAATCAAATGCTTTTGCATTGAATTCTCATCTCCCACATCGAAAAGGAATACTCCAATCGGTAGCTATATGGTCGTGACTGTGGATA[C/A]TAGATTCCACCATAGTGCTCGTCTCCTTCTAAATTTCTCACTTAAAAAATGATTATTCAATTATTCAAAATTTTTTTGTTGCCATCCACTGAATGGTTAA
Chr7_1072849	TTTGACCCCTAAAAATAAAAAAAAATCTATGTAGTTCCTTAAAAAATTGATATTAGATAAAAGTACACTTTAACCTCACAAAAAACTTATAATTCAATTC[C/T]AGCCCTCTTTAAAAAATTTCTGAATTCGTCCATGGTCAATAAAGTACTTAACCATTGTTCTCTAATATTATTGGCCTCGAGCATTTAGTACAGTAGATGT
Chr7_1371173	AATCTTAAAATAAAATAGTAAGACTTTCAATTATTTGGTATATACTACCCACTTGGTCAAGCAGTACTCACGTCTTTTGGTAGGAATTCACGGTCCGATC[A/T]CATAGGATGTTCTCTCTCAACAGGTTAAACCTCGGTTTGACTCAACAATAATACTTAACTGTTACGAGATTTGTTGACTTTAGACATACTACACTTGCAA
Chr7_1415239	TTTATGCTTCAATTATTCTTTCAATTTCAGGTACTGTATAGCTCACTCTCTGTTCTAAATTTCCGGGTTGAAGTATAATGGCATTATATTGCTGATTTTC[G/T]TTTTTTTTTTGTTGCTTGTTGTAGTTTATTTGTTTCCGATAATGGCGAATTCAATGGGGATCAACTATGGACAAATAGCAGACAATCTTCCGTTACCGGA
Chr7_1560007	TTTATATAATTGATATTATAAAGAATTGAATGTTTTCAATTTAAACTTATTTATCATTTTTATATTTTTTATATAATTTGTTTATTATAAAATTATTCTT[A/G]AATTTAATTTTTTTTCTATTTTATATATTTTTTAAATATTATAAAAAATATATTTTTGAATGTTTTCTTAATGAATTCCACACCATCAATTTCATATCAA
Chr7_1583005	ATAGATAAGAAATTAGAAAGAATTGGATAGAATTCATCAAATAACACATGCACATGTTGGGATTGGAAACCAATACGTAGTAATCATGTATAGTTGGATG[T/C]GAACGTGGATACTTAACCAATAATGTCAAGATTTCATTTACTTTCTTCTTCCTTTTTTTTTTTTTGCATGTGTATTTTTTCCATAAATGAGATTTTCATG
Chr7_1615149	TTGAAGACAATTGAAGGTAGTTATCTAATATGTTTTGAGGGAGCTATTACGATTGCACGTGCTCATGCCGGATTAATGAAGCAATTTCCTATTGATCCAC[A/C]TGCTTTTAAGGATATACCTTTAGTGGTAGCGGATCAATTACGAAGAAAGAATTCTTCCTCTAACTTGGTGTACTATGGTTAATGTGTAATTGTAATTATT
Chr7_1644393	AAGATAGAAAAAGCACCATGATTCCTATTCAAAAAAGGAAAAACAAATTTCATACCTTGACTCGCTTTCCAATGAATTCACCACTCTTATGGGTTTTTAC[C/T]TCCACGAACCAATTCTTAGGTAACCATTCCGGACATTCATTTTCTTTTACAGCAGCCTATACAATGATCAAATAATTAAAGAGTAAAAGAAAAGGGCAGC
Chr7_1655269	TCTTCATAACATGCACTGTAATTGCTTCCAAGGAATTCATACGTGTGATGTGATACTAATCATAGTTATTCATATGGGACCGTTCAAATCCTACCAAATT[C/A]AAATGTCACATTTTCTTGATAGGTGATTGTAGACCACACATAGTCTCATTCTTTATCATCTCTTTAAATAACTTTATTTATTCGAATTCTTATTAAAGTC
Chr7_1724758	GATCCATCCATATAAACAACCCAGCATTGCTTTTCAATGAACAAATCCCGATTTGTGAAAGGGTCCAAGTGAAATATTTGTGCCGTTTGAACAACCGTTC[T/C]CTACTTTCTGCGACAAAATTATCGATGAATTCATCGTTAGACAGCATCGTCGCGATCAAATGTTGTGTTTGCGACGATACTAATCCAAAACTCGACATTT
Chr7_1778136	AAAAAGCAAAACTCAGAGGGCAATAATCTTATATGGGATTGCGGTAGCACCCTTTACGACTCGTTCGAATTTAACGCTTTCAATCGGCAGCTCAACTCAG[C/T]AATAGTCCATTCCAGAACAATGTCCATGCCTCATTTAGTCCACTGCGCTCCTCCTCCGCCGCCACCGTCGAAGCTCTCTCGATCCATTGAGAAACTATTC
Chr7_1812969	TCATCGGATAATCATTCGAAACGGAGGACGATGAATTCTCAGCTCTCAAAAACCCATCTCCAGACACCGTCGGCGATATCAACTCCTTGCTTAAATCGTC[G/C]CTAAAAACCATAGGCGACAACGACGAAGACGATGAACATCCTGGACGATCAAAGTTGCCCTTCTTGGCCTTCTTTTTAGTTCTCTCTGTTTTCATCTTTT
Chr7_1831275	AAACATCCATGGATTGATAACTTGCTCCAAGAGTATGCACAAACGTGGATAAAAGAAGAGATTAAGTAGTTCAAAAAAAAAAACATGAACACAGAAGAAA[C/G]TGGCACCAAACCTTGCTTGCCAACCACTTCCACATTTCCTCCAGGCTTGGCTTCGTTGCCAGCAGGATTAACACAAATTAAATTAGTTTCTTTTTTGTTA
Chr7_1831405	CCACATTTCCTCCAGGCTTGGCTTCGTTGCCAGCAGGATTAACACAAATTAAATTAGTTTCTTTTTTGTTAATCAACCTACGAGAAAAAGAGAGCAGTCT[G/A]TAAGTTGCAAAACTGAAGTCGCTTACAAGGCGTATGAAAATCTTAAAAAAAAAAAAACATACATATGTTCCTCTTCATGGAGAACGTAGGCAAACGATGG
Chr7_1858859	CCCTTTCTTGCCTTTTGTTATGTGTTAGACCCTGAAATCCGGAATCGATTGGCTTACATTCAGTTTCCTCAAGAATTCCATGGTCTAAATGAGACTGATA[G/A]TTATGCTGGTAGGCTTATACGTTTGTTTAAACTTAATCCTTCTGGCTTAGATGGGTTATCCGGACCTAATTATATGGGAACTTGCTGTTTTATTCGCCGG
Chr7_1870848	GAAGAGATAGGAAATAAGAGCTTTTGATTGGTGCAGGATGTAAATAGTGTGAACAAAGAAAGCCGTATAGTAGTGAATTCAACGGTCCAATGACTTTAAT[G/A]AAATTTTTTTAATAATTCAGTGAACTTAGTTGTAGTTTACCCTTATTTCAAAATCAGATCTCTTGGAATCCTTCACCATTTCTTTTCAAGTACGTGTTGT
Chr7_1937006	GACAAGTGTTCGGTAGTATTTCCTGAAAATGAGATCCATTAACGTACTTCACAATTTAAAAGCCTTCACTGAGAAAATTCCAAGTCAGACGAAAGTGGAC[A/T]CGAATTTTCAGCATTTGAAAAAAATTGTTCACGCCATGCACCAGTCTATACGCCCACTTCAAGGAAAAAGAATTCCAGAAATTTTAAAAAAATTGTCGTG
Chr7_1956007	CCCTTGGAGCCACCACCCAAATTTTCCCTTTTAGAGGTTGATGGAATTCGCTCAACAACCTTCTTGTATGAACACAAAGAGTGAGAGAGCAAATGCAACA[C/T]AGACAGAGCATGAACGGGATGAAATGGTAATATATAGCAGCACAAAATAGTTCTAAAAATCATCTAGAATATACAATCAGGAAACTATTATTAGAGCACA
Chr7_1976844	AGAATCTTAATTCTAAAACTTTGAGTATTAATGAATACATGCAATAGGCATAGCTGTGGGAAGTTTTGTATTACCTGGAACGGAGGCTAAAATGAAATTT[T/A]AAAATTTTTGCGGGAGGTAAAATTATGTTTAAGAAAAGCTTAAATGAAATGCTTGATAAATTGGAAGGGACCAAAACTGATAGTATCCCATTTAAATAAT
Chr7_2054717	TGCGCTTTTTCTTTTCCTCGGTTTCTCAGATATTGGATTAAGTGCAAAATTCCAATATTTGCCGTATTTAATCACTTTTTAATGTTGAGAAATTATCTGG[T/C]ACCTGGTCTTAAAATATTTATGTTAATATAAATTTAAATTATTGAATTCAATAATCGATTGGGAGTTAGACTTATTTTGATGCTTAAATTTAGATTTCAT
Chr7_2079051	GGAGGAAAGAATATTCCAAATTCCATCACGACGCGTTAAATAGAATTCAACTACTCGCGTCAAAGTCACGTGCAGTCACTCGCATCTTTTTAGTCCTATT[A/T]CTTGGCCTCTCCAACTCTTTTTCTTTCCAGTGTTAAATCACTTTTTCTCTATCGTCGAAAGTCTGGTCGATTCTGGCGTTTCACTGTTGTTCCTTTTAGA
Chr7_2112697	AATTCATATTAATTTTTTAATAAACATATTCATGATATAATATAATCAAATATTTAAAACATGAAAATATAGTCAATTGAGTCTTAACTCAATTAACATG[G/A]GTATTATCGCCAACACAGGAGGACATGAATTCGAGTGCATTGAAACGCACTATCCTCCCATTTATGAGTTGAGGAGGAATGATGGGTGGTTGTAAGTATT
Chr7_2138491	TTTCTTTCTAATATATGTATAATTTGTAGCCACGCAAAGTATATTTAACTCTCAATTAAGAATTCAATTACGAAATTCTGATGAGAAAGTATCAAATGTG[T/A]ACAATGGATTTGACTCATCTTTTCAAGAATGATCAAATGTCAGCATTTCTTGTATAAACTCACTCATAAAGATACTTGAATCTAAAACAAAACCAATGCA
Chr7_2195942	ATGACATCTGTAGATGACCACCTTAATATTTTATTTATAAATGGTTGATGGAATTCTCTCCTTTTGCTTTTAGAACATCCTGCTCTTTATGATTCTTTAT[G/A]TCACTCAAGGTTCATTCCAAAACCTCTACTGCTGGAGAGGATTTCAACTTCTTAAAGTGGATATCTGGCATCAAGATTGAACACAATATTTTATTTCGGT
Chr7_2199710	AGGAAGAAGAAGACGAGAGATGGCCTCATGGTGGCTATAATTCTCCTTACAACTATTCTCGCAGAGACAACGAATTCAAATCCCCTGGATCTGGGTATTC[G/A]TCATGGACCCTTTCATGGTCAAAGCACTGGTCTCCTAAAGAGACTTCTAGAAACGAAGATAAACCGACCGGTGTGGTATGTTTTTACTTTTGACATTTTG
Chr7_2486724	TGGTAGATATGCTATTGTAAATCTCTCTCTTATTATTAGAATTCCATTTTCTTGAGTATTTTTATATGTGTTTTTTTAGACGGGTTAAGTTGTGTATTTA[T/G]ATGATTTAGTTATTATTTATGAATGTGATATCGTAGGTAGGTTCTTCTGCATGTCGACACGTACCCTACTCTAGGGCTAACATGTGTTTATATGATAGTG
Chr7_2595801	CTATATAAAAAAAATTAATTTCGACATCATATTATTCAAATATATTGATCATTAAATTTAATTCCATTGGTTGATACATTCAATATTATTATATTAAACA[C/A]AACACTATATTCAATTGATTTATACTTAAGCCCAACTTTAGAATTCAATGGGCACAAATGCATACAAAAAGGCCATTAAAGCAACCATGACTGAGGAACA
Chr7_2638955	CACATATTTCCATTTGAATCCCTTTTGAGTTCTTTATCTGCTGTTTTTTTTTTCTCTTTTTAGGTGCTTTGGGAAATATTTCAGCTGTTTGTTTATATAT[A/T]AAGTGTGGGTTCTGTTAGGATTTTAAGCTGAGAATTCTGATTGGAACCAAGATTTTGATCAAATTGAAGAAATGGCAAACATTGGTGAAGAAGATGATAA
Chr7_2979138	CCTTCAACAGTAGTGGCAATGCCATCCACTTTTAGATGGGTACTGGATTTGGCTAAGTGCTGGGGGTCAAATTCAGAACCCGGCCTTACATGAATTCACC[C/T]CCAGGTTGACCTTGATGAACTATTTGAGCTAAACTTCGGGTTTGGCTGTTTTTACCTGTAAATTTACCTCGTTCAGAAGGCATAGAAATATGGAATGGTA
Chr7_2980864	CTCTCCGACGACATGTTCGAAAGTGCCGGCCCAAGCATCTCTATGAGTCAAGAAGTTGGACGATAGATTGAACATTTTCTTTATCGTTGCAGGGATCGAC[G/A]AGTGCTCGAATTCGGAGTTCGGGAAAGGACCCTTCGGACCACTAATCACTGCAACAAAGCCACCCCAATATTAGTAGAGCAATCGCATGCATCTAAAGGC
Chr7_2985233	CAAAGTGTTTCCAATCCAATTTGAAGTGTCAAATCGTAATCATACATACGTACATTATCATTTGAGAGTAACGGCGAATTCTACTGTAATGCTCTATCCA[T/G]AAAAAGACAGTTCAGTTATATACCTTCCAACCAAGCAATTTTGCATGCTCCACAGCTGCTGCAAGATCACTGTCTGATGCCAGTACAACTTTGTCATGGT
Chr7_3089334	GGAACCCGTTATTGAAAAACCCAAAACACAATATATATATTTTTTAAAAACATGGTCATGGACAAACCTTAAATTGTGCAGAATTCGAGGTTGTCCCATT[C/T]CTTGTCCTTTTCTTCTGAGTGACTTGCTCACCACTTTCAAGCTTATCCACCGCAGTGGAGGAATCATCTTCGGTGCTCTGTTTTTTAGTCACGGTGGAAG
Chr7_3338067	AACTTCACCAAAATGACTTCTAAGACTACATTTCCGAAATCACAGATTTTAGCATGCCCTAAGTTCAATTGCTTTTATTACTAGAATCAGGTAAAAAAAA[T/A]TTTGAATTCTGCAAACAATATTTCAACTTTAAAGAGATGAAAAGGGAAAATAGCAAAAAAAAAGAAAGAAAAGGTAATTGCAATCAGATTAGATAAGAAT
Chr7_3398917	CTTCAATGTCAATTTAGAGAAATTATTAACACAAAATTATAAGAGTAATCCAAAATAATCACCAATGTCATGATTTTTAATCCGAAGATATAATTATGTA[A/G]ACACAACAATATATCAGATTATGCATGAAAATAGTGAATACTTAACCAATAGGCCATAATTTAGAATTCTAAACAAGTGTCGTTAAATGTGTATAAATTA
Chr7_3720235	CAGAAAAGAAAGTACTTGTAGTGATGCGAGACATGCAAGAGTTATCTAATAATCTAATAATTTATCATTACCCATCTCGACTGAAAGAACTTACAGATCT[T/A]GGTTGAGATTTTTCCATGAGGGTTTGTGGACCCCTTACAAAGAAACTATCGGAGTTATTTTCTGTAGGGCTGGAATTCATTGCAACAACATCCCTTGAAC
Chr7_3729613	TTTGAGTATCAATACAGTGCTTTGCCCAACTAATTGATATCTTAATGGTTTCCATACAACTCCATGGAATTCCTTCGAAAATGAATAAATTCATGTTTTT[C/T]CATAGGCGCCATGCTATCAAGCCAAAGAGAATAGCCCAGGGACTTCAGCTCTTGGCACCCGTTCCCGATTTCCTAAATTTTGCCTAACCCACTCTAAGAG
Chr7_4180472	GCAGAGACATTTAACTGTGAGTTGTGATTGACAATGTTTGCAGTATTGTCTGTAGGCATACTACCAAGAATGTCAAGATAGATTTTCAAAAGCAAATAGA[T/A]GCAGAATTCGGGTTTCTTCTGAATTAGAACTAAGGTCGAACATGAATTGTTACCAGAAACTACAAGGGACTGCTCCGAATGAAACAATAAGGTTGGAAGG
Chr7_4644762	ACCAACTAGAAAGGAAGGAAGAAAAAACTCTTAATTCCAGCGTTAGCTAAAAGCTGGAATTCTCTGTTATATGTATATAAATACAAAAGAAATAAAGCAG[C/A]ATCATTCTGCCATTGCTTAATGCAGAAACAATCAATAACGACTTTTAAAGCTCTCTTCTTTGCTTCAGATCTTTCCATTTTTGTTTTCAGGTATATTTCT
Chr7_4647304	TTATGAGCCAACCGTGATTGTTTTGATAGTAATGAATTCTACGAAAACAACATATATCATCCATGTCAATATTATGCTTACCTATTATGCATTGGCTTAA[A/G]ATTTGTGTTACAACCAAACTGTTCATTAAGGCCTATTGAGATTTTAATGAGTGCATATTTCCTAATAAGTTAATACTTCCTGTAATTACAAGTTGTAGAA
Chr7_5318893	ATGAAAATTACAATTTATTTATTTTTACATGGGTATCTTTTACCGGGTATTTATAAACAATATAGATTTTTTAATGCAATAATTGTATTATATTTTAAAT[A/G]GATTTTCTTTTTTTCTTTTGGCGGGAACGGGGATCACATAACGTGATCGCTTTAGGGGCACCCTCTCATGAATTCAGTAATTAACGCCGTTAATCACCGG
Chr7_5419688	TTTTGCCTTTCCTGGTCCTGATGTTGCAAATATTCCCAAATAAACCTAGAAGTGTGAGAAGCTAGATACTAATAAATCCTATGTTTTTGAATTCTGAGCC[A/G]TACTTAACCTTATGATTTCTTTCTTTAATTCTCTATTTGTAGCTAGTAAGCAGAACCAGAAACTTTATTGATGTCTACCTGTTTATTTTCTTCCTCCATA
Chr7_5430979	GGATATGGGTATAAAAGTATGATCATACAAATTTATACAAAGACTGAAAAAATTAAACATTACCTGAATTCGATACCATTCCGAGTGTGGATAACATAGC[T/C]CATGGGAATACTCCTTTGTACTTTTTTCCTACTCCTGAAAGTTATAAAGATATTTGAGAAATTATCTAAAAGCTAAAAGACGGATGATGACATTAAACTT
Chr7_6607512	GAAAAAGGAGATTTAATTGTTCCTCAGACACAGTAACTATTCAAAAGATTGTTGAAATTCTTTCAGCTAATGATCCAGAATTCAAGCTTGCAGAGTGAGT[A/C]AAGTTTTCTCAAATACATTGCTATCTATTCCTGGGACTAAAAGCCTTGTTTAATTCTGGGCATGCAGTTTCGTAGCAGAAATTGAAGGTGCAAAATTGCC
Chr7_8349080	GTAGCAATAATCAAGGAAAAACAATGCAAAAACCTTATTGTTCATCTAAGCCTCAAACATGAGAATTCAAAAATGAAAGTGAACTATTACCTGAATATAT[A/G]TTTGCAAAGAGTGACTCCGGGTGATAAACAGGCAAAACTCTGGCTAATGTCTCCACTATGTCTAGCATACTCCAGTAACCGAGTAAAATCTTTGACTTGC
Chr7_8843073	CGGTCAAAAAGTTGAAAAAAGAGTTACAGAATTTGCCACCTTTACAGATTCCATCAGAAGGCAAAAGAATCTTGTAGACAGATGCAAGTGATAAATACTG[G/T]GGAGCTGTACTTTTTGAAGAAAGAAATGGTAAAAGACAACTGTGTGGCTATAAAAGTGGAAAATTCACCAATGCTGAAATCCGTTACCACTCCACTTTTA
Chr7_8997554	CCAATCCATTCCCAGAATAATATTAAATTCTTGAAAAGGTAGTAATATTAAATCAGCATGGAATTCACAGTCTCTTACTTTCAGTGGACAGTCACGACAC[A/G]CTAAATTAACTATTACACTTTGGCCTAATGGATTAGTGACTTGTATATCATAATCAGTAGGTTCAACAGACAATTTCTTTTCTAATACTAACACAGTGCA
Chr7_9331359	AACACCACCCAAATCAGGTGAAATTTAAAAAAGAAAAGAAATTCTTCAAATACCTCTGCAAATTCTTTGTAGAAATACTCCAGTAGGGTTGGTCGGATGG[G/T]TAGGAAATTGAACGTCTGAATTCAAGAAATAACGACATGAAACAACTCGGATAGTGGGTCCTAAATGTTTTACAATGCATGCACTGTAATTCGTACAACC
Chr7_9668652	ATTTTTTTTTCCTGAGACCCATAAACACTACTGATCAAGAAGGGACAACAGGAATTCCTTCATCCCAAAACTTGCTTCTCATCATCAAACTTGTGAAAGC[T/A]GAAGATATGGGTAGTTCTTCAAGCTCATCAAAGAAATCATTTTCTTCTGATTTTGGTATTGAAGATGTTGTTATATGAAGGCAAGACAGTGGCTCTTCAT
Chr7_9744481	TCTAGAACTTCATTCGGGGTAATAACATAAACCTAAATACTTGAATTCCCCACTAGACTCAGTTTCGCCAAACAATCAACAACTTTGTTAAAATCTCTAG[G/A]GACGTATCTGATGCACCATTGCTCTTCAGTTCTCATAATTCTTCGAACGCTTCTGAGCACAGTAATATCATAGTCTGTCATCATATTTTCTTGTAAAGTC
Chr7_9755074	TTCGCCAACTTCTTGACGATGAGTTAGGGCTGCTAGTTAAACTGAGAGCTTTCATAATTGATTGGGTTCAAGAAGGATTTCAGGACTTTTTCAGGTCTCT[T/C]GATGGTTGTTTTCTCTTGCTTTCTGGAAGAAAGAATTCATCAAGTCAAGATCAAGGATTTTCAGAAGGAGCACTTGGTGAAAAAGTTCTTGCTGGTCTTG
Chr7_9952281	ATTGCTCAGTGTGTAGTGGACTATTCTCGTCAGTGAAAAATGCAAATAGTCATTGGCTTCATTGTATCCTCGAGGCTAATTTGCTTGGAACTCATTTGTA[C/T]ACCGAAGATAGGTGGGGGCGAATATAACCTTAAAGATAGTGGTTTGATACACGCCTTGGAGTCTTGTCCTATTTTTTCTTTTTCTGTTCGAGTTTCGTTC
Chr7_10007766	ACACTATATATATATATATGGTGACTTTATTCTTTTCGTAGAAAAGTGAAAGGATCTATGTTTATAAATTTCCATGTCAACGTCAAAATATGCCATGCAA[C/T]GTCCACTTTGCACATATTCCCTGGCTAGTGGGTAGTGCTAGTCTGAATTCAACAAATGGGCGAAAGCTTTTTGGGCATCTTTAATTTGAATGGCCATGGC
Chr7_10852603	TACATGGTCAAAGATGTCATCGTGCATGACCAATCGAGTACACATCGTAATTCATAAAGAAATGGTAGAGCCCGATAAAGCCTATAGCCCAAGTAATTAA[T/C]TCTTGAAACCCTGCTGGTCAAAAACTGCCAATACAAGGTGGCTTTCTGAGGAATTCCATGTCGAATTTGTACACCCTGAAGTGCTAAAGAAACCGCTTTA
Chr7_12180013	TTGTCAACGCCATTAAAGGTCTCCATGACTATGAATTCCAAATTGTCAATAAGTCCTTTATTTTGGTTGCGTAATTTGAGTGTTTTATCCACTTGAACAA[A/G]GAATGATATTTAAAGACTGTAACAGGGAAAAGTGGAACGTTTTGGTTTATCGAGTAACAGTGAGAATTTAATGTCTTGAAGTTTCTTTTTCAGTTACAAT
Chr7_12221757	AAACAATTACTAGCCATTTGTACATACTTTTGTCTTGAATTCTTAATCAAGCATCATTAATTTTGTAAAACTCTAGAGATGAAACGAGTCCTAACTATTA[A/G]TAAGTCAAGTGTCACCCACTATTTAATTTTATCTTTTTTTTAGTCACCTAAATTTTATAATATGTAATGTTTTTATTATTATATCCATTTTAAAAACTAT
Chr7_12223201	CAGATTGCTTTGGGGAAGTATGATGAGGCTATTAATACTTTGAAAGGTATAGTTCAACAGACAGACAAAGATAGTGAGAACCGAGCTCTGGTGTTTATAT[C/T]GATGGGAAAGGCTCTCTGCAATCAAGAAAGATTTGCAGACTCAAAGAGGTGTTTGGAGATTGCTTGTGGAATTCTTGACAAGAAAGAGACTGTTTCTCCA
Chr7_12243906	TTGGAAAACATCAGGTAATCAATCATGGAGTTTCGGAGGAGTTAATGGATGAAACGAGGAATGTTGCAGAAGAATTCCATGCTATGCCTGGGTTGGACAA[A/G]GAAAGGGAATGCGGCAAGGACCCCAACGGAAGCTGCAAACTGTACACGAGCAGCTACGCTTATCCCAGGGAGGATTTTCACTATTGGAGGGATGCCGTGA
Chr7_12259583	CTAGTGCTTTAATATTTGAGTTTGATATATTTGAAAACAGAATTCATGTCGCAACGTCAGATCCTTCATGTCATGACAAGAATTGGACAGTGAGTGATGT[C/T]GCCTCATGACCTAAAATCCTTGAAGTCGTGACGTCACCTAGAAAGTTTTAAAAACTTTACAATTTAATTTTTATTCAACTTTGGGTTATTAAAAGAGCTT
Chr7_12280016	TCAAAGTCATTTCATTCAAAAACTTCCAAAATAACGCGACACTCGGAATTTGGGATCCTCGAAAAGATTGTGTCCTAACTTACTGGATTCCAATCTTACT[C/T]GGGATCTAAAAAACCGAATACCCTTTTTTAATTAAAACATAAATTAAAACTCATTCTCGGGAATTCGATACGTCATGTCCTAATGTATTGGATGTGAAAT
Chr7_12907815	TGCCACCATTGACTCCTCTATTAACTCGGAAACTTTAAAAAGCAAGCTTATGGGGGCCGCTCTACATTCTCCAAATACAACATAGAGACAGCCCTCACTG[G/A]TTTTTTCGAAGACATTGATTCAGATATTACGTGAATGAGCTTTGAATTCTATGACCCATATGTTCCCCCTTTACTACCATTTCTTTCACTGCACTAACTG
Chr7_12937796	AGTTTTGGACTGGAACATGGGCCCTAGTATAGTTATAAGAAATAATCCAGGGTCCTTCATGATCGACGTGGATCCTGATGCAGCTCTTGTACGCGAGTTC[C/T]TGGAATATACGAACATTGTACACGACTTACCTACTTGATGATGAATTTGACGATGAAGATTCGTTCGTAGGACAATAATTCGATAACAAAAAAGACTGTT
Chr7_12984191	TAAAATATTAATAAAATATTATTTAACTAATTAATTAAAAAAATCACCAAAATATCATCAACATCATCATTACATTCTAGAATTCTCCCTCTTGCTAATT[G/A]ATCATTTTACCTTTTATGATCTTTCAAAATTTCATCCTTGAATCATCATTTAATTTGGTAAAATTACGATTTAGTCCCTCACAATTCTTCACCTATTCAA
Chr7_12990465	TCCTATTTTAATAATTTCTGTTGTGTTCTTCTGAATACTTACTACTTCTGCTCCTTTTTGACCTCTAGGTTGGCTAAGAACCGAATCCAATTGGTAAGAT[T/C]ATATAGTTCTCTCTCTGAATTCTTTTGCGGTTTACTGTGTTCTTTTATTGTGTTATATGGGTTTTTTTTTTTTTTGTAACAGAATGGTACTAGACTGAGT
Chr7_13477727	CTTACATAATTCACAATTGAGGTATAGCAGAAAGTTAATTGACAAAAGTAATCACATGGAAATGCCACAGATCATTTATCCGAAACCTATTAGCAGTTGG[T/A]AATAAAATTCACAAGTCTCAATCTATAATGGGGAAAAGGATCAATGGCTTAGGAATTCCTAGAAATCTTGTAGCCATTCCCCTAATCATTTAGCTAACTC
Chr7_13845439	AGAAATCATTAAAATCGAGGCAATGTTCTTTATTTAGGGATTCGAGAAGTTGTGCCCTAACTTACGAGGTTCGACTTTCTTTTTTAACCTAAATAATCAA[A/T]CATCCTTTTTTTAAATTGAATACACGTAGGACTTACGTAATAATCAAACGGTAAGCATTCTTATTTTCGAGAATTCGAGATTTTGTACCCCAATTTACGA
Chr7_14765837	AAAAAGGATATTCAATTGCTTTAAGTCAGATGAAAAATTAAAACCCAATACGTTAGGGCACAATTTCTCAAAATTCCTAGCATTGAGTATAGCCTTTATT[A/T]TTTTTTTAAAATCTTCATTTCGGGAAAACGACATGTCACATCCAATACATTAGGACACGACGTATCGAATTCCCGAGAATGAGTTTTTATTTATGTGTTT
Chr7_15053353	TGTATTCCTGATCCCTCATACTACTTAAGATGATCTTCATAAAATGATGAATTCATTTTGGTGGAGTTCTAGGGTTGATGGTCATAAAAAGATACATTAG[G/A]CTTTTTAGGATCGGATTTGTGTTCTCAAACTTTGAGGAGGCATGGGTTTTAAAGAGCTTCACTGTTTCAATTTAGCAATGCTTGCTAAACAGTGTTGGAT
Chr7_15055098	AACTTGATACAATGTCAACTTGTGTGAGCAATTATGTTCTAATGTGAGCTTGTATGAGCAACTTCTTCCCGTGTATTCGATTGCATTTTACTATAGTTTC[G/T]TCAAGTGACGTTCAAATAAACGAAAATGGAAATTCAAATGCAAATTGGATATGTGATGTTATGTGTTTGATATTTGATATGGGATAAGTATTAGACTGCC
Chr7_15324064	GCCATTTTCAGGTATCCCTTCTCTAGTCCAAGATTCTCGCAGAACAAGTCTAGTAGTTCCTCGGCTAGGTTCTCCAATTTCACTGCAAATTCTTTCATCA[C/T]GTTCCTGCAATTTATTTATTGGACTAAAGTGTCAGCTAAAGCCAATGATAATATAATAATCATGCATATATATATTGACCTGTATTCATCGGTGAGATCT
Chr7_15502832	CTCATGTAACCCTCTCTTTCGGTACAACAAAAATTAAAGTATTCCACCGCTGGTAAGCTGAGTCTTTTAACAGAGATACAACTCATTTCAGACATTCAGC[C/T]GGTGTACAAGATAATTCATCCAAAACCCTAAGTATTTTTCAACTAGAATTCAACCCTTTCAGGATCATCTTCAGCGGTAGCTCTAAATTCTTTTGGCCCA
Chr7_15589565	ATCGAATAAACCAATGGATATGATAGATGGATGAATAAGTGTCCAATTGAACCCTTTCAGATATAAACCCCAACAAATTCAATTAATGGACTCTAATCAA[C/T]CTTTCAAGAAATAATCCTTGGCAAATTGAAGGATAATGAATTCCCACGACTCATTGAATAAAATTGAGAAGAAAACTACCTCTAAAAATCACAAGAACAC
Chr7_16198968	CTACTCCCTTCTACATCTCAGCCGACACCTTTTAACACTAGTTCTAATACCAACTATCACGGGGCTAGAACTTAAGTCTAGCAAACCACGCGACCTTAAG[T/C]GATTTCTTTACTTCGAATTTGCCTAAGTCAGCCTAATTGCCGAAAAGTGAGAATTCTTTAAGAAATTCTCTAAATCATAGAAAATAGAGCAAAAGCAACT
Chr7_16598135	GGAAAAGGAGAGATGCAGAAATAGTCGGGACGAGTAAATGCAGCGAGTAAGGTACATTGCAAACACTTTGATAGTGTTTTAAATTTTGACTTGTTGGCTT[G/T]ACAAGGTCGTAGGGGCCCTTTCAAAGTTCATAAGCAAGGAGGTCGAGAGACTGTGGGCAATACGAAGCCAATGTGTGAGAATCAAGGTGATTTAAAAGGG
Chr7_16619446	AACTATACCAAGCGAGGAGGAAAGAGAGAGAATCATTGAGGAAACCAGGGATTCTTTGCCCAAATGGGTGACCAGAGACCAGATATTAGATCTGGTTAGC[A/T]GCTCAAGATGGAATATTGTTGAAGCAGTTTCTAACTTTTATGAGCATGAAATTGAATTCTACGAGCAAGTCTCTGTGTTTAGAACCTTTGAATCTGCATC
Chr7_16683737	GGCTAGATTTGGTTCCAGTTTGCTTAGCTTAGGTGGAATGGTGTTGGGTTTGATAGATATCTTACATCTGATACATGGAAGATTGTTGTTTCTTTTCTTT[G/A]TTATGTAATCAAAGTTAATAAGCTTCTACTTTATTGATGTTTATACCTTGTGTGCTTCGTGAATTCTAGTTTAACCTCTAAAATTTGCTTCTAAAATTGT
Chr7_17244128	TATGTATATATGAAATGTAAAGGATGAGAAATTATCATGTGATGGATGAAATATGAATGGAATTCATTTACTAGTATATGTTATGTTTCTTAGATGTGTT[C/T]CATGTTATCTACTAACCATGTAGATTGTGGTGGATAGGAAAATGTAATGTCTAAATGATTTAATGTGCATGGTTAAATGGTATATCAATTGACGTTCAGT
Chr7_17314752	TAATCCAAGATAGTTAAATATCTTTTAAATAAGTAAATTTTTGACATTTATTCGTGTATTGGGAATTCAAGACATTGTGTCCTAACTTACTGGATATGAT[G/A]CTTGTTTTTTCGATTAACGTGAAATATGCCCCCTTTTCTCAAAATTTTCAACATTTTAATTCAAGGATCGTATTTTTAAAATTCTTCAAAATTTTCAATT
Chr7_17321530	GAACCCGAACTATCAAACAAATTGAATTCAAGTAGTCAAGTTTTTCATGATGTCATACAATTTATTTTTAATTTTTGTTCCATCCCCTATGCAGGTGACT[C/G]GTAGCCTAGCTGCTAAAGCTTTTCAAACTTCGCTGTCCCTTTGTAGGGAGACCTTCTTCTCAGCTACAATGGAGGATAATTTGGTGCTACGGTTTGTTTC
Chr7_17380909	TTTGTGTAGAAATATGGATAGAGCAAGTGAAATTGTTGAGGTTTGTTTTTCTGCTAATTTCCTTTTGCATTTTATATAAGAAGTTTCAAGGATGTTTATT[G/A]TTAATCATGTTTTTGTATTTTTATGAATAAATTTATGCAGACAAATGATTTCAGGGTAGAATTCGTTTAAGAACTCTCATATTTGGCCTTCTAATTATTA
Chr7_17429900	ACATGGATCAGGTGTAAGCCAGACATTTATGCAAAATATTTGAATTCAGGTTGGGCATTAGTGGAGTCTCATTCGAGTATCCCAGAATCATGGGAACCAA[A/G]TTCATTCTTTATTAACTAAAAGAGCTTAACTCAACATAATCAAGCAGTTTAATCTTTATTTCCAGCTGATCTCACGCATTAAAACTAAGGCAAAATTAAC
Chr7_17849126	AATCAAGCATTGCTCCTTTCTGGTTAGCAGCCTTGCCAAATTCTAGTGCTCTTTGACCTGTGATTAACTCAAGGAGGAGAATTCCAAATCCGAACACATC[C/T]GTTTTATCCGAAGACTGGCCTGTGGAGAGGTACTCTGGAGCAATATGTCCCACAGTGCCTCTCACTGCAGTTGTAACATGTGAATCGTGGTGATCCAAAA
Chr7_19673336	AATATTTTAACTCGAAATAATTGGGCCATCACTTAGTTGATATTGTAGATGTATGTTGGCTCATATATAGATATCGTTCTTATGAAGATTGGATTGATCT[G/T]AATCAAGCAAATCGAATTCTCCGTTTTGTAGAGATTAGCTTGAAGACATATTTTGAAGATTTCAGATTTATCCTAAACTTTACTAGGATATTGGTAGTCC
Chr7_19679344	GAAAAGAGCAAGAATTCAACTCACATGATGAAAAAATATTAAAAACCAGCTTAGAGGACCTTCAATGGCATTTTTGGACTGAAAATTAGAAGAAGAATAG[C/A]CTAGAAAAGTTTAGAATTCAATTTATTTAAGTTAATTTCAAAAAATTTACAATTTTACCCTTAAATCACCTAATTCCAAGATTTTTTTTCGTCTTAGGCC
Chr7_19715225	GATATTCAACATGCTAAAAAGTTCGAATTCCAATCATATCTATGATGTGCTTTCTTCATCTCCATATTCAGTTTACTTCTGCAATCAATGGTGAGAGGTG[C/A]ACCAGAAAGCTGCTGTGGGCATTTTTACCACTATCAGCCAAATAAATGACTTGTTTTTTTAATCTTCCTAACCCAACAAATTTAAAGTGGTGGATCAACA
Chr7_19809194	TCCCAAGTTTGCATCTTTTAATTTCATTTATCAAGCTTCATTAATTTGCGGGAAATCAGGTAAACTTTCTATTAGTTTTCTGTACTTAATACGGGTATTT[T/C]CCCCCTGGCAGGACCACCGGCAATTTAAGCAACGTTACTATGAATTCCTTGACTACTTTCAAGTTCCCGATGGACCCATTTTCTTAAAAATTTGTGGGGA
Chr7_19919897	TAGATCAAGATACTAACAAAATAAATTGCGTAATTTAGATTTATAACAACATATGGAGTCAAGGTGAATTCTTTCCTGGGTATTGTTTTGCTTCTTTGTT[G/A]TTAATCGGTTATTTTCCTGATTTGTTCTTTGTCGCGATCGTAGTTAATTAATTTAGTTAATTTTAGTTTTAATCAATCACTCAAATTTATCAGTTAAATA
Chr7_19939071	AATAGAAGTAAGTGGTTAAAAAAGGTATTTGGCTTACAGGAGTTCCTGAAATATTATAAAAGAATTCACCAAGGTATTTTGTATTAACTCTCATTAAGTT[C/T]TCTTGAGCTTACAATGCTTGTTATTGTTTCAAGTAACATGGTAAGAGAATGTGCCATGAGAGACTATGCTAGGAGTACGCCAAGGTAGCGACAAAGTGGG
Chr7_20094873	CCTATTGGCTAAGTTTATTAAAGAAGCTCATGAATTCCATAAGTCGTGTAAATGTTGTTAGAGAACAAGAAATGTGTCTAGGAGACAGGAAATGCTGTTG[C/A]AAAATATATTGGAGATTGAATTGTTTGATGTATGGGGAATAAAATTTATGGGCCTGTTTCCACCATCTGTGGGCATGCTATACATACTTTTGGTAGTAGA
Chr7_20228249	TGCTTCTGGAACTATGTCGACTCTCCCCTCTTATTTGTGCCCAAAACCCTGTTTGAATTCCCTTTTGTGCGGGTCTATTTACCGCCAATCTCCATGGATC[T/G]CGATGTCCAATCAGTTGCATAGCTTAACCAATACTCGTTTCCCAAAGAGAAGGCCTCAAGACAAGGCACGCCGAAAAAGAGCCAGCTTGAAACCTCCTGG
Chr7_20331304	AATCAACTCATCTCAATCAAACAGGCAAATCTAGCGGATCATTGTATCTTGCCTTAGTCTCGCAATAACAGATAACCCCTTTCACAGTAGTCCACTTTTA[G/A]AAACAGAAAACATGTAGGTGAATTCTTAAGAGCGAATCCCCTATTATAGAATCATACACGTAAGATAGTCTTGACGGACTGTCATATCATGCACATATGG
Chr7_20705916	CCACTCGAATTATCAGATTCAATACGAAGAGTCTCAACATTCTGACATTTTAATACAATAAGCTTTCGTCTACAGTTTACAATAGCATCATGCAAAGTCA[G/T]CCAATCCATACCCAAAATCACATCGAATTCATCAAACGGTAAAAGCATCAAATCGGCCAAAACACTGTAACCTTGAGCAATCAAAGGACAATTCTTGCAA
Chr7_21365303	ACACCCATTAAAGAACCAAAAGATTCTTGAATTCAAGGATTTATCTTGTGTCGCTTGTTATCAAGGAAAATTGATTATTAGACCATCATCAGCTAAAGTT[A/G]GGATTAAATTTCCCTCATTTCTGGAACATATTCAATGTGATATATGTGGGTCCATTCATCTACCATGTGGACTATTCAGATATTTTATGGTATTAATAGA
Chr7_22773188	AGATAAGATTTGCCATGATCTGCTTGTTCATTAAAGCTTTACCACCAACACGATATCTAGTCATTTTGTTCAATCAATATTTTTGTCAACAAAATCCAAA[G/T]AGATAGTCTTAATTTAGACTTTTCCTTCTCAGATATTTCAACCTTTAAACTTGGTGAATTCTAAAAAAGTAGTCATATTTCAAGTTCCTATATTATTTAG
Chr7_23179122	CGCAATGTAAACCTCGGGTCTCTGTCCAAAATAATAGAAATAGACACACTATGCAATCTCACAATCTGAGAAACATATAATTCAGCCAGCTTATCAAGCG[A/T]ATAATCTGTACAAACCAGAATAAAGTGAGTCAATTTAGTCAATCTATCTACAATAACCCAGATTGCATATTTCTTGCTCGGTGTCAACGGTAAACCAGAT
Chr7_24166145	AAAAATTATTGTGTTGGTGAATTATTCAGGTCCCATATATCTTCAAGGATGGTTCGGAATTCAAACAATGGGCACTCAAAACGGGTTCAAGCACTAGAAA[T/C]GGTTAAACACATGACATTGTTCCCTACTCACAGCCAATTTATTTACAAGCTCACCTCATTATTTCTCCTTCCCTCGCCTACCTTATTTCTCCAAAATGTT
Chr7_24876128	CCACGTAGAGCTATATATATTTTTTAAAATTCATAGAATTCTTATGAGCTGGAAATGAACATAAAAATTAAATGTAATTATTCTAAAAGGGAGTTTATGA[C/T]GAGGAAAAGATGTGATGGCGGTTGAAGACCCAATAAATGCCTTGTGGTGAAAAATTATGTAATTTTATTTTTCCATTTATTTTTTAGAAATAGAACCATG
Chr7_25561024	TAGCCGGTATGTTGGGTACATGACTTGTGTATGGTATGGCTTTAGTAACAACAGTGGAATTCATAGCTCAATTAAAGAGTTAATGATATCCTCTTATTGG[C/T]ATTGTGTGGATTGATAAATGTGGAATGTGACCACGAGTTGCTCATTCTCGAACGAGCAATTTATCATAGTCATTTTTTGATAGTGATCATATTAATTATT
Chr7_27692868	CCTTTATGGGAAGTTTATGTACCACGACATCAGTACTTAAACCAAACATGTCTTGATAGGACTATGCAAATACATCTTTGAATTCTCAAAGTAACTCAAC[G/A]AGATCTCGACTTGTTTCTGCAGTGATGCAAGTTTCGATTTTCACCTCTTTCTTTTCTTGTTCATCCCCTAAGCTCACAATTTCTACTGATTCTTTGTGAG
Chr7_28031061	TGGTTTGGTGCTTAGGTGGAGTGGTGCTAATATGCTGGTGGTCTTGAGTTCAAATCCCTGTGCATACAAGAAAGTTATTTTTTGTTATCTGTGCCGCGTG[T/G]GAGTTTGAAGGGAAGTAAAATACTGAAGTGTTTGAGTGAAGTTTGAATTCGATTGTTGAGGGAATGCGGCGGACGGTTTTTGGGGAGTTTGAGAGATAGT
Chr7_28464459	TTGTTGAGGTTCTAGATTCACTTCTTGATTAATGATAGGTATGAGAACCTAAACATCGTTAAAAGTGATAGCAGGAACTGAGGTAGAATCTAATTCCTCC[T/G]CAAAAGCAATGTCTCTAACCTTATTTCTCCCTCCAAACTCAACATCCTCAAAATGTTGCAATTTTCGTCTCAAAAATATTCCTAATTCTGGGATCATAAA
Chr7_30969651	ATATAATGTCGATAATGACAATATGTCGCAAAGAAAAATAGAAATAGAAAAATAAAGAACACACAAATTTTACGTGGAAACCCTTTCGGGAAAAAAACCA[C/T]GGGCAGAGGAGAAGAAAATTCACTATGTCAAAAACTTAATTACAAGAGGAGTAGACTATGCCTATTTATAGGCTTGTAAACCTTATTCTAATAGGAGTGA
Chr7_33014118	TTAAGACCGGGTTAGGAGTTATTATTTTAAGGTTTAGGGGGTATGGATTTAGGGATTATGGTTTAAGGGTTGGGATTTAAAGGTTTGGGGTTTAGGGATA[G/A]ACGTCAGGGGTTAAGAATATGATTTAGGTTTTAGGCCGAATTCAGGGGTTGGGTTAGGGTTTTAGGTTTAGATTAATTAGTTTTTGAATTTATATTTTAA
Chr7_34375834	TTGTTTTTGGGTGTCGCTTGAATTAAATTAATTATAGAATTAATTTAATTCGGTAATCAAATTTCCAACACATTATGTACAAGGTTGTTGTACGCATAAT[G/A]AGGATATGAATTTGGTTAGCATATGAATTCAAATAAATATACGGTTTACCGAAATTATATTATAATTAATGTAACTATAATTTTCAGTTTAAAATATTAT
Chr7_34860815	GCCTGTCAGTATTCTAGCAAGAGAGGTAAAAGAGTTAAGAAATAAGTGGATTCCCTTAGTAAAAGTTTTATGGAGGAATCATAGTACTGAAGAAGCTACC[T/C]GGGAAAGAGAAAGCCAAATGAGAGAGCAGTATCCACAATTATTTTTAGGTCTAAATTTTGGGGATGAAATTTTCTAATTAGGGGAGAGTTGAAACAGCCC
Chr7_34904504	CCTGTTCCCGACTCTGTCGCGCACATGCTCCTCATTTCTTCCGCATCCTCATAGAACCTCATCTCCTTGTTATCCATCATGCTTTGAACCAAAGCCCTGA[A/T]TCCTTCACATTCTTGGATTTCGTGCCCTGTTTTACGGTGGAATTCACAATAATTTCCCATCTCATACCCTTCCTCCAAATCTAAAATAACTAACCCTCTT
Chr7_35434800	GTTGAAATGCTTGTTGGCTCGATCTGTCATTGCGCTTTCCAGTGTTAGTGACTGTAATAACACTTCAGTGTAGCAAAAACATTCAAACCTCAAGATTAAA[C/A]AATAAAAGCAAGATTGAATAAGATAACATTTCACCAAGAATTCATATGTACTTCCATATAAAAAGAAAATAGAGAATAATCACTAGCATTGAGAAAGATA
Chr7_36264094	AATATCCCGGAAATATTAAAACAAGAGATAAGCACACATAACTGAGAATAAGATTCAAGTATTTATCATGTAAGACAAAAATCAAATAATTGAATTCATC[A/C]TAGGGTTCATCTCCCCTAGGTATCTAGGAAATTAGTTCATAATTGTGAACAAAAACATCTTAAAGACAGAATGACCACAGGAAATAAAGAAACTCATAAA
Chr7_39566488	CTTAAAAACTTTTTGTCGCGATCAGACACTATCGTTCTTAAAATTCCATGTAGTCGAACGATTTCCCTAAAGAAAAGATTAGCAATGTGAATAGCATCGT[C/T]AGTTTTTGTACATGCAATAAAATGTGACATCTTTGAAAATCTATCAACTACAACGTTAACAGAATCCTTCCCCGTTTTCGTTTGCGGTAATCTAAGGACA
Chr7_40123574	TAGAGAGCCTCCCCCTCATTTGTACTCACTCCTGAATTGTTTCATTATTCTTTGTGAATAAGAATTGAGAGCATTTACTCAAACACTTTGCGAGCACTCT[T/A]TCTGTTGTTCTTTGGCTTAGCTTCTTTTGGCATAAATCGCTTCCGCTCTTCAATTGGTGCCTTGGAGGAGTTCTTAGGAATCCTCACTTTTGGGCGTAAA
Chr7_40131150	GGAAAGTCATGGAATTACAAAAGTAGGATCATTCATGAGAATGGTTTACGTTGAATTCCATGTATGAAGCCCGTTTCAGAAGCCATTGTGCATCCATCAT[C/T]TGAAAGGTCACACAATAAAGATCGTCGAATGCCATTTCATCTTCTGCAAGTAGTTCCAAAAATCTTCTTCCAGCCCTAGAAGATGGTTTCCCTGCAGGTA
Chr7_40995755	CATTTATTATTTAGTACGACGGATTAGGTCATCCTAGATCATTGATGATGCAAAAAATAATTAAGAATTCCCATGGTCATCCATTGAAAATGTAACACCC[T/C]TCACTCGATCTGGTCACCGGACCTGAGTTACATGATGCTACATCAACCAACAGAACTTAATCACATGCATATACGGTTTTGAATAAGAGCGCCAACTACT
Chr7_41058454	CCCCCACTTAGAAAATTTTGTCCCAGAAATTAATATAATCTTGGCGAATTCATTTACTCAATTAATAATTTGCCGGCTATTCGACGTATCACTAGGATCC[C/T]ATACTTACTTAGAGTACCAACAGGTTAGCCCACTTACCAAAACTTGGTGGTTACGTAAAAGTATCAAATTTTCACAACTTACCCTGTGACAAATGTGACC
Chr7_41308266	AATTCAACTTTGTACTCCAAAACTAACATATCTACTTGTTTTAATTTGATGAATTCATGTCTACAGGGTTTAACATATTGAGGGCCCACATACTTTTTCT[G/A]GAAAGCTTCTTGGAAATAATTCCAAGTTATTCGTTCTGCAAGTGTTCCTCTAACAATAGCCTGCCACCATCAATAGGCTTCGTCTCTTAACAAGGATACA
Chr7_41343195	TGACAGTAGAAGATGAACTAGCTGAATATATAGCAAAATAGATTAAAAAAAAGCTCACATAAATATTCATAAGTAAACAATAAATTCAAAATATTGGTTA[A/C]TCCCATCTCGAGATACCAAGCACAACATTAATATCAAGTATTCCTTCTATCATAATAGAGATACATCGAAAGAATTCTCAAGTGGTTTAGAATGCAAGAT
Chr7_41428031	CAATAGTTAACATTATTAAATACTGATATCCTAGTAGATGATACTTTAAAATTAATTTTATTTTAAATATTTTATTGAATGGCTTTTTTTTACTGATGAT[C/T]GGAATAATTAATATTAACTATTTCAACTATGTAATTATAAAAATAAGAACAAATTATGAGAATTCTAAATTTGAGTATTTTGAAAGAAACCAAAAACCAA
Chr7_41430995	TTGGACAGCCTAGATGTAAGGGATGAAGAGAGAATTAAAAAGCTCGAGGTAGCAGAGCATACTGAGACTTTATAGCTATTCTGTGATAATAAAGAAAGAA[C/T]TGTAAAGATTTCATCGGTGTTGATAACTAAAGAAAAGAGCATGTTGGTTGGGTGTCTGAAAGTGAATTCAAATGTTTTTGTCTGGTTAACGATAAATATG
Chr7_41434261	ACATTTTGATGAAGGTGCCAACCAGGAGGCTATCAAGCTCAACCTTGATATGGTCGATGAATTCAAAGAAGCAGAGAAAATTAAGAAAACAGCGTATGCT[C/G]AATAAGTAGCTCACTACTACAATTCTAAGGTTAAGAATAAATAGTTCTAAGTAGACGATCTTATCCTAATAAATACCAAGGCTAGTTTTCTAGCTTCGCA
Chr7_41448184	ACCAGTAGCGATCTGGTACTCTTGAAGGAGATGACAGAATAATGAATGCAATGGTAAGTAGAACCTGACTTCTAGAGCATGGATGGGTAGCAAGAAGCTG[C/T]TGTCACTAGTATCAATAAGCCTGTGTGGCCCATCAGGAACTAAGAATTCATAAGCAAAATTAGGGATTTGAATCCCCCGTGCGCCCAAAGCTCGACTCAT
Chr7_41498347	CCCCACCGCTGCATACCGCAGTAGGAGTTCCCCAGAATTCTTCTACCTTTATGCCACATTGTGCATAAACCACTATTGGTTCACAAATAACAATTATCAT[G/A]TTGGCTGTGGACACACAACAAGTTTTTGCAATTGGAATTCACCTTCCGTTGTGGGTTCACAACAAAAGCCCTGTAGATAAAACCTATTTTTGTTGTTGTA
Chr7_41519963	ATTTTCCAAATATGCGACTCGACCTCCCGACCTCAAACACATAAGCAGAGCACATAGCTATAGATACAAAGACTTAATTATAATGGAATTCAACAGTCAA[A/G]CAATCAAATTTTTAGGGCGTTACAAGATAAATACAAACCCTATATGTTTTATACATGTAAACTCTACAAGTTTTAATATGCGAACTTTATATGTATTATA
Chr7_41959682	AAACCAATAAAATATCAGCCAAAAATTAAAAACACTTATGAATAGCTAATCTTGGAAGCCAAGAACACGGAATTAAATTCAAGATAGGTTCCAAACAGCC[G/A]AATCTGAAAAGAAGAACACAAAACAGCAAGTTAATTTAAAAAAAAAACTCAGCAGATCACGAAATCAACTAGATCTAGGGTTTGGACGGCAATAAAGAGG
Chr7_42532590	TTTTATTCAATTACTTTAATAATTTTTATTTTTAAAATTAAATGGTATTTGAATTCAATAATTTTTTTAAACAATAAAATTTGCAATAGCACTTAAAAAC[C/T]GTTTTAAAATTAATTATGATTGCAAACCTAGTGCAAATTAAGTTTTTTTTTAATTTCAAAAATAAAATGAAAAGAATGTGATCTGAGTTATTATTAGGTA
Chr7_44305146	GAGACGCTAGTGTAGCCTGCTACTGAGATTGGGTCTCAAGATTGCATGGCTGGAGTCGATGCATTGTCTTAGGCTATGCTAAGGATTTTGGAGAGAGTCG[T/C]TGGGCCTAATACTGGATTTGGGGGTCGAGGGTCAGTTACGAAACAACTTCGGTCCAATGGATTGAGCTCTTCAGGGGTGTCACTGGGGTCGGCCCTAGTG
Chr7_44387189	CGATGACATGAGCTTCCTCAAAGGAACAAACTACAAAATTGAATTTTGTAGTCATGGAATGAAGTATTTTCTCAATCACAGCAACATCATCAGTTTTGCC[A/G]CCATAAATTCGTATTTTGTTGACAATGGCCATTGTACATGAAAAATAATCGGTTACCGACTCACCCAATTTCATTCGTAGCGTTTCAAACTCCGAACGAA
Chr7_44765663	ATTGCCCATTTGGTCCCTCCTTTTTATTCACGCGTTCAACTTGGTCCTTTTCCTTTTATTATTTTCTGATTTGCCCCAAATTTATGTTTTAAAATTCAAT[T/C]TAGTCTCTTTTTGTTATTTTTGCTATTTTATTATTAAAATTAATTAATTTAATATTATTATTACTATTACTATTACTACTTTCCTTTTTTTTTATTTGTT
Chr7_46384429	ACATGTTTTTTCTTTGAATTTTTGGTGAATTTGAGTAATTAGGACTAAATTGTAAAAATAAATTTTTGAGGGACTAAAATGTGAAATAAATGAAATATAT[G/T]GACTTGTATGGAATAGGTTGATATTCGTCCTAAGCATAATATGGGTAAATTTGGTGTATTTTGTGTTTTATGCAATAGGGACTAAATTGTAAAAAGTGTA
Chr7_47095246	ATCAAAATAGATAGTCTTGAAGCTCTTAATGCGATCATGAAAGATACTTCGGGGAACTCTAATTCTACAATAGTCAGGAGAATTCATCAGACTCCGAAAA[G/T]AGTGAAGCAATGGGAAATTCAACATATTCCCAGAGAGGATAACTTAATTGCTGATAGTCTAGCCAAGACAGTTCGTACTAGTGTCACAGGGCTAGACCAC
Chr7_47131631	TAATGATGATTGCCAATCTATCAAATATCGTTTTGATATCCTCCTCAAGCATCATCTTGAAGGTTTCATAATTGAGGGTGAGAATTCCAATTTTTGACTT[T/C]TTTAATTGGCTTGTTTCTTCATGTGTGACCTCTAGCTTGTCCCAAATCTTATTGGCATTAGAACAAGATGACACCTTACTATACTCCTCCAGACCAAGTG
Chr7_47165828	TTCACTTTTCTTCATCCTTCTGAAGGTACAAAACTCATGCTTTCATTTAATTCCATTGCTTTCATTATCAGTGTAACGGGTTAAATGGGTTGGACTAAAT[G/A]TTAAGATTCCATTTATTCTCTGTTGGTGTCGGTGAATTCATTTGGTTCTGTTTTTTTAGTATGAAATTTTGATGTCTACTTTAGGGTTTAATTTAATAAT
Chr7_47193398	TGCCCCCAAATCCCTAAATCGCCTTCTCTCTGTGAAATTCTTGCGTCCTTCTTGCCCAATTTCTTGAATTCCCAAATCCGTAAATCGCCTCATTCTTGCC[G/A]AATTTCTTGAAATCCGAAATCCCTAAATCGCCTCCTTCCTCCTTCCAGAGAAGACGAACGTCGCACAATAGGCCTTCAAAGGTTCGATTTTGTTCCGATT
Chr7_47512799	TGATTTTTTTGCTTCAAATTTGTTTAAAACAACCTTACTATCGAAAACGAGAATTCACAAAAAAAATTCATCAAGGCACTAAAATAAAGAGAAAGCAAAC[A/G]CAAAAGACAAAGAAGCTCGAATTAAATAGAAAAGCCACAAGAAAGCAATAGCACACCACACCAAGTGTTTGAATAAATGCTCTTAAAATATTCTATTACT
Chr7_47534148	GGTTCATCTCGTTGGCAAGAAGTCTCCGCTCTAACTTGCCCAAATTTTGACTTGTTTCTTTTTTAATCGTCTTGATTCTCACACCTTGGCTTCGTATTGC[C/T]CACAGTCCCTTAGCCTCCTTGCTTATGAACTTTGAAAGGGCCCTTACGACCTTGCCAAGCCAACAAGTCAGAATTTAAAACACTATCAAAGTATTCGCAA
Chr7_47567769	GTATCATCATGTGCTTACTGGATATTTTGAAGGGTGATGAATTCTTGTTGAAGAATGTATAGTTTTATAAGAAATATATTGATTTATTGTTTCCCTTCCT[A/T]TTTCACTCATGTAACGGCTTTTGTATTGTACTTGTTGATTCATTTGATGTGTGAACTGCCAAGTTAAAATTCCTACCATGTTTTCTTGGAAATTTTTTAT
Chr7_47598152	TCAGGTGCCATGTTGATACTAGAGGCTTAAGAGAATTCCATGCCAGTTGTAATTTAGTGATAAAAATATAGCAAAAGAAGAAAGAAAGGAAAGTGACAGT[C/G]TATCTGTAACAACAGTCTAAAAACAAGAAAATTGAAAGAAAGTACAAAATTTGGAGAAGAAGAATGCTCAAATTAGAATTTTTGTTTTCATTTACAACCG
Chr7_47710258	TATAGTTTGAATGGATGTCATATGCTGTTTCGAGAATTCAAAAATGCATTTTGATTGAATTTTTGGCCAATCGCAATATTTGGCACGTCAATGTGCCATT[G/A]ATAGTTTTGATAGTTTTTGTGACGGTCGAGATGCACAAATCTGATTGAGTGATGTGCTAGCTTGGGTGCAGGCAAAGCATTCTATCGTGACCCTGGGGCC
Chr7_49140466	AAGAAGTCTTTGCTTAAAAGCTAACCAAAGAGAGACTCTTACTCTCTGTGGTCCCAGATATTTCCAAATAGACTTCCAATACTCCTCTTGAGAATTCCAA[G/A]TGTCCTCCTTTAAAGTCCAATAAGCACTACGAACTGAGAAGACCCCTAACGCTGATCGAGCCCATATCACTCTATCCGAACCATAATCGAGATGTGGATG
Chr7_49287074	AAACCAACATGAAGGAAATGATGTTATACGCATGTCAAAACTTCAAATTTTAACAACTAGGTTTGAAAATTTGAAAATGTTTGAAAATGAAACTATCTTC[A/G]AGTTTTATGCAAGATTATGTGAGAATTCTAATAAGGCTTTTTTGTTTTCATGAGCATTTTTTTAATGATAAATTGGTACGCAAAATATTGAGGTCTTTAT
Chr7_49317454	CAAAGGTCACTCTAAAAAAGCGCCATTCCTATTTTGATAACTCTAACTCTTTTTTTTTTTGTCAATTTAGTTACTACCGTTAGAAAAATTGACCAAAATG[G/A]TCACTCAACCGTTAAAACCTTAATGAATTGCTAATTGGACCTGCAAAAGGAAACAGAATTCTTTAGTCCCTTTAAAAATTACAAATTTTTAGTTAACATC
Chr7_49376502	TGTAGTTTAGTTTATGGAACTTTTCAATTTTGAATTGAAATTGAAATTGAAATTTTTGTTGTTGTAGGACTTGTCGAAAGAATTCTTGGCTGCAGATTCA[G/A]CAAGAAAGGTTATTATTTATGGTTTAGAGCATTTTTTACTGTGGATCTTCTTTACCTAGGAACTGGCCGATAATTTTTATGATGTTATTAGGTTGTCTCG
Chr7_49418916	TATTTGCAACGGCTCCAACAAGTGCAGCAACAAGGCCATAGCAACCTGCTTGGTGTGCCTCTCGCCGGAGGAAATCTTAAGCAGTTTTCTGCACAACAAG[C/G]CCCACTCATGCAGCAGGTTCTGTCTCTTAAATGAATTCCTTTTCCTGAACCAAGTTGTTCAACTTATTACAAAGTTCAATGCAAATCTAGGTTTCTGTTG
Chr7_50016602	ACTCCCCTAAACCGTTTGTACTCTCCTATCAATAGTAATTGCCAAGTCTTCCAAAATATCCCACAATTCAGCATCTAAAATTGAACAAATGCCCACAAAT[C/T]GGTTGTAACCAATAATCCATTTGTCATATTTGTCACGTAGAATTCTCCCAATCGTTGCTAAGTCGGAATCCTCTTTTACTGCATCATCAGAGCTTATTTG
Chr7_50036888	GACCTTGTTAGATACCGCCTCAGGCAAAGCTCCGAGCCTTGCGGAGGGAACACTATGGTGTTTGAGCATCAAAGTTAGGCGATGTAAAGGAGGTAATGAG[A/G]GGAGGATTCGGGAAATAAAAATTATGGAAAGGTATTTACCGTGACGACGATATCTACTAGTCCTTCGGGGTGACACCGTGACGACGGTATATAGCGTAAA
Chr7_50312958	GGAAGATATTTATAGCAAACCCTTGAATTAAATTTGAAAAAAAAAATCAACGATAATAAGTAGTAAAATAATTAAGAAATAAAATTATTAAAATAAGAAA[T/A]AAATTAGGTTAGAAAAGAAGTGAAGAATTCTTGTAGAAGTAGGATTTGAGCAACGTTGCTAGAAACACAAGGAAAGGACAGTTCTTTTCAACGAAGAAGC
Chr7_50313098	TAGGATTTGAGCAACGTTGCTAGAAACACAAGGAAAGGACAGTTCTTTTCAACGAAGAAGCTTCAAATTTTCTGCTTTGCACAAGTAAGGAGCTGAGTTT[G/A]AGGGATCAAATTTCCAGAATTCTCAAGAACTAATTTTGATTCAGAGAACGCAAGATAACCTTTTGGTTAAGAGTTCTTCCTCTAAGAAGAAATTCGACCG
Chr7_50375576	AATATATTAAAGAATGTGTTAGTTAAATTCGGATATAGAGCGTAGCACCCTATAGTCCGGATCCAACGATCGGGTCAAATATGGGGTGCTACAAATCCAC[T/C]ATTTGTCCTTTTCATCTTTTCATATATATTACAAACATGCACAATTTTGTCCATGAATTCCACTTCTTAATATACTTAACCGATACATATACAAGGCATC
Chr7_50497354	CATACATGGTATGGAACTTGGGGATTTAATGTAATATCAAGTCCAACTTGTTATCTTTTTCTTCGAAGTCAAAATCATATATCTGCATCATCTACAACCT[A/C]CATAGCAACTAAACGAATTAATAGATTACACGATGGTTGAACTTTTGAATTCTCTTATTTCATTTATGGACCAGTTAAGGTTTCCCTTTAGATTAGGGTT
Chr7_50669255	GATTTCTGTAAACCATTATTACACTTCGATCATATCTTTTGCTCCTTAATTTATACTTTATTGAATCTCGTATGAATTCACTTATTCCCTTTGACAACAT[G/A]AACCAGAGCTACCAGGAGCAATTGTGGATAAACTAGTCAAGGAGCTAGAATCATACGGGTTCCAATGTTTCACAGCTAGGATTGGAGGGAAAGGAGTCCA
Chr7_50704229	AAATTTTTTTCGATTCAAATTCGAGTAACATGTGAGCACCAATACCTCATTTCATCCTTAAGTAGAGTTAGGCATTGTATTAAAATAAAATTCCGTTGGT[C/T]ATTAATCAGACTTTGGTTCAATGGCGAAATTGAATTCTTGAGAATTTTGAGATATTAGATTAGCATTTGAGTTTCGAGTATTGAATTTTTAATAAAAAAA
Chr7_51341498	ACCCGTGTATCTAACGATATTCTAAGTGGTTCAACAGGTATAGTGGTATTACGAGTTACACAAGTTCAATACGAACTAGTACATGTATTTACATGGAAAT[G/A]GTTTATATATGATATACGAATACACGGTATAGATGGTACATGTACATGGAATTTAATAATTGTTGAATTCATACATGATTCTCGGTTTTATATGAATGCA
Chr7_51652011	TGCATTGAGTTATCCGCTCAGCCTCCTCTGCGAGCAAGATCAAACCGAAAATCATAAGAATTCATAATGGTTTCAAAGTATCTTTTACGATATTCGAGTG[T/C]ATGGTGAAGTACTCACGAGGTAAATTCGGCTTGAAATCGACAGTGAGCTGAATCGGAACCAAATTTCCATCATCTGAAGTTGTAGCCAAAACAGCCCGAG
Chr7_51830958	TCATGTCTAGAATTATTCATAGCCTCTCCCCAACTCTGAAATAAGAGGATAATGCGCAAATTCACGTCCTTCTATATTGGTAACAATGTCGATGCCAATT[A/C]AAGTAAGACTTAATCGACAATGACTTTAACTGTAAATTCCTTATTAAATATAAAATGTTACTAATGAGAATGTATTTGTATGGTAAGTCATAGTACATAA
Chr7_52078343	TTTCTTTTTCTTTTGATAAATTCTTATTCATATAATTTTTGCAATCCATCAGCCAAATCCATATGGCTCAATCGAATGTTCTGGAAATCTTCAAGCTCTC[G/T]CAGGAATTCCCTCACAACACTGGGCTCCGCCTTAGTTTCTCTCACCCACTCTCGGCTTTCGCTCTTGTTAGCGCCTTTCCAACCAAGTCACACTACTTGC
Chr7_52515406	GTGGACCTCTGCATAAAGTTCCCATGATAAGATGTACATCGAATTCCTGGTGCAAGTACCAATGAAATGGATCAACTGCTTTGTAATCACAAAATCGTAG[G/C]GGAAAAAACAAAAAAATATATAAATAGTGGTTCTATATGCACACCCATTTCAACATATATTGAGGAGAAAAAAAATCAATAATCTAAACAAACTGTATTG
Chr7_52689297	TCCAAAGTTAAAAGATTGCTCTATAAAAGCAACAAGTGATTAGATTGAATATCTTCATAATTTTGAGAAAATTCACATGCTTTCAACTTGTCGATGGTAC[T/C]ATTTGACAGATTCTTCAAACGAAAGACCCATTTTCAAGTGATTAGCCTGCACTTTTTTGGTTTAGGTACCAACTCTCGTGTCGTGTTTTTGTCTAAAGCC
Chr7_52820832	CTTTTGGTAAAAGAAAGAAAATCATAGAATAAGTAAGGATCTCTTGCAAAATTGATTTAATAAAGACTTTCTTACCCCCTTGTGACAAGAACCGTAAACT[C/A]CATCTATTAATATTTAGTTGAATTCGATCCTTTGAACTTTGAAAGGATATTTTCTTTTTCTTACCTACCAAATTAGGGAGACCAAGATACTTCTCAACAT
Chr7_52952626	ATTTGAATTTACAGGATTAGGCAAGTTTTGACCATCCATCTAGGTCAAAATCAGCGCTCCTCCAAAAAAGACCTTCTTTACCACATAAGGTCCTTCCCAA[T/A]TTGGCATCCATTTTCCTCTAAAATCATTTTGTATAGGAATGATCTTTTTCAATACCAGGTCCCCCTCATAGAATTCTCTAGGATGAACCTTTTTGTCATA
Chr7_53140087	AAGAGAATTACGCCCCGTAAGTTAGGACACATTGTCTTGAATTCCCGATACGAATATACATGCTGAAAAATTACTTATTGAAAAGTATTTGATCCTCTCG[G/A]TTTTAAGAAGAAATCATACTCCGTAAGTTAGAATACGATTTTTCCTAATTCTCGAGATTATTGAAAAAACATGCTTAAAAAAAAGTTCATTTATTCGGAT
Chr7_53252087	CTAACAAATTAACCGGGGAAGTTTTAACATAATTACACAACGGCCCCAGACATGGAATCCAATTATCAGTAAGAAAATTAACAGTTCGCCCATCTCCAAT[A/G]CTCCAACGTATGTTATCCATAAATGAATTCCAAACTTTAATAAGAGACCGCCGAGTATGAGAACAATTAGCTCTACTAATAAACAATGTCATGTTAGAAA
Chr7_53482252	GTTAAGGAACTCATACCATTGGAGCTCACTCATATTTGAATTCATCTTTGTTCATTCTATGTTGTTTTCCCATGTCAATATCTTGTTCCTTTAAGTATAT[G/A]CATATGGTTTTCCTTATTGTCTTTTGATTTTATATCTCTTTGATTAATTTCAGATAGCTGTAGATGGAAAGGATTCTATTTTGGCAAGTATACCAGCAGA
Chr7_53538701	TACAAGAAACAATTGTTTTTGAATTGTAAAATACTTGCACAAATAGCTATCTCAAATAGGAATTGTCTTCATACGATTTCCAACGAGATTAGAAAATAAA[G/T]AGATTAGAAGGAATCCAACAAAATGTTTTAAATGAAATGGGATTCCCTCAAGAATGAATTCAGGGAAGGAAGAGTAGAAATTAATATGATAAAAAGTTCT
Chr7_54223656	TGTTGTAATTGAACCAGGGGGTAAGTAAAATAACCATTCTCTTGCTGTATCAACTAAAGAAAAAGGAAAGGCCCGAAGTTTAATTTCATCTTCGGTTACT[C/T]CCTGTGGTTTCATGCTTGAGTAGACCATGTGGAATTCTCTCAAGTGGGTATATGGATTCTTATTTTTCAAGCCTCGAAAAGTAGGCAAAAGGTGAATAAG
Chr7_54546385	CTGATCATATCAGTATCAATGTTGGTTTCTTATTGTGTTTATCAGGTAATAAAACTTTTCAAGAAGGAATTCCATCATCACATGTTTCAATATCTTATTT[C/T]GGGTATGCATTAGACACGGTTATTAAATATGAGTGCTTAAAGAAAAATGAAGAGTTAGAGCGACATACCTTCATGACACTTCTACTCTTCTAGTAGTTGT
Chr7_54556289	GCAGCACCAGCACCAGTCAACCCACTACCTACACCAGCACCACTCAACCTACCATATCGAGTTGAACCTGGTCCACCATATGGACCACCAAGTCCAGAAC[C/G]ATGCCCACCAGCACCCCCTACATTGCCACCCAAAACACCCACCCCAACTCCTGATGAATTCAAATGATGAGGGTGATTCATTTATAGGAATATTATTTTG
Chr7_54944345	TGATTAGAGGGCATTGAATCGAGTTCATTTTTTGCTCAGAAGTCAAAAGTTAGAAAGCTAAAATGAAAAGAAAGGATTACTTGTGTTTTGAATTCAACAT[T/C]GGCTTTTTCTCGATTTTCTCATGTTTAGTACGTTGGCCTAAACTATGACCGCACTTTAGGTATGGCGTTTTCTAGGGTTTAGTTAAAGCTTTTCAGGGGC
Chr7_55002456	GATTGCATAAATGTATACAAATATTAAATAAAAATAAAAATGAAATTATACCTAACAGTTTGTTATAAAAGAGATAAACATATGTAAAATAAGTCATGCA[C/A]TCCATTTCTTTCTTATTCAAAAATATCAACTATGGCTGAGCAACAATTAATTCAACACGTAAATAATAAGGCAACTCTAAAGGGTAGTAGAAATAGCTAG
Chr7_55526362	TCATTTAGCACCTTCAGTAGTGCATTTCGATGTCCCTCCGAGTTCAGGAGTAAAGCTAGCACAGATATGCGAGCTGGTTGTTTGTGCAGCTGTTCCACAA[C/T]GCTATACTCGCTATGCTTTATGAACTTCAAGAACTCTCTAGCTTCCTCCTCTTTGATTGGTTCATTGACCAACAATTCAGGTTCGACCACATTCTTCTTC
Chr7_55815689	GGTACATTTACCGCTTTCGAATAAATTCTATCCACCTGAACCTTCGAACACCGAAGTAAAGCCGTGTACTCCTCTATTGTAGGCACCAAATCAACCTTTC[C/A]GAATGTGAAGCAACTGTAGGCCAGATTCCAGAACTGGGCAAGAGCTCGAAACAGACGCTTATCGACCTTCATGTTAAGTAAATAAGGCAAATCCCCATAA
Chr7_55968223	TGGGTTCCTAGTACCATCCCACTACAATTCAGTGCAACAATGGCGCTTTCCGCCTGTTCAGGAAATGGAAATTATTAGTCTGAGTTAAGGCAAAAAAACA[T/C]CGCACAGGGAAGCTATGAATTCGGAAACTAGTAAAGCATTAGGCAAAACTCCAAGGTAAACAAACAATTTGATCATGCAACCTGATCCAGTAACATCTAT
Chr7_56013469	GACTCCATTTTCTGGAGAAATGGAACGCAAAGATAATCAATCTCCTCAAGGTACGCATTTTCTCGCTTTTTATTTGATTTTTTTTTATTTTCTATACTAT[T/C]TTTAAGCGAATTTATTTTATATTTATTTAATTATAGGTGAAGTTGCTGGGATTTTGGTTGAATTCTTGGAGGTAGCTATCACTTCAGTCGTTTACCTCAA
Chr7_56786574	AGAAGAATGAATGTATAGAGAACAGCATGTTCACTTCTGGTAATTATTCCCGTTTAACAGGGTAGCAACAGTGAGTCGAATTCAAACCTTCATTCCTTAT[C/G]GGAAGAATGTCGTAAAGGCAAAAATGACGACTTCCGGTAACTACTTTGCATACCTTTTAACTTTAGCGGACTCCACACCAACGATTTCCGTTGTAAAGCA
Chr7_57027028	GTTGCAGGCGTAGATTCAAGTGGGCTGTTTACACTTACAAATACCACAAGCCGAATAATTGGTCAGTTCTTCTACCAGAATCCGATCCAGTTCAAGAACT[C/T]CACAAATGCAACTGTTTCCCCCTTCCCCACTACATTCATTTTTGCAATTGTACCTGGATACACCGACCTTGGTGGCCATGGATTGGCCTTCGTTATCTCC
Chr7_57362554	ATGGTTTGAAGCTTCACATCGATGGGGCTCGTATTTTCAATGCATCTGTGGTGGGTAACTTTTAGAGCTTTTAATCAAAAATAATTAAAACAGATGTACT[A/C]ATGGAAGGGTTCGTCTGCTAGGCACTTGGAATTCCTGTTGATAGGCTCGTACAAGCTGCCGATTCAGTCTCGGTATGCTCTTTGTATCAACATTGTTGGT
Chr7_57911845	AGGGTAGTTTTGCTGAAGATCTTATATCCCATTAAATTCAGCTAGATGTCTGTGAATTTAGCTATATCTTTTCAGTGAATTCTGTTAATAGATACGGGTC[A/G]ACCTCTAATGTAGAAATACGTGATTGTATTAAGATTTTTGTTGCATAGAACAAATTTTCACTTTTGGGTGTTTTGAGGAATGTGTTTGTATCATATTGAG
Chr7_58260735	TTGAGGGAGGGTGGCTCTTTCGGGAGATGTTTTTGAAGTGTAATCTGTTGAACAACCGGCCGAGGCCCCAACAACTTTAAGGTATTGTCCTTATATTGGT[G/A]TTTTGGTTCCCTCATTTATCGAGAACCATGTAGAATTCATAGAAGGGAAGCATCTCAGTTGGTGGAGATGTTAAAAAAGACTTTGATAATGGCAATAAAA
Chr7_59073569	TACACATTACATTCATGTTGTTCATATACATAGTAAGTACTTACGTGTTTATCGAATGATCCATATGTTTTAAATATGCTTCATGTTAGACTTAAGTTGA[T/C]ATTTAACATCTAAGTTAATGATTAGGATTGTAGAAAAACTTTGATACTATACCCGATACTTTGAATTCCCGGTTAAAATGTTTTGAAGTTCGAGATCAAT
Chr7_59098317	ATAAACATTTTTACCCATGAGGGTTTATAAGTACTAAATATTAAATAAAAGCATATTTTTTAAATAAATTAAAAAATATGAATATACTTAAACAAGTTTG[G/A]ATTAACTATTTAAGAATTCAGACAAACTTTGATAAATTTTGAAGCTTATATTTCGAGTCAAGTTGAACTTGAATAACTATATAAACCAGTAATTTGATAC
Chr7_59987419	TGAAAAATTTATATTTATGTTTGATGATTTATACTTCAATTGCTGTTTTGAGTATGTTTTGCATGCAAAATCTTGAAGAATAGGGTGTAAATGAGATATT[A/G]GTGCTCGAGTTCAAGTTGAAGAAAAATCTAATTCAAATTGGTCATTATTGAGCTCAAGCTATTGATCGAGTTGAATTCGAGCACCATAATGCTTGATTCA
Chr7_60813963	AAGGAAAACAAATTTTCCGAGAGAACATGACATGCCTTCCATGCTGATGTATATGGTCAATAGCAGCCCCCACATCATCCACGAATTCAACTGTGCACGC[C/A]AGTGAACTGTACTCACGATGTAATGATTGTGCCCTGGGAAGGTTTAACAAGGAACTTGCTCTTGGTCCACCATAAAGAGTAACCCCTGCAGAAAGTAATC
Chr7_60839535	GTTTAACGTATTTAGGTTTGTGCTAATTTGCGTTTGGGTAGTTTGAATTCTGATTATTGGCTTTTTATTGTTGTTGAGGATTGATTTTTTTAGGAGAAAT[C/A]TTTAGAGTGTCGTGTATTGGATAGTCGACTGGTAGGAGTTTTGTCTCTTCTACTCTGTCAAGAGTCAGTGGGTCGTGAACGATTGACTACCTGATGAACT
Chr8_310726	CCCTAGTAGGCCTAAATTTATCCGTCACCGTACCATTCCAGAAGACTTAGAACGTAACCGAAAACACACAATTCATAATTATCGTAATCAACATGGGTGG[T/C]AGTCCTGCTTTGAAAGTGTATCCATTAAAAAGTCCCAACGAATTCTATCATACATCTTCTCGAGATCAAGTTTAAAGATTATCCTATTTTTTTCCTTTAA
Chr8_507496	ATTACAATTTCTATGTTGTTCAAACATGACCCTGGGATGTGAATTCTTTAGGAGTAGAATATTTAGGGTTGGATTTTAGTCTAGGATCATATGCCTAATA[C/A]AGAATAGTTTGTGGAATAGTGGCGCTTGCAACTTGAGGTGAGTCACAGGATGTCTAGTGAATTATAGCATCAATTCTAGGTAAAGGCAACAGGGTGGATC
Chr8_552707	GTCAATAGGCTTGAGTTTTACAAGCCAACCATTACAAGTACTAATTTTTTCGAGTTCGAACTATTTCAAATTTAAATTAATTTTGAATTCAAATCAATTC[G/A]AATTTAAATTTATCTTTTTTATTATCAAATCCAGTTAAATCGAGTTTAGGGTCAAATTTTGCTGATTCAAGATGCATAGATAACCATTTTTCAACCGTGA
Chr8_608097	TTCACTCGCGTGATAGTGGAAACCTACTTCAGGAGCCCGTATTGAACTCCGACGCTCCAGATTTTTACTTCCGAGAAATGGCTTGATCTTCACCGTTCGA[T/C]ATTTGGACAGATGTGGCATTCTAGATGCCTACGTGACAGATACGTCACTTTCCTGATGGAATATGGTAAATGACCACTAACTTGCCACGTTTCAGTCGTT
Chr8_654694	AAAAACTAAAATACCTTGAATTTATTTCAGAGCAAAATAAAGATCTCTCTCTCTCATAAATTCCATTTCCCCTCATTCCTCCAATGGATCACCAGAACAA[G/A]CCCCAAACAAGGAGAAGCTTGAAGCGGAAACTGGAGCAAGAATTCGAAGAAGATAAATCAGGTCGGTGCAAGGCGGTCGTCGTCGAGTCCCGCCGTACTC
Chr8_780476	ATTGGGCAGTCCAGTTTCTGGGCCCCTAACTTACCATTGGCTTAAGCTTTATGTACATAGCTTGAGGTCAGAAATTAACAAACAATAATATCAGTCATCA[T/G]TCTTCAATTATTATTACCAGCCGCCGTTTTTTGCTTTGACTAGTCAACTTTAAGACGTTTGAATTCACGCTTACAATCGTGGTTGGTCAAGTCTAAGCTC
Chr8_787327	ACCATGCACAAACAGTTCAAAATGCAGCAATTTACAAGAGTTCAAATTATAGAAACACAAACTGTAAACTCCGAGCTATTCGTTGACGACTTTGTCTTTT[T/C]CTTTCTTTTTCGAGGAATTCGAGTCGATATTAGGTACGGGTTAAAAACAACACATAAAATTATCAATTTACATTCATTTTCAAATTCAATTGCTAAATTA
Chr8_1255620	GTGACACACGAGCCACCTTCTAATTAGGGAATGTACATATCACGCTGTTGGTAAGAGTTTAAACCATTGCATCTGAGGGCATGAACCTTGCCAAAAGCAC[G/A]ACACGCATCCCCTTGGTAGATGGTTTGTACATCATGCACGTTCCTATCTAATGAGGTATTCTCGTTATGTGAATTCACCTTTGACTCGAGCTCTCAATGG
Chr8_1407063	TTGTTGAAACCACACAAGCACCTTTCATCTAATTACATCAACAACACTCGCAATCTAGTACTACACGCTTATGCAGGAACAAGGTTAGGATCTCCATTTC[T/C]AATGGCTTAAACAGTAAAGAGAATTCGGAAGTGACTGGCCATAATTGGGCTTTCCTATCACAATATCAACATACGTGAAATGCAAAACCTGTATGTAGAT
Chr8_1900399	CCGATTCCGGTTCTCATTCAAATAAACCCAACAAGTTTTTGATCATAACTTCAACTATCCTCGCCGCCGCTTTTCTGGTTCTCTGTTGTTTTGCTTACTA[T/C]GTCTGGTGTTATAGACGACGGTCTAATGGTCGGAGCAGATCATCGGAGGTCGAAACGGATGAAACCCGAGATGAATTCCTAGATGAAAATCATGGTCCTA
Chr8_2038189	TTATTTGGAAGATTTTGGCTCACATGTCATGGGTTTGCCTCTTTAGGAAACCTTATGGGAGTCGAAAAGGAGTAGAAGAAAATAAAAACGGAACTTTGTT[A/T]CATTTTTGGTCTTCCATGCAATGATCAATCTGCCACTTGCTGACCAACTTGCATACCTGAATTCAACATCCCTCACCTATATTATTATGGGAAATTGGAG
Chr8_2210198	CATTTAATAGAGAATCTAATGTTTGTCAAACTTTAAAATACGTTGCACTCAAACAACTTAGTGCCCTTCTTTGGTCATCTACAAATCTCTTTCTTTAAAA[A/C]AGCAAATGTGTTTCAGGCTGAATTCATGGAACATGATGAAAGACCTCTTCCTATAGACATCCGTCTACTTGGTGCACTTGCTGAAAAGGTATGTGTTCTT
Chr8_2614562	GAATTCACCTACTACAACCATTGTGGATGTGGGCCACTGGGCCCTACACGTTGCTGAGATGTCTTGAGTCTTGGTGAAGCCCCAAATGGAGTTATCAGTT[C/G]CACTTTCCCTGTTAGTATATATATACATACGCGCTGTTGGATGGATGGAGAATTCATTTATCCCAAGTCTCTTCTCTAATACACCCACTGTAAAAAAAAA
Chr8_2773876	TGGTCAACCGAATTCATTGCATGACATGCTGAATCCCGTGGAAACTCGGCTATCCAATTTTACAGCACCTTCTGGTGGGACAATGCACAGAAATGCTATT[A/G]CCCTTGATGTTCAGAGCATTAGCGGCTGGAATTCTGGTCAACCAAGCTCTAGACAGGGAGTGCAGAACCAGGTGACGCAGGGTGCTCCAAATCACCGTCT
Chr8_2805946	AGTTGGATTTAGAGAAGGCATATGATAAGGTTAATTAAAAAAAATTTAAGCTATTTTGAGGAAAATGAGATTATCCGATTTTGAGTTAGTCACATTGTGA[A/T]ATGTGTTCTATCTCCGAAATTTTCCATCATCATCAATAGTAACTGAAGCAGGAATTCAAACCAAGTCAAAGAAATCCTGTCCTTTTTCTTTTTGCTATCA
Chr8_2992049	CTTAATAGACCGTGGTTATAATAGAGTTTTGATTCAAACTGATAATCTTGAGAGAGTCCAAGTTATTCAGGAGAAGATAGCAAATGAATCTAATTCTGCT[T/C]TGGTTCGGAGAATTCATCACCTGTTGAGGCACTTTAGTCATTAGCAAATTGGTCACATCTCTAGAGAAGATAATTAGGATACAGATAGACTAGTTAAACT
Chr8_3021293	GTCAGCTTGCCTATTGGCAGCCGCCGATACAAAGTTATTGACCTCCGGTACTCTCTTATTCTTGCCCACTAGAGAATTCTCACTCACCAAAACTATCGCT[C/T]TTTCCATCTCCCCTCTATTCCTTTTTTTTTCTTTCTTCGCCAATCAGAACATCATCCTCCAGATCATGCTCCATATCAGTTAGCGCTTGATCTGACAATA
Chr8_3058151	GTGTTAAAAGATCATCGAAAGCCTTCCAAGCATCACTCCGTTTCTTCTCTTTCCCAATCTGAAGCCAACTCTGCAACTTCCAAAGACTGTCAGGCATTAC[A/G]TATCTGTAAAAAGCTGCCTCCAAAGTATCACTCATGGCATTGTGGAATCGATTCTCAGGGAATTCAATGGAGAGCAGCCCAGGGTTGAAGCCCACGCCCG
Chr8_3871367	TTATTCTTTTCCACTTTTATTATTTCATTATTTATACGGGTCGATCATCAACAAAATAATATCCCAATGCGTTCAAGATATTTAGGTCAAATTTTTTAGA[G/A]TAATACTACTCTGCAAGAAGCTACAGTTTATTCGAATGACCAGATATAAGCAAAGTTTTAGCCGAGACGAATTCAGACATTTATCAGTTTATTAAAGTCT
Chr8_4263957	GAGTAATGCTCTGTAGGGGTTTTAACAGGTGTGGGTTGTTGGTTTTTATTTACCTTCTGTTACCTTTTAGCTTTATAAAAAAAATGAAAAAAATTTGGGT[T/G]TCCCAAATTAAGCTGAATTCGTTTGAATTAAACAAATTTATGTCTACTGAGGTTGATTAAAAGTTAGTAATTCAATTATCAATTTTATTACTATAAACTG
Chr8_4398768	GTAATTATACCATATTAATATGTCTGACGGTTAATGCATAGTTTTCTTATTTTATATGTTAATATTATATTAAATAAAAATGGTATGTTTAATAAATAAG[G/C]AAGCATTAAGTCATTATTTTCATCCTTCTTCTTCTTCTCCAACCTGAATTCACCATTAAAGAAGACCAAGGGTTCGACCATTTATTTTCTTTTGCATGTA
Chr8_4476340	GAGCTGAAGGATTTGCAGAGAGATCCACCAACGTCATGCAGTGCAGGTATAGAGTAATATAAAAATGAAAGAAGAAAAGTCTTCCTTCTTGAGCCTAGCC[A/G]CAACTGCGAATTCATTGTTGGTTATCGATTAATTTAACCATTTATGGCTGCACTTTCAGGACCCGTGGCTGAGGATATGTTCCATTGGCAAGCAACCATC
Chr8_4521988	TTTTCAAAGTTTTCTCTCACTTCCAAAAGAATTCTAACGTTTCTTTTCTTCCTTTTTGGGTTCCCTGCCAATTTTCTTTGTCCTCATCTTTTCTTCGATT[C/T]TGTCACTTTTATTTTTACGCAAATCGTCTTGTCTCGATTTTTCGGTGTTCTTTGTTCGTTTCTGGTAAGTGTGGTTATTGTTTTGGTTGGTGGATCGTTG
Chr8_4592617	CCTATATCACCCAAGAACCAAGTGAACCTAACTGTTCAGGTACTAACAAGAAACTTAAATTCTTTGTACTCTGAATTTAACCAAGCTGCATTTGATGATA[T/C]GGAAACAAAAATATTTTCCGAAGATACCCTTTTCTCTGGGAATTCTGTTATTTGTCGAGCCGAGAATGACTTAAAATGACATGTTCCTTATTCACACTTT
Chr8_4750158	ATTGCCAATGGACAGGTACGCAGTCATCGGGTTCATTCAATCTGGTGATTGGGGAGCAGTATGCTACGAGCTTTTGGGTGCTATTCCGGATAATATTAAC[G/A]GAGGTCGGATCGAGATGGGCTGGTTACGAGACACATTTCCGGAGCCGGATGATGATTCTATCGAACTAGAAAGAATACGATATGCTCGGTGATACATTCT
Chr8_5691591	GGTGCATTAGTCAAGTCAAACGACATCACAAGGAATTCATAATGTCTGTACCTGGTTCTAAAACTTGTTTTCGGTACATTTGAGTCTTTCACTCGTAACT[G/A]ATAGCAGCCAGAATGGAGATCTATCTTTGAAAATACTGTAGCACCTTTCAACTGGTCAAAAAAGTCATCAATACGAGACAATGGATACTTATTCTTAATT
Chr8_5701330	TTATATGAACATTCAATTATAGAATCAAAAACATCATGAAAATGAAAATTTAAATACCTTTGATTGGCAGTTTCAGCAAGTCTTTTACTGCATTAGAGAA[A/T]CAAAGTCAGGACCGCAAAGTGAGAATTCAAACTAAAATTTTAACTGATAATTAAATTATAAAAACATAATTAACAAAGGTCTAATTTTCAGCATCAAAGA
Chr8_5962307	GATCTCCTTCTTCCATGTACTCTTTCAAGTATGGATCTTTTGAATTCCTCGCATGATTCAAGTTATGAATACGCAACATGCTAATACGGTCCAACATTTT[A/C]TTTATGTCTTATTAATTATATTTCGAAGCCTTGAATGTCTCAAATTAAAGCGTTCGCGAGCTGTCTGTGGTGCTTGCGTTTGGTACCATTCTCTCAAATG
Chr8_6094718	TGGTTCTTAAAAAATAGATCGTGGATTATTATCTCCGCATAGGATTGTTTTTTTTAATTCATAGAATTCTTGTGAGCCAAAAATAGACAAAGGACTTAGA[T/A]GTAATTTTTCCAAAATGAGCCCATAACGAGGAGAAGATGAAGCGATGGCAGTTGAAGACCTAAGGAATATCTTGTGGTGAAAAACTGTGTAACTTTTTTC
Chr8_6596482	TGATGTGATGGGTCTCTTGTGGCTCTTGACGGTAGTTTCTTGATTATCGGAGTTGGTTAGGTTAGTCTAATAATGGTGGACTAGGATGCAATTTTAGTGG[T/G]TTGTTTTAGAATTCTTCTAGTGTTCTGTTGTTTTGGGATTATAATACAAATATGACACGTTGTTGTATTATTATTAGAAAACAAAATTTTAATATAATCT
Chr8_7365039	CTTGATACATCTCAAGGTGGTATCCACATTTCATCTCATAAATAAGCATTCATTGGACAATCATTCACATTTTAATTTAAGAGTTCGCACTTATGTTCAA[T/C]ATGGGGTTTTGTAATATGAACAATTATGTCATATTACGCTAATTTAACATAAGTTTAACATTTCATAATATGAATTCACAAAAGCTCCACGAGCTACAAA
Chr8_7381063	CTTTAACTTATCAAATATCTAGATACAAAATTAGAAATTTCGTGTTTCATTCCCGGCCACTAGTATATTTGTTTCAAATCATTATACATTTTATTACTCC[C/T]CAGATTCATAGACATAGTACCACTATGAGCTTCGTGTAAAATCTTCTGTACAAGCTCTGAATTCCTTGGTACATATACTCTGCCTCTGTACAACAAACAA
Chr8_7504438	GTTTTTAACGAGTATTTTCCCTAAAATTGGAAAGCAATATGCCAAAATTGATTCTGTCAAAACTCACGATTTCGAATTCAATTTCTGGGTTAAAAACAAG[T/C]TATGTAATTCCTCAAGATCCGACCATAACGTCTAGGCTAAGTTTGGAGTGTTACAACATTTAGGGGTAGAGCTTAAAGGTGTAAATTTGGTTAAATGATT
Chr8_8027281	TTCATCATTTTCCTAATAAACAGACCTCTTTAGAAGATGGGGACCTCCTTTCTTTTGGAACAGGAAATGCAACCTTTCGGTACGGCCAATTCAATAATTT[C/T]CTTATTTCAATGAATTCAGTGATTTCGTATCAATTCTCTAAATTCTCTGCCCCTTGTATCTATTTAGATTCTCTTATGTGCCGCTTGTACTCTATATCTG
Chr8_9130870	CTTGAGTTAAAGAATATATTGAGAGCATTTACTCAAACACTTGGGTGCTTTTGCTTTCCTTTTGGCTTTTTTGTTTTTCGTGTCTCTTTTGTTTGAGTTT[G/A]CTTTCTCTTTACTCTAGTGTCTTAAAGAATTTCTGCGAGAACTCTCATTTTTTAAGAGTAAGGTTGACTTAGGCGGATTTGAACCCAAGAAAGTTTTATG
Chr8_9641411	GTATTTGACATTTTGACAGTTGAGTGAAATGAATATATGTGTTAATGTGAAAGTTGAATATTGATTGTTATAGGTTGAATTAAATTCATGTGTATATGTG[A/G]TTATATGAAAACTTAATAATGTATATTGGTTGCATATGAAATGTGAAATTAAACCCTATTAACTGTATCGGACTAAGTCGGATATAAATGACATATCATA
Chr8_10070988	AAAGTTCAATGGGACCAAAAGTTTTAATTTATAGCAATTTCGGATGACATGAATTCTAGTCTAGAACGGCTTAAAAAGGGTTATTACTGGGCAAAAGCTC[G/A]AAAATCTAGATCAATAAAAATGGGAAGAACTTGATGAGAAAACTTTGTTAACAATTCAGTTATGTCTCATGAACAATGTGCTACAGGAGGTGCTTACAAA
Chr8_10463701	ACCACTGGACATAGTTTTTGCTACAAGTGTGTGAATTCATTTCGAGAAATTATTGATGGTACCTCATTAATAATTTCCATACGAATATCTCCATCTTCTA[G/A]GATGATATCATCTTTCTCATTATTTTTGCCATCATTACCCATACTATGTTGACCAACAAGTTTGTCTCTAAAGGATACAAATTCCACCATGGGTGAGTCT
Chr8_12347591	AATAGAAAGAGCAAGGTTAGAACTGCCAAAGGAACTTGAAGATCGGTATAGGCGGTTGGAAGAAAAACTCAAAGAAATGGAGAATGTTGATTACCATTGC[A/G]GGGTTGACGCCAAGGATCTAAGTTTGGTCCCAGATCTAGTACTCCTGCCGAAATTCAAGGCTCCAAAATTTGAAAATTATAATGGGACTAGTTGTCCTAA
Chr8_12979233	CAACTGTGGTGGCATATACTCTTCAAAAGAGTCTGCCAAACCACCAAGCTCGCCTAATGCAGGCTTCACCCAAAGACGCACTCAAAGGATTCTTATACTT[A/T]GTCTAATTTAATACCTACCTACTCTGAACTTACTCTATATGCCTTACTTCTATAAATAGTATTCAAATGCTAGGCCTCTATTGGGCAGGATGTTACATGT
Chr8_14488576	TGTTGTGTTAATTTAAGCAGACTTGAAATTTCATATGTATCGATGTTTGAAAAAGTGGTGGATAATAAATCCTATTTGAACCTTAAGAATTCTTAGGATA[C/T]GAATGACATGTCATTGGGGATTTCATGTTTCAGGTGTTGGTCTTGAATGTCCTACCGATGGATGAGGTCCTACATTTGTTACGGATTCTCCACAACTCAT
Chr8_15013046	ATATGATCAGTTAAATTTGATTGAAGAGAAAAGGTTATAAGCTATCCGTCATGGTCAAATGTACCAAAAGCGAATGATGCGAGCTCACCAAAAAAGGTTC[G/A]TCCCAGAGAATTCCATAAGCAGGACCTGATATCGAAGAAGATCCTTCCCATACAAAAAGACTTCAAAAGAAAGTGGAGGCCAAAATTGGAAAGGATCATA
Chr8_15643888	AGAGATCATTATCCATACACTTGTAAATTGGATTTTGATTGTACGAACAATATGGCCGAATACGAAGCATGTATCATGGGGATACGCGCAGCCATAGAGC[G/A]TAAGATCAAAGTGTTAGAGGTATATGGAGACTCTGAACTGGTAATTTATCAACTCAAAGGAGAATGGGAGACAAAAGATCCCAAATTGGTCAATTACCGA
Chr8_18237912	TATATATGTACATTGTGTGCTATAGGGATAGGTAAAGATGTACACTATGAGTCTTTCCATGGTTTCATTTGACCACATTGAACTTAGAAGACTAAGTTGG[G/A]TATCCACCATGAATTCCTTAACCAGTAGGATTAAAACCCACTCTCATTTACAAATCAAGAACCATTTTCCTACATAACCCTTTGGCTAGTGGATCAGCTA
Chr8_18583060	ACGATGTCACGCTTGCAATCCTCTTTAAATTCTTGAAGTAACTCAACGATGTCGCGCTTCGTTTCTTCGGTTATGCACGTTCCAATTTTTACTACCTTTC[C/T]TTCTTCTAAGGTCACAACCTCCACTGTCTCCTTATGAGGTAAAATTTATTTTTATTCTTGTTCTACCATCCTCAACAAGTCCAGAGATAAGCCACAATCT
Chr8_19220523	AAGGCTCGTAATCTTCTAGAACTCTACTGGCTAGAAAATCTACTATTACAGTCTCTTTTACTGCCTTCTGGTTCACATAGACTATATCAAATTCGGAAAG[T/C]AGAATTTACCATCGGGCCATTCTTTCATTTAGAGCAGTCGACTCCATCATGTACTTTAGAGGGTCTATTTTTGAGATTAGCTAAGTTGTGCAGTACAACA
Chr8_22548900	AGCCATTTAACTTGTTTAATTGTGCTTATAGGTCAATTAATCATTTAAAATCAGTTTTTACATGGATTGGCATTAAAGGGAGGAATGAATTAAGGTATTA[T/C]GAAGATTAAATTAAAGGTCAACAAGTTGAATTAAAGGCCAACAGCTGTTATGAGCTTATTCAAGTAACCGTTTCAAGATTTTCATGGACAAGGAGTTGAT
Chr8_23099662	CATTATCACCAATAATGTGCCATCATCACTTTGCAATTCCCGAATTCGTTGTAGAAACAAGGGTTTAGTCTTTAATTCCACCAATACAAAACCATCAGCA[T/A]TCAAAGCCAAATGAGCATTCAACGCTCGAAGTGCAAACAATGATGACTTTCTACTGAGTGCATCCGCAACCACATTAGCCTTTTCTAGATGGTAATCAAT
Chr8_23959727	GCTTCTGAGCATCCATTCATTCTACCATTCCCTCTACCCCCCCAAAACGCCACACATACTTTGATTTTTGTTTTCCTTGTTTCAGCCTACCCTATACACC[C/A]TAACGTTATCCTTTGCACCCATTTGAAGCCAACCCTCTAAGCCGCAATAAGTCTTCTTGAAACAAAATACGAATTCACGAGAGTGAGACGAGTGGAAAAA
Chr8_25313241	ACTTGACCCAAAAATACCACCTCTGATAACCAGAATTCACACTTGCTGAGCTTTCCCTATAACCGTTTCTCTCGTAACACTTGCAAAACAATTCTGAGAT[G/A]TTGCTTATGCTTGGATTCGGGTTTTGAATAGATCAAAATGTCGTCAATAAAAAATACCACAAATTGATCCAAATACAGTTGGAAAATACGATTAATGAGA
Chr8_25786149	CCTATTAAAACCTTATATTCTCTTAACAAGACTTTAGGTTATTTGAATTGAAAGGGGTTTTTATATTTGAAGGATAATAGAAAACACGAGATTGGAGTAA[T/C]AGAGACAAAAAATTGAAGGATAAAATTTTAGGGTTTTCTTCTCTAATGGATGACACAAATAAATAGGATGAAGGGGTTTATTTCTTCTTCTTTTTCATTC
Chr8_27355789	CAGCAACCTTTTAAACTACCAGCCCGTTTTTGCCATTTCAAAGGTTAATTCAAGCATTCAGATACCATTAAGGAGCTGGTTAATAAGTTGGTGTCTATTC[G/A]GCTGGCCAAGGGCTAACTCAAGAGTCATTTTTCAAGCAATTAAAGACATTCATTCAGCTGAATTGAAGAGAATTCAATGAAGGAGTTATTTGTTTCAAGA
Chr8_28026087	GGAAGAAGAGAAACAGTTTAGGGGATAAGAGGTTTCGGCAAAGAGAAAAAAACAAAGCATAACCGAAATGAAAAGCATCCCTCTAGCCAAATTCTTGAGT[G/T]CCTCAGAGCCCGATTTTGGCACAACACTCCCTCTCCCTTCACTTCCCTTGATTTTCTCCTAAAATCCCTCCTCAAACCTCTCCACCTAATCACACCTCCC
Chr8_28081519	TTTTGGCTTGAAAACTCTATCCGAGTATTTGATGAACTATCTTGTACTCCTGAGGAATGTTTGAAATGTGTTGTGTCTTTACTGAAGGATTCAGCATACC[G/A]TTGGTGGAAAACATTAATATCGGTGGTTCCAAAAGAAAGAGTTACCTGGGACTTCTTACAGGAGGAATTCAGAAAGAAATATATAAGTCAGCGGTTTATT
Chr8_29347442	GGTTTAACCTGTCCACTATCTCTTGGTATCTATCATCCTCTTGAGCAACTTTGACCGTGGAAGGCCTTTGGCCATATGTATAATGTTTTGTTGGCCATTG[G/C]CAGGAATTCATTGCCATACTCTCAATTATTTCATATGTATCATCTTATGTCCTGTTCATTAAGACTCCTCTTACGACTCCATCTAGTCTTGATCGTACGT
Chr8_31460828	GCACAACAACCCCCACCCCTGAATAATCCATCTTCGATACTTGTGGTACCTCCGATGATTAATCCGATGAGATTAAATAAGCCCCCTGTTGATAAAATTA[G/A]AAAATATAGGTCTGAAGAGTTTAGGGCCACTGTTAATGATGATGCAGAACAGGCTGAGTTTTGGCTCGATAACACTATCCTTGTATTCGAGGAACTGTCA
Chr8_31486708	CATAGTCTCACTTGTTCCATCATGTTCAAGTCTAGCATTTGAATAAAATGCTTGAACGAGATTAGCATACGTTGGTGAATGAATTTTAAAAAATTCGATC[T/C]AATGTTATTTGACCAACGTTTCAAGAAATTGAAAATTAATTTTGGCTAAGAATTCAAAATCAAGTGTCTGTGTAACATTAACTTTGTGTTTTGAAAACTA
Chr8_34886958	TAATAAATTCATAAAACGAGATGTTTCGTTAATTATTTGATAAGGTAAGCTATATGAACATACATGAATATCCATCAAAACATTCTTAATAAATTTATCT[C/T]GACAGAATTGAAAATCAAAATCTCTATTAAAGATAATACATCCTGTTAAAAGTTGAGTTGAGTATTCCGAATTCCTGTATATAACTATACATGGCATTAA
Chr8_34890767	AACTGCTTTTGGGCTGAAACAATATGTAATATATTAAAGAATGAATTCAATTTTGATGCTCTACTTACAGTCGGAGACTTGTTCTAATCTATACAGTGTG[A/G]TCCGACAAGTCTACTAACTTTTCATCCTCGTTCGGCATGTCGGTCATGGGAAGTTGAATGCTGGACTTGGAAATTTTATTCCACTCGTTTTCAACTCGAA
Chr8_34963102	AATTACAACCCCTATTGTCGCATTAACTCGATATATGGATTCCCTATTAGATTTGACTCTAAACCGGTAGATTTATGTCGTCTTATTTCTAGGATTGCAT[G/A]CAACTCCACTCAATTATGCTAGATCTACTCTTAAATAGGGAATTTTACTCCACTGAAATAAGCATATTAAACATGAATTAATATCTAAAAAAAATTAAAA
Chr8_36826478	GTCTCGTCGGAGATACCGGAGGACTACCTTTTGTAGGACTTGATGTGCTAGTCGAACCTGCAGGGTCGTAATAGAATAACAATTAGAATACGGAGATGTA[A/C]GCATGTATGAAAGACTTGATTACTTACTTGACCGGTAAATACGACAAGCAACCGTTCCTGCAATTTTGAAATCAATTGAGAAGATGCCACAAGAGGGAAG
Chr8_36908982	CCCGAATCCTTCATATTCTTGGATTTCGTGCCCTGTTTTATGGTGGAATTTACAATAATTTCCCATCTCATACCCTTCCTCCAGATCTGAAATAACTAAC[C/T]CTCTTTTTGCCATCTCTTTCCATACCTGTTTCAATGGAGTTCTTACTTCGGCGATGTCAGTCTTGACTTCTTCCCCCGTACCTTCGCTCAACATATTCAC
Chr8_36944377	CCCTAACAGATCGAGAGAAAATGAGTAGCTATGGTGAGTGAATTCAGTGCAGTGAAATGAAAAGGAAAAAGAAATGTGATTGGTGTAGGTGTATTTACTT[G/C]GTGTTGCTGAAAATGGGAAATTTGGAGGCAAATTTTGAGATTAAAACGGAAAAAGAATCAAGTAGAAACTTTTATTTGGGAGATGAGAAGAAGAGGGAGT
Chr8_37158674	CAAATTTCTAGTGAAATGCTCCATTTTCTATTCAGAACTTTGGAGAATCCTGGAGGGTCTTAAGCTCACTCAGCGTGGAGGCCATGACAATGTGATAATC[C/T]AAACGGACAGCTTGAAAGTAGTGAAAGCCATACAAGGAAGCTCCTCCAGTTTTACGAATTCTGCATTGATCAAGCGAATACAATGCATCTTGGCACAAGA
Chr8_37235356	GCCATGTTGTTAAACCATTTCATTTAAAAATTTCACTTGTTGAATTCACCATTTATAACCCTATTAATATGATTCAGACATGGATGAATACATGGATCGT[C/T]CAACCAACATACAAAACTGGTACCAAAGTGCATCATTGGCAACTATATCTGACATAACCCAAACAACTAATAGGGTACCGACATTCAATCCATTTTATGA
Chr8_37240503	ATCCAAACTTGACGGCGTTTAACCAACCAATCCATCCCCAAGATTAGGTAGAATTCACCAAATGGTAGCTCCATTAAATCCGTTAGAAAAATAACTCCTT[G/A]GACCTCTAGGGGCAGATATCTGAACAACTTGTCTACCCTTACTGAGTGTCCCAGTGGACTTAACACAGTCATCTCATTAGCAGTACCCTCACACATGATA
Chr8_37293544	ATGAAACGCATATTTCTTCCCTACCTGGATCAATTTGTGGTGGTGTTTATCGATGATATTCTGATATACTCTAGATCGGAGGCTGAGCATGATAAGCATT[T/C]GAGAACCATATTGCAAGTATTGCATGAGAAGCAGATATTTGAGAAACTTAGTAAGCGTGAATTTTAGTTTTCTGAATTCATTTTTTGGGGGCATGTTATC
Chr8_37296623	GTGCTTGTACGAGAATTCCCGAAAATGAATTAACGGATTTTAGACTTGTACACTTCGTGTGTACTACCTATGTATCCATCGATATTTTAAATGATTCAAC[G/A]GGAAAAATCCTAACATGAGAAAATATATGAATTCAAAGTGAATCATTACCTGAATATACCTAAAATACATAGAAATTGATATATGCGAACACAAGATGTG
Chr8_37405669	TCATTACAGTTGGAAAATAATCAGAAATCAACCCAACAAATTTACTGTTGAAATCGTCCACCCTATGGCTATTAATAGCATTGGTTTGAATTCAAAATGA[G/T]GAGACAAGTCATCCCCTTTTCCATGAATTGTGGCTGGCCATATGTGAGAGAAAAGGAAGGAATTTAAATTCTAACTTTAGCAAACTCTACCCCTTACATT
Chr8_37546132	TTTTTCATTAATAAAGTTTTCAACTCTAGGAGTTATTTCTTTTGTGGAAGATTGCTTTCTTGTGCTTTTTAGAAACAATTTTCTTCTCAATTTTCTCTAA[G/T]AGGTCATGAGAATTCATTCTTCATCCTTCAATTTGTCAAGTATTATTTCTTGGAGGTTTGATTAGATTCGTTAATTGAATTAGTTGGAGTTTATATCTCA
Chr8_37825861	CCAATTTCAATTTAATGTCAATCACTATTTCGTTTCATTAATTGAATTCATTGATTTGTCACATTTCTATTTTGGCCTTCCAGGATCGTATAATATGTTC[G/A]CATGATCTTTCACATGCTATCGATATTCGCATATCAAAATATGTATTCATATAATCAAATCATAATATCAACGCAATTCAAGTATCATTTATCATATTTA
Chr8_38036534	TTTAATAAAATTATTATTATTAATTCACACGTTCTATAGACATTAAACAAAAAAAAAAGGTTGAATTCTAGTTTTAGTCCCTCTATTATGTTGAGGTTTA[C/T]GATTTAACCTCTACTTTTATTTGGAATAATAGATCCAAATTGATAACATTCTTAATTGCTACCTATAAGATGTTAACTTCTAATTGATAGCAGTTCTAAT
Chr8_38161548	TGCGTTCTTATTTTGGTCACCCAACTTTAAAACGTTTTAATTTAGGCACTAATGTTTGAATCCATTCTTTGTTTTGGTCACCCGCCATCAAGTTGATAAC[G/A]GAAAGCCTTTTTCTAAATGGTATAATAACACATTTAGTCTTCAATACTTGCATATATCAATTTGGTCCTCATACTTTTTAATCAAAGCTTTCCGTTATTA
Chr8_38745062	ACTCATACTTTAAGTATTTTATTAGAATAATTTGAATTCAAAATATATGATAAATAATATAATTAATTCTAATATTATCAAATTAAAATGGATAATCCAA[T/A]ATGTTTGTATATTTTACCAACAAAATTAAGATGAATATTTATACGTACAAAATTATAGGGTTAAAGTAATAAAATTAAAAACTAGAGGTGGCAATTGAAA
Chr8_38981080	CTTGCAATCTAAAAAGCCAAACTCGAATCAATGGCCTCAACCACGTGGGTCATTTAAATCCGATCTTTATCTCCCTTAACGGAATCCAACTGCTTTTTCC[A/T]CCTAGACACGCCAATTTGTTTGCGGGAATTCGAACACAGTACGGTCGATTCAACTTCCCAACTATACGCCAAACAACTCCAACTCAACGTGCACTTTTTG
Chr8_39564126	GGAGCCATTCTATACGGAGCTATCGATATCAGTGATGTTCCCGATACTGACTCAATAGCAAAATCAACCTCTCTAATTGGTGGCAACCCGGGTAACTCTT[T/C]TGGAAATACATCTGGATATTCACAAACCACTGGCACTGATTCAATCTTCGATTAAGCTACTTTTGTATCCAATACATATGCAAGATAAGCATCACAACCT
Chr8_39898076	TTGAAGCAACTACTTCTTCTTCAGGAGATAGCTCCAATCTCAGAGGCCTGCACATGGTAAGAAGTCAAGTTCAGAATTCGCTGTGGAAATTAAATGATCT[C/T]CTTAAGCAGAAAGCAGAAAACAAAACAGCTACAAGTCTTGGACCACCAATCCAAAATAATATATGTATTTATTTTTTTCTGTGAGGGGTTTAATTTATGA
Chr8_40006293	AAAAAGCATCCAAGAGTTAGGTGTGAATTGGTTCTTAAATACTAATTGAACTTTTTATTTTTAATTATCGAGCAAAAATTACGAGTTTGAAGTCAAGCAT[A/G]GGAATCTGGCTCAACTTTACTAAGAAAATGAGCTTAATCAAGCGAATTCAAGCTTCAAGGTGCAATTCAAATGAGCTTGAACTGAATGCCTTGGATTCCA
Chr8_40017936	CTGTTTTAACTCAAAATAAAATATTGGGCAAAATGTCTCGAGACATAGCCTACCAATGACTATATAACGTTTATTTTTCAGCCATATCTCAAGACATCTT[G/C]CCAAGTCTCAAGACATATGTTGCAAAGACAATTTTTAAGCTCGAAATTAATGTTTCCAACGGTTAGAATTCATCTTTAACAATCATAAATGTCCACAAAT
Chr8_41210739	ATAAATCACCTACATAAAATATTTAAGAAATGGGTATATTTTTATCTCAATAAATTTATAATAGGTGAATTCATTTTTTTTCATTAAATAAATAATTAAA[A/T]TTTTGTTTTTATTTTTGGATTGAGTTACTTTCTAAATTAATTGCTTTAAATATTAAAATTCAATTAATTAAATATTTATCGATTAAATTTTTTATTATTG
Chr8_41471787	AGGGTCAGAGGGGCTTCATTCCAATTTTATCTATGTCGTCATTAGTCTTTATGGAATTCTGACTACTACTGTTGCATGAAGAAAGCGACACTTTATCGTC[T/C]ATCACACAGACAGAAGTAGCAGAACCACAAAGACTATCAATTTCATGGTCTATTCTTTTCAGATGTGAAAATGGCTGTACAAGAGTTATTACCTTGAAAA
Chr8_41576804	GCATGAAGCTGGGGAATTTTCCCAAGCACCATGTATGAGAAGGCGCCATCTTGTTTGACCATATCAACAACAAGCCAACGTGAAAGATTCAGAGAACATA[G/C]GGCAAGTGGAAACCAACAACGCCAACCCGCCAAACGATATGCTTGAGATGATGAATTCCATCTAAAGATAGATCTTCATCACTTCGATGGTAATTTGAGT
Chr8_41790563	CCTAGAAGTTATGACCGGATATTGATGAGTTACATTAACTTGTTTAAAAGCCTTTGTTTTGATCAAACCAAAAGTGCGTTTCGAAAACATGAAATTTTGG[T/C]AAAAACTCTCAAAGATGATTAGAAAAGCCAATATTCGAAAACTCTTATTTAAAATCCAGAATTCACATTCAAAGTTGCACGTTTTGAAAACACCAACATT
Chr8_42159001	AAGTTAGGGATGGCAAAATCCAAATCGCCAGATGAATTCTGAACCGGTTCATTTTAAATAGAGCAAATTTTTCTTTTGAAAAATGGATGCGGGGTGAAAA[T/C]TTTCTTTTTGATAGTGGGTATGGAGTAGTTATGGTAATTACTTGCCCCAACCCGATCGGTCCACTATACGAAATTACTATTTTATCCTTGTACATGTAAA
Chr8_42781561	TGAGTTGTCACACTTGATAATGGATTATAAGAATCCCTTGATATGCAATTGTGGTGGTGTTCCAAACTCTTCTTATTAAAGGACAAAAAATAATCCGGAC[C/T]AGAATCATACCAAACATTGGAATTCTAGACATGAATCCCACTGTGCAGTGCTTTGCACTCGTATTTCAATTGGTAACTTAGCGATATCGGACATGATAGA
Chr8_42937177	GTTTGAGACGTTTAATGTTCCAGGGCTTTATATTGCTGTGAATTCTGTCCTTGCTTTAGCTGCTGGGTACACTACATCTAAGGTTTGTGACTGGTTTCCT[G/A]TAGTGTTCTGTTTTCTGGTATTATACATCTTCATGTTAGTTGTTTACTAGTAAGTTGGATGAATCAATAAGGGTCCTTGATTGTACATGATTTTCAGTAT
Chr8_43100721	GAACTAATGCCATATATCGAGGTGTGAGTTGAAATCTGGCACATCTTGCTTGCACAACTGCATTGCTGTCAAGAGGTTATAATAAAGTGGCCTTATCTGG[C/T]ATAAGTGTGCATGTAGAATTCCAAGATTTGCTCTAATGCTTTTCTGAAGATTGTTATTATGCTTTTTTGCATAAGTCAGCTTTTAATAGGATGTTGTATA
Chr8_43279844	AACAATTGTGATACGAATGTCATGCCATTTAGATTCCAGAAAGGAAAATGAGTTTTGTGATCAGGAATTAATTTGATGGCTGAGATCTAACATATGTTGC[G/A]GATTCTCAACAGCTTGAGTGAGTATCATCAAATCATTCTTTATCGACGGTTGAGATTTAGCACATGTTGCGAATTCTCGATAGCTTGAGTGAGTAGCATC
Chr8_43294055	TATGGATTTATTCATTTGCGGTGTTCATAGTATGGCTTACCTCAATCCTGAGTAAGTGATGGACTATGTGTACATGACTTGTACGCTTTGATGTATTAAT[A/T]GCCTGAATTCAATTGGTAATGAGTCAAAAGCTGGTACGTTGGATATATGATTTTCACTTATTTATTATTTGTTAGTACTTGACTTTTCATGAAGAAAAAA
Chr8_43381982	GTACACGGTTTTTATCTCAATGGGGAAAAGAGGTTTTCATTAAATCAATACTTCAAGCAATTCCAACTTATGCTATGACATGTTTTCTGTTGCCAAAATC[G/A]CTTTGTGGGGAATTTGAAAATATGTTCGCTAGATTCTGGTGGCAAAAATGCAATGGCAAGAAAGGAATTCATTGGTGTAAATGGGATAGCATGTGTAGTC
Chr8_43382085	TTGTGGGGAATTTGAAAATATGTTCGCTAGATTCTGGTGGCAAAAATGCAATGGCAAGAAAGGAATTCATTGGTGTAAATGGGATAGCATGTGTAGTCTT[A/G]AAGAGGAGGGAGGTCTGGGTTTTCAGAATATGGCGTAATTTAATATATCTCTACTTGCTAAACAAGGGTGGAGGATTATCAACAATCAGAATGCTCTTGT
Chr8_43851286	ACTTTGAAAAATCACCATAAATTGTGAAAATATAATTAGAGGATGAATAAAATATTAAATTAAATCTTATTGAGTCTACTTTCTTATAGAAGAAACGGTG[T/C]AAGCAATAGAATTGTAAGTCATGAGATATAATAAATTTTGTGAGACAATGTCAGAATGATTTCGAGTTCCCCTGTACTGACTTTGGAAAATTATCAAAAA
Chr8_44148036	AATTAAAAATATATATAATATTGTGGTTATCTTTTTCTTTTTTTTTTGTAATATTTTTATAAAAATCTCATATTCAGTCATTAATATTTACATCCTCTTC[A/C]AATCTACCACAAATAATAACTAAAATATTGAATTCTATAATATTTGAATTAAATACCGGCAAATATCCTCAGAATTTATAATATCTTAATAGAATTTCTA
Chr8_44360288	ACGAGAGACAGGGCCACGACAGTTTATGCATTGTACTCTCGGGTATAACTACATCCGAAGGGTCCACTGAAATATCGCTTAGGGATTTCATGTTCAGTTT[A/C]TGCTCATCATCTTTAGCTTCTTCTTCATGTTCCTTGTTATGCAGTGGGGTTGCCCAGGTTTCCGAATTCACTAGAAGGTATGATTTGTCATCTATCTTCA
Chr8_44386978	CATGGCCTACTTTAAGAGAATTATACCTTCACAGTAAGAGCTAAAGCAAGGGGGAATTCCGCTCAACATTTGCTCGAAAACAGTTCAGACACTTTGCCTC[A/G]GGGACAAATGGCTAAATGATAAGTGTTAGAAGCTTATATTATGTGTGATTAAACCCAAAATGCCAAGCAGGTTCAAGCACTAAAAGGAGGCAGGCCTCAC
Chr8_44699748	GAAAAGTTGGCAGTTGAGGCATCCTTAGTCGCTATAACTAGCTTATCATTTGGAAGGAAAAATTCACTTTCCAGAATCGACTCGAGTCTAGAATATTCCG[A/C]GTCTAAGGCTAAGAATTCACATATTTGATTTCCTAATTCAATTCAATTATTTAATTTTATTTTGCAATTATAATTCAAATATTATTTCATTTTGTTCATT
Chr8_44927189	TTCACCTCGTTAAGGGGATCTGTAACACTTAATATGTTGTCTTCATACTCGTCCTCTTGATTCTTCAAATTCATGATCAAGAGTTAAGATTAATAATGCC[G/T]AATAAAAAGAAACCACAGAAGAAGAGAGAATTCATTGTTATTTCTATTCAATCAAACCTCGTTATATGCTTTTGCCATTGCTTCAAGATGTTCATATCCG
Chr8_44929880	ATAAGCATCCAAAAACATGGACATGAGAAAACTTTAGTACTAGAGTTTAGCTAGAACAATTTGCAGAAATTTGAATTCACTGCACGTATCTTGTATTTGA[T/A]AAAGTTATTTCCAAATCAGTAGATTATACAAGAAACACCCCCCTAAGCCCTCAGAAAATTTTTTTGGTGTATCGATACTTTGAACAAGCTTTCAAATATA
Chr8_44940830	ATCAATAGATCAAATCATTCAAAAGTTTAATTCTCAATACTTTACTGGTTTATCTACTATCAAGAAAACCCTAGCTAAAGTTTTGTAGCTTAGGTCAAAG[A/T]TTTATATGTAAAAGAAAAGGCCAAAAACCAAAAAATGAATTCTATTAGCAAGAAATATCATGAAAACCTCTTATCAAACAACTGATGAAGATTAGAAGCC
Chr8_45212863	ACAGATCTGTATTTGGAGATAGCAGAAATGTGATGAAATTATGAAAGAAAAGAAAAACAGCGTCTTGCTCTCCTTCGACCTGAGTCCTTTCGAATTCAAT[G/A]ATAAAAAACTGTGGTGTCCTTGAGAAAGGAAGGATTGACTCCTGAAAGTCAAGCCGCTGTTCAGGTTCTGATCCATACCCCTATGCAGTGTTAAAACTCC
Chr8_45554595	AATCTTATTTATTAAGAGTATAAAAATGAAGCAGTAAGTAGTAAATTAATGGAAACTAATTGATGAAGGTGATAGAAGGAAGATCAGGTAAGCTCCACAT[T/C]TCACAAGCTGATGAAGATCCTATTCCTTGATCATCTTCTTCCTTGAATTCCAATCTCATTTCATTTTCACAACTGTTACTGTTTCTGAGATTAGATGGTT
Chr8_45730909	CAGTATTCAGGCCTGAGAGATGGCTAAAAGAGGGTTGCTTCCAAAATGCATCTCCATTCAAGTTCACTGCATTTCAGGTATAATATGCAAAAGATCTTCA[T/C]CCTTTGATAAATACAAATTCAACAAACTGGTAGAAAGCAGATTGAACTAAGTGTTGTGTAGTTCCTTTACATTGAATTCATATATAATCCATGAAAGTTC
Chr8_45749770	CCAGCAGCAAGGAATCTGAGTATGAATTCTAGTATAGCAACCCCATTGATGTTGGAGTTTACTGGGGTTGCCTCGTTGGATGTTTCACCAGATTCACCTG[C/G]TATTCCCTTCATGCTATTCAACTTTCCAAGGTTTCTATTAATTAATGGGTGAAACTAGATTAAGCAGAGTGGAAGATATATATTAACATTTATACTACTT
Chr8_45792281	TGCTTTTAATTGAAATTATATATTGATTTTTATTCTCATTTTGCATCAAAAGTCATAAATATTTTTCTTTATATTCCACAAAAATAACATTTCCATATAA[G/A]AAATTCAGCATTCGCTTCGCTTTGGCTGCGGACTTTTTTTGTAATGAAAATTAACAGTAATTACTCATCACGGCTACGATTGGTAGGCGAGAAAATACAG
Chr8_45872955	ACAAGTATATTTAAGGTTCAACGACTTGAATTCTACAAGTTGTAAAAGGAAGAACTAAAGCTGGGAATTAAATGGGGTTTTTTTGTACGAAGATGAAATG[A/G]CCCAAAAATAAACTGTTTAGCTTAGTTCGAGTGCTGATAAGTAACTAAATATAGAGTAGAAGTTGAAAACTTGTTAAAACAATTTTTAAAAAGATAAAAA
Chr8_45887974	TTCTGAATCAACGGCATGCAACTTAGCATTGTGCCTTTGAAACCCTTATGCATGTAGGACTTCCAGCTGTCAGAGTAGGGCTAAAAAATTAAGACCAATT[G/A]CTCCTAGAGAATTCAAGCAACTTATTTTCCCTGACATTGTTCCAACTATATGCTGAGCCAGTATAATCAGATAATAGAAAATATGTATACTTCTTGTGTT
Chr8_45907135	AGCAATATCATTCGTATGTAAAGACCAAAGCCAAGAAAGAGCCTAACGGGCTACCAAGATCTCTACTATAAAAGAATCCAAAGTACTCTTCATAAAAATC[G/A]AGATGCATCGGATGAATTCTCCCGTATTATTATGCACCACCGCAGTCTATCCCGTATTACTACTAGCGACAAATATAGCACCAACAAATTTACATTTTAC
Chr8_45973710	TATCTTTAGGGCCTAACCTTCGATCAGATGGGTTTCAACCTTTGAATTCGTTATACTCGTTTTAGCCTTTAGGTGTAGTTTAGAAGATATACTTCGCATA[T/C]GAACCATGCTTAAATGCTTGAAAAAAAAGTCATATTTAAATATGAATTTAATCACTCTATTTTTATGAAATTAGTTGAAGTCAGAGCTGGAAGAAAATAA
Chr8_45974935	CTATGGCGGGAATGAGTGACTCATTGTCAATCAGGGTTCCGTACAGTAACTTAAAGAACGAATCGGAGGTTGAAATGATCGTCGATCCTCATTTTCAGAT[G/T]GATCTGAATTCGTCTCCCAGCTTTCGTTCAATTTCTTCCTCGTCTCCTTCGTCGAGGACTCCCCACGGAAACTTTAACTTATCATCGCCAATCCACGTCA
Chr8_46061657	TCTTGTACAACTCATGCCATGGTGAATTCAACCTTCTTAGATATACTATCTAATTGTGATTTTTGGGGGTTTTATTTTTATGTTTCAGCTTTTCGCCACT[G/A]TTACTGTTGATGAACCTGCACCGGGTTTGAAGACAATCTTTAGTTTCATTGCCCCTGATCAAAGGTCTGGCAAGGTAATGGAGACTTCCTTACTCCTGCC
Chr8_46181740	AAGTAAACATCATTACATTAGTATATATATGTTCTATAAGCAAAAATATAATGGTATGAATTGTATAACAATGTTAGCCGAATGTATGTATTGAATTCGA[T/A]AGGTTGAAATTAATCATATGAATTATATGTATGTTAGCCAATGTATGCTTTGAGTTCTATAATTTGAAGCTAATAGTATAAAAAATATATATAATAATCA
Chr8_46188669	ACTAGGCAAATCATCGACAGAATGGAAGGAAGAATTAAACAACATCAAAGGCGAATTGGAGTTCTGGAGAGGGAAAGCGAAGAAGGAAGAGGAAAAAGCT[G/A]CACGTGCTATAATAGAGTTAAGGAAGACGAATATTGAATATGAAATCGTGTCTGTAAAATTATTGACTAGTTAGTCTAAGTGTCAAGAGCTAAAAGGAAA
Chr8_46329163	ATATGAAATTATCGTAAAGAAATTTTAACTCATTACATGTTTAATTTGATGTAAAGGACCAAATTGCATAAAGTGCAAAAGTTAAATTTTAGTAGCTAAA[G/T]GGATCAAATAGCTATGGAATTCAAAATTGGAGGTCCTTATATGGAAAATAGGACATTAAGAGGAGTTAGTAGATAAGTATGACGATTCATCATTGGAAAA
Chr8_46444426	ATAAAATATTAATAAATAAATTATGATGGGATGAAAGTTAATAACAAATTTAATTACGGTGGACAAATTTTATTACGGTGGGTGGTAGTAGCTACAAGGA[C/G]TCAAAGTCATTTTTAAAAAAAAAATTTAACACGAATAAATATATTTGACTCGATTCGATTTGAATTCTATCTCACTCGACTCGATTCGAAAAAAATTCAA
Chr8_46548805	CATTTTACCCTATCATCATCAACAATGAATAAACCAAGAATTGACTTTTGTCTACTCTTCTTCCAACTTTGTTTTTTAATATGTGAAGAGTCATTTGGCC[T/C]TAGATTCACTCAAGGGCCGCTTTTCCATCACGAGGGAATTCTCTTTTATATAGAGACAAACAATCCCCCTACTCCATGGATCCATCTCTCTCTCTCCCAA
Chr8_46606868	TGAAACATTAAATCGAAATAAATACTCAGGATTCTGCAATAAACAATAGTCAACTCGACGGGGTTTCATGGTTTGTATGTAGAGGTCAATGGCTGCATTT[T/C]CTATGTGATGTGAAATTGATAGAGTGAAACTATGAATTTCTATTCATGTAATTAATTATAACCAAAGACCTTTAAACACAAACTCCATCCATGAAAGCAC
Chr8_46768699	ATTTAATAATAAGTAGTGGTTCCCAAGAAATAGGGTTCTGTCATATTTTATTTCATTCCCATAAAAGAGTTATACAAAGAGAGAAACTATTTTCTTAGAA[G/C]ATCAAAACCTTCTAGGCAATCTTTAACAGTGGATTCAGTTACGCTTCTACATCTAGTTTTGTTCTTAATGATTTGACATGATAAATCTCGATTTACAATT
Chr8_47836608	GATAGTAGAAGTGGGCACTTATGATGACATTATGATAATAAAAAAAAAACATAAGACAACAAATTTTTTTACACAATTTGATTTTCCTACATTTGTGGAG[C/A]ATAGCTTAGTGAGATGAATTCATTATCCTTGAACTTAATACAACAAGTAATCCTAGTTCTAGCACATCTTAGTGAAGAATCTTCACTTTTGTACTTTAGC
Chr8_47991315	ACTCCGGCAACTTTGCGTTCTAGAAGAGCCTAGCTCGAACCAATGTCCTCAACCGCGTGGGACATTTAAATTCGATTACTACTTTCATTGACGGAACCAA[A/G]CAGCAATCCCCACTTGGCACGCCAATGTGTTCACGAAAAACCGATTAGACAATCGATCCTTTCAGAACTCCAACTGTACGTCTAACCATACTAACTCAAA
Chr8_47994135	CTGGTGCTATTATGGTGGTTGTGCAAGCGGATACGGCGGCGGAGGTGCGGGGAAGAGAGCATGGAACGGTTGAAAACAATAATAAAAGAGAAAGACGAGG[T/C]AAGGTATTTGTTGAAATGCCTAAGTGAATTCAAACCAACAAATTTTAGTCCAATAAAACTCGGACAGTACTATTTTGGACTTCAATCTCTTGTTGGTAAT
Chr8_48697765	AATTAAATTAAATTAAATGGGAAAGAAAAACCATCATAAAACTGAAAACATGATGATTCCATAATATACGAATTCTAGTCAAATGCCTTAGGTTTACCAA[C/A]AGAACAGAGATCAAAGATTCAACTGATCCATAATTTTAATTATGGATCCAATTGTAATTCGATCATCAGAAAACCTATGATCCAATTTTATCAGACCCCA
[truncated: 1,290 more rows]
