# Supplementary material for: Transcriptome and Complexity-Reduced, DNA-Based Identification of Intraspecies Single-Nucleotide Polymorphisms in the Polyploid Gossypium hirsutum L
Source: G3 (Bethesda). 2014 Aug 7;4(10):1893–905. doi: 10.1534/g3.114.012542 (PMC4199696; doi:10.1534/g3.114.012542)
Supplement: Supporting Information [file supp_g3.114.012542_FileS4.xlsx]

## Sheet: Sheet1
File S4 Annotated genes in the QTL interval in G. raimondii
Gene ID	Coordinates	Domain1	Domain2	AGI_Hit	AGI_GeneSymbol	Annotation
qLS1
Gorai.002G238400	Chr02:60210673..60211420	PF00732,PF00890,PF01494	PTHR10668	AT4G28570.1		Long-chain fatty alcohol dehydrogenase family protein
Gorai.002G238500	Chr02:60211818..60216460	PF05199		AT4G28570.1		Long-chain fatty alcohol dehydrogenase family protein
Gorai.002G238600	Chr02:60221045..60223581	PF00251,PF08244		AT2G36190.1	AtcwINV4,cwINV4	cell wall invertase 4
Gorai.002G238700	Chr02:60225672..60227630	PF01535	PTHR10483	AT4G30700.1		Pentatricopeptide repeat (PPR) superfamily protein
Gorai.002G238800	Chr02:60227913..60234345	PF00225	PTHR16012	AT2G36200.1		P-loop containing nucleoside triphosphate hydrolases superfamily protein
Gorai.002G238900	Chr02:60239326..60241962	PF01423	PTHR10553	AT2G23930.1	SNRNP-G	probable small nuclear ribonucleoprotein G
Gorai.002G239000	Chr02:60246916..60250179	PF00786,PF00620	PTHR23177	AT5G22400.1		Rho GTPase activating protein with PAK-box/P21-Rho-binding domain
Gorai.002G239100	Chr02:60251440..60254367	PF01648	PTHR12215	AT3G11470.1		4\'-phosphopantetheinyl transferase superfamily
Gorai.002G239200	Chr02:60266120..60270069	PF00076	PTHR10432	AT3G52660.1		RNA-binding (RRM/RBD/RNP motifs) family protein
Gorai.002G239300	Chr02:60271390..60272637		PTHR12346:SF6	AT3G01320.2	SNL1	SIN3-like 1
Gorai.002G239400	Chr02:60273206..60277224	PF00646	PTHR13980:SF3	AT1G57790.1		F-box family protein
Gorai.002G239500	Chr02:60280705..60281446			AT1G18680.1		HNH endonuclease domain-containing protein
Gorai.002G239600	Chr02:60293384..60295098			AT3G52710.1
Gorai.002G239700	Chr02:60297077..60301509	PF00462	PTHR11260	AT5G03880.1		Thioredoxin family protein
Gorai.002G239800	Chr02:60322051..60322801			AT3G10120.1
Gorai.002G239900	Chr02:60328889..60331589	PF01521	PTHR10072	AT5G03905.1		Iron-sulphur cluster biosynthesis family protein
Gorai.002G240000	Chr02:60331409..60335537	PF05365	PTHR12980	AT3G52730.1		ubiquinol-cytochrome C reductase UQCRX/QCR9-like family protein
Gorai.002G240100	Chr02:60335471..60340892	PF00400,PF04762	PTHR19920	AT2G26060.1	emb1345	Transducin/WD40 repeat-like superfamily protein
Gorai.002G240200	Chr02:60341181..60342484			AT3G52740.1
Gorai.002G240300	Chr02:60351166..60353253	PF01535	PTHR10483	AT4G33170.1		Tetratricopeptide repeat (TPR)-like superfamily protein
Gorai.002G240400	Chr02:60353640..60360560	PF00091,PF12327		AT2G36250.1	ATFTSZ2-1,FTSZ2-1	Tubulin/FtsZ family protein
Gorai.002G240500	Chr02:60360983..60365642	PF07716,PF00170	PTHR22952	AT2G36270.1	ABI5,GIA1	Basic-leucine zipper (bZIP) transcription factor family protein
Gorai.002G240600	Chr02:60369764..60370054			AT2G36295.1
Gorai.002G240700	Chr02:60375165..60375926	PF04893	PTHR21236	AT3G52760.1		Integral membrane Yip1 family protein
Gorai.002G240800	Chr02:60376523..60377324			AT3G52770.1	ZPR3	protein binding
Gorai.002G240900	Chr02:60385525..60386644	PF01754,PF01428	PTHR10634	AT2G36320.1		A20/AN1-like zinc finger family protein
Gorai.002G241000	Chr02:60416032..60418956	PF00657	PTHR22835:SF27	AT5G03610.1		GDSL-like Lipase/Acylhydrolase superfamily protein
Gorai.002G241100	Chr02:60454083..60455817	PF00067	PTHR19383	AT2G27690.1	CYP94C1	cytochrome P450, family 94, subfamily C, polypeptide 1
Gorai.002G241200	Chr02:60460978..60462786	PF00428	PTHR21141	AT3G44590.1		60S acidic ribosomal protein family
Gorai.002G241300	Chr02:60463573..60466896	PF07992,PF00070	PTHR22912	AT3G52880.1	ATMDAR1,MDAR1	monodehydroascorbate reductase 1
Gorai.002G241400	Chr02:60478914..60489748	PF02922,PF00128,PF02806	PTHR10357	AT5G03650.1	SBE2.2	starch branching enzyme 2.2
Gorai.002G241500	Chr02:60504667..60506512	PF04949	PTHR21470	AT2G36410.2		Family of unknown function (DUF662)
Gorai.002G241600	Chr02:60538548..60541857			AT5G03670.1
Gorai.002G241700	Chr02:60558559..60559167	PF00847		AT4G25470.1	ATCBF2,CBF2,DREB1C,FTQ4	C-repeat/DRE binding factor 2
Gorai.002G241800	Chr02:60598123..60598656	PF00847		AT2G36450.1	HRD	Integrase-type DNA-binding superfamily protein
Gorai.002G241900	Chr02:60617916..60619929
Gorai.002G242000	Chr02:60634354..60637102			AT5G03680.1	PTL	Duplicated homeodomain-like superfamily protein
Gorai.002G242100	Chr02:60644077..60646458	PF00274	PTHR11627	AT2G36460.1		Aldolase superfamily protein
Gorai.002G242200	Chr02:60653732..60654973	PF05910		AT2G27770.1		Plant protein of unknown function (DUF868)
Gorai.002G242300	Chr02:60660278..60660637
Gorai.002G242400	Chr02:60675284..60676284	PF06404		AT3G44735.1	ATPSK3,PSK1,PSK3	PHYTOSULFOKINE 3 PRECURSOR
Gorai.002G242500	Chr02:60679931..60680949	PF06404		AT3G44735.1	ATPSK3,PSK1,PSK3	PHYTOSULFOKINE 3 PRECURSOR
Gorai.002G242600	Chr02:60681030..60684351	PF04427	PTHR12728	AT3G23620.1		Ribosomal RNA processing Brix domain protein
Gorai.002G242700	Chr02:60684967..60690830	PF01222,PF06966	PTHR21257	AT3G52940.1	ELL1,FK,HYD2	Ergosterol biosynthesis ERG4/ERG24 family
Gorai.002G242800	Chr02:60691443..60699456			AT5G03740.1	HD2C,HDT3	histone deacetylase 2C
Gorai.002G242900	Chr02:60700190..60718341	PF01222	PTHR21257	AT3G52940.2	ELL1,FK,HYD2	Ergosterol biosynthesis ERG4/ERG24 family
Gorai.002G243000	Chr02:60721265..60724366			AT5G03740.1	HD2C,HDT3	histone deacetylase 2C
Gorai.002G243100	Chr02:60725536..60729527	PF03952,PF00113,PF07476	PTHR11902	AT2G36530.1	ENO2,LOS2	Enolase
Gorai.002G243200	Chr02:60733892..60734923	PF08534,PF00578	PTHR10430	AT3G52960.1		Thioredoxin superfamily protein
Gorai.002G243300	Chr02:60734924..60737571	PF01535	PTHR10483	AT5G12100.1		pentatricopeptide (PPR) repeat-containing protein
Gorai.002G243400	Chr02:60739751..60745508	PF00535	PTHR10859	AT5G03760.1	ATCSLA09,ATCSLA9,CSLA09,CSLA9,RAT4	Nucleotide-diphospho-sugar transferases superfamily protein
Gorai.002G243500	Chr02:60763514..60767171	PF11961,PF05003		AT3G23160.1		Protein of unknown function (DUF668)
Gorai.002G243600	Chr02:60775425..60777957	PF00560,PF00069,PF07714	PTHR23258	AT2G36570.1		Leucine-rich repeat protein kinase family protein
Gorai.002G243700	Chr02:60784221..60789349	PF00224,PF02887	PTHR11817	AT3G52990.1		Pyruvate kinase family protein
Gorai.002G243800	Chr02:60793342..60798916	PF00224,PF02887	PTHR11817	AT3G52990.1		Pyruvate kinase family protein
Gorai.002G243900	Chr02:60802515..60804472			AT3G10040.1		sequence-specific DNA binding transcription factors
Gorai.002G244000	Chr02:60816695..60817565	PF00046,PF02183	PTHR19418	AT5G03790.1	ATHB51,HB51,LMI1	homeobox 51; HD-Zip transcription factors
Gorai.002G244100	Chr02:60818675..60821101	PF07714,PF00069	PTHR23258	AT5G60900.1	RLK1	receptor-like protein kinase 1
Gorai.002G244200	Chr02:60848207..60849955	PF00046,PF02183	PTHR19418	AT5G03790.1	ATHB51,HB51,LMI1	homeobox 51; HD-Zip transcription factors
Gorai.002G244300	Chr02:60852082..60854077	PF01246	PTHR10792	AT2G36620.1	RPL24A	ribosomal protein L24
Gorai.002G244400	Chr02:60856168..60863202	PF00069,PF07714	PTHR11295	AT3G53030.1	SRPK4	ser/arg-rich protein kinase 4
Gorai.002G244500	Chr02:60863949..60866523	PF03016	PTHR11062	AT5G03795.1		Exostosin family protein
Gorai.002G244600	Chr02:60867000..60871561	PF03016	PTHR11062	AT5G03795.1		Exostosin family protein
Gorai.002G244700	Chr02:60878611..60881268	PF01535	PTHR10483	AT5G03800.1	EMB166,EMB175,emb1899	Pentatricopeptide repeat (PPR) superfamily protein
Gorai.002G244800	Chr02:60882963..60886378	PF00709	PTHR11846	AT3G57610.1	ADSS	adenylosuccinate synthase
Gorai.002G244900	Chr02:60889583..60893220	PF00106,PF04321,PF08659,PF01370,PF02719,PF01073,PF07993	PTHR10366	AT4G10960.1	UGE5	UDP-D-glucose/UDP-D-galactose 4-epimerase 5
Gorai.002G245000	Chr02:60902520..60910968	PF00632	PTHR11254	AT3G53090.1	UPL7	ubiquitin-protein ligase 7
Gorai.002G245100	Chr02:60909449..60912281	PF00657	PTHR22835:SF27	AT5G03820.1		GDSL-like Lipase/Acylhydrolase family protein
Gorai.002G245200	Chr02:60915361..60918548	PF00254	PTHR10516	AT3G10060.1		FKBP-like peptidyl-prolyl cis-trans isomerase family protein
Gorai.002G245300	Chr02:60918534..60922736	PF00026	PTHR13683	AT2G36670.2		Eukaryotic aspartyl protease family protein
Gorai.002G245400	Chr02:60934232..60942466	PF00628	PTHR13793	AT2G36720.1		Acyl-CoA N-acyltransferase with RING/FYVE/PHD-type zinc finger domain
Gorai.002G245500	Chr02:60950898..60959619	PF00628	PTHR13793	AT2G36720.1		Acyl-CoA N-acyltransferase with RING/FYVE/PHD-type zinc finger domain
Gorai.002G245600	Chr02:60979680..60986732	PF02493,PF01504	PTHR23086	AT3G09920.1	PIP5K9	phosphatidyl inositol monophosphate 5 kinase
Gorai.002G245700	Chr02:60987578..60990366	PF00023	PTHR18958	AT3G09890.1		Ankyrin repeat family protein
Gorai.002G245800	Chr02:60992779..60993648		PTHR11389	AT5G03510.1		C2H2-type zinc finger family protein
Gorai.002G245900	Chr02:61004759..61006420	PF00230	PTHR19139	AT2G36830.1	GAMMA-TIP,GAMMA-TIP1,TIP1;1	gamma tonoplast intrinsic protein
Gorai.002G246000	Chr02:61009256..61011927	PF00194	PTHR18952	AT1G08080.1	ACA7,ATACA7	alpha carbonic anhydrase 7
Gorai.002G246100	Chr02:61015799..61018395	PF00194	PTHR18952	AT1G08080.1	ACA7,ATACA7	alpha carbonic anhydrase 7
Gorai.002G246200	Chr02:61027411..61032210	PF00544		AT3G53190.1		Pectin lyase-like superfamily protein
Gorai.002G246300	Chr02:61035058..61039687	PF01603	PTHR10257	AT5G03470.1	ATB\' ALPHA	Protein phosphatase 2A regulatory B subunit family protein
Gorai.002G246400	Chr02:61040331..61043135	PF01842		AT2G36840.1		ACT-like superfamily protein
Gorai.002G246500	Chr02:61044706..61047298			AT2G36885.1
Gorai.002G246600	Chr02:61049023..61054736		PTHR10343	AT5G03420.1		5\'-AMP-activated protein kinase-related
Gorai.002G246700	Chr02:61063059..61064319	PF00249	PTHR10641	AT5G65790.1	ATMYB68,MYB68	myb domain protein 68
Gorai.002G246800	Chr02:61077195..61083223	PF00664,PF00005	PTHR19242	AT2G36910.1	ABCB1,ATPGP1,PGP1	ATP binding cassette subfamily B1
Gorai.002G246900	Chr02:61083999..61085545	PF12171	PTHR20863	AT2G36930.1		zinc finger (C2H2 type) family protein
Gorai.002G247000	Chr02:61086295..61090691	PF02319,PF08781	PTHR12548	AT5G03415.1	ATDPB,DPB	Transcription factor DP
qLT1
Gorai.007G367900	Chr07:60031459..60039990	PF00515,PF08238,PF07719	PTHR23083	AT3G11540.1	SPY	Tetratricopeptide repeat (TPR)-like superfamily protein
Gorai.007G368000	Chr07:60043206..60044217	PF03639		AT5G15870.1		glycosyl hydrolase family 81 protein
Gorai.007G368100	Chr07:60044614..60046141	PF00411	PTHR11759	AT3G11510.1		Ribosomal protein S11 family protein
Gorai.007G368200	Chr07:60047650..60050769	PF11976,PF00240,PF01020	PTHR10666	AT3G52590.1	EMB2167,ERD16,HAP4,UBQ1	ubiquitin extension protein 1
Gorai.007G368300	Chr07:60051340..60053861	PF08661		AT4G18590.1		Nucleic acid-binding, OB-fold-like protein
Gorai.007G368400	Chr07:60055562..60061016	PF00091,PF12327		AT3G52750.1	FTSZ2-2	Tubulin/FtsZ family protein
Gorai.007G368500	Chr07:60087055..60090279	PF00453	PTHR10986	AT1G16740.1		Ribosomal protein L20
Gorai.007G368600	Chr07:60095390..60095698			AT3G20898.1
Gorai.007G368700	Chr07:60130510..60135619	PF01055	PTHR22762	AT1G68560.1	ATXYL1,TRG1,XYL1	alpha-xylosidase 1
Gorai.007G368800	Chr07:60137829..60138029
Gorai.007G368900	Chr07:60138184..60139139
Gorai.007G369000	Chr07:60156040..60156851
Gorai.007G369100	Chr07:60160758..60161781
Gorai.007G369200	Chr07:60185348..60188956
Gorai.007G369300	Chr07:60195508..60197038
Gorai.007G369400	Chr07:60221997..60222320	PF00146	PTHR11432	ATCG01100.1		NADH dehydrogenase family protein
Gorai.007G369500	Chr07:60235631..60235990			AT4G29090.1		Ribonuclease H-like superfamily protein
Gorai.007G369600	Chr07:60238461..60241410
Gorai.007G369700	Chr07:60244976..60247769
Gorai.007G369800	Chr07:60258062..60261060
Gorai.007G369900	Chr07:60289334..60290853
Gorai.007G370000	Chr07:60299019..60304248
Gorai.007G370100	Chr07:60313259..60314354
Gorai.007G370200	Chr07:60315776..60316505
Gorai.007G370300	Chr07:60331957..60332786	PF01535	PTHR10483	AT3G02490.1		Pentatricopeptide repeat (PPR) superfamily protein
Gorai.007G370400	Chr07:60339921..60342529	PF01535	PTHR10483	AT3G02490.1		Pentatricopeptide repeat (PPR) superfamily protein
Gorai.007G370500	Chr07:60344050..60347638			AT3G52870.1		IQ calmodulin-binding motif family protein
Gorai.007G370600	Chr07:60361412..60363850			AT2G36330.1		Uncharacterised protein family (UPF0497)
Gorai.007G370700	Chr07:60361545..60363697	PF11955		AT4G08940.1		Ubiquitin carboxyl-terminal hydrolase family protein
Gorai.007G370800	Chr07:60367578..60368087	PF00223		ATCG00350.1		Photosystem I, PsaA/PsaB protein
Gorai.007G370900	Chr07:60372052..60376462	PF00069,PF07714	PTHR22985	AT2G36350.1		Protein kinase superfamily protein
Gorai.007G371000	Chr07:60377030..60387284	PF00651,PF07707	PTHR23230	AT2G36370.1		ubiquitin-protein ligases
Gorai.007G371100	Chr07:60397319..60397928
Gorai.007G371200	Chr07:60406617..60408915			AT2G44270.1	ROL5	repressor of lrx1
Gorai.007G371300	Chr07:60425967..60429311			AT5G03740.1	HD2C,HDT3	histone deacetylase 2C
Gorai.007G371400	Chr07:60432969..60435092	PF00067	PTHR19383	AT3G52970.1	CYP76G1	cytochrome P450, family 76, subfamily G, polypeptide 1
Gorai.007G371500	Chr07:60441769..60445773	PF10545,PF00696		AT3G10030.1		aspartate/glutamate/uridylate kinase family protein
Gorai.007G371600	Chr07:60446819..60449046	PF01246	PTHR10792	AT2G36620.1	RPL24A	ribosomal protein L24
Gorai.007G371700	Chr07:60450535..60456680	PF00076,PF00658	PTHR10432	AT2G36660.1	PAB7	poly(A) binding protein 7
Gorai.007G371800	Chr07:60458343..60459211		PTHR23050	AT1G12310.1		Calcium-binding EF-hand family protein
Gorai.007G371900	Chr07:60463293..60465029	PF00249		AT1G70000.1		myb-like transcription factor family protein
Gorai.007G372000	Chr07:60468718..60470864	PF00046	PTHR19418	AT4G35550.1	ATWOX13,HB-4,WOX13	WUSCHEL related homeobox 13
Gorai.007G372100	Chr07:60472538..60475806	PF07200		AT2G36680.1		Modifier of rudimentary (Mod(r)) protein
Gorai.007G372200	Chr07:60476101..60480911	PF00067	PTHR19383	AT3G53130.1	CYP97C1,LUT1	Cytochrome P450 superfamily protein
Gorai.007G372300	Chr07:60486044..60487781	PF00201	PTHR11926	AT2G36780.1		UDP-Glycosyltransferase superfamily protein
Gorai.007G372400	Chr07:60498103..60517494		PTHR23120	AT2G36810.1		ARM repeat superfamily protein
Gorai.007G372500	Chr07:60518743..60522072	PF00025,PF00071,PF08477,PF04670,PF00009	PTHR11708	AT5G03530.1	ATRAB,ATRAB ALPHA,ATRAB18B,ATRABC2A,RABC2A	RAB GTPase homolog C2A
Gorai.007G372600	Chr07:60523493..60524455	PF03947	PTHR13691	ATCG00830.1		ribosomal protein L2
Gorai.007G372700	Chr07:60526451..60528452	PF00230	PTHR19139	AT2G36830.1	GAMMA-TIP,GAMMA-TIP1,TIP1;1	gamma tonoplast intrinsic protein
Gorai.007G372800	Chr07:60532943..60536028			AT2G36835.1
Gorai.007G372900	Chr07:60536947..60540268	PF01603	PTHR10257	AT3G09880.1	ATB\' BETA	Protein phosphatase 2A regulatory B subunit family protein
Gorai.007G373000	Chr07:60541095..60544290	PF00722,PF06955		AT2G36870.1	XTH32	xyloglucan endotransglucosylase/hydrolase 32
Gorai.007G373100	Chr07:60549101..60551474	PF00438,PF02772,PF02773	PTHR11964	AT2G36880.1	MAT3	methionine adenosyltransferase 3
Gorai.007G373200	Chr07:60553900..60555955	PF07524,PF10406	PTHR23307	AT4G34340.1	TAF8	TBP-associated factor 8
Gorai.007G373300	Chr07:60559592..60564614	PF02359,PF02933,PF00004,PF05496,PF07724,PF07728	PTHR23077	AT5G03340.1		ATPase, AAA-type, CDC48 protein
Gorai.007G373400	Chr07:60567355..60567588	PF08137		AT2G36985.1	DVL16,ROT4	DVL family protein
Gorai.007G373500	Chr07:60575927..60580387	PF00249		AT2G37025.1	TRFL8	TRF-like 8
Gorai.007G373600	Chr07:60581608..60585520	PF00221		AT3G53260.1	ATPAL2,PAL2	phenylalanine ammonia-lyase 2
Gorai.007G373700	Chr07:60589862..60593560	PF00221		AT3G53260.1	ATPAL2,PAL2	phenylalanine ammonia-lyase 2
Gorai.007G373800	Chr07:60600799..60607486	PF01566	PTHR11706	AT5G03280.1	ATEIN2,CKR1,EIN2,ERA3,ORE2,ORE3,PIR2	NRAMP metal ion transporter family protein
Gorai.007G373900	Chr07:60616934..60618081
Gorai.007G374000	Chr07:60619671..60622601		PTHR22996	AT3G09770.1		RING/U-box superfamily protein
Gorai.007G374100	Chr07:60623622..60624713	PF02469		AT5G03170.1	ATFLA11,FLA11	FASCICLIN-like arabinogalactan-protein 11
Gorai.007G374200	Chr07:60627505..60629625	PF04749		AT2G37110.1		PLAC8 family protein
Gorai.007G374300	Chr07:60633068..60637091	PF00270,PF04851,PF00271	PTHR10967	AT3G09720.1		P-loop containing nucleoside triphosphate hydrolases superfamily protein
Gorai.007G374400	Chr07:60637916..60638845			AT4G27240.1		zinc finger (C2H2 type) family protein
Gorai.007G374500	Chr07:60642081..60647484			AT3G53320.1
Gorai.007G374600	Chr07:60649470..60654432	PF00125,PF00808	PTHR11064	AT2G37060.1	NF-YB8	nuclear factor Y, subunit B8
Gorai.007G374700	Chr07:60657599..60660745	PF00573	PTHR19431	AT3G09630.1		Ribosomal protein L4/L1 family
Gorai.007G374800	Chr07:60664664..60670240	PF00072,PF06203	PTHR23283	AT5G02810.1	APRR7,PRR7	pseudo-response regulator 7
Gorai.007G374900	Chr07:60672472..60674685	PF00005,PF01061	PTHR19241	AT2G37360.1		ABC-2 type transporter family protein
Gorai.007G375000	Chr07:60679745..60681613	PF03081	PTHR12542	AT3G09520.1	ATEXO70H4,EXO70H4	exocyst subunit exo70 family protein H4
Gorai.007G375100	Chr07:60685788..60687056	PF09713		AT5G02580.1		Plant protein 1589 of unknown function
Gorai.007G375200	Chr07:60693646..60696247	PF00828	PTHR12934	AT3G25920.1	RPL15	ribosomal protein L15
qLT2
Gorai.010G175400	Chr10:51325236..51329126	PF00854	PTHR11654	AT1G59740.1		Major facilitator superfamily protein
Gorai.010G175500	Chr10:51391463..51405654	PF02985,PF08623	PTHR12696	AT2G02560.2	ATCAND1,CAND1,ETA2,HVE,TIP120	cullin-associated and neddylation dissociated
Gorai.010G175600	Chr10:51465333..51480848	PF05764,PF08265	PTHR13275	AT2G36740.1	ATSWC2,SWC2	sequence-specific DNA binding transcription factors;DNA binding;DNA binding
Gorai.010G175700	Chr10:51517626..51529268	PF00270,PF00271,PF08148	PTHR11752	AT1G59760.1		RNA helicase, ATP-dependent, SK12/DOB1 protein
Gorai.010G175800	Chr10:51618505..51624088	PF01657,PF07714,PF00069	PTHR23258	AT4G05200.1	CRK25	cysteine-rich RLK (RECEPTOR-like protein kinase) 25
Gorai.010G175900	Chr10:51651565..51653779	PF01657	PTHR23258	AT4G05200.1	CRK25	cysteine-rich RLK (RECEPTOR-like protein kinase) 25
Gorai.010G176000	Chr10:51714089..51715724	PF01946,PF01266,PF00890,PF07992	PTHR10742	AT5G54770.1	THI1,THI4,TZ	thiazole biosynthetic enzyme, chloroplast (ARA6) (THI1) (THI4)
Gorai.010G176100	Chr10:51715844..51718581	PF01657,PF07714,PF00069	PTHR23258	AT4G23180.1	CRK10,RLK4	cysteine-rich RLK (RECEPTOR-like protein kinase) 10
Gorai.010G176200	Chr10:51737323..51740343		PTHR22572	AT4G21220.1		Trimeric LpxA-like enzymes superfamily protein
Gorai.010G176300	Chr10:51755488..51759381	PF00752	PTHR11081	AT5G26680.1		5\'-3\' exonuclease family protein
Gorai.010G176400	Chr10:51798105..51798650	PF03168		AT3G20600.1	NDR1	Late embryogenesis abundant (LEA) hydroxyproline-rich glycoprotein family
Gorai.010G176500	Chr10:51799404..51800182	PF03168		AT4G05220.1		Late embryogenesis abundant (LEA) hydroxyproline-rich glycoprotein family
Gorai.010G176600	Chr10:51804971..51806047			AT1G75350.1	emb2184	Ribosomal protein L31
Gorai.010G176700	Chr10:51816145..51828783			AT4G21215.1
Gorai.010G176800	Chr10:51828864..51829356
Gorai.010G176900	Chr10:51830206..51832210	PF03618		AT4G21210.1	ATRP1,RP1	PPDK regulatory protein
Gorai.010G177000	Chr10:51860349..51861711	PF11976,PF00240	PTHR10666	AT4G05320.2	UBQ10	polyubiquitin 10
Gorai.010G177100	Chr10:51901018..51903517	PF03129,PF09180	PTHR11451	AT3G62120.1		Class II aaRS and biotin synthetases superfamily protein
Gorai.010G177200	Chr10:51920391..51921879		PTHR11451	AT3G62120.1		Class II aaRS and biotin synthetases superfamily protein
Gorai.010G177300	Chr10:51930366..51932004	PF00722,PF06955		AT1G11545.1	XTH8	xyloglucan endotransglucosylase/hydrolase 8
Gorai.010G177400	Chr10:51932997..51936204	PF04756	PTHR12692	AT1G61790.1		Oligosaccharyltransferase complex/magnesium transporter family protein
Gorai.010G177500	Chr10:51957495..51959612	PF04043,PF01095		AT1G11580.1	ATPMEPCRA,PMEPCRA	methylesterase PCR A
Gorai.010G177600	Chr10:51965482..51966351	PF00786	PTHR23177	AT4G28556.1	RIC7	PAK-box/P21-Rho-binding family protein
Gorai.010G177700	Chr10:52037956..52040028	PF04833		AT3G20580.1	COBL10	COBRA-like protein 10 precursor
Gorai.010G177800	Chr10:52191031..52195759	PF00046,PF01852	PTHR19418	AT4G04890.1	PDF2	protodermal factor 2
Gorai.010G177900	Chr10:52211718..52213489	PF09440	PTHR10317	AT3G57290.1	ATEIF3E-1,ATINT6,EIF3E,INT-6,INT6,TIF3E1	eukaryotic translation initiation factor 3E
Gorai.010G178000	Chr10:52269216..52270407	PF00291	PTHR10314	AT5G28237.1		Pyridoxal-5\'-phosphate-dependent enzyme family protein
Gorai.010G178100	Chr10:52285379..52287423	PF00291	PTHR10314	AT4G27070.1	TSB2	tryptophan synthase beta-subunit 2
Gorai.010G178200	Chr10:52324138..52330027	PF04818	PTHR15921	AT4G04885.1	PCFS4	PCF11P-similar protein 4
Gorai.010G178300	Chr10:52383363..52385774	PF00892,PF03151	PTHR11132	AT1G61800.1	ATGPT2,GPT2	glucose-6-phosphate/phosphate translocator 2
Gorai.010G178400	Chr10:52407420..52413220	PF01095		AT2G21610.1	ATPE11,PE11	pectinesterase 11
Gorai.010G178500	Chr10:52433474..52436979	PF00232	PTHR10353	AT4G21760.1	BGLU47	beta-glucosidase 47
Gorai.010G178600	Chr10:52456714..52457812	PF04547	PTHR12308:SF5	AT1G73020.1
Gorai.010G178700	Chr10:52458219..52458639	PF03321		AT2G46370.4	FIN219,JAR1	Auxin-responsive GH3 family protein
Gorai.010G178800	Chr10:52489892..52496035	PF00232	PTHR10353	AT1G61820.1	BGLU46	beta glucosidase 46
Gorai.010G178900	Chr10:52503432..52505210	PF00067	PTHR19383	AT1G11600.1	CYP77B1	cytochrome P450, family 77, subfamily B, polypeptide 1
Gorai.010G179000	Chr10:52522107..52524821	PF00962	PTHR11409	AT4G04880.1		adenosine/AMP deaminase family protein
Gorai.010G179100	Chr10:52525323..52533216	PF00560,PF00514,PF01734	PTHR23258	AT1G61850.2		phospholipases;galactolipases
Gorai.010G179200	Chr10:52541983..52542595			AT4G21780.1
Gorai.010G179300	Chr10:52542642..52544716	PF07714,PF00069	PTHR23258	AT3G20530.1		Protein kinase superfamily protein
Gorai.010G179400	Chr10:52571299..52574094	PF01066	PTHR14269	AT4G04870.1	CLS	cardiolipin synthase
Gorai.010G179500	Chr10:52577612..52580454	PF04511	PTHR11009	AT4G04860.1	DER2.2	DERLIN-2.2
Gorai.010G179600	Chr10:52584223..52586985			AT5G55610.1
Gorai.010G179700	Chr10:52590552..52598188	PF00612	PTHR23335	AT4G21820.1		binding;calmodulin binding
Gorai.010G179800	Chr10:52597664..52599651	PF11221	PTHR13381	AT4G04780.1	MED21	mediator 21
Gorai.010G179900	Chr10:52599740..52603140			AT5G52890.2		AT hook motif-containing protein
Gorai.010G180000	Chr10:52606090..52606419			AT1G11655.1
Gorai.010G180100	Chr10:52608388..52611907			AT1G61900.1
Gorai.010G180200	Chr10:52627684..52630596	PF01535	PTHR10483	AT1G11710.1		Pentatricopeptide repeat (PPR) superfamily protein
Gorai.010G180300	Chr10:52631026..52633019	PF00231	PTHR11693	AT4G04640.1	ATPC1	ATPase, F1 complex, gamma subunit protein
Gorai.010G180400	Chr10:52646567..52647615
Gorai.010G180500	Chr10:52688736..52691933	PF11904	PTHR12447	AT1G62050.1		Ankyrin repeat family protein
Gorai.010G180600	Chr10:52768829..52771374			AT2G01050.1		zinc ion binding;nucleic acid binding
Gorai.010G180700	Chr10:52771921..52777103	PF00800,PF01842	PTHR21022	AT1G11790.1	ADT1	arogenate dehydratase 1
Gorai.010G180800	Chr10:52778245..52781121	PF00903	PTHR10374	AT1G11840.6	ATGLX1,GLX1	glyoxalase I homolog
Gorai.010G180900	Chr10:52808796..52811267	PF01507,PF00085	PTHR18929	AT4G21990.1	APR3,ATAPR3,PRH-26,PRH26	APS reductase 3
Gorai.010G181000	Chr10:52854903..52860222	PF07732,PF00394,PF07731	PTHR11709	AT4G22010.1	sks4	SKU5 similar 4
Gorai.010G181100	Chr10:52861017..52862839	PF00249		AT2G40260.1		Homeodomain-like superfamily protein
Gorai.010G181200	Chr10:52864330..52866105
Gorai.010G181300	Chr10:52901261..52902539		PTHR10499
Gorai.010G181400	Chr10:52902219..52905481			AT1G62250.1
Gorai.010G181500	Chr10:52905674..52908761	PF01571,PF08669	PTHR13847	AT1G11860.1		Glycine cleavage T-protein family
Gorai.010G181600	Chr10:52908913..52914029	PF00364,PF00198	PTHR23151	AT4G26910.1		Dihydrolipoamide succinyltransferase
Gorai.010G181700	Chr10:52950537..52954373	PF04755	PTHR19211	AT5G64840.1	ATGCN5,GCN5	general control non-repressible 5
Gorai.010G181800	Chr10:52990174..52991523			AT4G04480.1
Gorai.010G181900	Chr10:53012674..53013942			AT4G04480.1
Gorai.010G182000	Chr10:53022279..53024095		PTHR12701	AT1G11905.1		B-cell receptor-associated protein 31-like
Gorai.010G182100	Chr10:53024282..53025816	PF03595		AT1G62280.1	SLAH1	SLAC1 homologue 1
Gorai.010G182200	Chr10:53032559..53032924
Gorai.010G182300	Chr10:53033130..53033444
Gorai.010G182400	Chr10:53172751..53177747	PF00026,PF03489,PF05184	PTHR13683	AT1G11910.1	APA1,ATAPA1	aspartic proteinase A1
Gorai.010G182500	Chr10:53223679..53226173	PF03106		AT1G62300.1	ATWRKY6,WRKY6	WRKY family transcription factor
Gorai.010G182600	Chr10:53234773..53236567			AT1G11915.1
Gorai.010G182700	Chr10:53236207..53237538	PF00544		AT4G22080.1	RHS14	root hair specific 14
Gorai.010G182800	Chr10:53238853..53241738	PF01168	PTHR10146	AT1G11930.2		Predicted pyridoxal phosphate-dependent enzyme, YBL036C type
Gorai.010G182900	Chr10:53242521..53244767	PF01535	PTHR10483	AT4G04370.1		Tetratricopeptide repeat (TPR)-like superfamily protein
Gorai.010G183000	Chr10:53245061..53248431	PF02485		AT1G11940.1		Core-2/I-branching beta-1,6-N-acetylglucosaminyltransferase family protein
Gorai.010G183100	Chr10:53248497..53255590	PF00133,PF09334,PF08264	PTHR11946	AT4G04350.1	EMB2369	tRNA synthetase class I (I, L, M and V) family protein
Gorai.010G183200	Chr10:53257120..53258308			AT4G04330.1		Chaperonin-like RbcX protein
Gorai.010G183300	Chr10:53272715..53278493		PTHR11871	AT5G10360.1	EMB3010,RPS6B	Ribosomal protein S6e
Gorai.010G183400	Chr10:53281059..53287438	PF08263,PF00560,PF00069,PF07714	PTHR23258	AT4G22130.1	SRF8	STRUBBELIG-receptor family 8
Gorai.010G183500	Chr10:53284770..53289685	PF05922,PF00082,PF02225,PF06280	PTHR10795	AT1G62340.1	ALE,ALE1	PA-domain containing subtilase family protein
Gorai.010G183600	Chr10:53289761..53292554	PF01426,PF00628	PTHR12505	AT4G22140.2	EBS	PHD finger family protein / bromo-adjacent homology (BAH) domain-containing protein
Gorai.010G183700	Chr10:53294309..53298327	PF00573	PTHR10746	AT2G20060.1		Ribosomal protein L4/L1 family
Gorai.010G183800	Chr10:53310767..53315801	PF03790,PF03791,PF03789,PF00046	PTHR11850	AT1G62360.1	BUM,BUM1,SHL,STM,WAM,WAM1	KNOX/ELK homeobox transcription factor
Gorai.010G183900	Chr10:53392317..53393240			AT4G22160.2
Gorai.010G184000	Chr10:53393241..53401549	PF05496,PF00004,PF07728	PTHR23073	AT4G04180.1		P-loop containing nucleoside triphosphate hydrolases superfamily protein
qPC1
Gorai.012G035300	Chr12:4352501..4356669	PF00295		AT4G33440.1		Pectin lyase-like superfamily protein
Gorai.012G035400	Chr12:4369266..4370763		PTHR22597:SF10	AT1G31130.1
Gorai.012G035500	Chr12:4382476..4386029	PF00025,PF00071,PF08477,PF04670,PF00009	PTHR11708	AT1G43890.1	ATRAB-C1,ATRAB18,ATRABC1,RAB18,RAB18-1,RABC1	RAB GTPASE HOMOLOG B18
Gorai.012G035600	Chr12:4397864..4399015	PF04564,PF11789	PTHR22849	AT3G19380.1	PUB25	plant U-box 25
Gorai.012G035700	Chr12:4416921..4418181			AT4G18975.2		Pentatricopeptide repeat (PPR) superfamily protein
Gorai.012G035800	Chr12:4426962..4429558	PF00999		AT2G13620.1	ATCHX15,CHX15	cation/hydrogen exchanger 15
Gorai.012G035900	Chr12:4442814..4443327
Gorai.012G036000	Chr12:4443573..4448554	PF00676,PF00456	PTHR11516	AT5G09300.1		Thiamin diphosphate-binding fold (THDP-binding) superfamily protein
Gorai.012G036100	Chr12:4456254..4457353	PF02365		AT5G64530.1	ANAC104,XND1	xylem NAC domain 1
Gorai.012G036200	Chr12:4479240..4484270	PF00850	PTHR10625	AT4G33470.1	ATHDA14,hda14	histone deacetylase 14
Gorai.012G036300	Chr12:4493532..4495833	PF00005,PF01061	PTHR19241	AT1G53270.1		ABC-2 type transporter family protein
Gorai.012G036400	Chr12:4497303..4498390
Gorai.012G036500	Chr12:4516756..4518350			AT1G21390.1	emb2170	embryo defective 2170
Gorai.012G036600	Chr12:4531379..4533202	PF03005		AT5G20680.1	TBL16	TRICHOME BIREFRINGENCE-LIKE 16
Gorai.012G036700	Chr12:4534646..4539829	PF03005		AT5G64020.1	TBL14	TRICHOME BIREFRINGENCE-LIKE 14
Gorai.012G036800	Chr12:4548899..4554648	PF03357	PTHR22761	AT5G63880.1	VPS20.1	SNF7 family protein
Gorai.012G036900	Chr12:4555731..4560171	PF00646		AT5G39450.1		F-box family protein
Gorai.012G037000	Chr12:4571265..4571576	PF02519		AT2G46690.1		SAUR-like auxin-responsive protein family
Gorai.012G037100	Chr12:4574821..4577846			AT5G63720.1	KPL	kokopelli
Gorai.012G037200	Chr12:4581969..4587193	PF01425	PTHR11895	AT5G64440.1	AtFAAH,FAAH	fatty acid amide hydrolase
Gorai.012G037300	Chr12:4605753..4610718			AT5G63780.1	SHA1	RING/FYVE/PHD zinc finger superfamily protein
Gorai.012G037400	Chr12:4612812..4615188			AT5G08770.1
Gorai.012G037500	Chr12:4625643..4632607	PF00171	PTHR11699	AT4G34240.1	ALDH3,ALDH3I1	aldehyde dehydrogenase 3I1
Gorai.012G037600	Chr12:4659011..4660741	PF02365		AT5G08790.1	anac081,ATAF2	NAC (No Apical Meristem) domain transcriptional regulator superfamily protein
Gorai.012G037700	Chr12:4677450..4697742	PF01301,PF02449	PTHR23421	AT5G63800.1	BGAL6,MUM2	Glycosyl hydrolase family 35 protein
Gorai.012G037800	Chr12:4697628..4703728	PF12527		AT4G33480.1
Gorai.012G037900	Chr12:4704438..4706705	PF00023	PTHR18958	AT4G19150.1		Ankyrin repeat family protein
Gorai.012G038000	Chr12:4720511..4724098	PF01490	PTHR22950	AT5G09220.1	AAP2	amino acid permease 2
Gorai.012G038100	Chr12:4753954..4760041	PF01764		AT3G52430.1	ATPAD4,PAD4	alpha/beta-Hydrolases superfamily protein
Gorai.012G038200	Chr12:4776775..4783682	PF02146	PTHR11085	AT5G09230.7	AtSRT2,SRT2	sirtuin 2
Gorai.012G038300	Chr12:4799502..4800632	PF00135,PF07859	PTHR23024	AT5G23530.1	AtCXE18,CXE18	carboxyesterase 18
Gorai.012G038400	Chr12:4806125..4808703	PF11976,PF00240	PTHR10666	AT1G31340.1	ATRUB1,NEDD8,RUB1	related to ubiquitin 1
Gorai.012G038500	Chr12:4809970..4810281
Gorai.012G038600	Chr12:4812526..4815893	PF01399	PTHR15350	AT5G15610.2		Proteasome component (PCI) domain protein
Gorai.012G038700	Chr12:4816893..4823721	PF00664,PF00005	PTHR19242	AT5G39040.1	ALS1,ATTAP2,TAP2	transporter associated with antigen processing protein 2
Gorai.012G038800	Chr12:4840401..4843151	PF11721,PF07714,PF00069	PTHR23258	AT3G51550.1	FER	Malectin/receptor-like protein kinase family protein
Gorai.012G038900	Chr12:4848227..4848334
Gorai.012G039000	Chr12:4852829..4856664	PF00432		AT2G07050.1	CAS1	cycloartenol synthase 1
Gorai.012G039100	Chr12:4858435..4862016	PF00494		AT5G17230.1	PSY	PHYTOENE SYNTHASE
Gorai.012G039200	Chr12:4864170..4870604	PF03798	PTHR13439	AT4G19645.1		TRAM, LAG1 and CLN8 (TLC) lipid-sensing domain containing protein
Gorai.012G039300	Chr12:4882407..4892116	PF01424,PF00437,PF00270,PF00271,PF04408,PF07717	PTHR18934	AT2G30800.1	ATVT-1,HVT1	helicase in vascular tissue and tapetum
Gorai.012G039400	Chr12:4893277..4895018	PF01789		AT1G06680.1	OE23,OEE2,PSBP-1,PSII-P	photosystem II subunit P-1
Gorai.012G039500	Chr12:4911571..4914950	PF00248	PTHR11732	AT1G06690.1		NAD(P)-linked oxidoreductase superfamily protein
Gorai.012G039600	Chr12:4918008..4924679	PF01869	PTHR12862:SF15	AT1G30540.1		Actin-like ATPase superfamily protein
Gorai.012G039700	Chr12:4926940..4933406	PF01535	PTHR10483	AT3G59040.1		Tetratricopeptide repeat (TPR)-like superfamily protein
Gorai.012G039800	Chr12:4934111..4941862	PF07970	PTHR10984	AT3G22290.1		Endoplasmic reticulum vesicle transporter protein
Gorai.012G039900	Chr12:4943976..4950340	PF00270,PF00271	PTHR10967	AT3G22330.1	ATRH53,PMH2	putative mitochondrial RNA helicase 2
Gorai.012G040000	Chr12:4964230..4988451	PF04652,PF02364		AT1G06490.1	ATGSL07,atgsl7,gsl07	glucan synthase-like 7
Gorai.012G040100	Chr12:4989645..5000646	PF02042		AT1G06500.1
Gorai.012G040200	Chr12:4993743..4994610
Gorai.012G040300	Chr12:4997212..4997985
Gorai.012G040400	Chr12:5005832..5010496	PF00069,PF07714	PTHR23258	AT3G59110.1		Protein kinase superfamily protein
Gorai.012G040500	Chr12:5014110..5014820
Gorai.012G040600	Chr12:5019749..5020360	PF00075		AT4G29090.1		Ribonuclease H-like superfamily protein
Gorai.012G040700	Chr12:5025230..5027054	PF03106		AT4G18170.1	ATWRKY28,WRKY28	WRKY DNA-binding protein 28
Gorai.012G040800	Chr12:5086108..5091218			AT1G06510.1
Gorai.012G040900	Chr12:5100396..5107225	PF06972		AT1G29370.1		Kinase-related protein of unknown function (DUF1296)
Gorai.012G041000	Chr12:5108836..5112517	PF07983		AT2G30933.1		Carbohydrate-binding X8 domain superfamily protein
Gorai.012G041100	Chr12:5130917..5132313	PF04450		AT2G42900.1		Plant basic secretory protein (BSP) family protein
Gorai.012G041200	Chr12:5138060..5138625
Gorai.012G041300	Chr12:5158824..5163161	PF00156	PTHR10210	AT2G42910.1		Phosphoribosyltransferase family protein
Gorai.012G041400	Chr12:5163568..5169975	PF00076,PF04059	PTHR10432	AT1G29400.1	AML5,ML5	MEI2-like protein 5
Gorai.012G041500	Chr12:5215912..5222014	PF00069,PF07714,PF06293	PTHR11295	AT2G42880.1	ATMPK20,MPK20	MAP kinase 20
Gorai.012G041600	Chr12:5222804..5224228		PTHR18937	AT3G58840.1		Tropomyosin-related
Gorai.012G041700	Chr12:5226601..5230650	PF09419	PTHR19288	AT3G58830.1		haloacid dehalogenase (HAD) superfamily protein
Gorai.012G041800	Chr12:5231302..5232913	PF00067	PTHR19383	AT2G42850.1	CYP718	cytochrome P450, family 718
Gorai.012G041900	Chr12:5257378..5258924			AT2G42840.1	PDF1	protodermal factor 1
Gorai.012G042000	Chr12:5260991..5266287			AT3G58800.1
Gorai.012G042100	Chr12:5283170..5284854			AT3G58800.1
Gorai.012G042200	Chr12:5298312..5299245
Gorai.012G042300	Chr12:5334119..5336801	PF04321,PF01370,PF02719,PF01073,PF07993	PTHR10366	AT1G78570.1	ATRHM1,RHM1,ROL1	rhamnose biosynthesis 1
Gorai.012G042400	Chr12:5338901..5340281	PF01565	PTHR11748	AT5G06580.1		FAD-linked oxidases family protein
Gorai.012G042500	Chr12:5361960..5370280	PF01501		AT3G58790.1	GAUT15	galacturonosyltransferase 15
Gorai.012G042600	Chr12:5372996..5383199	PF00319,PF01486	PTHR11945	AT3G58780.1	AGL1,SHP1	K-box region and MADS-box transcription factor family protein
Gorai.012G042700	Chr12:5402897..5405374	PF02892,PF05699	PTHR23272	AT3G42170.1		BED zinc finger ;hAT family dimerisation domain
Gorai.012G042800	Chr12:5409027..5416372	PF00023,PF07714,PF00069	PTHR23257	AT3G58760.1		Integrin-linked protein kinase family
Gorai.012G042900	Chr12:5420811..5423551	PF01813	PTHR11671	AT3G58730.1		vacuolar ATP synthase subunit D (VATD) / V-ATPase D subunit / vacuolar proton pump D subunit (VATPD)
Gorai.012G043000	Chr12:5424470..5425613	PF08246,PF00112	PTHR12411	AT5G45890.1	SAG12	senescence-associated gene 12
Gorai.012G043100	Chr12:5449750..5450692	PF08246,PF00112	PTHR12411	AT5G45890.1	SAG12	senescence-associated gene 12
Gorai.012G043200	Chr12:5455073..5455369	PF08246	PTHR12411	AT1G29080.1		Papain family cysteine protease
Gorai.012G043300	Chr12:5460604..5461161	PF00112	PTHR12411	AT5G50260.1		Cysteine proteinases superfamily protein
Gorai.012G043400	Chr12:5465480..5465776	PF08246	PTHR12411	AT1G29080.1		Papain family cysteine protease
Gorai.012G043500	Chr12:5470113..5471696	PF00112	PTHR12411	AT5G50260.1		Cysteine proteinases superfamily protein
Gorai.012G043600	Chr12:5476005..5477149	PF08246,PF00112	PTHR12411	AT5G45890.1	SAG12	senescence-associated gene 12
Gorai.012G043700	Chr12:5491579..5492055
Gorai.012G043800	Chr12:5492289..5493154			AT3G13130.1
Gorai.012G043900	Chr12:5495756..5499120	PF00332,PF07983		AT4G17180.1		O-Glycosyl hydrolases family 17 protein
Gorai.012G044000	Chr12:5511339..5512120	PF00421		ATCG00680.1		photosystem II reaction center protein B
Gorai.012G044100	Chr12:5524433..5524642	PF00886	PTHR12919	ATCG00050.1		ribosomal protein S16
Gorai.012G044200	Chr12:5531380..5533377	PF00447	PTHR10015	AT1G32330.1	ATHSFA1D,HSFA1D	heat shock transcription factor A1D
Gorai.012G044300	Chr12:5539762..5551062	PF08449,PF00892,PF03151	PTHR11132	AT1G06470.1		Nucleotide/sugar transporter family protein
Gorai.012G044400	Chr12:5559064..5564293	PF08159	PTHR12202	AT3G01160.1
Gorai.012G044500	Chr12:5565566..5567624
Gorai.012G044600	Chr12:5570104..5577064	PF10537,PF02791		AT5G08630.1		DDT domain-containing protein
Gorai.012G044700	Chr12:5577154..5579074	PF03140		AT3G50120.1		Plant protein of unknown function (DUF247)
Gorai.012G044800	Chr12:5593286..5594701	PF00168		AT4G15755.1		Calcium-dependent lipid-binding (CaLB domain) family protein
Gorai.012G044900	Chr12:5596871..5598954	PF06364		AT2G32580.1		Protein of unknown function (DUF1068)
Gorai.012G045000	Chr12:5604119..5604712		PTHR10967	AT1G31970.1	STRS1	DEA(D/H)-box RNA helicase family protein
Gorai.012G045100	Chr12:5614739..5624631	PF01823		AT4G24290.2		MAC/Perforin domain-containing protein
Gorai.012G045200	Chr12:5625867..5646752	PF00009,PF03144,PF00679,PF06421	PTHR23115	AT5G08650.1		Small GTP-binding protein
Gorai.012G045300	Chr12:5665810..5675200	PF00762	PTHR11108	AT2G30390.1	ATFC-II,FC-II,FC2	ferrochelatase 2
Gorai.012G045400	Chr12:5686760..5687578	PF00304		AT2G02100.1	LCR69,PDF2.2	low-molecular-weight cysteine-rich 69
Gorai.012G045500	Chr12:5687863..5702698	PF00097	PTHR16079	AT1G47570.1		RING/U-box superfamily protein
Gorai.012G045600	Chr12:5689215..5689753
Gorai.012G045700	Chr12:5721482..5727068	PF00069,PF07714,PF06293,PF00036	PTHR22982	AT1G35670.1	ATCDPK2,ATCPK11,CDPK2,CPK11	calcium-dependent protein kinase 2
Gorai.012G045800	Chr12:5730077..5737417	PF05602	PTHR21347	AT5G08500.1		Transmembrane CLPTM1 family protein
Gorai.012G045900	Chr12:5737964..5743372	PF00856,PF09273	PTHR13271	AT3G56570.1		SET domain-containing protein
Gorai.012G046000	Chr12:5762166..5767645	PF07847	PTHR22966	AT3G58670.1		Protein of unknown function (DUF1637)
Gorai.012G046100	Chr12:5774311..5776730	PF02900		AT4G15093.1		catalytic LigB subunit of aromatic ring-opening dioxygenase family
Gorai.012G046200	Chr12:5779082..5780114	PF04770		AT1G14440.1	AtHB31,HB31	homeobox protein 31
Gorai.012G046300	Chr12:5782847..5783810
Gorai.012G046400	Chr12:5786828..5788600	PF00141		AT4G33420.1		Peroxidase superfamily protein
Gorai.012G046500	Chr12:5811156..5816691	PF07847	PTHR22966	AT3G58670.1		Protein of unknown function (DUF1637)
Gorai.012G046600	Chr12:5826870..5829515			AT2G04420.1		Polynucleotidyl transferase, ribonuclease H-like superfamily protein
Gorai.012G046700	Chr12:5833429..5837190	PF00076	PTHR10432	AT4G10110.1		RNA-binding (RRM/RBD/RNP motifs) family protein
Gorai.012G046800	Chr12:5857111..5871617	PF07714,PF00069	PTHR23257	AT3G58640.1		Mitogen activated protein kinase kinase kinase-related
Gorai.012G046900	Chr12:5873640..5882619	PF04433,PF01946,PF03486,PF01266,PF07992,PF01494,PF00890,PF01593	PTHR10742	AT4G16310.1	LDL3	LSD1-like 3
Gorai.012G047000	Chr12:5899104..5900668	PF00505	PTHR13711	AT2G34450.2		HMG-box (high mobility group) DNA-binding family protein
Gorai.012G047100	Chr12:5923795..5929060	PF00439	PTHR22880	AT1G06230.1	GTE4	global transcription factor group E4
Gorai.012G047200	Chr12:5923858..5936914	PF00439	PTHR22880	AT1G06230.1	GTE4	global transcription factor group E4
Gorai.012G047300	Chr12:5951372..5955663	PF00439	PTHR22880	AT1G06230.1	GTE4	global transcription factor group E4
Gorai.012G047400	Chr12:5956319..5956618
Gorai.012G047500	Chr12:5982604..5983940	PF01956	PTHR13116	AT4G12590.1		Protein of unknown function DUF106, transmembrane
Gorai.012G047600	Chr12:5984971..5987585	PF00069,PF07714	PTHR11295	AT2G38620.2	CDKB1;2	cyclin-dependent kinase B1;2
Gorai.012G047700	Chr12:6014330..6015790	PF08246,PF00112	PTHR12411	AT1G06260.1		Cysteine proteinases superfamily protein
Gorai.012G047800	Chr12:6017391..6037538	PF00009,PF03144,PF00679	PTHR23115	AT2G31060.2		elongation factor family protein
Gorai.012G047900	Chr12:6038924..6052159			AT5G08440.1
Gorai.012G048000	Chr12:6069727..6077197	PF12047,PF01426,PF00145	PTHR10629	AT5G49160.1	DDM2,DMT01,DMT1,MET1,MET2,METI	methyltransferase 1
Gorai.012G048100	Chr12:6101147..6108253	PF07786		AT5G47900.1		Protein of unknown function (DUF1624)
Gorai.012G048200	Chr12:6119641..6124840	PF08590,PF01713		AT5G23520.1		smr (Small MutS Related) domain-containing protein
Gorai.012G048300	Chr12:6222997..6229399			AT1G74160.1
Gorai.012G048400	Chr12:6230642..6231778	PF10406		AT3G02160.1		Bromodomain transcription factor
Gorai.012G048500	Chr12:6242356..6244652	PF03634		AT3G02150.2	PTF1,TCP13,TFPD	plastid transcription factor 1
Gorai.012G048600	Chr12:6313655..6315268			AT5G39200.1
Gorai.012G048700	Chr12:6362571..6365774	PF00450	PTHR11802	AT3G02110.1	scpl25	serine carboxypeptidase-like 25
Gorai.012G048800	Chr12:6388520..6391428	PF03081	PTHR12542	AT3G29400.1	ATEXO70E1,EXO70E1	exocyst subunit exo70 family protein E1
Gorai.012G048900	Chr12:6410815..6412615	PF00201	PTHR11926	AT3G02100.1		UDP-Glycosyltransferase superfamily protein
Gorai.012G049000	Chr12:6423387..6423785	PF00164	PTHR11652	ATCG00065.1		ribosomal protein S12A
Gorai.012G049100	Chr12:6426959..6427914	PF00382	PTHR11618	AT3G10330.1		Cyclin-like family protein
Gorai.012G049200	Chr12:6435193..6436236			AT3G29370.1
Gorai.012G049300	Chr12:6442154..6443272	PF03330,PF01357		AT5G39280.1	ATEXP23,ATEXPA23,ATHEXP ALPHA 1.17,EXPA23	expansin A23
Gorai.012G049400	Chr12:6445136..6448148	PF00364	PTHR18866	AT5G15530.1	BCCP2,CAC1-B	biotin carboxyl carrier protein 2
Gorai.012G049500	Chr12:6449615..6452343	PF00675,PF05193	PTHR11851	AT3G02090.1	MPPBETA	Insulinase (Peptidase family M16) protein
Gorai.012G049600	Chr12:6452622..6454759	PF06886	PTHR14326	AT5G15510.1		TPX2 (targeting protein for Xklp2) protein family
Gorai.012G049700	Chr12:6458233..6462289			AT1G26580.1
Gorai.012G049800	Chr12:6476866..6479001		PTHR11389	AT1G26610.1		C2H2-like zinc finger protein
Gorai.012G049900	Chr12:6493614..6500091	PF01501		AT3G01040.2	GAUT13	galacturonosyltransferase 13
Gorai.012G050000	Chr12:6500634..6504058			AT5G15460.1	MUB2	membrane-anchored ubiquitin-fold protein 2
Gorai.012G050100	Chr12:6518181..6525164	PF02861,PF00004,PF00158,PF07724,PF07728,PF10431	PTHR11638	AT5G15450.1	APG6,CLPB-P,CLPB3	casein lytic proteinase B3
Gorai.012G050200	Chr12:6526080..6529308			AT5G39360.1	EDL2	EID1-like 2
Gorai.012G050300	Chr12:6541699..6545610	PF07839		AT5G39380.1		Plant calmodulin-binding protein-related
